# Supplementary material for: Identification of biomarkers related to neutrophils and two molecular subtypes of systemic lupus erythematosus
Source: BMC Med Genomics. 2022 Jul 20;15:162. doi: 10.1186/s12920-022-01306-9 (PMC9297641; doi:10.1186/s12920-022-01306-9)
Supplement: Supplementary file 2 — Additional file 2. Co-expression modules results of datasets. [file 12920_2022_1306_MOESM2_ESM.xlsx]

## Sheet: GSE100163
Table 2 Co-expression modules results of datasets
probes	moduleColor	GS.Check-point	p.GS.Check-point	GS.Eosinophils	p.GS.Eosinophils	GS.Mast_cells	p.GS.Mast_cells	GS.Neutrophils	p.GS.Neutrophils	GS.Monocytic_lineage	p.GS.Monocytic_lineage	GS.Myeloid_dendritic_cells	p.GS.Myeloid_dendritic_cells	GS.Endothelial_cells	p.GS.Endothelial_cells	GS.Fibroblasts	p.GS.Fibroblasts	GS.EMT	p.GS.EMT	GS.Angiogenesis	p.GS.Angiogenesis	MMturquoise	p.MMturquoise	MMblue	p.MMblue	MMbrown	p.MMbrown
ACVR1B	blue	-0.31066	0.0209747	-0.070805	0.60747	-0.172201	0.208696	0.275758	0.0415701	0.121709	0.376057	0.15329	0.263849	0.0110617	0.936115	-0.0551048	0.689462	-0.221154	0.104672	0.326417	0.0150073	-0.194507	0.154735	0.626774	3.06617e-07	0.12821	0.350899
ADRB1	blue	-0.15117	0.270592	0.181298	0.185283	0.0312482	0.820832	0.0347835	0.800954	0.0865291	0.529901	-0.102083	0.458319	0.116076	0.39871	0.00601106	0.965259	-0.012507	0.927789	0.153419	0.263444	0.0275879	0.841531	0.121716	0.376029	0.017914	0.896715
AGER	blue	-0.0761525	0.580542	-0.124963	0.363331	-0.0869193	0.52804	0.183665	0.179512	-0.0298002	0.829006	0.0335426	0.807918	-0.0638073	0.6435	0.0566814	0.681046	-0.102452	0.456685	0.0313525	0.820243	-0.0667247	0.628373	0.215301	0.114424	-0.144472	0.292637
AGT	blue	-0.00883349	0.948964	0.0521092	0.705555	0.244317	0.072235	-0.00705914	0.959206	-0.0365831	0.790883	-0.094254	0.493674	0.0736103	0.593276	-0.288911	0.0324147	0.101139	0.462508	-0.171738	0.209939	-0.133124	0.332585	-0.0283097	0.83744	-0.227633	0.0946397
AGTR1	blue	0.160935	0.240482	0.0874024	0.525741	0.0284899	0.836419	-0.129393	0.346435	0.180632	0.186928	0.0916173	0.505892	0.167508	0.221558	0.079854	0.562227	-0.107694	0.433853	0.129485	0.346089	0.0575971	0.676175	-0.0882353	0.521788	-0.052699	0.702376
AKT1	blue	0.11263	0.412953	0.295093	0.0287307	-0.154292	0.260703	0.0899494	0.5137	0.479078	0.000215361	0.400552	0.00244292	0.1584	0.248067	-0.0525289	0.703292	-0.131219	0.339612	0.314076	0.019534	-0.0475198	0.730458	0.226883	0.095761	-0.186092	0.173732
ALB	blue	0.194558	0.154625	0.0386223	0.779511	0.154333	0.260577	-0.191107	0.162217	-0.0165987	0.904261	-0.0309584	0.822466	0.180235	0.187916	-0.0291127	0.832894	-0.0406005	0.768524	-0.205494	0.1323	0.176066	0.198505	-0.231423	0.0891266	-0.117927	0.391181
AMELX	blue	0.065915	0.632557	-0.0602062	0.662371	0.0679449	0.622091	-0.0392169	0.776204	0.00240848	0.986076	0.00477613	0.972393	-0.0200206	0.884647	0.169333	0.216492	-0.0371869	0.787511	0.0639622	0.642693	0.0289267	0.833946	-0.154324	0.260605	0.00105486	0.993902
AMH	blue	0.218902	0.108345	0.16168	0.238284	-0.0953106	0.488821	-0.302659	0.0247047	0.148024	0.280804	-0.0381167	0.782327	-0.107654	0.434027	0.194506	0.154737	0.230668	0.0902037	-0.302936	0.0245672	0.164442	0.230252	-0.367379	0.00579455	-0.0447283	0.745743
AMHR2	blue	0.0127657	0.926299	0.0581418	0.673285	-0.135399	0.324316	-0.0836403	0.543777	0.185447	0.175253	0.20304	0.137084	-0.0169864	0.902036	-0.136523	0.320276	0.0496237	0.719005	-0.0594988	0.666103	0.0520867	0.705676	0.139953	0.308154	0.0696737	0.613236
ANGPT4	blue	0.040334	0.770001	0.158506	0.247749	0.0593369	0.666958	-0.195827	0.151902	0.245156	0.0712301	0.209659	0.124468	0.106611	0.438515	0.149061	0.277409	-0.029294	0.831869	0.0792744	0.565077	0.0612723	0.656762	-0.186321	0.173194	-0.0616011	0.655036
ANGPTL3	blue	-0.187906	0.169499	-0.166379	0.224732	0.0351376	0.79897	0.220702	0.105402	-0.213915	0.116831	-0.154821	0.259054	-0.204701	0.133833	-0.150985	0.271186	-0.116415	0.397324	0.0786679	0.568066	-0.249858	0.065807	0.253668	0.06166	0.0137488	0.920641
ANGPTL4	blue	-0.00604878	0.965041	-0.11508	0.402795	0.169403	0.216298	-0.169411	0.216276	0.0373061	0.786846	0.17639	0.197667	-0.0707308	0.607847	-0.0831002	0.546391	0.0802647	0.560211	0.0623684	0.651015	0.0642637	0.641124	-0.0384367	0.780544	-0.0820245	0.551615
ANGPTL5	blue	-0.245678	0.0706115	-0.125268	0.362154	-0.136093	0.321817	0.286234	0.0341279	-0.217829	0.11013	-0.455806	0.000470388	-0.16582	0.226315	0.0951939	0.489356	-0.151711	0.268861	-0.194746	0.154219	-0.126802	0.356256	0.306686	0.022763	0.235852	0.0830071
ANGPTL6	blue	0.218139	0.109612	-0.0160079	0.907654	-0.0725702	0.598521	-0.293283	0.029771	0.238791	0.079132	0.211664	0.120825	0.154859	0.258936	0.163518	0.232918	0.0865714	0.529699	-0.024246	0.860523	0.280297	0.0381962	-0.331961	0.0132864	-0.243866	0.0727792
ANGPTL7	blue	0.0413176	0.764551	-0.0480205	0.727727	0.185463	0.175216	0.176165	0.19825	-0.145582	0.288903	-0.247124	0.0689184	-0.144876	0.291275	-0.272604	0.0440552	0.00557189	0.967795	0.0457201	0.740301	-0.105886	0.441656	0.081415	0.554585	0.0962354	0.484594
APOBEC3C	blue	-0.00156965	0.990925	-0.0054353	0.968584	-0.15514	0.258062	-0.123054	0.370767	-0.0402834	0.770282	-0.152266	0.267094	0.000815761	0.995284	0.111204	0.418932	-0.0509318	0.711916	-0.0763178	0.579718	0.129818	0.344839	-0.218546	0.108936	0.299517	0.0263149
APOD	blue	0.0277748	0.840471	-0.0428902	0.755862	0.119347	0.38546	0.031634	0.818657	-0.130833	0.341047	-0.0642248	0.641326	-0.100022	0.46749	-0.10892	0.428607	-0.086706	0.529057	0.0117141	0.932356	-0.0165932	0.904293	-0.094657	0.49182	-0.131703	0.337817
APOH	blue	-0.0681631	0.62097	-0.0218658	0.874098	0.188577	0.167953	0.257142	0.058063	-0.0687017	0.618208	0.0311651	0.821301	-0.198273	0.146749	-0.159006	0.24624	-0.0291537	0.832662	0.162135	0.236948	-0.204089	0.135025	0.239591	0.0781025	-0.0905721	0.510778
APOM	blue	0.13207	0.336463	0.0917486	0.50528	0.283537	0.0359287	-0.117465	0.393051	-0.0128282	0.925939	-0.0836021	0.543962	0.100724	0.464357	-0.0360981	0.793594	0.290476	0.0314472	-0.0281444	0.838376	-0.00330875	0.980873	-0.259173	0.0560408	-0.283478	0.0359693
AQP9	blue	-0.598473	1.39367e-06	-0.190268	0.164104	0.0383635	0.780952	0.708473	1.43883e-09	-0.333135	0.0129447	-0.179608	0.189483	-0.186288	0.173271	-0.118635	0.388321	-0.258806	0.0564014	0.181009	0.185996	-0.625212	3.34662e-07	0.905522	2.21687e-21	0.453693	0.0005036
AR	blue	-0.00734308	0.957566	-0.0606718	0.659919	0.0950442	0.490042	-0.292612	0.0301648	0.020964	0.879251	0.074482	0.588895	-0.0143853	0.91698	0.0688505	0.617446	0.288886	0.0324307	-0.101315	0.461726	0.0381561	0.782107	-0.047839	0.728716	0.0363285	0.792305
ARG2	blue	-0.219785	0.106894	-0.186454	0.172882	0.225808	0.0973857	0.0151235	0.912736	-0.26452	0.0509869	-0.0325521	0.813487	-0.123449	0.369221	0.0662874	0.630632	0.102837	0.454989	-0.218294	0.109354	0.101324	0.461685	0.0198404	0.885678	0.313462	0.0197868
ARTN	blue	-0.060831	0.659081	0.224497	0.0993972	0.0666128	0.628951	0.0671565	0.626147	0.109313	0.426932	0.0898985	0.51394	0.137791	0.315758	0.199619	0.143971	-0.0908053	0.509686	0.339455	0.0112314	-0.00689902	0.96013	0.00122439	0.992921	0.00364299	0.978941
AVPR1A	blue	0.273537	0.0433082	0.13893	0.311738	-0.0743097	0.58976	-0.199877	0.143444	0.211805	0.120572	0.0945672	0.492233	0.128946	0.348117	-0.180044	0.188392	-0.0291677	0.832583	-0.108057	0.432297	-0.0100633	0.941871	-0.316879	0.0184154	-0.262056	0.0532672
AVPR2	blue	-0.0838032	0.54299	0.00490458	0.971651	0.0883686	0.521157	-0.295196	0.0286722	-0.0804213	0.559444	0.0219607	0.873556	-0.0947386	0.491445	-0.179027	0.190942	0.388139	0.00340997	0.167901	0.22046	0.0149254	0.913874	-0.350639	0.00867547	-0.169667	0.215574
B2M	blue	-0.407839	0.0019966	-0.133006	0.333019	-0.0437781	0.750969	0.243455	0.0732784	-0.105674	0.442577	-0.111342	0.418348	0.0655136	0.634635	0.102903	0.454695	-0.0487553	0.723725	-0.0925373	0.501612	-0.240706	0.0766857	0.443385	0.000698114	0.114128	0.406723
BCL10	blue	-0.0537043	0.696969	-0.104452	0.447897	-0.0242096	0.86073	0.219373	0.107569	0.00788666	0.954429	-0.126	0.359332	-0.118943	0.387082	-0.278434	0.0395522	-0.185243	0.175737	0.0681595	0.620989	-0.0679984	0.621816	0.371492	0.00523067	0.132616	0.33445
BCL3	blue	-0.464492	0.000353704	-0.189531	0.165775	0.132896	0.333422	0.635113	1.90598e-07	-0.341406	0.0107436	-0.246822	0.0692692	-0.194897	0.153895	0.0743384	0.589616	-0.21691	0.111677	0.0784764	0.569011	-0.457633	0.000443294	0.722101	4.90595e-10	0.431415	0.00100728
BECN1	blue	-0.180537	0.187165	-0.0340729	0.80494	-0.000529539	0.996939	0.303624	0.0242272	-0.036099	0.793589	-0.0418995	0.761332	0.0903566	0.511789	0.0756698	0.58295	-0.179609	0.18948	-0.0509841	0.711633	-0.0629269	0.648094	0.404072	0.00221729	0.22001	0.106526
BID	blue	-0.0851579	0.536466	0.447203	0.000619318	-0.0869437	0.527924	0.191308	0.161768	0.339849	0.0111312	0.0978068	0.477456	0.0540748	0.694981	-0.17855	0.192146	-0.0842176	0.54099	0.106866	0.437415	-0.119014	0.386798	0.304844	0.0236345	0.189011	0.16696
BMP10	blue	-0.114213	0.406374	-0.0197801	0.886023	-0.188036	0.169199	0.0680368	0.621619	-0.108229	0.431561	-0.0162192	0.90644	-0.0244036	0.859625	0.136378	0.320795	0.076453	0.579045	-0.108173	0.431801	-0.0683627	0.619946	0.103678	0.451289	0.113816	0.408016
BMP5	blue	0.180646	0.186895	-0.149877	0.274758	-0.00776553	0.955128	-0.0805303	0.55891	-0.125665	0.36062	-0.243114	0.0736935	-0.266494	0.0492175	0.097935	0.476876	0.0750057	0.586271	-0.215492	0.114095	0.0526619	0.702576	-0.114844	0.403769	0.0704147	0.609457
BMP8A	blue	0.0692314	0.615496	0.184681	0.177075	0.271282	0.045133	-0.0201015	0.884184	-0.0701311	0.610901	-0.126101	0.358944	0.200692	0.141785	-0.159587	0.244495	0.100937	0.463407	0.0721065	0.600866	-0.110802	0.420624	-0.139709	0.309006	-0.0544731	0.692845
BMPR1A	blue	-0.0317568	0.817965	-0.161433	0.239011	0.0153796	0.911263	-0.0742147	0.590237	-0.117249	0.39393	0.0660364	0.631929	-0.149918	0.274625	-0.0303678	0.8258	0.0437528	0.751108	0.0384493	0.780474	-0.00627007	0.963763	-0.0386267	0.779487	-0.146815	0.284795
BMPR1B	blue	-0.106601	0.43856	-0.0131795	0.923917	0.0172045	0.900785	0.0567701	0.680574	0.0481853	0.726829	-0.183318	0.180348	0.0433874	0.753121	-0.0736718	0.592966	-0.0714327	0.604281	-0.249855	0.0658111	-0.109256	0.427177	0.180429	0.187432	0.174703	0.202058
BRD8	blue	0.012944	0.925273	-0.0245725	0.858664	-0.293968	0.0293736	0.283528	0.0359353	0.0607065	0.659736	0.107692	0.433863	0.151706	0.268876	-0.122154	0.374301	-0.180022	0.188446	0.164743	0.229389	0.103713	0.451135	0.388701	0.00335971	-0.084605	0.539124
C3AR1	blue	-0.318336	0.0178556	-0.0815607	0.553874	-0.0370029	0.788538	-0.133567	0.330964	-0.089773	0.51453	-0.210759	0.12246	-0.0270383	0.844648	-0.0511868	0.710536	-0.0439939	0.749781	-0.180638	0.186914	0.00931373	0.946194	0.205658	0.131984	0.269519	0.0466034
C5AR1	blue	-0.587869	2.3693e-06	-0.0482492	0.726481	0.125707	0.360458	0.656931	5.12334e-08	-0.29679	0.0277828	-0.136935	0.318803	-0.0993438	0.470529	-0.0936148	0.496622	-0.168703	0.21823	0.127204	0.354721	-0.468652	0.000307728	0.679061	1.20644e-08	0.510287	6.89146e-05
CALCRL	blue	0.0285597	0.836024	0.0492179	0.72121	-0.132879	0.333483	0.0526233	0.702784	0.261876	0.0534373	0.356	0.00764098	0.0109187	0.936939	0.0434559	0.752743	-0.0182388	0.894853	-0.0157264	0.909271	0.113178	0.410666	0.16136	0.239227	0.169227	0.216783
CBL	blue	-0.299508	0.0263198	0.239661	0.0780134	0.0807859	0.557659	0.500478	9.97771e-05	0.12627	0.358295	0.14745	0.282693	0.120476	0.380948	-0.40839	0.00196601	-0.194163	0.155481	0.118461	0.389024	-0.411399	0.00180626	0.532818	2.81815e-05	-0.261137	0.0541388
CBLC	blue	0.0379169	0.78344	0.0371342	0.787805	0.187376	0.170727	0.141964	0.301182	-0.0531972	0.699695	-0.193406	0.157129	0.0835849	0.544045	-0.0113791	0.934286	-0.190965	0.162535	-0.261202	0.0540775	-0.0734126	0.594271	-0.0776666	0.573017	-0.103074	0.453945
CCK	blue	-0.238837	0.0790735	0.217397	0.110855	0.0556484	0.686556	-0.0593834	0.666712	0.0525562	0.703145	-0.047611	0.72996	-0.0509202	0.711979	0.102727	0.455472	0.168382	0.219121	-0.130184	0.343467	0.00611365	0.964666	-0.0703142	0.609968	0.12621	0.358527
CCL11	blue	0.0600973	0.662945	0.0356904	0.795874	0.00923796	0.946631	-0.119908	0.383216	0.106653	0.438336	0.119003	0.386841	-0.00815776	0.952864	0.111329	0.418402	0.190568	0.163427	-0.00388064	0.977568	0.130201	0.343403	-0.191163	0.162091	-0.19744	0.148488
CCL14	blue	-0.166128	0.225441	-0.119748	0.383856	0.0828541	0.547584	-0.0691204	0.616064	-0.0169987	0.901965	-0.0558751	0.685345	-0.123527	0.368914	0.144777	0.291609	-0.0240769	0.861486	0.00651765	0.962333	0.0598809	0.664086	0.127558	0.353373	0.119002	0.386844
CCL15	blue	-0.142336	0.299905	-0.0276168	0.841367	-0.164007	0.231505	0.114622	0.404684	0.111137	0.419213	-0.0493659	0.720406	0.170402	0.213563	0.195649	0.152281	-0.296724	0.0278193	-0.0501509	0.716145	-0.0376269	0.785056	0.322102	0.0164759	0.130879	0.340878
CCL16	blue	-0.134623	0.327121	-0.106622	0.438468	0.0266237	0.847001	0.442341	0.000721186	-0.320418	0.0170813	-0.335928	0.0121615	-0.220799	0.105246	-0.084776	0.538301	-0.312474	0.0201987	-0.144056	0.294043	-0.254378	0.0609101	0.289073	0.0323136	0.169962	0.214764
CCL18	blue	-0.130539	0.342144	-0.142229	0.300274	0.0943537	0.493215	0.121053	0.378655	-0.209418	0.124911	-0.0716722	0.603066	-0.125497	0.361271	-0.178445	0.192412	-0.0592934	0.667188	-0.0864698	0.530184	0.0478709	0.728542	0.253498	0.0618403	0.282557	0.0366027
CCL19	blue	-0.171743	0.209927	-0.153409	0.263475	0.0872759	0.526342	0.116858	0.395517	-0.285212	0.0348012	0.00587739	0.966031	-0.142679	0.298732	0.0102164	0.940988	-0.110178	0.42326	0.243533	0.0731832	-0.0416136	0.762913	0.146966	0.284294	0.169802	0.215202
CCL21	blue	0.170326	0.213769	0.109525	0.42603	-0.0364927	0.791388	-0.245101	0.0712955	0.286863	0.033719	-0.0519559	0.706382	0.0309522	0.822501	0.274947	0.0421975	0.15616	0.254905	0.0043465	0.974875	0.237617	0.0806628	-0.259811	0.0554167	-0.0836698	0.543635
CCL23	blue	-0.0112217	0.935193	0.364351	0.00624309	0.196264	0.150971	-0.242365	0.0746139	0.200657	0.141856	-0.0152182	0.912191	-0.00379009	0.978091	0.0426658	0.7571	0.0901329	0.512838	0.0774362	0.57416	0.0360122	0.794074	-0.106313	0.439806	0.0454216	0.741938
CCL24	blue	0.216192	0.112896	0.0159683	0.907881	0.00423315	0.97553	-0.325936	0.0151655	0.0252624	0.854738	0.134249	0.328478	0.136124	0.321705	-0.0453368	0.742403	0.110422	0.422231	-0.0874253	0.525632	0.251845	0.0636168	-0.362935	0.00646309	-0.172301	0.208428
CCL26	blue	0.0378935	0.78357	0.0297458	0.829314	0.0557899	0.6858	-0.0251481	0.855388	0.0542835	0.693861	0.0680858	0.621367	0.00968691	0.944041	0.059311	0.667095	-0.0210612	0.878696	0.020663	0.880972	0.0406607	0.76819	0.0700733	0.611196	0.109777	0.424962
CCL4	blue	0.0900693	0.513137	-0.0314623	0.819624	-0.00409782	0.976312	-0.291836	0.0306254	0.139754	0.308849	-0.0189856	0.890573	0.144387	0.292924	0.0317714	0.817883	-0.157618	0.25044	0.0798974	0.562014	0.184941	0.176455	-0.296592	0.0278922	-0.0698785	0.61219
CCL7	blue	0.0392119	0.776232	0.127799	0.352455	0.167932	0.220373	-0.219503	0.107356	-0.00959394	0.944577	-0.086247	0.531248	0.0154823	0.910673	0.207723	0.128064	0.0393436	0.7755	-0.28825	0.0328309	0.105118	0.444994	-0.338265	0.011538	0.0497177	0.718495
CCR3	blue	0.15412	0.261244	0.541888	1.93052e-05	-0.188753	0.167549	-0.0373061	0.786846	0.419565	0.00142943	0.154943	0.258672	0.00993048	0.942636	-0.210806	0.122372	-0.117366	0.393452	0.265781	0.0498503	0.0835836	0.544052	0.070106	0.611029	-0.0431287	0.754547
CCR4	blue	0.241357	0.0758669	-0.15201	0.267908	-0.0412014	0.765195	-0.127829	0.352342	0.00968883	0.94403	0.0173055	0.900205	-0.0661054	0.631572	-0.214011	0.116663	0.00480667	0.972216	-0.00884201	0.948915	0.038919	0.77786	-0.128344	0.350392	-0.0438896	0.750355
CD244	blue	0.585502	2.66038e-06	0.318159	0.0179229	-0.273354	0.0434535	-0.53592	2.47919e-05	0.551226	1.29265e-05	0.239106	0.078726	0.179045	0.190897	0.168489	0.218824	0.123225	0.370096	-0.085466	0.534987	0.480527	0.000204749	-0.49598	0.000117786	-0.282523	0.0366265
CDH1	blue	0.0705469	0.608783	-0.0663815	0.630145	0.228976	0.0926568	-0.247473	0.0685149	-0.247203	0.0688276	-0.120669	0.380181	-0.0869222	0.528026	0.105235	0.444483	0.727051	3.26709e-10	-0.17791	0.193769	0.153911	0.261896	-0.309181	0.0216259	0.027097	0.844315
CER1	blue	0.0109858	0.936552	0.00695915	0.959783	-0.0433124	0.753534	0.00891757	0.948479	0.0585603	0.671067	-0.0363932	0.791944	-0.0363277	0.79231	-0.02172	0.874931	-0.0899404	0.513743	0.0655156	0.634625	-0.0303205	0.826067	-0.0561487	0.683885	0.00952684	0.944964
CGA	blue	0.0359334	0.794515	0.201963	0.139226	-0.28146	0.0373689	-0.0352316	0.798443	0.178528	0.192202	0.0769805	0.576421	-0.048632	0.724396	-0.115341	0.401722	0.168428	0.218994	0.0391412	0.776625	-0.0473005	0.731655	0.112823	0.412148	0.0915878	0.50603
CGB7	blue	-0.20101	0.141141	-0.106454	0.439194	0.0134945	0.922104	0.122825	0.371663	-0.0999201	0.467946	-0.0916822	0.50559	-0.0789162	0.566841	-0.0772311	0.575177	-0.17648	0.197436	-0.118022	0.390794	-0.115916	0.399366	0.204387	0.134442	0.208681	0.126273
CGB8	blue	0.147256	0.283333	0.0345101	0.802487	-0.228909	0.0927538	-0.125051	0.362991	0.0701217	0.610949	-0.147501	0.282526	-0.0202827	0.883147	-0.177071	0.195916	-0.178966	0.191095	0.0435427	0.752265	0.0792701	0.565098	-0.188522	0.16808	-0.0412604	0.764868
CHGB	blue	0.141862	0.301534	-0.103448	0.4523	-0.0428876	0.755876	0.0276611	0.841116	-0.0322981	0.814916	-0.0213234	0.877197	-0.0543558	0.693473	-0.210005	0.123833	-0.00530731	0.969324	0.0528887	0.701355	-0.0493794	0.720333	-0.125891	0.359753	-0.23027	0.090777
CHUK	blue	-0.335544	0.0122668	-0.348408	0.00914067	-0.0652405	0.63605	0.472016	0.000274595	-0.269423	0.0466847	-0.312618	0.0201383	-0.165937	0.225984	0.106009	0.44112	-0.257585	0.0576176	0.0498296	0.717888	-0.224353	0.0996203	0.680231	1.11377e-08	0.517465	5.21871e-05
CKLF	blue	-0.58142	3.24213e-06	-0.144199	0.293558	0.0223316	0.871438	0.632739	2.18531e-07	-0.231228	0.0894042	-0.226527	0.096297	-0.15306	0.264577	0.00823695	0.952407	-0.252136	0.0633013	0.205758	0.131793	-0.537549	2.31668e-05	0.879801	9.38567e-19	0.441707	0.000735517
CLEC11A	blue	0.420187	0.00140383	-0.00286002	0.983466	-0.00745885	0.956898	-0.307049	0.0225944	0.0604181	0.661255	0.070985	0.606555	-0.0684366	0.619567	-0.0776922	0.57289	0.0836461	0.543749	-0.177232	0.195501	0.405322	0.0021418	-0.467049	0.000324751	-0.103929	0.450185
CMTM1	blue	-0.223155	0.10149	-0.00669598	0.961303	0.0933589	0.497805	0.0616819	0.654612	-0.00415845	0.975962	0.13757	0.316544	-0.0724056	0.599353	0.138771	0.312297	0.0826701	0.548477	-0.13105	0.34024	-0.123031	0.370857	0.224716	0.0990596	0.138348	0.313788
CMTM2	blue	-0.530091	3.15103e-05	0.00602814	0.96516	0.0704987	0.609028	0.607368	8.79763e-07	-0.0908206	0.509615	-0.0251723	0.85525	-0.0312892	0.820601	-0.180705	0.186749	-0.212955	0.118522	0.128275	0.350651	-0.547283	1.53346e-05	0.72833	2.93694e-10	0.199493	0.14423
CMTM6	blue	-0.604942	9.98737e-07	0.107193	0.436009	0.120123	0.382356	0.616455	5.41819e-07	-0.0465153	0.735946	-0.0148802	0.914134	-0.0233805	0.865455	-0.118923	0.387162	-0.112541	0.413322	0.260983	0.054286	-0.523002	4.19314e-05	0.846915	3.70183e-16	0.298868	0.0266582
CNTFR	blue	-0.0310017	0.822222	-0.215753	0.113646	0.0653877	0.635288	-0.00618973	0.964227	-0.0462033	0.737654	-0.148893	0.277956	0.0666384	0.628819	0.254966	0.0602956	-0.0522853	0.704605	0.0262873	0.848912	0.0666462	0.628778	0.101401	0.461343	0.0637803	0.643641
COLEC10	blue	0.308106	0.0221099	0.00463877	0.973187	0.127786	0.352505	-0.00961956	0.94443	-0.0274523	0.8423	-0.242376	0.0746003	-0.298788	0.0267007	0.0962619	0.484473	0.00474708	0.972561	-0.225537	0.0977993	0.0620664	0.652596	-0.223927	0.100281	-0.0275824	0.841562
CRABP2	blue	-0.183998	0.17871	-0.145524	0.289099	0.0164106	0.905341	0.00398054	0.97699	0.0181777	0.895202	0.140562	0.306032	0.186092	0.17373	0.0442953	0.748123	0.0465296	0.735869	0.312909	0.0200166	-0.156727	0.253162	0.366068	0.00598527	0.061674	0.654653
CRH	blue	0.0196098	0.886998	0.197443	0.148483	0.0564185	0.682447	0.00936011	0.945926	0.108233	0.431542	0.000446218	0.99742	0.0890656	0.517862	-0.112604	0.41306	0.0682258	0.620648	-0.212285	0.119712	0.0261694	0.849582	-0.181233	0.185442	-0.132119	0.336281
CRLF1	blue	-0.0211783	0.878026	-0.28677	0.0337787	-0.0941396	0.494201	0.160118	0.24291	-0.204479	0.134263	-0.146777	0.284921	-0.0716082	0.603391	0.0315725	0.819003	-0.242349	0.0746336	0.0505998	0.713713	-0.0498419	0.717821	0.250119	0.0655158	0.0794802	0.564064
CRLF3	blue	-0.00714444	0.958713	0.150133	0.273931	-0.0818419	0.552504	0.197672	0.148003	0.154097	0.261313	0.16972	0.215429	0.133392	0.331604	-0.197552	0.148254	0.0479418	0.728156	0.265934	0.0497146	0.00343538	0.980141	0.284231	0.0354582	-0.210877	0.122245
CSF2	blue	0.0267847	0.846087	0.0299065	0.828406	0.0954513	0.488177	0.113055	0.41118	-0.1811	0.185771	-0.0226558	0.869588	-0.131081	0.340125	0.0189831	0.890587	0.124112	0.366636	-0.00209968	0.987861	0.0256694	0.852423	-0.116094	0.398637	0.0943869	0.493062
CSF2RB	blue	-0.215681	0.11377	0.0592092	0.667633	-0.0449886	0.744314	0.52226	4.31882e-05	-0.0581848	0.673057	-0.153412	0.263466	-0.0672119	0.625862	0.0536164	0.697442	-0.184667	0.177108	0.230119	0.0909941	-0.30709	0.0225754	0.632498	2.21581e-07	0.251597	0.0638868
CSF3	blue	0.178234	0.192947	-0.189742	0.165295	0.175381	0.200284	-0.0416826	0.762532	-0.0989954	0.472094	-0.0248372	0.857157	-0.129754	0.345078	0.0798104	0.562441	0.152476	0.266424	-0.121753	0.375885	0.0899211	0.513833	-0.210665	0.122629	0.00741077	0.957176
CSF3R	blue	-0.581642	3.20769e-06	-0.0134536	0.92234	0.0437677	0.751026	0.663991	3.27252e-08	-0.203605	0.135973	-0.0584942	0.671417	-0.0539122	0.695853	-0.0880801	0.522523	-0.210337	0.123227	0.310277	0.0211416	-0.730823	2.3823e-10	0.831873	3.63394e-15	0.23798	0.0801865
CSH1	blue	-0.309505	0.0214817	-0.017172	0.900971	-0.0204787	0.882026	0.217641	0.110444	-0.0421055	0.760194	0.0890549	0.517913	0.348954	0.00902497	0.0243237	0.86008	-0.160031	0.243169	0.0674214	0.624783	-0.135143	0.32524	0.316456	0.0185806	-0.0264044	0.848247
CSHL1	blue	-0.248647	0.0671708	0.106771	0.437826	-0.0733299	0.594688	-0.0972672	0.479901	0.125585	0.360928	0.0616646	0.654702	-0.0803595	0.559747	-0.0594618	0.666298	-0.103426	0.452394	0.0155587	0.910234	-0.0738685	0.591977	0.137763	0.315859	0.0821241	0.55113
CSPG5	blue	0.0835086	0.544414	0.0840163	0.541961	0.100949	0.463351	-0.20455	0.134125	-0.0985278	0.4742	-0.264479	0.0510244	-0.227299	0.0951375	-0.165114	0.228326	0.139697	0.309046	-0.404735	0.00217697	0.0765286	0.578668	-0.143775	0.294996	0.12919	0.347197
CTSS	blue	-0.34311	0.0103327	0.348437	0.00913451	0.0423032	0.759102	0.456218	0.000464152	0.263719	0.0517192	0.0599891	0.663515	-0.0756348	0.583125	-0.251081	0.0644517	-0.193097	0.157807	0.0178387	0.897147	-0.294805	0.0288943	0.467261	0.000322458	0.214062	0.116575
CXCL1	blue	-0.242794	0.0740858	-0.0330219	0.810844	-0.0810243	0.556493	0.304218	0.0239372	-0.0325033	0.813761	0.136983	0.318634	-0.14257	0.299105	-0.00870565	0.949702	0.0519712	0.706299	0.125087	0.362851	-0.201656	0.13984	0.556762	1.01326e-05	0.102678	0.455688
CXCL13	blue	0.0176973	0.897957	0.0779909	0.571411	-0.114115	0.406779	0.166861	0.223373	0.0851782	0.536368	0.185569	0.174965	-0.0269831	0.844962	-0.0177581	0.897608	-0.158313	0.248332	-0.217221	0.111151	0.0686698	0.618371	0.115809	0.399801	0.0713884	0.604506
CXCL16	blue	-0.645636	1.02465e-07	-0.00846179	0.951109	0.289782	0.0318732	0.442793	0.000711116	-0.168974	0.21748	-0.115097	0.402727	-0.0418795	0.761443	-0.10874	0.429374	-0.12424	0.366136	0.186487	0.172803	-0.566345	6.57843e-06	0.680547	1.0899e-08	0.404496	0.00219145
CXCL2	blue	0.0619533	0.653189	0.0990107	0.472026	0.126183	0.358629	-0.0654914	0.63475	0.0334063	0.808683	0.14493	0.291091	0.28101	0.0376873	0.027869	0.839937	-0.156948	0.252486	0.0825713	0.548956	0.0947955	0.491184	-0.167026	0.222908	-0.0163781	0.905528
CXCL3	blue	0.046911	0.733783	0.231769	0.0886359	-0.144674	0.291955	-0.132009	0.336689	0.207927	0.127681	0.212523	0.119288	-0.0154079	0.911101	0.101636	0.460301	0.128822	0.348584	-0.206396	0.130574	0.0509938	0.711581	-0.114983	0.403194	-0.117502	0.392903
CXCL6	blue	-0.189012	0.166958	0.29395	0.029384	-0.183089	0.180903	0.191727	0.160833	0.264792	0.0507396	0.336243	0.0120759	0.136476	0.320446	-0.311675	0.0205375	-0.0665945	0.629045	0.261861	0.0534513	-0.17094	0.212098	0.304343	0.0238768	-0.280077	0.0383542
CXCR4	blue	-0.216547	0.112292	-0.237322	0.0810506	-0.133416	0.331516	0.0999661	0.467739	-0.0896008	0.51534	0.0993294	0.470594	0.199275	0.144677	-0.00121297	0.992987	-0.0302466	0.826485	0.27119	0.0452084	-0.00486415	0.971884	0.373313	0.00499678	0.0406804	0.76808
DDX17	blue	0.024155	0.861041	-0.114785	0.40401	-0.124588	0.364786	0.110059	0.423767	-0.0568469	0.680165	-0.202479	0.138198	0.0724129	0.599316	-0.162639	0.235473	-0.416125	0.00157862	-0.00807411	0.953347	0.0139025	0.919757	0.191466	0.161416	-0.108555	0.430165
DEFB104A	blue	-0.0616104	0.654987	-0.098081	0.476216	-0.100583	0.464981	0.0361725	0.793178	-0.115326	0.401784	0.255385	0.0598603	0.121219	0.377997	0.143348	0.296448	0.153458	0.26332	0.112021	0.415497	-0.0186915	0.892258	0.0109726	0.936628	-0.0646265	0.639238
DEFB104B	blue	0.232294	0.0878969	0.366794	0.00587902	0.0576362	0.675968	-0.133512	0.331166	0.114077	0.406935	-0.100158	0.466883	0.161737	0.238117	-0.0487934	0.723518	0.123812	0.367805	-0.0425649	0.757657	-0.128275	0.35065	-0.322606	0.0162981	-0.240071	0.0774897
DEFB105A	blue	0.0710064	0.606446	0.110042	0.423839	-0.0466104	0.735427	-0.167128	0.222622	0.163543	0.232845	-0.00498747	0.971172	0.0983909	0.474817	-0.0398515	0.772679	0.195549	0.152495	-0.00578508	0.966564	0.0350796	0.799295	-0.139442	0.30994	-0.136681	0.319712
DEFB106B	blue	-0.191586	0.161146	0.132147	0.336176	0.0598883	0.664047	0.0535075	0.698026	-0.133039	0.332897	-0.061635	0.654858	0.188828	0.167378	0.0519208	0.706571	0.171463	0.210682	0.151541	0.269405	-0.0832983	0.545432	0.164208	0.230923	0.0886478	0.519836
DEFB107A	blue	-0.182888	0.181391	0.103216	0.453319	-0.0817582	0.552911	0.15043	0.272972	0.0747866	0.587368	-0.00399608	0.9769	0.0754966	0.583815	0.168211	0.219596	-0.100483	0.465429	0.21485	0.115203	-0.0887881	0.519173	0.234904	0.0842886	0.209752	0.124297
DEFB108B	blue	0.0555574	0.687042	-0.150942	0.271321	-0.188883	0.167253	0.123007	0.370951	-0.0193147	0.888688	0.111801	0.416422	-0.0776067	0.573314	0.0279658	0.839388	-0.030547	0.824788	-0.0498404	0.71783	-0.0496909	0.718641	0.135177	0.325116	0.0552067	0.688917
DEFB114	blue	0.252718	0.0626735	0.0191781	0.88947	-0.0359413	0.794471	0.207933	0.127669	-0.0650205	0.637192	-0.293176	0.029834	-0.0226105	0.869846	0.0598319	0.664345	0.00543423	0.968591	-0.062945	0.647999	0.0122421	0.929314	-0.0560042	0.684656	0.00388953	0.977516
DEFB126	blue	-0.0775613	0.573539	0.0728457	0.59713	0.0713127	0.60489	0.0294173	0.831171	0.157506	0.250782	0.16065	0.241328	0.0793414	0.564747	0.0477684	0.729102	-0.000495485	0.997135	0.261485	0.0538074	-0.0132622	0.923441	0.131807	0.337433	-0.0759023	0.58179
DEFB127	blue	0.0582449	0.672738	0.0279615	0.839413	-0.025311	0.854461	-0.115968	0.399151	0.0973082	0.479715	-0.0395735	0.774222	-0.12924	0.34701	-0.139624	0.309301	0.0651764	0.636383	-0.225752	0.097472	0.0210365	0.878836	-0.259288	0.0559275	-0.156813	0.252899
DEFB128	blue	-0.307399	0.0224331	-0.0757852	0.582374	-0.00547655	0.968346	0.226612	0.0961692	-0.0916747	0.505625	-0.0991451	0.471421	-0.107439	0.434951	0.155404	0.257241	-0.00122515	0.992917	0.0070252	0.959402	-0.031676	0.81842	0.229424	0.0920023	0.275284	0.0419357
DEFB129	blue	-0.261001	0.0542688	-0.123693	0.368268	0.163663	0.232499	0.117123	0.394439	-0.0184846	0.893443	-0.0574962	0.676712	-0.110263	0.4229	0.0950425	0.49005	-0.226942	0.0956727	-0.0961248	0.485099	-0.0240301	0.861753	0.293147	0.0298504	0.249891	0.0657703
DES	blue	0.0532122	0.699614	-0.140973	0.304605	-0.164817	0.229175	0.0881045	0.522408	-0.126343	0.358014	-0.115861	0.399592	-0.0428447	0.756113	-0.335604	0.0122502	-0.153195	0.264152	-0.103158	0.453574	0.0124639	0.928037	0.0942556	0.493667	-0.105829	0.4419
DMBT1	blue	0.0148864	0.914098	0.00612124	0.964622	0.0390993	0.776857	-0.00632423	0.96345	0.0675526	0.624108	0.134805	0.326462	0.0185051	0.893326	0.273947	0.0429825	0.0297195	0.829463	0.101646	0.460255	-0.0340463	0.805089	-0.140232	0.30718	-0.0758562	0.58202
DUOX1	blue	-0.101271	0.46192	-0.0795043	0.563945	-0.173041	0.20645	0.228648	0.093137	0.00100646	0.994181	-0.132748	0.333965	0.0373352	0.786684	0.028456	0.836611	-0.156456	0.253995	0.115137	0.402561	-0.111723	0.416749	0.244178	0.0724018	0.0153585	0.911385
EDNRA	blue	0.225323	0.0981269	-0.0393289	0.775582	-0.0781795	0.570478	-0.0623345	0.651192	0.0880869	0.522491	0.12226	0.373886	-0.120946	0.379079	0.128218	0.350866	0.0544929	0.692739	0.303273	0.0244001	0.0326141	0.813138	-0.19184	0.160582	-0.109858	0.424616
EDNRB	blue	-0.216519	0.112339	0.202789	0.137581	0.291833	0.030627	0.0606727	0.659914	0.00174974	0.989884	-0.0514944	0.708874	-0.0714876	0.604003	-0.101188	0.462287	0.0637195	0.643957	0.0583474	0.672195	-0.0940894	0.494432	0.182812	0.181575	0.0919315	0.504428
ENG	blue	0.525237	3.83459e-05	0.269446	0.0466652	-0.22198	0.103349	-0.46064	0.000401743	0.507617	7.63053e-05	0.335144	0.0123771	0.38521	0.00368238	0.134858	0.32627	-0.0398147	0.772883	-0.0514935	0.708879	0.508463	7.38865e-05	-0.552731	1.21037e-05	-0.375467	0.00473203
EPO	blue	0.166224	0.225171	0.0356997	0.795823	0.0323909	0.814394	-0.197724	0.147895	0.0249359	0.856595	0.053512	0.698002	-0.121857	0.375475	0.0630682	0.647355	0.025058	0.855901	-0.134194	0.328679	-0.0352118	0.798554	-0.212594	0.119163	-0.0218466	0.874207
ESRRB	blue	-0.198082	0.147148	-0.0285293	0.836196	0.0879077	0.523341	-0.170376	0.213634	-0.0113177	0.93464	-0.0558944	0.685243	-0.133828	0.330011	0.0257794	0.851798	0.24137	0.0758511	-0.0654529	0.634949	-0.0518569	0.706916	0.138581	0.312966	0.0942838	0.493537
F2RL1	blue	-0.062162	0.652095	0.198055	0.147204	-0.0569565	0.679582	0.439635	0.000784199	0.0455408	0.741284	0.0113215	0.934617	-0.00868539	0.949819	-0.297426	0.0274348	-0.095087	0.489846	0.273792	0.0431055	-0.230148	0.0909532	0.537548	2.31672e-05	0.194262	0.155266
FABP7	blue	-0.168583	0.218563	0.0584523	0.671639	0.0724263	0.599248	0.151513	0.269493	0.0835514	0.544207	0.102593	0.456066	0.0683929	0.619791	-0.206454	0.130462	0.00981805	0.943285	-0.0717956	0.602441	0.00220132	0.987274	0.209386	0.12497	-0.135005	0.325737
FCGR2B	blue	-0.114712	0.404313	-0.22331	0.101247	-0.322618	0.0162941	0.109421	0.426471	-0.122201	0.374117	0.0478438	0.72869	0.103671	0.45132	0.21017	0.123532	-0.0673153	0.625329	0.236548	0.0820764	-0.0102812	0.940614	0.386833	0.00352909	0.108508	0.430367
FCGR3A	blue	-0.0990482	0.471857	-0.121069	0.378593	-0.0575387	0.676486	0.672936	1.82246e-08	-0.225694	0.0975605	-0.101288	0.461843	0.123062	0.370734	-0.0307003	0.823923	-0.251525	0.0639654	0.304473	0.0238137	-0.31564	0.0189028	0.482949	0.000188079	0.138717	0.312486
FCGR3B	blue	-0.210546	0.122845	-0.205195	0.132877	-0.0177354	0.897739	0.763394	1.22876e-11	-0.316802	0.0184453	-0.181588	0.184568	-0.0492667	0.720945	0.0330902	0.81046	-0.32875	0.0142615	0.34649	0.00955772	-0.29781	0.0272261	0.561716	8.11849e-06	0.347867	0.00925668
FGA	blue	-0.251083	0.0644504	0.0175193	0.898978	0.25617	0.0590524	0.199099	0.145039	-0.0647877	0.6384	-0.213782	0.117065	0.000635035	0.996329	0.165484	0.22727	-0.00528385	0.969459	-0.227741	0.0944777	-0.165971	0.225886	0.22322	0.101388	0.181655	0.184402
FGF1	blue	0.116368	0.397517	-0.124091	0.366718	-0.125336	0.36189	-0.301013	0.0255379	0.0896757	0.514988	0.106922	0.437174	0.0215207	0.87607	0.262178	0.0531529	0.164227	0.230869	0.0417691	0.762053	0.182815	0.181568	-0.248024	0.0678816	-0.0133632	0.922859
FGF11	blue	-0.0494132	0.720149	-0.0578307	0.674935	-0.0681347	0.621116	0.344587	0.00998753	0.0560831	0.684235	0.0583874	0.671983	-0.00433578	0.974937	-0.0674342	0.624717	-0.279053	0.0390974	0.000401463	0.997679	-0.148364	0.279688	0.2502	0.0654258	-0.0219305	0.873728
FGF12	blue	0.00771297	0.955431	-0.0190457	0.890229	-0.0175249	0.898946	0.0247832	0.857464	-0.147955	0.281031	0.030562	0.824703	-0.114082	0.406917	-0.0120905	0.930187	-0.0326274	0.813063	-0.0306417	0.824254	-0.0783172	0.569798	-0.108394	0.430851	-0.052261	0.704736
FGF18	blue	-0.000834014	0.995178	-0.158944	0.246426	-0.0424233	0.758439	-0.169584	0.215802	-0.120588	0.380504	0.0903904	0.51163	-0.0761391	0.580609	0.0426669	0.757094	0.0646926	0.638894	0.140633	0.305783	0.0712948	0.604981	0.00982351	0.943253	0.0999272	0.467913
FGF19	blue	-0.0934039	0.497597	0.168804	0.217951	0.0995563	0.469575	-0.169733	0.215392	-0.0781	0.570872	-0.0728289	0.597215	-0.0939586	0.495035	-0.141611	0.302399	0.237314	0.0810612	-0.171892	0.209526	-0.0148018	0.914585	-0.163374	0.233334	-0.0351635	0.798825
FGF23	blue	-0.36164	0.00667012	-0.134393	0.327954	-0.108153	0.431883	0.146775	0.284929	-0.0638569	0.643242	0.0444893	0.747057	-0.27725	0.0404346	0.0265299	0.847534	0.145873	0.287932	-0.00838514	0.951551	-0.0571587	0.678506	0.43896	0.000800697	0.224993	0.0986333
FGF3	blue	0.123128	0.370477	-0.0995483	0.469611	0.119498	0.384854	-0.213503	0.117555	-0.092309	0.502672	-0.117158	0.394299	0.0732602	0.595039	-0.10268	0.455679	-0.0148869	0.914095	-0.221556	0.104027	0.0348878	0.800369	-0.206423	0.130522	-0.0680497	0.621552
FGF4	blue	-0.080391	0.559592	0.00685732	0.960371	0.0833511	0.545176	-0.292065	0.0304889	0.110537	0.421744	0.229844	0.0913914	0.126915	0.355827	0.085931	0.532759	0.22038	0.105924	0.116062	0.398768	0.0660338	0.631943	-0.105673	0.442581	0.0693486	0.614896
FGF5	blue	-0.0520116	0.706081	-0.0925638	0.501488	0.172714	0.207321	-0.111117	0.419297	-0.151959	0.26807	-0.117917	0.391218	-0.268456	0.0475091	0.149038	0.277483	-0.0210474	0.878774	-0.06472	0.638752	0.0257722	0.851839	-0.146363	0.286296	0.17399	0.203935
FGF6	blue	-0.132995	0.333057	0.108561	0.43014	0.15356	0.262999	0.0158298	0.908677	-0.089782	0.514488	0.0346583	0.801656	0.136632	0.319887	-0.047098	0.732761	0.183166	0.180716	0.125438	0.361495	-0.0752458	0.585069	-0.0586228	0.670736	-0.184686	0.177063
FGF7	blue	0.0532359	0.699487	-0.00436971	0.974741	0.128064	0.35145	0.0508236	0.712501	-0.00699045	0.959603	-0.0496494	0.718866	0.0502433	0.715644	0.11115	0.419158	-0.0448901	0.744855	0.33991	0.011116	0.00409933	0.976304	-0.0511068	0.710969	-0.1189	0.387256
FGF8	blue	-0.0713355	0.604774	-0.239373	0.0783825	-0.0880143	0.522835	0.276444	0.0410451	-0.241059	0.0762409	-0.076121	0.580699	0.123643	0.368464	-0.127852	0.352257	-0.208068	0.127417	0.183854	0.179056	-0.0937135	0.496166	0.122701	0.372151	-0.0279419	0.839524
FGFR1	blue	0.143995	0.294248	0.189367	0.166146	-0.0422649	0.759314	-0.0360446	0.793893	0.134584	0.327264	-0.116583	0.39664	0.0295538	0.830399	-0.217946	0.109934	-0.0889449	0.518432	-0.00224394	0.987028	0.0100489	0.941954	-0.170083	0.214435	-0.164138	0.231127
FGFR2	blue	0.216062	0.113118	-0.0530954	0.700242	0.0389394	0.777747	-0.0649935	0.637332	-0.0435708	0.752111	0.0834364	0.544763	0.257618	0.0575837	-0.109485	0.4262	0.00989889	0.942819	0.0867904	0.528655	0.0720241	0.601283	-0.156196	0.254794	-0.187852	0.169625
FLT3	blue	-0.444105	0.000682584	-0.25309	0.062275	0.200108	0.142971	0.312974	0.0199893	-0.151194	0.270515	0.100602	0.464898	0.0649959	0.637319	-0.0119226	0.931155	-0.118585	0.388522	0.261956	0.0533621	-0.380478	0.00416331	0.418337	0.00148115	-0.0291759	0.832537
FOS	blue	-0.503162	9.02698e-05	-0.235527	0.083445	-0.0812068	0.555601	0.622963	3.79275e-07	-0.218288	0.109364	-0.0145988	0.915752	0.0721257	0.600769	-0.0937976	0.495778	-0.258754	0.0564527	0.295129	0.0287106	-0.484199	0.000179971	0.86969	6.99288e-18	0.199957	0.143278
FPR1	blue	-0.53097	3.04e-05	-0.068236	0.620596	-0.0584435	0.671685	0.683856	8.67438e-09	-0.202199	0.138755	-0.119874	0.38335	-0.0480623	0.727499	-0.0687454	0.617984	-0.272879	0.0438342	0.280486	0.0380604	-0.586389	2.54757e-06	0.891888	6.6189e-20	0.425988	0.00118427
FSHB	blue	0.205205	0.132858	0.154836	0.259005	-0.00586651	0.966094	-0.126556	0.3572	0.117904	0.391274	0.12184	0.375542	-0.147088	0.28389	0.0711358	0.605789	0.149295	0.276648	-0.171114	0.211626	0.183797	0.179194	-0.189137	0.166671	-0.187466	0.170518
GALP	blue	0.0966706	0.482612	0.116706	0.396135	-0.103935	0.450161	-0.123376	0.369505	0.223755	0.100551	-0.0999334	0.467886	-0.0668029	0.62797	-0.0164219	0.905277	0.0175145	0.899006	-0.214833	0.115233	0.143039	0.2975	-0.212377	0.119548	-0.195597	0.152392
GALR3	blue	0.0262131	0.849333	-0.175044	0.201166	0.061491	0.655613	0.133405	0.331557	-0.215292	0.11444	-0.150874	0.27154	-0.0786983	0.567916	0.0253399	0.854297	-0.0024385	0.985903	0.0093564	0.945948	-0.0314754	0.819551	-0.0370136	0.788478	0.196915	0.149592
GDF1	blue	-0.395816	0.00277855	0.0657	0.633669	0.127267	0.35448	-0.0547962	0.691113	-0.0618502	0.653729	0.0439161	0.750209	-0.0431814	0.754256	-0.0837897	0.543056	0.0683544	0.619988	0.11792	0.39121	-0.128061	0.351464	0.132888	0.333453	0.303409	0.0243329
GDF10	blue	-0.000341017	0.998028	-0.210014	0.123817	-0.0743195	0.589711	0.0986564	0.47362	-0.0573517	0.677479	-0.101915	0.459061	-0.0218132	0.874398	0.0327146	0.812572	-0.0317674	0.817905	0.0489937	0.722429	-0.0580996	0.673509	0.0524278	0.703837	-0.142021	0.300988
GDF2	blue	-0.0011476	0.993365	0.0478041	0.728907	-0.122559	0.372709	-0.0587507	0.670059	0.0797515	0.56273	0.0237716	0.863226	0.180866	0.186349	-0.0195183	0.887522	-0.0346549	0.801675	0.0969117	0.481515	0.079381	0.564552	0.143165	0.29707	0.0663405	0.630357
GDF6	blue	0.0412169	0.765109	-0.197385	0.148604	-0.195448	0.152711	0.182133	0.18323	-0.102762	0.455319	-0.283233	0.0361368	-0.138838	0.312061	0.248117	0.0677749	-0.177499	0.194818	-0.0893296	0.516617	0.0474467	0.730857	0.116995	0.394962	0.221822	0.103601
GDF7	blue	-0.228467	0.0934033	0.159536	0.24465	0.0488119	0.723418	0.107735	0.433676	0.0098581	0.943054	-0.102234	0.457649	0.0851002	0.536743	-0.0209258	0.879469	-0.0895703	0.515484	0.145492	0.289206	-0.119468	0.384977	0.168108	0.219883	0.253348	0.0619999
GHR	blue	-0.0191182	0.889813	0.217232	0.111132	0.341364	0.0107538	-0.214384	0.116012	0.0634193	0.645523	0.168249	0.21949	0.26583	0.0498067	-0.23417	0.0852907	0.268625	0.047364	-0.0965975	0.482944	-0.0726217	0.598261	-0.146297	0.286517	-0.229497	0.0918952
GHRL	blue	0.0436744	0.75154	0.127136	0.354983	-0.213969	0.116737	0.0821407	0.551049	0.236445	0.0822131	0.389211	0.00331479	0.182044	0.183448	-0.251694	0.0637812	-0.196739	0.149964	0.282148	0.0368868	-0.109814	0.424804	0.260735	0.0545242	-0.0352843	0.798148
GHSR	blue	-0.0112279	0.935157	-0.138994	0.311512	-0.0128108	0.92604	0.130554	0.342087	-0.0478183	0.72883	-0.112597	0.413088	0.0588964	0.669287	-0.231141	0.0895283	-0.32039	0.0170913	0.0653964	0.635243	-0.0191711	0.88951	0.146858	0.284652	0.140619	0.305832
GKN1	blue	-0.000329858	0.998093	-0.0729077	0.596817	-0.0773309	0.574682	0.153315	0.263771	-0.023211	0.866421	-0.169599	0.215761	0.0915445	0.506232	-0.0553719	0.688033	0.115212	0.402252	0.0712747	0.605083	0.0438418	0.750618	-0.0439651	0.74994	-0.232938	0.0869952
GMFG	blue	-0.529035	3.28933e-05	-0.332502	0.0131281	0.00247725	0.985679	0.612983	6.53225e-07	-0.329501	0.0140281	-0.12349	0.369059	-0.122482	0.373011	-0.0370534	0.788256	-0.274247	0.0427459	0.107729	0.433703	-0.408555	0.00195694	0.844538	5.39589e-16	0.41652	0.00156079
GNRH2	blue	0.146566	0.28562	0.0745373	0.588618	-0.0699102	0.612028	0.067128	0.626294	-0.0516912	0.707811	-0.254807	0.0604608	-0.114313	0.405959	0.00405313	0.976571	-0.0371754	0.787575	-0.12337	0.369529	0.0266932	0.846607	-0.0790237	0.566311	0.00892731	0.948423
GPHA2	blue	0.0817254	0.553071	-0.0506743	0.71331	0.0515856	0.708381	-0.118615	0.388404	-0.0349496	0.800023	0.085401	0.535299	-0.0657152	0.633591	-0.0149441	0.913766	0.278711	0.0393483	-0.227391	0.0949992	0.0425476	0.757753	0.0336596	0.80726	-0.084704	0.538647
GPR17	blue	0.177832	0.193968	0.130414	0.342609	-0.128654	0.349217	-0.0336564	0.807278	0.122795	0.37178	0.123195	0.370212	0.0989239	0.472416	-0.0300962	0.827334	-0.0634543	0.64534	0.140162	0.307422	-0.00434457	0.974887	-0.101918	0.459048	-0.12741	0.353937
GRB2	blue	-0.383142	0.0038862	0.0887078	0.519552	-0.0986675	0.47357	0.402511	0.00231499	0.0612528	0.656864	-0.142993	0.297657	-0.0831663	0.546071	-0.0594912	0.666143	-0.429062	0.00108087	-0.00125312	0.992755	-0.162962	0.234532	0.65285	6.60339e-08	0.549966	1.36551e-05
GREM1	blue	-0.211841	0.120507	-0.118446	0.389084	0.167171	0.222503	0.104415	0.448058	-0.0752936	0.58483	0.0228466	0.868499	0.0043839	0.974659	0.363654	0.00635059	0.00880049	0.949155	0.226935	0.0956819	-0.0654213	0.635113	0.0961275	0.485086	-0.040011	0.771793
GRP	blue	-0.139673	0.309133	-0.134226	0.328562	0.301541	0.0252682	-0.0438759	0.750431	-0.213946	0.116778	-0.193511	0.156901	0.020017	0.884667	-0.0151852	0.912381	0.0137451	0.920662	-0.0501011	0.716415	-0.0733712	0.59448	0.107718	0.43375	0.14034	0.306805
GSK3B	blue	-0.5501	1.35759e-05	-0.0435554	0.752195	0.0678432	0.622613	0.527581	3.48898e-05	-0.0912116	0.507786	-0.0510873	0.711074	-0.0368766	0.789243	-0.0475164	0.730476	-0.245277	0.0710862	0.00772672	0.955352	-0.397456	0.00265795	0.715719	8.18346e-10	0.459279	0.000420097
HCK	blue	-0.362797	0.00648486	0.115467	0.401205	-0.013639	0.921272	0.547603	1.51249e-05	0.0347658	0.801053	0.000205416	0.998812	-0.168354	0.219199	-0.0245013	0.859069	-0.260868	0.0543967	0.155575	0.256712	-0.437771	0.000830462	0.725232	3.79732e-10	0.426696	0.00115967
HGF	blue	-0.104708	0.446782	-0.00664695	0.961586	-0.124462	0.365274	-0.0868468	0.528386	0.0669146	0.627394	-0.0647025	0.638843	0.124892	0.363608	-0.0149502	0.913731	-0.045802	0.739852	0.159101	0.245953	0.126408	0.357765	0.188598	0.167904	0.0573887	0.677283
HLA-C	blue	-0.0887252	0.51947	-0.206698	0.129998	-0.0700439	0.611346	-0.0120609	0.930358	-0.0624328	0.650677	0.21955	0.107278	0.198913	0.145423	0.152832	0.265298	-0.174742	0.201955	0.349307	0.00895067	0.00662669	0.961703	0.168267	0.21944	0.0375603	0.785428
HLA-DQA2	blue	-0.00920806	0.946803	0.067951	0.622059	0.0243712	0.85981	-0.121064	0.378612	0.112046	0.415393	0.202909	0.137344	-0.125852	0.3599	0.101566	0.460607	0.0712827	0.605042	-0.228905	0.0927596	0.00522504	0.969799	-0.202525	0.138106	-0.198647	0.145974
HLA-E	blue	-0.478894	0.000216738	-0.261561	0.0537361	-0.00309417	0.982113	0.407017	0.00204301	-0.207392	0.128686	-0.08455	0.539389	0.0344411	0.802874	-0.00797726	0.953906	-0.238212	0.0798836	0.154742	0.259299	-0.306397	0.0228978	0.778577	2.61088e-12	0.304345	0.0238757
HLA-G	blue	-0.300281	0.0259155	-0.0791587	0.565646	0.0970743	0.480776	0.468112	0.000313364	-0.212807	0.118785	-0.0781988	0.570383	0.135914	0.322461	0.036446	0.791648	-0.339249	0.011284	0.00109575	0.993665	-0.341707	0.01067	0.462755	0.000374684	0.296044	0.0281964
HSPA1A	blue	-0.55642	1.02877e-05	-0.0610665	0.657843	0.256069	0.0591552	0.665246	3.01804e-08	-0.249256	0.0664829	-0.107411	0.435068	-0.0721548	0.600622	-0.20218	0.138792	-0.206079	0.131178	0.127758	0.352611	-0.611644	7.01654e-07	0.710872	1.19593e-09	0.348359	0.00915119
HSPA1L	blue	-0.278219	0.0397114	-0.0583414	0.672227	0.181954	0.18367	0.155893	0.255729	-0.0337197	0.806923	0.0911032	0.508293	-0.222371	0.102727	-0.0724048	0.599357	0.0332435	0.809598	0.0556906	0.68633	-0.159338	0.245241	0.251914	0.063542	0.14482	0.291463
HSPA2	blue	0.105116	0.445	0.0384604	0.780412	0.00515079	0.970228	0.0694283	0.614489	-0.0145304	0.916145	0.0786748	0.568032	-0.15238	0.266729	-0.13002	0.344081	-0.0151021	0.912858	0.0492087	0.72126	0.0459854	0.738847	-0.126957	0.355666	-0.152899	0.265084
HSPA6	blue	-0.603929	1.05276e-06	-0.0252473	0.854824	0.0944798	0.492635	0.596157	1.5675e-06	-0.348655	0.00908807	-0.204829	0.133583	-0.110393	0.422349	0.0467954	0.734415	-0.173351	0.205625	0.243039	0.0737863	-0.595333	1.63406e-06	0.705039	1.86888e-09	0.644033	1.12801e-07
HTR1A	blue	0.0246571	0.858182	-0.0319866	0.816671	0.0972911	0.479793	-0.0522327	0.704889	-0.0435409	0.752275	-0.235329	0.0837117	-0.20691	0.129596	0.0354555	0.797189	0.268816	0.0472008	-0.363885	0.00631483	0.0399743	0.771997	-0.134536	0.327435	-0.104252	0.448771
HTR3A	blue	0.0916014	0.505967	-0.195003	0.153665	-0.0883025	0.52147	-0.198767	0.145724	-0.242436	0.0745273	-0.277262	0.0404258	-0.0307822	0.823461	0.147698	0.281876	0.153945	0.261791	-0.0625996	0.649805	0.0720422	0.601192	-0.196742	0.149958	-0.0380536	0.782678
HTR3B	blue	-0.297671	0.0273017	-0.143813	0.294868	0.0454422	0.741825	-0.124614	0.364685	-0.0603842	0.661433	0.0237085	0.863585	0.190299	0.164034	0.142363	0.299812	0.254689	0.0605847	-0.168224	0.219561	0.0423615	0.75878	0.020785	0.880275	-0.0948689	0.490847
IAPP	blue	0.145389	0.28955	-0.0163623	0.905618	-0.00235984	0.986358	-0.121125	0.378371	0.10276	0.455328	-0.0803594	0.559747	-0.257366	0.0578379	-0.185064	0.176163	0.0650526	0.637025	-0.263203	0.0521955	0.0653316	0.635578	-0.225728	0.0975077	-0.239976	0.0776106
ICAM1	blue	0.0795198	0.563869	0.0539818	0.695479	0.149255	0.276777	-0.170646	0.212899	-0.00370839	0.978563	0.0869799	0.527751	-0.199429	0.14436	0.167517	0.221533	0.356196	0.00760529	-0.269723	0.046431	0.13255	0.334692	-0.118934	0.38712	0.039372	0.775342
ICAM2	blue	0.529649	3.20819e-05	0.104195	0.449021	-0.170339	0.213736	-0.604424	1.026e-06	0.377974	0.00443948	0.277082	0.0405615	0.0574274	0.677077	0.330563	0.0137035	0.206461	0.13045	-0.237204	0.0812065	0.649643	8.0393e-08	-0.706215	1.70958e-09	-0.13228	0.335688
IFNA10	blue	-0.0179997	0.896223	0.073958	0.591527	-0.267634	0.0482188	0.0865995	0.529565	0.224547	0.0993204	0.0916894	0.505557	0.0448019	0.745339	-0.00911738	0.947326	-0.141899	0.301408	-0.0693308	0.614987	0.0658035	0.633134	0.192073	0.160066	0.116088	0.398659
IFNA14	blue	0.0542496	0.694043	-0.164309	0.230634	0.0664594	0.629743	0.10301	0.454224	-0.255393	0.0598526	-0.0962846	0.48437	-0.175099	0.201022	-0.116583	0.39664	-0.00576101	0.966703	-0.153533	0.263086	0.00611018	0.964686	-0.0491015	0.721843	-0.072056	0.601122
IFNA17	blue	0.331309	0.0134797	0.253983	0.0613259	-0.113538	0.409172	-0.19508	0.153501	0.248928	0.0668526	0.259105	0.0561075	0.0165044	0.904803	0.128744	0.34888	0.0757218	0.58269	-0.0146583	0.91541	0.203298	0.136577	-0.349538	0.00890246	-0.13445	0.32775
IFNA2	blue	-0.158053	0.249119	-0.163945	0.231683	-0.0275546	0.84172	0.222974	0.101775	-0.299006	0.0265853	-0.223982	0.100196	-0.0616112	0.654983	0.20136	0.140435	-0.0526006	0.702906	0.0180992	0.895653	-0.121401	0.377277	0.0890816	0.517787	0.154439	0.260244
IFNA5	blue	-0.221188	0.104618	-0.256192	0.0590293	0.014632	0.915561	0.0273914	0.842645	-0.217419	0.110817	0.161747	0.238087	0.00306445	0.982285	0.148145	0.280407	-0.0327644	0.812292	-0.0648666	0.637991	-0.0842302	0.540929	0.183194	0.180649	0.0217736	0.874625
IFNA6	blue	0.217069	0.111408	0.174425	0.202787	0.0362074	0.792983	0.0694235	0.614514	0.147134	0.283737	0.116169	0.398328	0.149385	0.276354	-0.141579	0.302509	-0.114698	0.404371	-0.185583	0.174932	0.066171	0.631233	-0.109981	0.424096	-0.137389	0.317187
IFNAR1	blue	-0.418702	0.0014656	-0.264291	0.0511952	0.0790741	0.566063	0.431417	0.0010072	-0.355437	0.0077443	-0.129449	0.346222	-0.23713	0.0813046	0.132091	0.336383	-0.0803863	0.559615	-0.0086639	0.949943	-0.215165	0.114659	0.614947	5.87816e-07	0.510876	6.73757e-05
IFNGR1	blue	-0.478198	0.000222042	-0.0438255	0.750708	-0.142043	0.300913	0.503149	9.03115e-05	0.0191522	0.889619	0.160911	0.240554	0.159436	0.24495	-0.0804959	0.559078	-0.216424	0.112502	0.340179	0.0110482	-0.405288	0.00214383	0.811204	5.95071e-14	0.160777	0.240951
IFNGR2	blue	-0.495371	0.000120445	0.0623238	0.651248	0.0828431	0.547637	0.627956	2.86886e-07	-0.113721	0.40841	-0.0474407	0.73089	-0.0616341	0.654863	-0.141514	0.302734	-0.177716	0.194265	0.446621	0.000630772	-0.648278	8.73536e-08	0.73975	1.10433e-10	0.290963	0.0311506
IFNK	blue	-0.150959	0.27127	-0.145798	0.288181	0.0768057	0.57729	0.210958	0.122099	-0.166394	0.224691	-0.0645442	0.639665	-0.11528	0.401973	-0.164617	0.229749	-0.170004	0.21465	0.136303	0.321063	-0.172504	0.207885	0.245759	0.0705161	-0.0305861	0.824568
IGF1R	blue	-0.523247	4.15236e-05	-0.0972576	0.479945	-0.00768701	0.955581	0.588994	2.24162e-06	-0.198394	0.146498	0.00289655	0.983255	0.0810899	0.556172	-0.240235	0.0772817	-0.271344	0.0450817	0.186611	0.172513	-0.433195	0.000954628	0.640282	1.40924e-07	0.0305634	0.824695
IGF2	blue	0.0959136	0.486063	0.195222	0.153195	-0.26139	0.0538978	-0.271422	0.0450182	0.131525	0.338476	-0.167675	0.221092	-0.0466244	0.73535	-0.0439347	0.750107	0.193297	0.157369	-0.36201	0.00661043	0.184008	0.178687	-0.259476	0.0557441	-0.0086742	0.949883
IGF2R	blue	-0.668677	2.41423e-08	-0.0970781	0.480759	0.149275	0.276714	0.674709	1.61895e-08	-0.302538	0.0247654	-0.170034	0.214567	-0.0733834	0.594418	-0.198593	0.146086	-0.115781	0.399919	0.155847	0.255873	-0.637268	1.68172e-07	0.798107	2.94861e-13	0.285757	0.0344408
IKBKG	blue	-0.133027	0.332943	0.026708	0.846523	-0.0919538	0.504324	0.107341	0.435371	0.113079	0.411078	0.217311	0.111	0.02677	0.846171	0.238709	0.0792389	0.0481405	0.727073	-0.0197903	0.885965	-0.0176579	0.898184	0.31622	0.0186735	0.255798	0.0594337
IL10RB	blue	-0.501904	9.46166e-05	-0.118657	0.388235	0.0403701	0.769801	0.580095	3.45503e-06	-0.232845	0.0871244	-0.209974	0.12389	-0.265105	0.0504574	0.105718	0.442385	-0.16351	0.23294	0.11092	0.420126	-0.388496	0.00337794	0.758782	1.92293e-11	0.549654	1.38415e-05
IL12B	blue	-0.112873	0.411936	0.0205197	0.881792	-0.134512	0.327525	0.130063	0.343922	-0.0449341	0.744613	0.106278	0.439955	-0.0109961	0.936493	0.0448578	0.745032	-0.246134	0.0700738	-0.10845	0.430612	0.0019262	0.988864	0.0836726	0.543621	0.102436	0.456756
IL13	blue	-0.165918	0.226037	0.000955057	0.994479	0.11138	0.41819	0.0591981	0.667692	-0.0550656	0.689671	0.0731073	0.59581	0.126285	0.358237	0.0935505	0.496919	-0.0643165	0.640849	0.00322102	0.98138	-0.0831675	0.546065	0.157963	0.249393	0.160662	0.241291
IL13RA1	blue	-0.503648	8.86388e-05	-0.0932465	0.498325	-0.0441174	0.749102	0.54712	1.54428e-05	-0.0674262	0.624758	0.151579	0.269282	0.0778395	0.572161	-0.128031	0.351577	-0.158541	0.247642	0.342473	0.0104847	-0.563585	7.46012e-06	0.807237	9.78714e-14	0.128662	0.34919
IL17B	blue	-0.0315933	0.818886	-0.0562649	0.683265	0.207253	0.128948	-0.183922	0.178894	-0.0530249	0.700622	0.112676	0.412761	-0.00897734	0.948134	-0.0486408	0.724349	0.134962	0.325893	-0.116534	0.396837	0.00509345	0.970559	-0.0953719	0.48854	0.0122368	0.929345
IL17C	blue	0.185713	0.174625	0.124235	0.366155	0.0137667	0.920538	0.0860144	0.532361	0.0315428	0.819171	0.0544385	0.69303	0.00610099	0.964739	-0.285618	0.0345326	-0.251494	0.0639999	0.0943228	0.493357	-0.0234456	0.865083	0.0389331	0.777782	-0.0976484	0.478173
IL17D	blue	-0.314381	0.0194094	0.049711	0.718532	0.136399	0.32072	-0.0248391	0.857146	-0.133504	0.331196	-0.258255	0.0569476	-0.29388	0.0294248	0.0543413	0.693551	0.0792588	0.565153	0.0528237	0.701705	-0.15209	0.267651	0.225486	0.0978769	0.332031	0.0132659
IL17RE	blue	-0.0427889	0.756421	0.0435306	0.752332	0.00363357	0.978995	0.0659561	0.632344	-0.0833297	0.54528	0.0937238	0.496118	0.132605	0.33449	-0.0090175	0.947903	0.0829888	0.546931	0.0568981	0.679892	-0.0591458	0.667969	-0.00601653	0.965227	-0.197498	0.148368
IL18R1	blue	-0.520835	4.57003e-05	-0.429712	0.00106005	0.0217257	0.874898	0.420015	0.00141089	-0.431155	0.00101518	-0.123354	0.36959	0.0476221	0.729899	-0.0338876	0.80598	-0.165612	0.226908	0.190564	0.163435	-0.477361	0.000228575	0.670467	2.14635e-08	0.118589	0.388508
IL18RAP	blue	-0.431596	0.00100179	-0.366935	0.00585852	0.0863193	0.530903	0.375285	0.00475388	-0.359212	0.007074	-0.0948002	0.491162	0.0279707	0.839361	-0.0500899	0.716476	-0.144897	0.291205	0.194774	0.15416	-0.444466	0.000674937	0.554368	1.12638e-05	0.030294	0.826217
IL19	blue	-0.189703	0.165382	-0.161852	0.237778	0.217799	0.11018	0.234857	0.0843526	-0.268346	0.0476035	-0.111148	0.419164	-0.116747	0.39597	-0.116634	0.39643	-0.0792885	0.565007	0.103844	0.45056	-0.18845	0.168246	0.232443	0.0876869	0.124708	0.364321
IL1A	blue	0.245685	0.070603	0.192619	0.158858	-0.0636747	0.644191	0.091453	0.506659	0.170614	0.212986	0.0170809	0.901494	-0.238785	0.0791407	-0.0810088	0.556569	-0.0724044	0.599359	-0.279221	0.0389747	0.0688267	0.617567	-0.298583	0.0268104	-0.239945	0.0776502
IL1R2	blue	-0.480342	0.000206081	-0.324108	0.0157786	-0.0463975	0.736591	0.470684	0.000287298	-0.234561	0.0847556	0.0822169	0.550678	0.161731	0.238133	-0.0509278	0.711938	-0.218381	0.109209	0.382872	0.00391344	-0.480955	0.000201713	0.723933	4.22503e-10	0.0503078	0.715295
IL1RAP	blue	-0.500756	9.87513e-05	-0.155847	0.255871	-0.0165614	0.904476	0.513075	6.19066e-05	-0.200275	0.14263	0.0472964	0.731677	0.0377788	0.78421	-0.123932	0.367336	-0.193517	0.156887	0.17277	0.207172	-0.521123	4.51823e-05	0.771904	5.23343e-12	0.0348769	0.800431
IL1RL1	blue	-0.175649	0.199587	-0.11984	0.383485	0.0946613	0.4918	0.0568891	0.67994	-0.139726	0.308945	0.193202	0.157577	0.181553	0.184653	0.178103	0.193281	-0.183319	0.180347	0.249941	0.065714	-0.0343379	0.803453	0.1219	0.375304	0.00834675	0.951773
IL1RL2	blue	-0.0979959	0.476601	0.173522	0.205173	-0.199412	0.144395	0.120893	0.379292	0.0821599	0.550956	-0.152361	0.26679	-0.133521	0.331134	-0.0230424	0.867383	-0.0385008	0.780188	-0.0308424	0.823121	-0.0599385	0.663782	-0.0388578	0.778201	0.122883	0.371438
IL2	blue	-0.0435736	0.752095	0.240697	0.0766972	0.166631	0.224021	0.259447	0.055772	0.0162228	0.90642	-0.253742	0.0615814	0.0569059	0.679851	0.162769	0.235094	0.0136882	0.92099	-0.135472	0.324053	-0.0710848	0.606047	0.0762604	0.580004	-0.0359958	0.794166
IL21	blue	0.0403696	0.769804	0.0332589	0.809512	-0.0122714	0.929146	-0.0330293	0.810802	0.0262405	0.849178	-0.214556	0.115713	-0.243793	0.0728678	-0.282652	0.0365368	0.0170195	0.901846	-0.324943	0.0154959	0.0638939	0.643049	-0.161282	0.239456	-0.0149563	0.913697
IL22RA2	blue	-0.331188	0.0135158	-0.134685	0.326895	0.112436	0.413761	0.0558777	0.685331	-0.184994	0.176328	0.129706	0.345258	-0.0575565	0.676392	-0.0411866	0.765277	0.0900847	0.513065	0.159518	0.244702	-0.230216	0.0908541	0.296367	0.0280168	0.213677	0.117248
IL26	blue	0.227162	0.0953425	0.184876	0.17661	-0.0312137	0.821026	-0.205915	0.131492	0.182573	0.182158	-0.0828371	0.547666	-0.128863	0.348429	0.0632541	0.646385	0.0672282	0.625778	-0.185822	0.174367	0.0340292	0.805185	-0.183404	0.180142	0.116643	0.396395
IL27RA	blue	0.507904	7.54772e-05	-0.0235537	0.864467	-0.101463	0.461067	-0.539809	2.10743e-05	0.199382	0.144458	0.216736	0.111971	-0.10133	0.461658	0.15301	0.264735	0.199553	0.144105	-0.203064	0.137038	0.706867	1.62676e-09	-0.686214	7.35876e-09	-0.157198	0.251721
IL2RG	blue	-0.0361777	0.793148	-0.27736	0.0403525	0.0895629	0.515519	-0.0103185	0.940399	-0.26877	0.0472396	-0.10367	0.451322	0.0389277	0.777812	0.0882723	0.521613	0.0808181	0.557501	0.0278198	0.840216	0.0838451	0.542788	-0.058166	0.673157	0.232205	0.0880215
IL31	blue	-0.084173	0.541205	-0.13343	0.331466	0.0480376	0.727634	0.3264	0.0150132	-0.132935	0.333278	-0.142945	0.29782	-0.200956	0.141249	0.0480737	0.727437	-0.122261	0.373881	-0.0300713	0.827475	-0.194152	0.155504	0.22849	0.0933697	0.066538	0.629337
IL3RA	blue	0.0501659	0.716064	0.0108054	0.937592	0.0436745	0.75154	-0.0594046	0.6666	0.127191	0.354773	0.0639482	0.642766	0.0436019	0.751939	0.21291	0.118602	-0.118541	0.388702	-0.0837757	0.543123	0.181681	0.184339	0.103804	0.450733	0.29127	0.0309652
IL4R	blue	-0.148187	0.28027	-0.119571	0.384565	-0.0287559	0.834913	0.291554	0.0307943	-0.0693203	0.615041	0.0550787	0.689602	-0.0371444	0.787748	-0.0637311	0.643897	-0.125494	0.361281	-0.0877569	0.524056	-0.194951	0.153778	0.373921	0.00492071	0.028168	0.838243
IL6R	blue	-0.470434	0.000289744	0.182523	0.18228	0.00222665	0.987127	0.613446	6.37216e-07	-0.0156106	0.909936	-0.150132	0.273932	-0.0760424	0.581091	-0.326086	0.0151159	-0.284517	0.0352657	0.0565856	0.681557	-0.473422	0.000261739	0.783821	1.48624e-12	0.25614	0.0590825
IL9	blue	-0.163028	0.23434	0.0587594	0.670013	0.0153083	0.911673	0.0848907	0.537749	0.0509603	0.711762	0.0163408	0.905742	0.160115	0.242918	-0.0371775	0.787564	-0.0748194	0.587204	0.169385	0.21635	-0.198592	0.146087	0.277578	0.0401892	0.0667692	0.628144
ILK	blue	-0.133294	0.331965	0.103548	0.451859	0.348311	0.00916146	0.0761904	0.580353	0.000644248	0.996275	0.191693	0.16091	0.00775818	0.95517	0.0886563	0.519796	0.0568108	0.680357	-0.0284541	0.836622	-0.0322624	0.815117	0.104919	0.44586	0.228564	0.093261
INHBA	blue	0.131958	0.336876	-0.0329244	0.811392	0.0251008	0.855657	-0.0801352	0.560846	0.0602978	0.661888	0.064765	0.638518	-0.0117384	0.932216	0.321992	0.0165147	0.0630507	0.647447	-0.0910108	0.508725	0.148627	0.278827	-0.185413	0.175334	-0.0615812	0.65514
INHBB	blue	-0.443738	0.000690463	-0.217651	0.110428	0.125592	0.360902	0.357602	0.00735342	-0.257764	0.0574374	0.0219305	0.873729	0.232377	0.0877797	-0.200117	0.142953	-0.12074	0.3799	0.236267	0.0824508	-0.494122	0.000126063	0.492027	0.000136026	-0.117996	0.390901
INS	blue	0.145045	0.290706	0.0973029	0.479739	-0.101029	0.462994	0.0667122	0.628438	0.0163109	0.905914	-0.0847306	0.538519	-0.00148677	0.991405	-0.0556312	0.686648	-0.134761	0.326621	-0.0112536	0.935009	0.0393143	0.775663	0.0824074	0.549752	0.15148	0.269598
INS-IGF2	blue	0.322711	0.0162615	-0.0405155	0.768995	-0.174094	0.20366	-0.167022	0.222921	0.131598	0.338207	0.0812078	0.555596	0.0706229	0.608396	-0.0805645	0.558742	-0.0524917	0.703493	-0.186758	0.17217	0.126433	0.357672	-0.30419	0.0239508	-0.284925	0.0349922
INSL3	blue	-0.165235	0.227981	-0.486952	0.000163222	0.061186	0.657215	-0.000271956	0.998428	-0.478376	0.00022068	-0.218922	0.108313	-0.251979	0.0634716	0.19634	0.150809	0.0246127	0.858434	-0.0977838	0.47756	-0.0468827	0.733937	0.110875	0.420316	0.28285	0.0364
INSL5	blue	-0.163569	0.23277	-0.264816	0.0507179	-0.162653	0.235433	0.261302	0.0539822	-0.0871951	0.526727	-0.152408	0.266642	-0.0572382	0.678083	-0.000131667	0.999239	-0.312457	0.0202061	0.212483	0.11936	-0.0970156	0.481043	0.461056	0.000396283	0.195763	0.152037
INSL6	blue	0.179052	0.190878	-0.108312	0.431206	0.0760057	0.581274	-0.0162879	0.906046	-0.0975254	0.47873	0.0624435	0.650621	0.0704109	0.609476	-0.124146	0.366501	-0.355479	0.00773664	0.198113	0.147082	0.007468	0.956845	-0.108422	0.430732	-0.153457	0.263324
IRF3	blue	0.394274	0.00289629	0.0696027	0.613598	-0.119545	0.384666	-0.378065	0.00442911	0.211316	0.121451	0.13521	0.324995	-0.0827045	0.54831	0.134116	0.328961	0.0888306	0.518972	-0.310573	0.0210125	0.360329	0.00688561	-0.543485	1.80406e-05	-0.228657	0.0931242
ISG20L2	blue	-0.0590246	0.66861	-0.150215	0.273663	-0.24483	0.0716193	0.123395	0.369432	0.0139023	0.919758	-0.169561	0.215864	-0.0384796	0.780305	0.112251	0.414534	-0.41368	0.00169294	0.161154	0.239834	0.0443263	0.747953	0.323297	0.0160574	0.376003	0.00466809
ITGAL	blue	0.261091	0.0541832	0.122987	0.371028	-0.187348	0.170792	-0.217473	0.110728	0.187608	0.170191	0.0654164	0.635138	0.151556	0.269356	0.135081	0.325463	0.0420014	0.760769	-0.0466458	0.735233	0.118967	0.386985	-0.269557	0.0465709	0.127455	0.353766
ITGAV	blue	0.253789	0.0615319	0.349392	0.00893281	-0.0379191	0.783427	-0.0638449	0.643304	0.295675	0.0284025	-0.0934063	0.497585	0.0248194	0.857258	-0.170229	0.214036	-0.053809	0.696407	-0.196822	0.14979	0.206102	0.131134	-0.168404	0.219059	-0.106091	0.440767
JAK1	blue	0.00495913	0.971336	0.108197	0.431696	-0.202846	0.137469	0.265037	0.0505188	0.135232	0.324919	0.0365412	0.791116	0.191409	0.161542	-0.0913563	0.50711	-0.120864	0.379407	0.110589	0.421524	-0.0134712	0.922238	0.357078	0.00744647	-0.143786	0.294959
KDR	blue	0.007851	0.954634	0.121463	0.37703	-0.0552466	0.688703	-0.256252	0.0589685	0.22643	0.0964429	0.164785	0.229267	0.387599	0.00345881	0.0125013	0.927821	-0.0396826	0.773616	-0.207279	0.128899	0.0879142	0.52331	-0.141622	0.302362	-0.155272	0.257653
KIR2DL2	blue	-0.0583016	0.672438	-0.330409	0.0137504	-0.139198	0.310795	0.172584	0.207671	-0.221363	0.104337	0.00807125	0.953363	0.067472	0.624523	0.122961	0.37113	-0.103353	0.452717	-0.0262757	0.848978	0.00102822	0.994056	0.251095	0.0644366	0.138352	0.313775
KIR2DL3	blue	0.0126348	0.927053	-0.18879	0.167465	-0.13416	0.328803	0.0963318	0.484154	-0.099984	0.467659	-0.017243	0.900564	0.0254523	0.853657	0.151413	0.269813	-0.0377077	0.784606	-0.0434937	0.752535	0.0533443	0.698904	0.181684	0.184333	0.142287	0.300073
KIR2DL4	blue	0.0140413	0.918958	-0.190952	0.162564	-0.162526	0.235804	0.0579729	0.674181	-0.0565205	0.681903	0.00458424	0.973502	0.0031919	0.981548	0.20654	0.130299	-0.031337	0.820331	-0.024649	0.858228	0.0852245	0.536146	0.180193	0.188019	0.217815	0.110153
KIR2DL5A	blue	-0.0839088	0.54248	-0.0291197	0.832855	-0.170415	0.213528	0.242889	0.0739691	-0.0266284	0.846975	-0.0987002	0.473423	-0.0453705	0.742218	0.0026116	0.984902	-0.0877763	0.523964	0.0167238	0.903543	-0.0589339	0.669089	0.216552	0.112284	0.0801895	0.56058
KIR2DS3	blue	0.0851669	0.536422	-0.365727	0.00603567	-0.0990619	0.471795	0.226182	0.0968186	-0.269327	0.0467656	0.0567496	0.680683	0.0185784	0.892906	0.177213	0.195551	-0.104022	0.449779	-0.0227592	0.868998	0.0396321	0.773897	0.231707	0.0887239	0.10909	0.427881
KIR2DS4	blue	0.217343	0.110945	-0.10949	0.426181	-0.0439266	0.750151	-0.0234965	0.864793	-0.0871601	0.526893	0.137758	0.315876	-0.0206682	0.880943	-0.0544013	0.693229	-0.0288702	0.834267	0.163114	0.234089	0.0909979	0.508785	-0.141199	0.303822	-0.174898	0.201547
KIR2DS5	blue	-0.0613826	0.656183	-0.322555	0.0163159	-0.0302044	0.826723	0.228881	0.0927957	-0.302921	0.0245746	0.0717044	0.602903	0.122611	0.372505	0.0985612	0.474049	-0.102289	0.457405	0.0470215	0.733179	-0.103856	0.450508	0.227284	0.0951594	0.0478888	0.728445
KIR3DL1	blue	0.0144861	0.9164	-0.261406	0.0538826	-0.110693	0.421083	0.177981	0.193591	-0.229759	0.0915151	-0.102593	0.456062	0.0568526	0.680134	0.132591	0.334543	-0.0505537	0.713963	-0.109396	0.426581	-0.0242619	0.860432	0.23225	0.0879582	0.136631	0.319889
KIR3DL3	blue	0.000136382	0.999212	-0.210845	0.122303	-0.153247	0.263985	0.131722	0.337749	-0.169185	0.216899	-0.0112448	0.935059	0.0711313	0.605812	0.0805515	0.558806	-0.0850025	0.537212	-0.0540297	0.695222	0.0424976	0.758028	0.241624	0.0755336	0.202336	0.138481
KITLG	blue	0.10665	0.438348	0.0211613	0.878123	0.00524766	0.969669	-0.0932476	0.498319	0.0829034	0.547345	-0.0568361	0.680222	-0.0626239	0.649678	-0.171429	0.210774	-0.00415874	0.97596	0.263705	0.0517323	0.000940392	0.994563	0.0030525	0.982354	-0.0588706	0.669424
KL	blue	-0.321923	0.0165394	-0.0486402	0.724352	0.0764064	0.579277	0.313104	0.0199351	-0.158679	0.247225	-0.227716	0.0945156	-0.0615423	0.655344	-0.0175	0.899089	-0.128939	0.348142	0.145731	0.288406	-0.25202	0.0634267	0.261292	0.0539915	0.178399	0.19253
KLRC4	blue	-0.102419	0.45683	0.0929429	0.49973	0.0926403	0.501133	-0.0710123	0.606416	-0.103824	0.450645	-0.0522711	0.704682	0.0535219	0.697949	0.0658845	0.632715	0.126057	0.359111	0.151346	0.270029	0.0098517	0.943091	0.0381926	0.781904	0.0514116	0.709321
LACRT	blue	0.0587752	0.669929	-0.0586054	0.670828	0.00622335	0.964032	-0.143867	0.294684	0.0538708	0.696075	-0.036143	0.793343	0.0214089	0.876708	-0.149737	0.275211	-0.0620243	0.652816	-0.153933	0.261829	0.137783	0.315789	-0.0142394	0.917819	-0.147733	0.281762
LCP2	blue	-0.364441	0.00622931	0.0497149	0.718511	-0.0762487	0.580062	0.354437	0.00793084	-0.0513671	0.709562	-0.172773	0.207166	0.0135533	0.921766	0.118612	0.388416	-0.0960301	0.485531	0.0447612	0.745562	-0.234474	0.0848743	0.64529	1.04622e-07	0.36578	0.0060278
LGR5	blue	-0.280975	0.0377123	-0.150652	0.272256	0.0230594	0.867285	0.202512	0.138132	-0.143409	0.296238	-0.231344	0.0892393	0.0801035	0.561002	-0.0173167	0.90014	-0.0736069	0.593293	0.227577	0.0947218	-0.121182	0.378145	0.251036	0.0645021	0.0523879	0.704052
LPA	blue	-0.188668	0.167746	0.00974024	0.943734	0.170058	0.214503	0.154309	0.26065	-0.0493517	0.720483	-0.0990143	0.472009	0.185382	0.175409	-0.129198	0.347167	-0.118535	0.388723	0.275088	0.0420877	-0.180225	0.187939	0.176337	0.197805	0.0266179	0.847035
LRSAM1	blue	-0.0134546	0.922334	0.0225731	0.87006	-0.16598	0.225861	-0.0877632	0.524027	0.114467	0.405322	-0.0201878	0.88369	-0.0806374	0.558385	0.142493	0.299368	-0.124245	0.366116	0.145272	0.289942	0.0617798	0.654098	0.121779	0.375781	0.309891	0.021311
LYN	blue	-0.599465	1.32489e-06	0.0927101	0.500809	0.0958716	0.486254	0.608151	8.4427e-07	-0.117398	0.393325	-0.210075	0.123704	-0.120742	0.37989	-0.0479145	0.728305	-0.231638	0.0888222	0.1735	0.20523	-0.597769	1.44446e-06	0.796251	3.66456e-13	0.531142	3.01867e-05
MAP3K8	blue	0.0447928	0.745389	0.0901055	0.512967	-0.244331	0.0722179	0.215546	0.114002	0.107658	0.434009	0.0870259	0.527532	0.106198	0.440302	-0.020641	0.881098	-0.115981	0.399097	0.191314	0.161753	-0.117199	0.394133	0.362667	0.00650542	-0.0974276	0.479173
MAPK14	blue	-0.447214	0.000619104	-0.129973	0.344257	0.0963432	0.484102	0.634298	1.99788e-07	-0.36838	0.00565261	-0.3639	0.00631254	-0.12505	0.362995	-0.0877288	0.52419	-0.266297	0.0493916	0.168277	0.219413	-0.580392	3.40623e-06	0.746775	5.89815e-11	0.295481	0.0285116
MAPK3	blue	-0.500425	9.99741e-05	-0.0267917	0.846048	0.048215	0.726667	0.611736	6.9823e-07	0.00268289	0.98449	0.0820875	0.551308	0.0181171	0.89555	-0.087092	0.527217	-0.277592	0.0401783	0.367315	0.00580384	-0.493597	0.000128492	0.693493	4.38504e-09	0.255671	0.0595646
MAPK8	blue	-0.10026	0.466424	-0.152806	0.265378	-0.0102072	0.941041	0.116991	0.394976	-0.0684941	0.619272	0.168969	0.217495	0.0157762	0.908985	0.0751438	0.58558	-0.147083	0.283908	0.0110459	0.936206	0.0629818	0.647807	0.252619	0.0627795	0.121985	0.374968
MC3R	blue	0.174285	0.203158	0.178793	0.191533	-0.0114492	0.933882	0.0456933	0.740448	0.159662	0.244271	0.0626394	0.649597	0.122026	0.374807	-0.0137227	0.920791	-0.22955	0.0918186	0.0234313	0.865165	0.0437975	0.750862	-0.0235339	0.86458	-0.0548787	0.690672
MET	blue	-0.128874	0.348389	0.150458	0.272881	0.239101	0.0787321	-0.0281999	0.838062	-0.151503	0.269524	-0.0172321	0.900626	0.0114835	0.933684	-0.19126	0.161874	0.268382	0.0475723	-0.0140024	0.919182	-0.0789755	0.566549	0.0718396	0.602218	-0.104245	0.448803
MLNR	blue	0.0726658	0.598038	-0.161136	0.239888	-0.0133429	0.922977	0.0110362	0.936262	-0.164797	0.229233	-0.215393	0.114265	0.0933377	0.497902	-0.188852	0.167323	-0.265225	0.0503488	0.281077	0.0376402	0.0839017	0.542515	-0.144269	0.29332	-0.195582	0.152423
MMP12	blue	0.147896	0.281223	0.0434989	0.752506	0.20174	0.139672	-0.247509	0.0684733	-0.0270956	0.844323	-0.0932562	0.49828	0.179172	0.190577	0.0543925	0.693276	0.110011	0.42397	-0.0360812	0.793688	0.0515335	0.708663	-0.11984	0.383487	0.149828	0.274919
MMP9	blue	-0.488703	0.000153324	-0.215648	0.113826	0.350554	0.00869285	0.482639	0.000190145	-0.490966	0.00014134	-0.415625	0.00160144	-0.142626	0.298913	-0.0685014	0.619234	-0.0339203	0.805797	-0.0083947	0.951496	-0.47992	0.000209138	0.404771	0.00217482	0.343268	0.0102953
MPL	blue	0.0102116	0.941015	0.0905987	0.510654	0.260662	0.0545946	-0.170205	0.2141	0.135156	0.325193	0.344008	0.0101217	0.0971832	0.480282	0.0373698	0.78649	0.2839	0.0356818	-0.126778	0.35635	0.0879025	0.523366	-0.202802	0.137556	-0.327337	0.0147093
MTNR1A	blue	0.0485678	0.724746	0.215963	0.113287	-0.0205258	0.881757	-0.0648313	0.638174	0.0984631	0.474492	-0.112276	0.41443	-0.00177469	0.98974	-0.00496492	0.971302	-0.0526809	0.702474	-0.0903331	0.511899	0.0156944	0.909455	-0.130753	0.341346	-0.262412	0.052933
NCK2	blue	-0.286937	0.033671	-0.227008	0.0955724	0.0826853	0.548403	0.130246	0.343235	-0.227347	0.0950661	0.122597	0.372561	0.240005	0.0775736	0.0253619	0.854172	0.0472233	0.732077	-0.0450715	0.743859	0.0418268	0.761734	0.205652	0.131996	-0.016181	0.90666
NFAT5	blue	-0.441597	0.000738036	0.0867697	0.528753	0.0942505	0.49369	0.289223	0.0322201	-0.135469	0.324063	-0.248876	0.0669118	0.092512	0.501729	-0.13724	0.317716	-0.216875	0.111736	-0.0737232	0.592707	-0.368887	0.005582	0.451089	0.000547448	0.228389	0.0935185
NFATC2	blue	0.148064	0.280673	-0.0506561	0.713408	-0.12083	0.37954	0.142392	0.299714	0.0116349	0.932812	-0.156806	0.25292	0.15605	0.255243	0.112149	0.414962	-0.270508	0.0457742	0.0845248	0.53951	-0.00512497	0.970377	0.11614	0.398446	0.151283	0.270227
NFKBIA	blue	-0.418766	0.0014629	-0.354038	0.00800641	-0.0695596	0.613818	0.252277	0.063149	-0.193282	0.157402	0.0233577	0.865585	0.0504283	0.714642	-0.0489044	0.722914	-0.188208	0.168803	0.311213	0.0207354	-0.218525	0.108971	0.646303	9.84335e-08	0.295481	0.0285117
NFKBIZ	blue	-0.086273	0.531124	-0.0633967	0.645641	-0.0191961	0.889367	0.317673	0.0181087	-0.103735	0.451038	-0.141387	0.303171	-0.203955	0.135285	-0.0142274	0.917888	-0.186232	0.173403	-0.0746685	0.58796	-0.180816	0.186474	0.426999	0.00114932	0.173084	0.206336
NFYA	blue	-0.108194	0.43171	-0.0227316	0.869155	-0.205093	0.133073	0.271185	0.0452133	0.0995075	0.469794	0.00631207	0.96352	0.0146585	0.915408	0.016142	0.906884	-0.0927989	0.500398	0.397777	0.00263492	-0.0486701	0.724189	0.459041	0.000423374	0.10089	0.463615
NMBR	blue	0.0403813	0.769739	-0.0155048	0.910544	0.0322623	0.815118	0.00411354	0.976222	0.0936542	0.49644	-0.0865068	0.530007	-0.0749505	0.586547	-0.10209	0.458286	0.0130017	0.92494	0.0858872	0.532969	-0.0486751	0.724162	0.00587524	0.966043	0.12264	0.372389
NOS1	blue	0.0294635	0.83091	-0.029796	0.82903	0.261546	0.0537499	-0.259276	0.05594	-0.0496813	0.718693	-0.0717151	0.602849	0.16067	0.241268	0.165584	0.226985	0.18845	0.168245	-0.0201525	0.883892	0.136681	0.319712	-0.181444	0.184923	0.203468	0.136241
NOX1	blue	0.0702003	0.610549	0.125892	0.359749	-0.225743	0.0974857	0.133743	0.330324	0.0392893	0.775802	-0.0392765	0.775873	0.0488033	0.723464	0.011978	0.930835	-0.178315	0.192742	-0.0124704	0.928	-0.0860657	0.532115	0.0565593	0.681697	0.213261	0.117981
NPR1	blue	-0.00330184	0.980913	-0.0902197	0.512431	-0.0581445	0.673271	-0.0433126	0.753533	0.0099098	0.942756	0.0157363	0.909214	-0.0236571	0.863878	-0.0998175	0.468405	-0.091168	0.50799	0.109578	0.425807	0.0412107	0.765143	0.0522501	0.704795	0.0651347	0.636599
NR0B2	blue	0.11728	0.3938	0.207691	0.128124	-0.0803097	0.559991	0.0818869	0.552284	0.178224	0.192972	-0.103121	0.453734	-0.162056	0.237178	-0.210625	0.122702	-0.0877269	0.524199	-0.0345224	0.802418	-0.00225057	0.986989	0.0786853	0.56798	-0.0976303	0.478255
NR1D1	blue	0.0406312	0.768354	-0.00221914	0.987171	0.0356214	0.79626	0.254841	0.0604259	-0.0721936	0.600425	0.151977	0.268012	0.247026	0.0690324	-0.0225867	0.869982	-0.0103671	0.940119	-0.00763627	0.955874	-0.0241311	0.861177	-0.00709281	0.959011	-0.140485	0.3063
NR2C2	blue	0.143892	0.294597	0.0484778	0.725236	-0.20665	0.130089	-0.00300213	0.982645	0.0465833	0.735575	-0.0407642	0.767616	0.181786	0.184081	-0.185677	0.174709	0.0187983	0.891646	0.160224	0.242594	-0.0119955	0.930735	0.192531	0.159053	-0.216263	0.112774
NR2E1	blue	-0.15917	0.245748	-0.204428	0.134362	0.123693	0.368267	0.102245	0.457602	-0.211426	0.121252	-0.00687097	0.960292	-0.122399	0.373338	0.151491	0.269563	-0.0217993	0.874478	-0.111067	0.419508	-0.0965727	0.483057	0.175077	0.201079	0.0441789	0.748764
NR2E3	blue	0.0406334	0.768341	-0.0895544	0.515559	0.113946	0.407478	0.0393024	0.775728	-0.157811	0.249854	0.0326684	0.812832	0.188175	0.16888	-0.122927	0.371263	-0.0681042	0.621273	0.298478	0.0268667	-0.0665657	0.629194	-0.0931271	0.498877	-0.131272	0.339416
NR2F1	blue	0.12527	0.362147	0.115785	0.399901	0.0191502	0.88963	0.119073	0.386561	0.0350459	0.799483	0.114913	0.403485	0.000671646	0.996117	-0.181324	0.185217	-0.0801373	0.560836	0.0551952	0.688978	0.000765883	0.995572	-0.108404	0.430812	-0.0880809	0.52252
NR3C1	blue	-0.109601	0.425707	0.018565	0.892983	-0.274169	0.0428072	0.0561189	0.684044	0.147403	0.28285	0.0798688	0.562154	-0.205877	0.131565	0.0862263	0.531347	0.197009	0.149396	-0.215887	0.113417	0.245157	0.0712295	0.303286	0.0243935	0.121804	0.375682
NR4A1	blue	-0.221906	0.103467	-0.281207	0.0375475	0.166933	0.22317	0.254785	0.0604839	-0.216804	0.111856	0.0422431	0.759434	-0.0776371	0.573163	-0.216833	0.111806	-0.247847	0.0680847	0.168435	0.218974	-0.212596	0.11916	0.291327	0.0309309	0.154777	0.259189
NR4A2	blue	0.0149794	0.913564	-0.247508	0.0684751	-0.0127783	0.926226	0.191959	0.160319	-0.11647	0.397101	-0.0280397	0.83897	-0.236383	0.0822964	0.0273803	0.842708	0.0656531	0.633912	-0.267845	0.0480357	0.111635	0.417118	0.231485	0.0890395	0.143551	0.295757
NR4A3	blue	-0.274089	0.0428704	-0.162505	0.235863	-0.0580848	0.673587	0.280443	0.0380916	-0.32717	0.014763	-0.343491	0.0102428	0.0372832	0.786974	-0.0153201	0.911605	-0.0761333	0.580638	0.0621018	0.65241	-0.147574	0.282285	0.221825	0.103597	0.135509	0.323919
NR5A2	blue	-0.0161766	0.906685	-0.0869549	0.52787	0.117423	0.393222	-0.153844	0.262108	-0.165396	0.227523	-0.0203227	0.882918	0.00645321	0.962705	-0.0547211	0.691516	0.0783859	0.569458	0.288719	0.0325355	-0.0933259	0.497957	-0.103597	0.451643	-0.113963	0.407409
NR6A1	blue	-0.00969744	0.94398	-0.0790211	0.566324	0.0461241	0.738088	0.133478	0.331292	-0.0992555	0.470925	-0.0390061	0.777376	-0.292385	0.030299	0.0571079	0.678776	0.0795146	0.563895	-0.251981	0.0634697	-0.0766352	0.578138	0.13702	0.318503	0.0392726	0.775894
NRG4	blue	0.0221732	0.872342	-0.0953349	0.488709	0.0202417	0.883382	0.00593249	0.965712	0.0232305	0.86631	0.0159857	0.907782	-0.168466	0.218888	-0.167561	0.221409	0.0821077	0.55121	-0.0587124	0.670261	-0.0564341	0.682364	0.00712629	0.958818	-0.015412	0.911077
NRP1	blue	0.141278	0.303548	0.139066	0.311261	-0.06876	0.617909	-0.0147838	0.914688	0.231812	0.0885756	0.0636684	0.644224	0.0355026	0.796926	-0.0956783	0.487138	-0.0608893	0.658775	-0.0717761	0.60254	0.0734916	0.593874	0.0391607	0.776516	0.0228746	0.86834
NRTN	blue	-0.0758409	0.582096	-0.0298868	0.828517	0.149675	0.275412	-0.10256	0.45621	0.0519997	0.706146	0.149525	0.275898	0.257961	0.0572407	0.123957	0.367237	0.329688	0.0139703	-0.0394816	0.774733	0.0204157	0.882386	-0.121679	0.376176	-0.169995	0.214674
NTS	blue	-0.0281454	0.838371	-0.173771	0.204514	0.193392	0.15716	-0.0336088	0.807546	-0.210525	0.122883	-0.0933091	0.498035	-0.122655	0.372332	0.0832556	0.545638	0.0685421	0.619026	0.124008	0.367039	-0.0634524	0.64535	-0.177241	0.195478	-0.0158209	0.908728
OBP2A	blue	-0.237158	0.0812675	-0.048681	0.72413	0.0684339	0.61958	0.149264	0.276749	-0.165064	0.22847	-0.173342	0.205649	-0.173376	0.20556	-0.136889	0.318967	0.152511	0.266316	-0.198525	0.146225	-0.150886	0.271502	0.196759	0.149924	-0.0177377	0.897726
OBP2B	blue	-0.215838	0.113501	0.0324117	0.814277	0.0255547	0.853075	-0.0229557	0.867877	-0.073688	0.592885	-0.0889019	0.518636	0.179576	0.189561	0.0375092	0.785713	0.0600041	0.663436	0.071829	0.602271	-0.128919	0.348217	0.182433	0.182497	0.0797907	0.562537
OPRD1	blue	0.00861919	0.950201	-0.11431	0.405971	-0.207379	0.12871	0.166605	0.224094	0.150957	0.271276	0.242595	0.0743312	0.0186783	0.892334	0.054962	0.690226	-0.171341	0.211012	0.17636	0.197744	0.0135223	0.921944	0.252365	0.0630532	-0.0619367	0.653276
OPRM1	blue	-0.447632	0.00061097	-0.0896209	0.515245	0.112862	0.411982	0.203733	0.135722	-0.236113	0.082657	-0.115421	0.401396	-0.00861453	0.950228	-0.0879216	0.523275	-0.0589008	0.669264	0.126862	0.356027	-0.154776	0.259194	0.316111	0.0187161	0.226337	0.0965839
OSGIN1	blue	-0.406116	0.00209502	-0.0331239	0.810271	-0.131766	0.337587	0.337225	0.0118121	-0.0919281	0.504444	-0.0323988	0.814349	-0.10682	0.437613	-0.0379752	0.783115	-0.149341	0.276496	0.227777	0.0944245	-0.461886	0.000385594	0.500855	9.83871e-05	0.19489	0.153909
OSM	blue	-0.452223	0.000527939	-0.247476	0.068512	0.116035	0.398879	0.449479	0.000576259	-0.403867	0.00222994	-0.319596	0.0173833	-0.325139	0.0154302	0.260478	0.0547708	-0.087196	0.526722	-0.0480968	0.727311	-0.326556	0.014962	0.578802	3.67525e-06	0.568615	5.9267e-06
OSMR	blue	0.115485	0.40113	-0.0672042	0.625902	0.200446	0.142283	-0.211912	0.12038	-0.0660351	0.631936	0.0485603	0.724787	0.0725447	0.59865	0.0497499	0.718321	0.0827703	0.54799	0.0670609	0.62664	0.00130064	0.992481	-0.330195	0.0138153	-0.238594	0.0793882
OSTN	blue	0.142976	0.297715	-0.0410558	0.766001	0.0175558	0.898769	0.0564434	0.682314	0.0937373	0.496056	0.201205	0.140748	0.0455579	0.74119	0.0853734	0.535431	-0.0848969	0.53772	0.00918322	0.946947	0.0159217	0.908149	-0.0779036	0.571843	0.0394454	0.774934
OXT	blue	-0.000605701	0.996498	0.0489351	0.722747	0.145702	0.288502	-0.227877	0.0942757	0.0399242	0.772275	-0.0959998	0.485669	-0.241304	0.0759338	-0.267383	0.0484369	0.138095	0.314684	-0.103371	0.452637	0.0677775	0.622951	-0.141591	0.302469	-0.0798392	0.562299
PAK2	blue	-0.292836	0.0300328	0.0822494	0.55052	-0.185893	0.1742	0.430552	0.00103372	0.0740145	0.591243	-0.0870417	0.527457	-0.0444476	0.747286	-0.162813	0.234967	-0.295374	0.0285717	0.0636433	0.644355	-0.105675	0.44257	0.640009	1.43213e-07	0.396395	0.00273541
PCSK2	blue	0.108172	0.431804	0.101596	0.460477	-0.0035047	0.97974	-0.00697368	0.959699	0.0894728	0.515943	-0.026696	0.846591	-0.0537305	0.696829	-0.0198811	0.885445	0.118738	0.387906	-0.125123	0.362713	0.10551	0.443287	-0.262224	0.0531097	-0.124729	0.364237
PDGFRL	blue	-0.0682844	0.620348	-0.0330677	0.810586	0.035916	0.794612	-0.150168	0.273815	-0.154736	0.259317	-0.0476273	0.729872	0.216982	0.111554	0.0306337	0.824299	0.0396222	0.773952	0.283762	0.0357755	-0.0120919	0.930179	-0.158536	0.247657	-0.0277801	0.840441
PDIA2	blue	-0.0351346	0.798987	0.139289	0.310477	0.14256	0.299139	0.123498	0.369027	-0.0840651	0.541726	-0.160348	0.242224	-0.117442	0.393143	-0.157851	0.249733	0.0690437	0.616456	-0.0527213	0.702256	-0.0534423	0.698377	0.148799	0.278264	0.103962	0.450045
PDYN	blue	0.229836	0.0914041	-0.0951931	0.48936	-0.0523693	0.704152	-0.0525791	0.703022	0.0475372	0.730363	-0.0180706	0.895817	-0.141017	0.304453	-0.178432	0.192444	0.1928	0.15846	-0.150412	0.273028	0.0866441	0.529352	-0.189379	0.16612	-0.168712	0.218207
PF4V1	blue	-0.108742	0.429367	0.326853	0.0148656	0.219665	0.107091	-0.250327	0.0652845	0.200505	0.142164	0.237834	0.0803783	0.274879	0.0422508	0.0327938	0.812127	0.205645	0.132009	-0.0438749	0.750436	0.0610775	0.657785	-0.175269	0.200579	-0.156681	0.253303
PGC	blue	0.260775	0.0544854	-0.00248536	0.985632	-0.113317	0.410088	-0.0565163	0.681926	0.00275954	0.984047	-0.0893447	0.516546	-0.0040375	0.976661	0.214438	0.11592	-0.138714	0.312498	0.0635305	0.644943	0.0612868	0.656686	-0.353062	0.0081937	-0.0652024	0.636248
PGLYRP2	blue	0.0325066	0.813743	-0.0662401	0.630876	-0.0147361	0.914963	0.114647	0.40458	-0.0309376	0.822584	0.0423985	0.758576	0.101111	0.462631	0.218919	0.108318	-0.198988	0.145268	0.169733	0.215392	0.0587431	0.670099	0.165272	0.227874	0.0854576	0.535027
PGLYRP3	blue	-0.077807	0.572322	-0.0517131	0.707692	-0.136232	0.321318	-0.00343647	0.980135	0.0345084	0.802497	-0.0287236	0.835096	0.191795	0.160681	-0.150637	0.272304	-0.070826	0.607363	0.105924	0.441488	-0.0698911	0.612125	0.0881872	0.522016	-0.154142	0.261173
PGR	blue	-0.237436	0.0809	0.120577	0.380547	0.165071	0.228448	0.225034	0.0985695	0.0410408	0.766084	-0.112307	0.414303	0.234297	0.0851167	0.10528	0.444289	-0.0552009	0.688948	0.0691069	0.616133	-0.208927	0.125819	0.246185	0.0700145	0.144042	0.294089
PI15	blue	-0.247759	0.0681861	-0.0615996	0.655043	0.0682054	0.620753	-0.0197326	0.886295	0.00722318	0.958259	-0.0139396	0.919543	-0.0802719	0.560176	0.089716	0.514798	-0.160909	0.240561	-0.101262	0.461958	0.113404	0.409727	0.26012	0.0551169	0.330905	0.0136005
PIK3CA	blue	-0.108813	0.429063	-0.0295209	0.830585	-0.15303	0.264671	0.432154	0.000985111	-0.0823618	0.549974	-0.0622205	0.651789	0.0850228	0.537115	-0.222259	0.102906	-0.424093	0.00125233	0.0688848	0.61727	-0.0502216	0.715762	0.519267	4.86205e-05	0.0694722	0.614265
PIK3CB	blue	-0.234045	0.0854621	0.272249	0.0443432	0.280283	0.0382065	0.242034	0.0750235	0.0943675	0.493151	0.00416339	0.975934	0.0764032	0.579293	-0.248987	0.0667864	0.0909003	0.509241	-0.0989271	0.472401	-0.181879	0.183852	0.310804	0.0209121	-0.0571469	0.678569
PIK3CG	blue	-0.243916	0.0727189	-0.0359918	0.794188	0.0667277	0.628358	0.421818	0.00133868	-0.109565	0.425862	-0.118104	0.390465	0.00738919	0.9573	-0.0692545	0.615378	-0.307978	0.0221681	0.00953841	0.944898	-0.249397	0.0663237	0.45485	0.000485164	0.35012	0.00878192
PIK3R2	blue	0.282775	0.0364518	0.266739	0.0490014	0.0256141	0.852737	-0.213187	0.118111	0.266875	0.0488814	0.0964149	0.483776	-0.0416619	0.762647	0.100478	0.465453	0.351575	0.00848667	-0.253807	0.061512	0.231255	0.0893655	-0.51921	4.87306e-05	-0.310958	0.0208457
PIK3R5	blue	-0.271646	0.0448343	-0.182452	0.182452	-0.0065298	0.962263	0.137136	0.31809	-0.112812	0.412193	-0.0395007	0.774627	0.22362	0.100762	-0.0979965	0.476598	-0.146176	0.286919	0.356488	0.00755245	-0.183895	0.178958	0.489503	0.000148985	0.0825954	0.548839
PLAUR	blue	-0.428195	0.00110916	0.225214	0.0982939	0.0345049	0.802516	0.487997	0.000157243	-0.00505104	0.970804	-0.067733	0.62318	-0.033252	0.809551	0.00324226	0.981257	-0.182425	0.182517	0.271091	0.0452906	-0.348078	0.0092113	0.565962	6.69455e-06	0.517991	5.11227e-05
PLTP	blue	0.0707658	0.607669	0.0320943	0.816064	0.021547	0.875919	-0.0413311	0.764476	-0.0154862	0.910651	0.168436	0.218972	-0.0209251	0.879474	0.0696592	0.613309	0.131934	0.336964	-0.0336079	0.807551	0.0243255	0.86007	-0.0882792	0.52158	-0.168255	0.219473
PLXNA2	blue	0.215603	0.113904	-0.103987	0.449931	0.0815377	0.553987	-0.304669	0.023719	0.144131	0.293789	0.13572	0.323159	0.0842772	0.540703	-0.25121	0.0643104	0.083088	0.54645	-0.0837406	0.543293	0.111073	0.419481	-0.17669	0.196895	-0.247172	0.0688629
PLXNA3	blue	0.389904	0.00325446	-0.261247	0.054034	-0.192818	0.15842	-0.374578	0.00483981	-0.0167184	0.903574	0.101618	0.460377	-0.0918732	0.5047	0.41809	0.00149176	0.242941	0.0739061	-0.0938552	0.495512	0.465074	0.000346911	-0.588088	2.3439e-06	-0.111808	0.416391
PLXNB3	blue	-0.0860833	0.532031	-0.155529	0.256854	0.0151559	0.912549	0.0770545	0.576054	0.000190993	0.998896	-0.181198	0.185528	-0.216736	0.111971	-0.0537809	0.696558	-0.155423	0.257182	-0.25595	0.0592778	-0.114762	0.404105	0.219719	0.107001	0.0627647	0.648941
PLXNC1	blue	-0.548121	1.47909e-05	-0.0333494	0.809003	0.0704603	0.609224	0.577245	3.95785e-06	-0.198788	0.145682	-0.163754	0.232234	0.0593705	0.666781	-0.308456	0.0219513	-0.204656	0.13392	0.188489	0.168155	-0.546765	1.56799e-05	0.833341	2.93722e-15	0.176444	0.197528
PMCH	blue	0.116094	0.398637	-0.0903519	0.511811	-0.106055	0.440921	-0.230892	0.0898844	0.0144963	0.916341	-0.0903059	0.512027	-0.0796695	0.563133	0.127764	0.352591	0.123433	0.369282	0.0376947	0.784678	0.178782	0.19156	-0.323309	0.0160531	-0.104399	0.44813
PMP2	blue	-0.23976	0.0778866	0.107606	0.434229	-0.0821078	0.551209	0.379469	0.0042727	-0.00425997	0.975375	-0.0226911	0.869387	-0.103508	0.452034	-0.00888845	0.948647	-0.169946	0.214808	-0.0487933	0.723519	-0.276907	0.0406936	0.304958	0.0235799	0.0803435	0.559825
PPARA	blue	0.195373	0.152872	0.0487449	0.723782	0.0905188	0.511028	-0.22136	0.104342	-0.0672119	0.625862	-0.220434	0.105836	-0.106354	0.439628	-0.0922533	0.502931	0.0569788	0.679463	-0.133393	0.331601	0.259002	0.0562084	-0.348792	0.00905915	-0.0856607	0.534054
PPP3CA	blue	-0.238534	0.0794654	0.137318	0.317441	-0.120055	0.382626	0.471419	0.000280226	0.159792	0.243882	0.171516	0.21054	0.138451	0.313425	-0.239249	0.0785411	-0.167161	0.22253	0.137326	0.317413	-0.21858	0.108879	0.615776	5.62099e-07	-0.00392857	0.977291
PPP3R1	blue	-0.206671	0.130049	0.0671694	0.62608	0.0614263	0.655953	0.123174	0.370296	-0.107192	0.43601	-0.2161	0.113054	-0.123038	0.370829	-0.149697	0.275341	0.0695542	0.613846	-0.261587	0.0537111	-0.0697304	0.612946	0.113685	0.408562	0.0871475	0.526953
PRKCG	blue	-0.0703895	0.609584	0.0588768	0.669391	-0.188983	0.167024	0.240833	0.0765252	0.110228	0.423049	0.109025	0.428157	-0.0203619	0.882694	0.0238508	0.862774	-0.168244	0.219505	0.0786919	0.567947	-0.0267411	0.846335	0.30795	0.0221809	-0.108187	0.431739
PRLH	blue	0.265334	0.050251	0.035912	0.794635	-0.232337	0.087836	-0.107428	0.434997	0.0202487	0.883342	-0.112896	0.411844	-0.030761	0.82358	0.132785	0.333828	0.0361506	0.7933	-0.235481	0.0835072	0.0678496	0.622581	-0.178564	0.192112	0.0810082	0.556572
PRLHR	blue	0.0552229	0.68883	0.131151	0.339866	-0.116247	0.398011	0.0549962	0.690043	0.209916	0.123995	0.030557	0.824732	0.0401635	0.770947	-0.1407	0.30555	-0.161314	0.239362	0.0243326	0.860029	-0.0212362	0.877695	-0.0010784	0.993765	-0.16233	0.236376
PROK2	blue	-0.424201	0.00124836	-0.148448	0.279413	0.142267	0.300141	0.554858	1.10236e-05	-0.32354	0.0159733	-0.295697	0.0283906	-0.194962	0.153754	0.0146014	0.915737	-0.0612307	0.656981	0.117746	0.391912	-0.427104	0.00114575	0.696199	3.60369e-09	0.303868	0.0241076
PTAFR	blue	-0.241183	0.0760849	0.117403	0.393304	-0.105403	0.44375	0.444043	0.000683922	0.177834	0.193964	0.205443	0.132398	0.0722538	0.600121	-0.170509	0.213272	-0.271347	0.0450791	0.186329	0.173174	-0.314004	0.0195636	0.623727	3.63534e-07	0.165147	0.228231
PTGDS	blue	0.0135812	0.921605	0.243968	0.0726555	-0.0893147	0.516688	-0.218315	0.10932	0.187835	0.169664	0.169832	0.215121	0.234712	0.0845499	-0.00262497	0.984825	0.163557	0.232805	-0.205347	0.132584	-0.0057897	0.966537	-0.135336	0.324543	-0.143513	0.295886
PTGER4	blue	-0.0100626	0.941874	0.108314	0.431194	-0.248922	0.0668593	0.19378	0.156313	0.281458	0.0373705	0.151541	0.269404	0.0301854	0.82683	-0.103268	0.453091	-0.0710265	0.606344	0.00484419	0.972	0.102957	0.454457	0.344606	0.00998325	0.0125275	0.92767
PTGFR	blue	-0.193242	0.157489	-0.152813	0.265359	-0.0896395	0.515158	0.0481605	0.726964	-0.138704	0.312532	-0.0300227	0.827749	-0.130441	0.342509	-0.036152	0.793292	-0.125073	0.362905	0.0312247	0.820964	0.0589868	0.66881	0.207058	0.129316	0.114318	0.405938
PTGS2	blue	-0.401544	0.00237732	0.200772	0.141623	0.095109	0.489745	0.500686	9.90066e-05	-0.0517719	0.707375	-0.0362924	0.792507	0.108989	0.428313	-0.10771	0.433785	0.0816512	0.553433	0.195378	0.15286	-0.320777	0.0169503	0.538507	2.22569e-05	0.281617	0.0372589
PTH	blue	0.109096	0.427857	-0.0472665	0.731841	-0.0496459	0.718885	-0.0397424	0.773284	-0.132545	0.33471	0.0701118	0.611	0.00328463	0.981012	-0.131356	0.339105	-0.159364	0.245164	0.0569252	0.679748	-0.0297556	0.829258	-0.0773915	0.574381	-0.109004	0.42825
PTHLH	blue	0.0740403	0.591113	-0.137297	0.317516	-0.0172522	0.900511	-0.0462055	0.737642	-0.0261893	0.849469	0.116973	0.395049	0.0130884	0.924442	0.0106155	0.938687	0.0971751	0.480319	0.0102741	0.940655	0.0480707	0.727454	-0.0548496	0.690828	-0.0918453	0.50483
PTPRC	blue	-0.2777	0.0400978	0.0298971	0.828459	-0.139088	0.311182	0.318516	0.0177875	0.0443699	0.747713	-0.107515	0.434623	0.000531687	0.996926	-0.115443	0.401305	-0.229614	0.091726	-0.032615	0.813133	-0.117493	0.392937	0.60977	7.75095e-07	0.233963	0.085576
PTX3	blue	0.0119092	0.931231	0.142181	0.300436	-0.0779795	0.571468	-0.124682	0.364421	0.205995	0.131338	0.152597	0.266042	0.123279	0.369886	-0.0327464	0.812394	0.00835474	0.951727	-0.0157999	0.908849	0.0519691	0.70631	-0.133194	0.332327	-0.175884	0.198977
R3HDML	blue	0.00746694	0.956851	0.110036	0.423864	-0.133498	0.331216	-0.128826	0.34857	0.120308	0.38162	-0.125869	0.359837	0.0298513	0.828718	0.0903341	0.511894	0.0352083	0.798574	-0.282311	0.0367734	0.155106	0.258167	-0.173885	0.204213	0.0642117	0.641395
RAC3	blue	-0.0162946	0.906007	-0.0264074	0.84823	-0.0452382	0.742944	0.096955	0.481319	0.113478	0.40942	0.0457727	0.740013	-0.0859739	0.532554	0.025652	0.852522	-0.0576226	0.67604	0.0399109	0.772349	0.0438505	0.75057	0.274683	0.042404	0.103659	0.451373
RAET1G	blue	0.0463744	0.736718	-0.219488	0.10738	0.108251	0.431463	0.1799	0.188753	-0.0029081	0.983188	-0.128947	0.348112	-0.15109	0.270848	0.0417077	0.762393	0.0626439	0.649573	-0.252297	0.0631272	-0.0300195	0.827767	-0.0235227	0.864644	-0.0904705	0.511255
RAF1	blue	-0.514229	5.9202e-05	-0.155924	0.255633	-0.0568245	0.680284	0.594905	1.66964e-06	-0.155607	0.256614	-0.0211273	0.878318	-0.0673474	0.625164	-0.0378887	0.783597	-0.182798	0.181609	0.327965	0.0145088	-0.449929	0.000568072	0.811673	5.60654e-14	0.382665	0.00393454
RBP2	blue	-0.254376	0.0609128	-0.132619	0.334438	0.201662	0.139829	0.041774	0.762026	-0.148454	0.279392	-0.142476	0.299427	0.274107	0.0428566	0.140336	0.306818	-0.150128	0.273947	-0.10145	0.461124	-0.0857078	0.533828	0.0912799	0.507467	0.035253	0.798323
RBP5	blue	-0.00163368	0.990555	-0.0971588	0.480393	-0.203694	0.135798	0.213578	0.117423	-0.123123	0.370495	-0.194886	0.153918	-0.108343	0.431071	-0.178816	0.191475	-0.18772	0.16993	-0.105804	0.442009	0.0326518	0.812926	0.255287	0.0599618	0.0147218	0.915045
RBP7	blue	-0.411847	0.0017835	0.037452	0.786032	0.173703	0.204692	0.460827	0.000399281	-0.0954498	0.488184	-0.0654369	0.635032	0.0308008	0.823356	-0.111664	0.416997	-0.205585	0.132124	0.120244	0.381871	-0.400599	0.00243976	0.486061	0.000168478	0.249598	0.0660983
REG3G	blue	-0.203946	0.135304	-0.0375195	0.785655	0.0348237	0.800729	0.161249	0.239554	-0.13075	0.341356	0.00515226	0.97022	0.153875	0.262011	-0.173773	0.204507	-0.156698	0.253251	0.0481493	0.727025	-0.23648	0.0821663	0.293822	0.0294581	0.102113	0.458185
RLN1	blue	0.180858	0.18637	0.354329	0.00795126	0.1264	0.357796	-0.0574053	0.677195	0.166045	0.225677	0.0213529	0.877028	0.0315036	0.819392	-0.123842	0.367685	-0.00136765	0.992093	0.0686785	0.618327	0.0524505	0.703715	-0.351824	0.00843702	-0.255711	0.059524
RLN3	blue	0.14116	0.303958	-0.107556	0.434447	-0.0941644	0.494087	-0.0176187	0.898408	-0.0383669	0.780933	-0.0587475	0.670076	-0.199736	0.143731	0.0426097	0.75741	0.0048847	0.971766	-0.11168	0.416927	0.0450056	0.74422	-0.134026	0.329289	-0.090235	0.512359
RNASEL	blue	-0.562924	7.68694e-06	-0.110499	0.421904	-0.00745957	0.956894	0.565081	6.96949e-06	-0.276872	0.0407201	-0.286772	0.0337779	-0.187272	0.17097	-0.034566	0.802173	-0.286637	0.0338653	0.100442	0.465611	-0.413698	0.0016921	0.81896	2.17279e-14	0.588499	2.297e-06
ROBO2	blue	0.217911	0.109992	-0.00353734	0.979552	0.0801326	0.560859	-0.0623653	0.651031	-0.102087	0.458301	-0.105928	0.441474	-0.206559	0.130263	-0.20118	0.140798	-0.0173423	0.899994	-0.128514	0.349746	-0.076744	0.577597	-0.160103	0.242956	0.00101464	0.994134
ROBO3	blue	0.479939	0.000208996	0.00721935	0.958281	-0.212033	0.120164	-0.435523	0.000889518	0.21281	0.11878	0.223951	0.100245	-0.0390072	0.77737	0.189225	0.166471	0.329224	0.0141138	-0.0795721	0.563612	0.455247	0.000478972	-0.571976	5.07119e-06	-0.312118	0.0203491
RXRG	blue	-0.0463053	0.737096	-0.0158692	0.90845	-0.102957	0.454458	0.0359514	0.794414	0.0706077	0.608474	0.0325078	0.813736	0.271343	0.0450825	0.00427061	0.975314	-0.0350268	0.79959	0.152816	0.265348	-0.0895308	0.51567	0.188687	0.167702	-0.143564	0.295712
S100A11	blue	-0.575284	4.34254e-06	-0.223011	0.101717	0.0813387	0.554957	0.739435	1.13534e-10	-0.264382	0.0511124	-0.0949073	0.490671	-0.0287552	0.834917	-0.108601	0.429967	-0.280423	0.0381057	0.27272	0.043962	-0.567447	6.2542e-06	0.87974	9.50477e-19	0.359978	0.00694436
S100A13	blue	0.188357	0.168459	0.014061	0.918845	0.038775	0.778661	-0.426107	0.00118008	0.0669434	0.627245	-0.0199467	0.88507	-0.11313	0.410867	0.0185965	0.892802	0.0139286	0.919606	0.0526865	0.702443	0.264564	0.0509471	-0.279271	0.0389383	0.100976	0.46323
S100A16	blue	-0.151315	0.270125	-0.206679	0.130035	-0.0298011	0.829001	0.0955825	0.487576	-0.121173	0.37818	0.0647801	0.63844	-0.0612665	0.656792	0.108116	0.432043	0.0518681	0.706856	0.206562	0.130257	-0.00552924	0.968042	0.0465294	0.73587	0.126617	0.356966
S100A2	blue	-0.106547	0.438792	0.249841	0.065826	0.0568096	0.680363	-0.0903885	0.511639	0.262134	0.0531938	0.151996	0.26795	0.127009	0.355468	0.0703377	0.609848	0.00244976	0.985838	-0.147953	0.281038	0.0383304	0.781136	-0.135167	0.325152	-0.0894763	0.515927
S100A3	blue	-0.0276798	0.84101	-0.0715943	0.603461	0.0506643	0.713364	0.158718	0.247109	0.00588862	0.965966	-0.00444164	0.974326	-0.195637	0.152306	-0.155973	0.255482	0.0210204	0.878929	-0.0841389	0.54137	-0.112446	0.41372	0.262602	0.052755	-0.0241329	0.861167
S100A7L2	blue	-0.0738761	0.591939	0.0927516	0.500617	-0.100942	0.463382	-0.000500334	0.997107	0.268839	0.0471811	0.100437	0.465633	0.00231707	0.986605	-0.0460967	0.738238	-0.15948	0.244817	-0.11346	0.409494	0.166149	0.225381	0.188153	0.16893	0.082048	0.5515
S100A8	blue	-0.573724	4.67312e-06	-0.239952	0.0776415	0.28154	0.037313	0.573582	4.70431e-06	-0.502644	9.20368e-05	-0.416386	0.00156684	-0.181595	0.184551	0.0553959	0.687905	-0.0430729	0.754854	-0.0442801	0.748207	-0.467097	0.000324231	0.507974	7.52751e-05	0.333533	0.0128304
S100G	blue	0.0854706	0.534965	-0.181468	0.184864	-0.139249	0.310615	0.0043361	0.974935	-0.011536	0.933382	-0.06602	0.632014	-0.0287528	0.834931	0.0559088	0.685165	0.0192957	0.888797	-0.184547	0.177395	0.0131249	0.924231	0.0629821	0.647805	0.176283	0.197945
S100P	blue	-0.550216	1.35076e-05	-0.281157	0.0375835	0.162195	0.23677	0.418819	0.00146068	-0.276638	0.040897	0.0242347	0.860587	0.183909	0.178924	0.0466757	0.735069	-0.149681	0.275393	0.432508	0.000974634	-0.41677	0.00154961	0.558555	9.35548e-06	0.260201	0.0550384
SDC2	blue	-0.0835976	0.543984	0.221634	0.103902	0.030147	0.827047	0.0713294	0.604805	0.207663	0.128176	-0.0982177	0.475599	-0.276255	0.0411891	-0.225971	0.0971388	-0.206712	0.129972	0.0574059	0.677191	-0.123976	0.367163	0.254561	0.0607183	0.141271	0.303573
SDC3	blue	-0.18048	0.187306	-0.193789	0.156293	-0.0744434	0.589089	0.157184	0.251765	-0.133993	0.32941	-0.284576	0.0352257	-0.00447242	0.974148	-0.0414929	0.763581	-0.12784	0.352303	-0.174904	0.201532	-0.115552	0.400855	0.38736	0.00348055	0.086985	0.527727
SEMA3C	blue	-0.391346	0.00313218	0.157193	0.251736	0.112884	0.411892	0.477045	0.00023109	0.0283939	0.836963	0.0828133	0.547782	0.127182	0.354804	-0.192688	0.158707	-0.120583	0.380524	0.40651	0.00207214	-0.386838	0.00352869	0.565022	6.98814e-06	0.0243637	0.859852
SEMA3F	blue	-0.0961688	0.484898	-0.144955	0.291008	-0.392624	0.00302726	0.261103	0.0541715	-0.132534	0.334753	-0.0990958	0.471643	0.0330818	0.810508	0.105742	0.442278	-0.343025	0.010353	-0.06375	0.643799	-0.0844214	0.540008	0.240083	0.0774754	0.328634	0.0142975
SEMA5A	blue	0.139212	0.310748	0.240038	0.0775314	-0.138009	0.314987	-0.170116	0.214344	0.303678	0.024201	0.280404	0.0381198	0.290102	0.0316759	0.090765	0.509875	0.0228492	0.868485	0.10535	0.443982	0.0514825	0.708938	-0.082698	0.548341	-0.0734925	0.593869
SEMA6C	blue	0.0578908	0.674617	0.0465734	0.735629	0.229618	0.0917197	0.0195413	0.88739	-0.154028	0.261529	-0.141466	0.302899	-0.053249	0.699416	-0.226532	0.0962884	0.10916	0.427583	-0.222544	0.102453	-0.0544945	0.69273	-0.153915	0.261884	-0.132835	0.333646
SEMA6D	blue	0.12043	0.381131	0.113283	0.410231	-0.0481747	0.726887	0.124841	0.363803	0.267998	0.0479035	0.123709	0.368204	0.0495597	0.719353	-0.0993104	0.470679	-0.204375	0.134466	0.143778	0.294985	0.0630661	0.647366	0.295621	0.028433	0.13096	0.340576
SEMA7A	blue	0.0490076	0.722353	-0.106849	0.437488	0.0705351	0.608843	0.0323161	0.814815	0.0129899	0.925008	0.208553	0.126513	0.0946096	0.492038	-0.086275	0.531115	0.166345	0.224829	0.0754245	0.584176	0.0168803	0.902645	-0.154067	0.26141	-0.219294	0.107699
SEMG2	blue	0.231097	0.0895909	-0.0754099	0.584249	-0.0148862	0.914099	-0.0639651	0.642678	0.110245	0.422978	0.0421314	0.760051	-0.269649	0.0464936	-0.153449	0.263348	-0.0623239	0.651247	-0.107749	0.433616	0.145182	0.290245	-0.195225	0.153189	-0.0781779	0.570486
SERPINA3	blue	0.217791	0.110194	0.12496	0.363344	0.115967	0.399154	-0.0763581	0.579517	0.0416652	0.762628	0.0148122	0.914525	0.140963	0.304641	-0.0284855	0.836444	0.0918955	0.504596	-0.0202963	0.88307	0.131007	0.340399	-0.26729	0.0485182	-0.32172	0.0166116
SHC3	blue	0.0199229	0.885206	0.0453519	0.74232	0.225043	0.0985565	-0.00403905	0.976652	-0.149779	0.275075	-0.0944882	0.492596	-0.203846	0.135499	-0.139113	0.311093	0.0996328	0.469232	-0.0422438	0.75943	0.0069705	0.959718	-0.0580828	0.673598	-0.173432	0.205411
SLC11A1	blue	-0.517568	5.19776e-05	-0.105989	0.441209	0.0872728	0.526357	0.594555	1.69925e-06	-0.167639	0.221192	0.0351838	0.798711	-0.0193626	0.888414	-0.0887898	0.519165	-0.161509	0.238788	0.264662	0.0508578	-0.650642	7.56334e-08	0.726789	3.33887e-10	0.108694	0.429571
SLIT1	blue	0.179071	0.19083	0.111512	0.417636	-0.173552	0.205094	-0.0638174	0.643447	0.0445569	0.746685	0.0265365	0.847497	0.132766	0.333901	-0.078854	0.567148	-0.109548	0.425934	0.133437	0.33144	0.045799	0.739868	-0.204281	0.13465	-0.0816607	0.553387
SLPI	blue	-0.241592	0.0755737	-0.175224	0.200694	0.236354	0.0823354	0.2373	0.0810802	-0.187273	0.170967	0.0566373	0.681281	-0.124215	0.366234	-0.293737	0.0295074	-0.131841	0.337309	0.103349	0.452734	-0.319408	0.0174532	0.383933	0.0038071	0.0852515	0.536016
SLURP1	blue	0.0359737	0.794289	-0.0645429	0.639672	-0.232363	0.0877991	0.185685	0.174691	0.0279949	0.839224	0.170033	0.214572	0.128975	0.348007	-0.0506041	0.71369	-0.117381	0.393392	0.0627238	0.649155	0.0599279	0.663838	0.127349	0.354169	-0.115046	0.402938
SOCS3	blue	-0.334855	0.0124576	-0.305246	0.023442	0.00824518	0.952359	0.463207	0.000369115	-0.318203	0.017906	-0.207004	0.129419	-0.265649	0.0499682	0.183454	0.18002	-0.162236	0.236652	0.0102218	0.940957	-0.316725	0.0184753	0.631296	2.37341e-07	0.393677	0.00294307
SOD1	blue	0.371275	0.0052592	-0.0842117	0.541019	0.0331543	0.8101	-0.446974	0.000623799	-0.0284423	0.836689	0.104595	0.447274	0.0400322	0.771676	0.0942473	0.493705	0.267392	0.0484292	-0.313411	0.0198078	0.612597	6.66839e-07	-0.642152	1.26171e-07	-0.180878	0.18632
SORT1	blue	-0.519482	4.82106e-05	-0.131787	0.337509	0.118131	0.390355	0.464256	0.00035649	-0.223231	0.10137	-0.231145	0.0895231	-0.0308157	0.823272	0.154369	0.260463	-0.180926	0.1862	-0.000226315	0.998692	-0.410873	0.00183332	0.703441	2.10813e-09	0.440541	0.000762577
SOS1	blue	-0.224906	0.0987672	-0.151687	0.268937	-0.0299435	0.828196	-0.080416	0.55947	-0.046894	0.733876	-0.0820495	0.551493	-0.1102	0.423168	0.0191195	0.889806	-0.0221935	0.872227	-0.341992	0.0106007	0.0902626	0.51223	0.165189	0.228113	0.273744	0.0431436
SOS2	blue	-0.361955	0.00661922	-0.0385626	0.779844	-0.0174844	0.899179	0.552275	1.23479e-05	-0.00205889	0.988097	0.0198597	0.885568	0.0861122	0.531893	-0.118449	0.389071	-0.132129	0.336245	0.269061	0.0469913	-0.390921	0.00316778	0.817773	2.54287e-14	0.151484	0.269584
SP1	blue	-0.319937	0.0172576	0.0428404	0.756136	0.00588231	0.966002	0.389314	0.00330573	0.0579359	0.674377	0.220524	0.10569	-0.201311	0.140533	-0.272227	0.0443605	-0.204749	0.133738	0.261528	0.0537668	-0.317115	0.0183238	0.610169	7.58887e-07	0.337939	0.0116235
SPINK5	blue	-0.130307	0.343008	0.0415227	0.763417	0.0935983	0.496698	-0.074163	0.590497	-0.0445515	0.746715	-0.122125	0.374415	0.00384877	0.977752	0.266273	0.0494133	-0.0934696	0.497293	0.0362915	0.792512	0.0315626	0.819059	-0.103048	0.454056	0.0932212	0.498441
SSTR5	blue	-0.225528	0.0978135	0.190856	0.162779	6.96328e-05	0.999597	0.0380446	0.782728	0.150362	0.273191	0.243604	0.0730967	0.301225	0.0254289	0.201473	0.140208	-0.136122	0.321712	0.231729	0.0886931	-0.173554	0.205086	0.222517	0.102497	0.147907	0.281188
STC1	blue	-0.163816	0.232055	0.0884691	0.520681	-0.172883	0.206872	0.0247202	0.857823	0.0628916	0.648278	-0.0639621	0.642694	0.212919	0.118585	-0.0827871	0.547909	-0.105281	0.444284	0.244462	0.0720599	-0.0977687	0.477628	0.251057	0.0644783	0.110439	0.422157
STC2	blue	0.247439	0.0685543	0.0818284	0.55257	-0.0992357	0.471014	-0.0511127	0.710937	0.155067	0.258289	0.0670539	0.626676	0.091731	0.505362	-0.208834	0.12599	-0.24312	0.0736872	0.150454	0.272894	0.0259787	0.850665	-0.0390348	0.777217	-0.121317	0.377609
SYK	blue	-0.186606	0.172524	0.142556	0.299153	-0.116335	0.397652	0.18758	0.170256	0.255812	0.0594199	0.137205	0.317841	0.136651	0.319821	-0.112236	0.414597	-0.336035	0.0121325	0.136714	0.319594	-0.0583024	0.672433	0.449436	0.000577037	0.179703	0.189243
TACR1	blue	-0.0337114	0.806969	-0.250023	0.0656226	0.142725	0.298574	0.0331414	0.810172	-0.171412	0.21082	-0.179087	0.190791	0.144679	0.291937	0.0297167	0.829479	0.159647	0.244317	-0.0120861	0.930212	-0.000399775	0.997689	0.178622	0.191964	-0.0193705	0.888369
TANK	blue	-0.443708	0.000691121	-0.0578531	0.674816	0.0336589	0.807264	0.445153	0.000660569	-0.265278	0.0503018	-0.351162	0.00856951	-0.0972419	0.480015	-0.0232892	0.865975	-0.139638	0.309255	-0.0608213	0.659132	-0.303695	0.0241924	0.655806	5.49652e-08	0.466877	0.000326634
TEK	blue	-0.168512	0.218761	0.096042	0.485476	0.000194096	0.998878	0.130044	0.343993	0.0716248	0.603307	0.217406	0.110841	0.211582	0.120972	-0.177471	0.194891	-0.208725	0.126193	0.80339	1.56862e-13	-0.168143	0.219786	0.233264	0.086541	0.0409995	0.766313
TFRC	blue	0.214255	0.116237	-0.113421	0.409658	0.1555	0.256944	-0.231806	0.0885837	-0.294003	0.0293537	-0.278402	0.0395761	-0.0315462	0.819152	0.083114	0.546324	0.327051	0.0148016	-0.223805	0.100472	0.275697	0.0416165	-0.451367	0.000542608	-0.021343	0.877085
TG	blue	0.117776	0.39179	-0.116901	0.395345	0.179666	0.189338	0.0433291	0.753442	0.0291851	0.832484	0.049167	0.721487	-0.0236469	0.863936	-0.00863188	0.950128	-0.178722	0.191711	0.085674	0.53399	-0.017676	0.89808	-0.175925	0.198871	-0.255086	0.0601704
TGFA	blue	-0.579529	3.54987e-06	-0.102228	0.457676	0.138828	0.312097	0.646727	9.59505e-08	-0.248913	0.0668694	-0.138453	0.313417	-0.0797634	0.562672	-0.0156325	0.90981	-0.091282	0.507457	0.239502	0.078217	-0.66006	4.20647e-08	0.815145	3.5873e-14	0.270211	0.0460214
TGFB3	blue	0.309326	0.0215615	-0.0164447	0.905146	0.030339	0.825963	-0.440317	0.00076788	0.238443	0.0795831	0.253118	0.0622455	-0.0587362	0.670135	0.0682456	0.620547	0.212579	0.11919	-0.348279	0.00916823	0.273656	0.0432134	-0.348455	0.00913055	-0.364456	0.00622708
TGFBR2	blue	-0.316709	0.0184817	0.0887275	0.519459	-0.197613	0.148127	0.480957	0.000201695	0.115917	0.399361	0.233041	0.0868518	0.0947601	0.491346	-0.202382	0.13839	-0.160457	0.241902	0.287605	0.0332412	-0.198011	0.147295	0.716953	7.42043e-10	0.0422777	0.759243
TINAGL1	blue	0.0976859	0.478003	-0.315408	0.0189953	-0.0326883	0.81272	0.211062	0.121909	-0.107572	0.434378	0.0571045	0.678794	-0.0119303	0.93111	0.0696048	0.613587	-0.0835402	0.544261	0.108915	0.428629	-0.021693	0.875085	0.104083	0.449514	-0.0131324	0.924188
TLR1	blue	-0.398016	0.00261786	0.0795479	0.563731	0.0567607	0.680624	0.715497	8.32817e-10	-0.130372	0.342765	-0.122357	0.373501	-0.0497642	0.718243	-0.22018	0.106249	-0.240739	0.0766431	0.169003	0.217402	-0.555801	1.05734e-05	0.768915	7.09187e-12	0.232904	0.0870418
TLR2	blue	-0.53072	3.07118e-05	-0.30604	0.0230658	-0.0262566	0.849087	0.427976	0.00111641	-0.301346	0.0253675	-0.0737912	0.592365	0.0996059	0.469353	-0.133471	0.331314	-0.265777	0.0498544	0.245218	0.0711573	-0.488042	0.000156995	0.745036	6.90159e-11	0.11995	0.383046
TLR3	blue	0.136096	0.321805	-0.270725	0.0455933	0.0542093	0.694259	-0.249181	0.0665675	-0.167783	0.220787	-0.0757661	0.582469	-0.00438586	0.974648	0.105319	0.444118	-0.0115136	0.933511	0.0691493	0.615916	0.164149	0.231096	-0.251039	0.0644982	0.1429	0.297975
TLR4	blue	-0.510888	6.73465e-05	-0.178438	0.192429	0.026888	0.845501	0.575173	4.36542e-06	-0.252512	0.0628946	-0.119977	0.382939	0.0558333	0.685568	0.0107794	0.937742	-0.184819	0.176745	0.296474	0.0279573	-0.552052	1.24687e-05	0.84188	8.16376e-16	0.282974	0.036315
TLR8	blue	-0.539489	2.13599e-05	-0.0463046	0.7371	0.0376229	0.785078	0.626557	3.10381e-07	-0.0632823	0.646238	-0.114357	0.405778	-0.097124	0.480551	-0.119549	0.384651	-0.226464	0.0963911	0.105487	0.443386	-0.483044	0.000187451	0.862873	2.47036e-17	0.28947	0.032066
TMPRSS6	blue	-0.231266	0.0893504	0.15002	0.274296	0.0295201	0.83059	0.108759	0.429293	-0.0637031	0.644043	-0.2539	0.0614141	0.103876	0.450418	-0.0236732	0.863786	-0.156663	0.253359	0.0818214	0.552603	-0.126419	0.357725	0.186796	0.172079	0.239804	0.0778301
TMSB4Y	blue	0.297048	0.0276412	0.0708562	0.60721	-0.0151312	0.912691	-0.337215	0.0118147	0.312387	0.0202356	0.308403	0.0219752	-0.0595052	0.666069	-0.0438839	0.750386	0.0189769	0.890623	-0.041033	0.766127	0.275489	0.0417776	-0.389837	0.00326029	-0.33161	0.0133901
TNFRSF10B	blue	-0.0109304	0.936871	0.391532	0.00311676	-0.151243	0.270356	0.15538	0.257315	0.444964	0.000664491	0.302984	0.0245431	0.0495772	0.719258	-0.0789686	0.566583	-0.0656217	0.634075	0.00650131	0.962427	0.13005	0.34397	0.309237	0.0216008	0.0190168	0.890394
TNFRSF10C	blue	-0.454821	0.000485626	0.085602	0.534335	0.00524251	0.969698	0.742057	9.00771e-11	-0.0934076	0.497579	-0.205991	0.131347	-0.103175	0.453501	-0.0767505	0.577564	-0.182047	0.183441	0.0242844	0.860304	-0.507712	7.60279e-05	0.736762	1.43343e-10	0.339148	0.0113097
TNFRSF1A	blue	-0.502084	9.39838e-05	-0.0258459	0.85142	0.0929338	0.499773	0.547368	1.52789e-05	-0.15512	0.258124	-0.0460131	0.738696	-0.199234	0.144761	0.0518824	0.706779	-0.229573	0.0917856	0.228317	0.0936257	-0.534198	2.6624e-05	0.715635	8.23804e-10	0.53172	2.94806e-05
TNFRSF1B	blue	-0.366168	0.00597054	0.17935	0.190128	-0.0108558	0.937302	0.289078	0.0323103	0.221888	0.103496	0.0881884	0.52201	0.130775	0.341264	-0.0664035	0.630031	-0.204301	0.134611	0.168907	0.217667	-0.242987	0.0738493	0.548151	1.47716e-05	0.379713	0.00424601
TNFRSF6B	blue	0.436835	0.000854606	0.121489	0.376928	-0.253885	0.0614299	-0.342714	0.010427	0.337621	0.0117071	0.0795626	0.563658	0.0979654	0.476739	0.0392949	0.77577	0.0258086	0.851632	-0.0218472	0.874204	0.268262	0.0476757	-0.408736	0.00194701	-0.299422	0.0263653
TNFRSF8	blue	0.214615	0.115612	0.337233	0.0118099	-0.114856	0.403719	-0.199709	0.143786	0.478465	0.000219999	0.288839	0.0324599	0.130366	0.342789	-0.196929	0.149564	0.00869784	0.949747	0.0638885	0.643077	0.0150169	0.913348	-0.138364	0.313732	-0.074771	0.587446
TNFRSF9	blue	-0.0342973	0.803681	0.109793	0.424895	-0.0510589	0.711228	0.307605	0.0223387	0.0321286	0.815871	0.230749	0.0900887	-0.211977	0.120263	-0.18496	0.176409	-0.131707	0.337804	0.132938	0.333267	-0.0324499	0.814062	0.270656	0.0456505	-0.0235482	0.864499
TNFSF11	blue	-0.14986	0.274814	-0.0410859	0.765834	-0.0425376	0.757808	0.161225	0.239625	0.0609827	0.658284	0.0705067	0.608988	0.164087	0.231272	0.156406	0.254149	0.0539581	0.695607	0.278292	0.0396573	-0.0360257	0.793999	0.228284	0.0936741	-0.0146848	0.915258
TNFSF13	blue	-0.0309943	0.822264	0.390906	0.00316912	-0.193144	0.157704	0.195468	0.152669	0.388613	0.00336756	0.111098	0.419375	-0.0311724	0.821259	-0.00173054	0.989995	-0.261004	0.0542667	0.146641	0.285373	-0.0555582	0.687038	0.219656	0.107105	0.346933	0.00945997
TNFSF14	blue	-0.464599	0.000352439	-0.131421	0.338862	0.0347986	0.800869	0.59687	1.51191e-06	-0.243222	0.0735614	-0.149841	0.274874	-0.00806422	0.953404	-0.199839	0.14352	-0.281322	0.0374666	0.275679	0.0416305	-0.635193	1.89717e-07	0.754972	2.76325e-11	0.234315	0.0850924
TNFSF8	blue	-0.151578	0.269284	-0.0636664	0.644234	-0.21419	0.116352	0.136518	0.320295	0.0634198	0.64552	0.0758159	0.582221	0.304584	0.0237597	0.0198536	0.885603	-0.193772	0.156331	0.210756	0.122465	-0.038826	0.778378	0.327149	0.0147699	0.0823424	0.550069
TNFSF9	blue	0.123922	0.367373	-0.227144	0.0953693	0.0651136	0.636709	-0.0567224	0.680827	-0.0746801	0.587902	-0.169293	0.216603	-0.00248883	0.985612	-0.040747	0.767712	-0.0381214	0.782301	-0.0681759	0.620904	0.0643133	0.640866	0.0627372	0.649085	0.147768	0.281646
TOR2A	blue	0.329663	0.0139781	0.122768	0.371888	-0.135484	0.324008	-0.0663024	0.630554	0.234345	0.0850509	-0.0743738	0.589438	0.158599	0.247466	0.107064	0.436564	-0.0163584	0.905641	-0.0400791	0.771415	0.184956	0.17642	-0.300647	0.0257263	-0.201714	0.139724
TRHR	blue	-0.177131	0.195762	-0.101225	0.462122	0.155836	0.255905	-0.105833	0.441887	-0.165143	0.228243	0.0483005	0.726201	0.000167144	0.999034	0.0932532	0.498293	0.298196	0.0270176	0.0456775	0.740535	-0.0301888	0.826811	0.154928	0.258721	0.0452936	0.74264
TRPC4AP	blue	-0.0265645	0.847338	-0.0884552	0.520747	-0.259384	0.0558337	0.114079	0.406927	0.0775117	0.573785	-0.000719369	0.995841	0.10511	0.445028	0.0633223	0.646029	-0.163394	0.233276	0.324051	0.015798	-0.0265249	0.847563	0.322039	0.0164979	0.152859	0.265211
TSLP	blue	-0.332208	0.0132138	0.0491899	0.721362	0.113759	0.408254	0.211374	0.121347	-0.162575	0.235661	-0.229344	0.0921186	-0.100941	0.463386	-0.158917	0.246508	-0.0364604	0.791568	0.0374053	0.786292	-0.0861127	0.53189	0.317429	0.0182024	0.119575	0.384548
UCN3	blue	0.201118	0.140922	0.0565552	0.681719	-0.119471	0.384962	-0.102145	0.458042	-0.00139569	0.991931	0.0784933	0.568928	0.0290424	0.833292	-0.202814	0.137532	-0.00431953	0.975031	-0.140429	0.306494	0.0252411	0.854859	-0.252489	0.0629195	-0.327513	0.0146528
VAV3	blue	-0.15815	0.248824	-0.0863617	0.5307	0.0414947	0.763572	0.324302	0.0157126	-0.0839978	0.542051	0.000571391	0.996697	-0.112564	0.413228	-0.0892288	0.517093	-0.0755031	0.583783	0.304827	0.0236426	-0.0860946	0.531977	0.462769	0.000374509	0.156207	0.254762
VDR	blue	-0.0393251	0.775602	0.0460166	0.738677	-0.168198	0.219634	0.213297	0.117918	0.197059	0.149289	-0.0260086	0.850496	0.0129239	0.925388	0.0461209	0.738105	-0.127218	0.35467	0.0224888	0.870541	-0.00920273	0.946834	0.336543	0.0119948	0.276453	0.0410382
VEGFA	blue	-0.329178	0.0141279	0.0161816	0.906656	-0.0137935	0.920383	0.0974334	0.479147	0.00837746	0.951596	0.0371498	0.787718	0.0465981	0.735494	-0.0407616	0.767631	-0.0491648	0.721498	0.0607942	0.659275	-0.113521	0.409243	0.395919	0.00277086	0.208012	0.127522
VEGFC	blue	0.050612	0.713647	-0.107325	0.43544	0.344758	0.00994831	-0.0484592	0.725337	-0.381269	0.0040792	-0.100877	0.463675	-0.0594954	0.666121	0.142121	0.300645	0.252277	0.0631484	-0.0444413	0.74732	0.162361	0.236285	-0.252506	0.062902	0.0817549	0.552927
VGF	blue	-0.0933165	0.498001	0.0300215	0.827756	0.0261335	0.849785	0.0358712	0.794863	0.0537472	0.696739	0.1835	0.179911	0.165607	0.22692	0.146948	0.284354	-0.0322882	0.814972	0.159328	0.245271	0.053519	0.697965	-0.0466737	0.73508	-0.123687	0.368289
VIM	blue	-0.162304	0.236451	0.219842	0.1068	0.194167	0.155472	0.373831	0.00493202	0.154329	0.260589	0.0113864	0.934243	-0.0485916	0.724616	-0.252377	0.0630406	-0.215415	0.114227	0.00880328	0.949139	-0.143901	0.294568	0.328734	0.0142662	0.156836	0.252829
VIP	blue	0.134301	0.328289	-0.0402139	0.770667	-0.0131025	0.92436	-0.0279189	0.839654	0.137998	0.315026	-0.135405	0.324293	-0.134398	0.327939	0.116493	0.397006	-0.0821181	0.551159	-0.156132	0.254991	-0.00589025	0.965956	-0.214459	0.115881	-0.18295	0.18124
VTN	blue	0.0979838	0.476656	0.153425	0.263424	-0.216928	0.111647	0.142944	0.297824	0.308582	0.0218943	0.00709992	0.95897	0.0232614	0.866134	-0.0977692	0.477626	-0.251033	0.0645045	-0.0729093	0.596809	0.00529013	0.969423	0.275048	0.0421192	0.114834	0.403807
WNT5A	blue	-0.0942881	0.493517	-0.114151	0.406631	0.157965	0.249387	0.371628	0.00521287	-0.245443	0.0708895	-0.0622501	0.651634	0.166834	0.223448	-0.0027264	0.984239	-0.0704238	0.60941	0.0597152	0.664961	-0.0776308	0.573195	0.14159	0.302473	0.158317	0.248319
XCR1	blue	-0.0241104	0.861295	-0.171274	0.211195	-0.0039522	0.977154	-0.030551	0.824765	-0.136325	0.320985	-0.0312148	0.82102	0.118198	0.390084	0.0303458	0.825924	0.0181482	0.895372	-0.14363	0.295489	-0.0362859	0.792544	-0.0744543	0.589034	0.0208633	0.879827
ZC3HAV1L	blue	-0.000554162	0.996796	0.190833	0.162832	-0.0329664	0.811156	-0.0760624	0.580991	0.210689	0.122585	0.0455893	0.741018	0.144701	0.291862	-0.122701	0.37215	-0.240142	0.0774001	-0.076385	0.579383	-0.0426039	0.757442	0.0984825	0.474404	0.27535	0.0418846
ZYX	blue	-0.520724	4.59031e-05	0.0420797	0.760337	0.176077	0.198477	0.616241	5.48125e-07	-0.0676912	0.623395	0.041298	0.76466	-0.00750442	0.956635	-0.0532351	0.699491	-0.188768	0.167515	0.244209	0.0723646	-0.682451	9.56112e-09	0.723479	4.38493e-10	0.244394	0.0721418
ACVR1C	brown	0.438317	0.000816667	-0.0184763	0.893491	-0.0102971	0.940522	0.0949663	0.4904	0.0870163	0.527578	0.0198498	0.885624	0.0821114	0.551192	-0.110476	0.422	-0.175478	0.200032	0.0497483	0.718329	0.0770667	0.575993	-0.119305	0.38563	-0.351333	0.00853516
ACVRL1	brown	-0.205045	0.133166	-0.152464	0.266464	-0.162728	0.235213	0.0354879	0.797008	-0.0946756	0.491735	-0.0508851	0.712169	-0.247789	0.0681516	0.0654869	0.634773	-0.140305	0.306927	0.105117	0.444999	0.0792893	0.565003	0.29156	0.030791	0.475373	0.000244797
ADAR	brown	-0.531445	2.98152e-05	-0.172198	0.208703	0.102635	0.455877	0.286122	0.0342014	-0.318757	0.0176965	-0.363337	0.00639998	-0.205623	0.132052	0.181738	0.184198	-0.0378489	0.783818	0.134162	0.328797	-0.30788	0.0222127	0.516721	5.37278e-05	0.82263	1.32651e-14
ADM	brown	-0.454233	0.000494918	-0.130879	0.340874	0.110513	0.421846	0.424363	0.00124242	-0.411847	0.00178347	-0.363605	0.00635811	-0.284939	0.0349832	0.190461	0.163669	-0.143432	0.296161	0.006831	0.960523	-0.363182	0.00642422	0.50731	7.71973e-05	0.739947	1.08543e-10
ANGPT1	brown	-0.291299	0.0309474	0.210821	0.122346	0.236105	0.0826682	0.173344	0.205646	0.200089	0.14301	0.351558	0.00849005	0.290875	0.0312042	-0.143767	0.295021	0.200096	0.142996	0.197181	0.149032	-0.368295	0.00566456	0.25606	0.0591643	-0.361328	0.0067209
ANGPTL1	brown	0.0845258	0.539505	0.158784	0.246909	-0.0426803	0.75702	-0.104389	0.448171	0.0786254	0.568275	-0.0240325	0.861739	0.0663286	0.630419	0.0159328	0.908085	-0.166128	0.225442	0.175644	0.1996	0.0902748	0.512172	-0.0537541	0.696702	0.236216	0.0825188
ANGPTL2	brown	0.0697793	0.612696	-0.0820622	0.551431	0.0362109	0.792963	-0.158402	0.248061	0.0523239	0.704397	-0.0224535	0.870743	0.0897763	0.514514	0.337161	0.011829	0.0330969	0.810423	-0.181821	0.183995	0.111292	0.418558	0.00913186	0.947243	0.214525	0.115767
APOBEC3G	brown	0.118344	0.389495	-0.237701	0.080552	-0.108089	0.43216	-0.291528	0.0308102	-0.16138	0.239168	-0.343949	0.0101354	-0.128237	0.350797	0.350685	0.00866622	0.0978229	0.477383	-0.22531	0.0981464	0.420893	0.00137531	-0.0923943	0.502276	0.587273	2.43968e-06
AVP	brown	-0.028822	0.834539	0.199975	0.143242	-0.0877349	0.524161	-0.0537747	0.696591	0.24592	0.0703259	0.0463452	0.736877	-0.106519	0.438917	0.0215337	0.875995	0.0733384	0.594645	-0.103404	0.452493	0.0550942	0.689519	-0.0441324	0.749019	-0.245877	0.0703767
AZGP1	brown	-0.0368526	0.789377	0.259075	0.0561366	-0.0188534	0.89133	-0.0103797	0.940046	0.226751	0.0959593	0.163913	0.231774	-0.104225	0.448892	-0.324498	0.015646	0.00166789	0.990358	-0.0378624	0.783743	-0.0582969	0.672462	-0.0560364	0.684485	-0.289355	0.0321374
BST2	brown	-0.15386	0.262059	-0.167634	0.221206	-0.0424106	0.758509	-0.110375	0.422428	-0.227083	0.0954599	-0.295044	0.0287584	-0.183028	0.181051	0.376566	0.00460173	-0.0773308	0.574682	-0.0910338	0.508617	0.122413	0.373283	0.0452248	0.743018	0.852011	1.61452e-16
C8G	brown	-0.23165	0.0888042	0.0205702	0.881503	-0.0787332	0.567744	-0.00117143	0.993228	-0.0486321	0.724396	-0.187819	0.1697	-0.00198373	0.988532	-0.134906	0.326096	-0.0271095	0.844244	-0.251529	0.0639616	-0.0547569	0.691324	0.307578	0.0223507	0.413072	0.00172253
CAT	brown	0.0838339	0.542842	0.639808	1.44914e-07	0.0227311	0.869159	0.123605	0.368611	0.38345	0.00385517	0.219688	0.107052	0.110632	0.421341	-0.253434	0.0619085	0.0141321	0.918436	-0.0417352	0.762241	-0.160035	0.243158	-0.031787	0.817795	-0.394971	0.00284252
CCL2	brown	0.0509975	0.711561	-0.189007	0.166968	-0.021891	0.873954	-0.0613479	0.656365	-0.148066	0.280664	-0.345198	0.00984765	-0.287249	0.0334696	0.334487	0.0125604	-0.0526794	0.702482	-0.293935	0.0293928	0.251521	0.0639706	-0.0679612	0.622007	0.555163	1.08758e-05
CCL22	brown	-0.222517	0.102497	-0.00736393	0.957446	-0.0773118	0.574776	0.0557077	0.686239	-0.227289	0.0951521	-0.0159632	0.907911	0.0754913	0.583842	0.325353	0.0153589	0.11015	0.423379	-0.104247	0.448797	0.0520813	0.705705	0.136129	0.32169	0.309428	0.0215161
CCL3	brown	0.0521441	0.705367	-0.267305	0.0485048	-0.113661	0.40866	-0.0993911	0.470317	-0.0769782	0.576433	-0.145073	0.290611	-0.134549	0.327389	0.324688	0.0155818	-0.00137684	0.99204	-0.150651	0.27226	0.286011	0.0342741	0.0711014	0.605963	0.515867	5.55487e-05
CCL4L1	brown	0.116732	0.396031	-0.313701	0.0196881	-0.116895	0.395366	-0.152359	0.266797	-0.115885	0.399492	-0.179411	0.189975	-0.0552965	0.688437	0.207695	0.128115	0.0770825	0.575915	-0.28922	0.0322218	0.302332	0.0248684	0.0904081	0.511547	0.427362	0.001137
CCL8	brown	0.0665555	0.629247	-0.0465128	0.73596	0.114907	0.403509	-0.217698	0.110349	-0.0431647	0.754348	-0.302824	0.0246225	-0.243294	0.0734742	0.112242	0.414572	-0.0652622	0.635938	-0.121197	0.378084	0.149584	0.275709	-0.189579	0.165665	0.424374	0.00124204
CCR1	brown	-0.275826	0.0415175	-0.143863	0.294696	-0.01954	0.887398	0.307346	0.0224575	-0.212915	0.118593	-0.358276	0.00723524	-0.252303	0.0631207	0.108094	0.432139	-0.272608	0.044052	0.0695425	0.613906	-0.216437	0.112479	0.474884	0.000248952	0.70797	1.49541e-09
CD14	brown	-0.0342183	0.804124	0.0314066	0.819939	-0.0412853	0.76473	0.097467	0.478995	0.0730502	0.596098	-0.132361	0.335389	-0.351282	0.00854544	0.148653	0.278743	-0.149662	0.275455	-0.132133	0.33623	0.102601	0.456026	0.142523	0.299266	0.573164	4.79746e-06
CD1E	brown	0.103436	0.45235	0.063187	0.646735	-0.248755	0.0670486	0.0249842	0.85632	0.257333	0.0578708	0.764714	1.07888e-11	0.17797	0.193618	-0.116202	0.398196	-0.177887	0.193828	0.255031	0.0602282	0.0927817	0.500478	0.0566103	0.681425	-0.328922	0.0142076
CDC42	brown	-0.28089	0.0377727	-0.0184068	0.89389	-0.010551	0.939059	0.20785	0.127826	-0.0891787	0.517329	-0.224078	0.100048	-0.12331	0.369765	-0.0439084	0.750252	-0.0785243	0.568775	-0.277897	0.0399506	0.0500937	0.716456	0.331091	0.0135447	0.335889	0.0121722
CMKLR1	brown	0.000162645	0.99906	-0.000871489	0.994962	-0.221902	0.103473	-0.054254	0.694019	0.0336982	0.807044	-0.304225	0.0239336	-0.10265	0.455812	0.226183	0.0968163	-0.112871	0.411946	-0.195281	0.153069	0.175106	0.201004	0.128634	0.349294	0.553727	1.15862e-05
CMTM3	brown	-0.174378	0.20291	0.0428377	0.756151	-0.0746515	0.588045	-0.159125	0.245881	0.232244	0.0879667	0.0326053	0.813188	-0.0969621	0.481286	0.251673	0.0638039	-0.00102353	0.994083	-0.0969751	0.481227	0.205359	0.132561	0.193912	0.156027	0.551777	1.26193e-05
CNTF	brown	0.360258	0.00689753	-0.0187862	0.891715	-0.182329	0.182752	-0.0671575	0.626142	-0.0337561	0.806719	0.0595025	0.666083	-0.135728	0.323128	-0.245655	0.0706391	-0.0308883	0.822862	-0.0609243	0.658591	0.105741	0.442283	-0.224226	0.0998179	-0.39255	0.0030332
COLEC12	brown	0.157678	0.250259	0.173213	0.205993	0.0350222	0.799616	-0.163379	0.23332	0.153889	0.261967	0.0498284	0.717895	-0.0112882	0.934809	-0.159913	0.243522	0.199377	0.144467	0.247484	0.0685026	0.000118686	0.999314	-0.202636	0.137885	-0.352876	0.0082299
CTSL	brown	0.04347	0.752666	0.130973	0.340527	0.131061	0.340201	-0.113334	0.410016	0.16217	0.236846	-0.139984	0.308045	0.0962935	0.484329	0.140725	0.305467	0.0774921	0.573882	-0.149033	0.277501	0.0973854	0.479365	0.0511289	0.71085	0.319885	0.0172767
CXCL10	brown	0.158077	0.249045	-0.0584315	0.671749	-0.00868021	0.949849	-0.271357	0.0450713	0.068939	0.616992	-0.229133	0.092427	-0.230783	0.0900393	0.342432	0.0104946	0.109641	0.425539	-0.350507	0.00870239	0.334243	0.0126291	-0.179748	0.189132	0.446502	0.000633153
CXCL11	brown	-0.0670323	0.626787	0.0980272	0.476459	0.149389	0.276342	-0.199817	0.143566	-0.0643691	0.640576	-0.0797086	0.562941	0.214075	0.116553	0.13734	0.31736	0.122043	0.374741	-0.111105	0.419347	0.0263115	0.848774	0.0442711	0.748256	0.23734	0.0810274
CYSLTR1	brown	-0.254469	0.0608153	0.111696	0.416863	-0.147686	0.281915	0.13865	0.312724	0.0671475	0.626194	-0.148147	0.280399	-0.0135379	0.921855	0.090578	0.510751	-0.224344	0.0996345	0.249647	0.0660434	-0.158998	0.246264	0.428515	0.00109864	0.585165	2.70445e-06
DDX58	brown	-0.31204	0.0203823	-0.0687387	0.618018	0.0819068	0.552188	0.133479	0.331286	-0.282471	0.0366626	-0.363816	0.00632541	-0.276093	0.041313	0.245098	0.0712995	-0.0790473	0.566195	-0.0217111	0.874982	-0.118796	0.387674	0.248167	0.0677187	0.895284	2.96885e-20
DEFB1	brown	-0.0517707	0.707382	-0.214924	0.115074	-0.114353	0.405795	0.00419573	0.975747	-0.14533	0.289747	-0.372787	0.00506337	-0.280945	0.0377336	0.326345	0.0150311	-0.0617743	0.654127	-0.35233	0.00833685	0.241419	0.0757896	0.0329356	0.811329	0.501072	9.75958e-05
DEFB136	brown	-0.0714859	0.604011	-0.216442	0.11247	0.182654	0.18196	0.169733	0.215393	-0.230906	0.0898637	-0.0843303	0.540447	0.0476238	0.72989	0.19469	0.154341	-0.0193186	0.888666	0.176966	0.196184	0.00332903	0.980756	0.151173	0.270583	0.377944	0.00444284
EIF2AK2	brown	-0.390419	0.00321032	-0.166885	0.223305	0.0044027	0.974551	0.115864	0.399579	-0.320102	0.0171966	-0.483428	0.000184933	-0.152647	0.265884	0.0739746	0.591443	-0.128348	0.350377	-0.0617945	0.654021	-0.170425	0.213499	0.370074	0.00541945	0.79365	4.95095e-13
FABP2	brown	-0.288701	0.0325467	0.038177	0.781991	-0.0892817	0.516843	0.133961	0.329528	-0.00983837	0.943168	-0.264489	0.0510151	0.0236859	0.863714	0.27086	0.0454813	-0.0706048	0.608488	0.0773594	0.57454	-0.0266045	0.84711	0.250615	0.0649654	0.437888	0.000827504
FAS	brown	-0.325628	0.0152674	-0.0618503	0.653729	0.0568208	0.680304	0.393473	0.00295922	-0.181921	0.183751	-0.33226	0.0131987	-0.178825	0.19145	0.154485	0.260102	-0.0922292	0.503043	-0.197727	0.147887	-0.120782	0.37973	0.47227	0.000272226	0.583309	2.95952e-06
FASLG	brown	0.214692	0.115477	-0.128885	0.348346	-0.156649	0.253401	-0.25165	0.0638293	-0.0551192	0.689385	-0.308133	0.0220974	-0.0854889	0.534877	0.35032	0.00874065	0.15293	0.264987	-0.294564	0.0290315	0.428249	0.00110737	-0.127869	0.352191	0.419097	0.00144894
FCER1G	brown	-0.410674	0.00184364	-0.0653479	0.635494	0.133102	0.332665	0.221629	0.103911	-0.0759746	0.581429	-0.120648	0.380266	-0.215999	0.113227	0.0692981	0.615155	-0.131293	0.339337	0.0139277	0.919611	-0.246386	0.0697792	0.40971	0.00189444	0.567529	6.23054e-06
FGR	brown	-0.416285	0.00157137	0.157238	0.2516	0.104742	0.446634	0.360369	0.00687895	0.0190741	0.890066	0.0665854	0.629092	-0.083892	0.542561	-0.0738928	0.591854	-0.15298	0.264829	0.130168	0.34353	-0.432882	0.000963705	0.511711	6.52494e-05	0.458997	0.000423986
GAST	brown	-0.520771	4.5817e-05	-0.3887	0.00335982	0.0806205	0.558468	0.32177	0.0165935	-0.438283	0.000817534	-0.192344	0.159466	-0.135384	0.324369	0.271699	0.0447912	-0.0965795	0.483026	0.117777	0.391786	-0.248693	0.0671189	0.585664	2.63949e-06	0.718236	6.69939e-10
GBP2	brown	-0.347831	0.0092643	-0.0899113	0.51388	0.0551529	0.689205	0.294384	0.0291345	-0.252046	0.0633993	-0.422453	0.00131405	-0.260225	0.0550154	0.349357	0.00894028	-0.0758193	0.582204	-0.21709	0.111373	-0.133438	0.331436	0.429211	0.00107605	0.808958	7.89777e-14
GFAP	brown	0.0593826	0.666717	-0.0601929	0.662441	-0.137304	0.317489	0.107397	0.435129	-0.0755782	0.583408	-0.224637	0.0991819	-0.289681	0.0319356	0.118768	0.387786	-0.133453	0.331382	-0.191776	0.160725	0.0702904	0.610089	0.0168889	0.902595	0.324773	0.0155532
GH2	brown	0.0714361	0.604264	-0.114294	0.40604	0.0491593	0.721528	0.19205	0.160117	-0.0248137	0.857291	-0.0616052	0.655014	-0.116607	0.396542	-0.0625648	0.649987	0.0953994	0.488414	-0.00192189	0.988889	-0.113284	0.410226	0.00487906	0.971798	-0.274745	0.0423555
GLP1R	brown	-0.086266	0.531158	0.185237	0.175752	0.0172763	0.900372	0.0301517	0.82702	0.0154087	0.911096	0.0994413	0.470091	0.0801683	0.560684	0.0015217	0.991203	-0.065221	0.636152	0.0900655	0.513155	0.000890155	0.994854	0.0114561	0.933842	0.200075	0.143038
GNRH1	brown	0.246976	0.0690901	-0.0881571	0.522159	-0.0900535	0.513212	-0.3659	0.00600996	0.037945	0.783283	0.0225349	0.870278	-0.000385539	0.997771	-0.0261261	0.849828	0.22241	0.102666	-0.248554	0.0672772	0.266667	0.0490649	-0.274265	0.042732	-0.436493	0.000863585
GRN	brown	-0.24882	0.0669748	0.163375	0.233332	0.114994	0.403152	0.169812	0.215175	0.0633303	0.645987	-0.152945	0.26494	-0.160023	0.243192	0.0794153	0.564383	-0.132293	0.335641	0.0539496	0.695652	-0.126881	0.355955	0.213904	0.11685	0.670044	2.20699e-08
GZMB	brown	0.0649748	0.637429	-0.36912	0.00554974	-0.150706	0.27208	-0.126017	0.359267	-0.353256	0.00815621	-0.391395	0.00312811	-0.189821	0.165115	0.352788	0.00824716	0.113033	0.411272	-0.386402	0.0035693	0.294202	0.0292392	-0.0692618	0.61534	0.486235	0.000167442
HFE	brown	-0.121536	0.376741	-0.0498549	0.717751	0.209437	0.124876	0.0450768	0.74383	-0.107051	0.43662	-0.284025	0.0355975	-0.186279	0.173291	-0.044175	0.748785	-0.119784	0.383712	-0.133016	0.332982	-0.0700869	0.611127	0.0674651	0.624558	0.21904	0.108118
HLA-A	brown	-0.293739	0.0295064	-0.17889	0.191288	0.160457	0.241902	0.176206	0.198143	-0.309684	0.0214024	-0.31461	0.0193165	-0.0171745	0.900956	0.183383	0.180191	-0.0609351	0.658534	0.312479	0.0201966	-0.222764	0.102106	0.24653	0.0696099	0.586936	2.48032e-06
HLA-B	brown	-0.415446	0.00160966	-0.0529279	0.701144	0.0159759	0.907838	0.211682	0.120792	-0.16695	0.223124	-0.189494	0.165858	-0.192304	0.159553	0.120929	0.379148	-0.0682704	0.620419	0.260013	0.0552204	-0.305764	0.0231957	0.465933	0.000337109	0.741316	9.61912e-11
HLA-F	brown	-0.322896	0.0161967	-0.288367	0.0327569	-0.0387384	0.778865	0.295423	0.0285446	-0.160754	0.241019	-0.123646	0.368449	-0.12035	0.381449	0.217472	0.110729	-0.206284	0.130787	0.0192754	0.888913	-0.102676	0.455699	0.580933	3.31892e-06	0.668382	2.46139e-08
HLA-H	brown	-0.374967	0.00479238	-0.25769	0.057512	0.0697594	0.612798	0.364519	0.00621747	-0.271569	0.044897	-0.283781	0.035763	-0.129438	0.346265	0.216125	0.11301	-0.184919	0.176508	0.140051	0.307811	-0.235376	0.0836484	0.550276	1.34725e-05	0.747321	5.61239e-11
HMGB1	brown	0.223115	0.101553	0.000536777	0.996897	-0.0491259	0.72171	-0.0517	0.707763	0.0962966	0.484315	0.223419	0.101075	0.131031	0.340311	-0.178778	0.191569	0.0414283	0.763939	-0.0825946	0.548843	0.213757	0.117109	-0.0957955	0.486602	-0.441491	0.000740461
HSPA1B	brown	-0.295792	0.028337	-0.096122	0.485112	0.0847707	0.538327	0.126737	0.356507	-0.193366	0.157216	-0.119618	0.384375	-0.17386	0.204277	0.27288	0.0438334	-0.130796	0.341185	0.0959425	0.485931	-0.146518	0.285782	0.277205	0.0404688	0.69701	3.39613e-09
HTR3E	brown	0.0708859	0.607058	0.191031	0.162388	-0.137071	0.318321	-0.0197374	0.886268	-0.00103629	0.994009	-0.0849651	0.537392	0.0120668	0.930324	-0.149026	0.277522	-0.0950534	0.49	0.0679517	0.622056	0.0367347	0.790036	0.0708571	0.607205	0.285371	0.034696
IFI30	brown	0.0823931	0.549822	0.212025	0.120177	-0.108486	0.430461	-0.206186	0.130974	0.336652	0.0119654	0.0109104	0.936987	-0.166357	0.224793	0.188441	0.168266	-0.0932492	0.498312	-0.111785	0.416487	0.252709	0.0626831	0.0316198	0.818737	0.626464	3.12006e-07
IFIH1	brown	-0.165206	0.228062	-0.235804	0.083072	0.0601261	0.662793	0.089986	0.513528	-0.366447	0.00592952	-0.499931	0.000101823	-0.214889	0.115136	0.157158	0.251843	-0.165887	0.226125	-0.118208	0.390043	0.0135514	0.921776	0.178921	0.191209	0.759691	1.76183e-11
IFITM1	brown	-0.376475	0.00461245	-0.344302	0.0100533	0.0327734	0.812242	0.0783614	0.569579	-0.430493	0.00103554	-0.455944	0.000468293	-0.260078	0.055158	0.307626	0.022329	0.0605555	0.660531	-0.0302077	0.826704	-0.0737096	0.592776	0.314763	0.0192546	0.857216	6.694e-17
IFNAR2	brown	-0.189615	0.165582	0.130161	0.343556	-0.122833	0.37163	0.12977	0.345019	0.0274317	0.842416	-0.24635	0.0698203	-0.12394	0.367302	0.0495379	0.719471	-0.19207	0.160071	-0.322401	0.0163702	0.129808	0.344877	0.345781	0.00971591	0.509204	7.18302e-05
IL13RA2	brown	0.117	0.394939	0.132238	0.335843	0.283571	0.0359059	-0.1831	0.180877	0.0165454	0.904567	-0.134668	0.32696	-0.024084	0.861446	-0.173142	0.206183	0.279735	0.0386014	-0.155796	0.256029	-0.00418529	0.975807	-0.220741	0.105339	-0.362304	0.0065632
IL15RA	brown	-0.0332538	0.809541	-0.14559	0.288877	-0.104133	0.449292	-0.00110622	0.993605	-0.151057	0.270954	-0.37754	0.00448897	-0.291745	0.0306798	0.315617	0.0189121	-0.0423795	0.758681	-0.327074	0.014794	0.322061	0.0164902	0.0177349	0.897742	0.423473	0.00127535
IL1B	brown	-0.242079	0.0749679	0.0666184	0.628922	0.0201178	0.884091	0.301774	0.02515	-0.114209	0.406388	-0.0694519	0.614368	-0.18122	0.185473	0.189165	0.166607	-0.033634	0.807404	0.0226587	0.869571	-0.0679208	0.622214	0.376724	0.00458323	0.46927	0.00030138
IL1RN	brown	-0.361943	0.00662112	-0.0687092	0.618169	0.106578	0.438661	0.222568	0.102416	-0.310358	0.0211065	-0.341912	0.01062	-0.263496	0.0519248	0.220127	0.106336	-0.16003	0.243172	0.0446687	0.746071	-0.220201	0.106216	0.339225	0.0112901	0.85857	5.29374e-17
IL27	brown	-0.0213399	0.877103	-0.198262	0.146773	-0.0148032	0.914576	0.120325	0.381551	-0.130494	0.34231	-0.212395	0.119518	-0.27061	0.045689	0.19784	0.147652	-0.167347	0.222007	-0.0283836	0.837022	-0.0547226	0.691508	0.161856	0.237767	0.716633	7.61128e-10
IL3	brown	0.204848	0.133546	0.147432	0.282753	-0.274857	0.0422678	-0.00586292	0.966114	0.253324	0.062025	0.175134	0.20093	0.117138	0.394378	-0.135686	0.323281	-0.164565	0.229899	0.22692	0.0957049	0.128431	0.350062	0.00583364	0.966283	-0.327446	0.0146743
INPP5D	brown	-0.377759	0.0044639	-0.158564	0.247572	-0.0331479	0.810136	0.290889	0.0311958	-0.113043	0.411231	0.0944664	0.492696	0.0511381	0.7108	0.0471895	0.732261	-0.214733	0.115406	0.167931	0.220376	-0.242928	0.0739211	0.471627	0.000278249	0.387522	0.00346579
IRF1	brown	-0.402463	0.002318	-0.0517689	0.707391	0.161227	0.239618	0.20674	0.129919	-0.184276	0.178043	-0.274434	0.0425991	-0.268862	0.0471614	0.254419	0.0608675	0.0839255	0.542399	-0.182916	0.181323	-0.159178	0.245722	0.383604	0.00383978	0.662306	3.64603e-08
IRF7	brown	-0.233353	0.0864177	-0.23161	0.0888611	0.0396228	0.773948	-0.019202	0.889334	-0.350163	0.00877305	-0.408658	0.00195129	-0.218339	0.109279	0.361537	0.00668694	-0.0888991	0.518649	-0.00585124	0.966182	-0.0386103	0.779578	0.166557	0.224228	0.878864	1.13883e-18
ISG15	brown	-0.280643	0.0379486	-0.170947	0.212079	-0.00140454	0.99188	0.000928081	0.994634	-0.310767	0.0209281	-0.382919	0.00390872	-0.259927	0.0553042	0.265592	0.0500193	-0.05818	0.673082	-0.0558572	0.685441	-0.0286689	0.835406	0.178376	0.192588	0.881647	6.37934e-19
ISG20	brown	-0.245225	0.071149	-0.329785	0.0139405	0.108571	0.430094	-0.0238043	0.863039	-0.48329	0.000185838	-0.367512	0.00577551	-0.223408	0.101093	0.249527	0.0661783	0.013078	0.924502	-0.0328651	0.811726	0.00191111	0.988952	0.136482	0.320424	0.830463	4.44979e-15
JAG1	brown	-0.361855	0.00663535	0.0856819	0.533952	0.0382067	0.781825	0.329438	0.0140474	-0.125841	0.359945	-0.184631	0.177195	-0.18214	0.183213	0.0956866	0.4871	-0.132031	0.336606	-0.132209	0.335951	-0.262892	0.0524849	0.476834	0.000232776	0.575022	4.39652e-06
JAK2	brown	-0.247549	0.0684278	-0.0285148	0.836279	0.0953383	0.488694	0.27451	0.0425393	-0.228959	0.0926804	-0.469222	0.000301867	-0.13567	0.323338	0.12976	0.345056	-0.175063	0.201116	-0.103404	0.452489	-0.114733	0.404225	0.295183	0.0286798	0.676629	1.42283e-08
LEFTY2	brown	-0.200852	0.141461	-0.37082	0.00531937	0.0623181	0.651278	-0.0384916	0.780239	-0.298472	0.0268697	-0.138926	0.311751	-0.143173	0.297042	0.050609	0.713663	-0.00950135	0.945111	-0.194177	0.155451	0.0773467	0.574603	0.129333	0.34666	0.367849	0.00572761
LHB	brown	0.192284	0.159597	0.172395	0.208177	-0.191862	0.160534	-0.149663	0.275453	0.247743	0.0682037	0.0578954	0.674592	-0.0415337	0.763356	-0.427754	0.00112381	-0.129237	0.34702	-0.109489	0.426183	0.0310773	0.821796	-0.124516	0.365065	-0.350679	0.00866732
LIF	brown	-0.0925553	0.501528	-0.137078	0.318295	-0.15294	0.264954	-0.0297953	0.829034	-0.117147	0.394342	-0.11399	0.407297	-0.233591	0.0860891	0.148348	0.27974	-0.039048	0.777143	-0.152504	0.266335	0.106822	0.437607	-0.017648	0.89824	0.328991	0.0141861
LMBR1L	brown	-0.0182821	0.894604	0.14614	0.287039	-0.231631	0.0888317	0.145258	0.28999	0.273797	0.0431013	0.257391	0.0578128	0.134553	0.327374	0.171379	0.210909	0.049687	0.718662	0.0329904	0.811021	-0.0287982	0.834674	0.127926	0.351976	-0.337163	0.0118286
LTB4R	brown	-0.533301	2.76276e-05	-0.111742	0.416669	0.0346338	0.801794	0.379318	0.0042893	-0.191026	0.162399	-0.153147	0.264302	-0.0141465	0.918353	0.0628305	0.648598	-0.195583	0.152422	0.274776	0.0423313	-0.34567	0.00974099	0.593724	1.77165e-06	0.53173	2.94685e-05
LTBR	brown	-0.250531	0.065059	0.160879	0.240649	-0.104042	0.44969	0.329188	0.014125	0.137775	0.315816	-0.0706006	0.60851	-0.175079	0.201073	-0.0872516	0.526458	-0.408513	0.00195926	0.134111	0.328981	-0.251414	0.0640873	0.553144	1.18867e-05	0.535638	2.50836e-05
MAPT	brown	-0.0122438	0.929304	0.0810892	0.556176	0.166213	0.225202	-0.0273067	0.843125	0.150337	0.27327	0.124069	0.3668	0.165615	0.226899	-0.0047512	0.972537	0.0437272	0.751249	0.126169	0.358683	-0.0858647	0.533077	-0.085569	0.534493	-0.283664	0.0358423
MC4R	brown	0.24876	0.0670436	0.0178951	0.896823	0.214797	0.115296	-0.134666	0.326964	-0.0626379	0.649604	0.0336923	0.807077	-0.0223472	0.871349	-0.263471	0.0519477	0.224194	0.0998677	-0.199298	0.144629	0.0440106	0.749689	-0.296044	0.0281963	-0.426392	0.00117019
MDK	brown	-0.0749153	0.586723	-0.258744	0.0564634	0.0430189	0.755152	0.022211	0.872127	-0.34299	0.0103612	-0.198793	0.145672	-0.298511	0.0268487	0.206702	0.129991	-0.109972	0.424134	-0.0671233	0.626318	-0.0209847	0.879133	-0.0617138	0.654445	0.610155	7.59426e-07
MICB	brown	-0.182082	0.183355	-0.0907119	0.510123	0.0230861	0.867133	0.00534363	0.969114	-0.168016	0.22014	-0.219196	0.10786	-0.196658	0.150135	0.409799	0.00188971	-0.0111421	0.935651	-0.181783	0.184089	0.147561	0.282329	0.0828433	0.547636	0.773419	4.4783e-12
MR1	brown	-0.00306385	0.982288	-0.0646831	0.638943	-0.028927	0.833945	-0.0272183	0.843627	-0.0992963	0.470742	-0.286003	0.0342793	0.0243709	0.859812	0.290105	0.0316741	0.0846983	0.538675	0.0275209	0.841911	0.199368	0.144487	0.0793334	0.564786	0.490671	0.000142854
MX1	brown	-0.219444	0.107453	-0.14006	0.307778	0.0691051	0.616142	-0.0467367	0.734736	-0.252324	0.063098	-0.387639	0.00345517	-0.213204	0.118082	0.172342	0.208318	-0.017882	0.896898	0.121591	0.376525	-0.0836981	0.543498	0.126337	0.358039	0.797203	3.2788e-13
MX2	brown	-0.316425	0.0185929	-0.0214193	0.876649	-0.0313573	0.820216	0.153193	0.264157	-0.199904	0.143388	-0.201319	0.140518	-0.166354	0.224803	0.296799	0.0277779	-0.111265	0.418675	0.0929125	0.499871	-0.171349	0.210991	0.251307	0.0642038	0.818717	2.24428e-14
NCR1	brown	-0.0872273	0.526574	-0.00874834	0.949456	0.0379399	0.783312	-0.179874	0.188815	-0.0441929	0.748686	-0.0491962	0.721328	-0.0622569	0.651598	0.192489	0.159145	0.269602	0.0465337	-0.257352	0.0578517	0.0914567	0.506642	0.125318	0.361962	0.31516	0.0190949
NDRG1	brown	-0.210584	0.122777	-0.334873	0.0124526	0.0111538	0.935584	0.128905	0.348271	-0.114792	0.403982	0.00372313	0.978478	-0.173469	0.205313	0.301092	0.0254972	0.0549426	0.69033	0.0615073	0.655528	0.018696	0.892232	0.431072	0.00101772	0.319972	0.0172447
NFKBIB	brown	-0.000960764	0.994446	-0.131377	0.339027	-0.221493	0.104127	-0.0287734	0.834814	-0.0498767	0.717632	-0.0872255	0.526582	-0.174005	0.203894	0.319781	0.0173151	-0.0659627	0.63231	-0.228017	0.0940688	0.329195	0.0141227	0.178451	0.192397	0.662418	3.61994e-08
NFYC	brown	-0.460122	0.000408647	-0.0553504	0.688148	-0.0728712	0.597001	0.355823	0.00767326	-0.00923039	0.946674	0.112485	0.413559	0.021427	0.876605	0.130796	0.341184	-0.216308	0.112698	0.441048	0.000750711	-0.302155	0.0249575	0.604745	1.00906e-06	0.57392	4.63029e-06
NOD1	brown	0.0342869	0.803739	-0.0971506	0.48043	-0.178871	0.191335	-0.244788	0.0716692	0.0270039	0.844844	-0.149533	0.275873	-0.287447	0.0333426	0.542393	1.8897e-05	0.131175	0.339775	-0.361341	0.00671881	0.431153	0.00101524	-0.192505	0.159108	0.594304	1.72086e-06
NODAL	brown	0.0166032	0.904235	-0.144233	0.293442	-0.0412693	0.764819	0.126045	0.359158	-0.164513	0.230049	-0.278485	0.0395149	-0.197187	0.14902	-0.0270626	0.84451	-0.233612	0.0860595	-0.228766	0.0929635	0.023098	0.867066	0.0719394	0.601712	0.348145	0.00919695
NPFF	brown	-0.104983	0.44558	0.155294	0.257584	0.0445956	0.746472	-0.0184536	0.893621	-0.0116837	0.932531	-0.0159126	0.908201	0.0259007	0.851109	-0.0676129	0.623798	0.0484652	0.725305	0.0118177	0.931758	-0.0898018	0.514395	0.0610127	0.658126	0.362544	0.006525
NPPB	brown	0.229462	0.0919463	0.0536036	0.69751	-0.0150618	0.91309	-0.0913622	0.507083	0.233606	0.0860682	0.162951	0.234563	0.261796	0.0535126	-0.228226	0.093759	-0.250898	0.0646535	0.122118	0.374443	0.0634999	0.645102	-0.166506	0.224373	-0.433202	0.000954437
NPPC	brown	0.00535681	0.969038	-0.3843	0.00377089	0.0779852	0.571439	0.114905	0.403518	-0.252541	0.0628641	-0.307335	0.0224623	-0.224261	0.0997625	0.17241	0.208135	-0.303189	0.0244416	-0.0681749	0.620909	0.0918126	0.504982	0.0986266	0.473754	0.328184	0.0144394
NR1H2	brown	0.0458272	0.739714	-0.177148	0.195718	-0.259294	0.0559222	0.0903261	0.511932	0.0144806	0.916432	-0.0968937	0.481597	-0.278158	0.0397571	0.224286	0.0997243	-0.054666	0.691811	-0.0715181	0.603848	0.148642	0.278779	0.278653	0.039391	0.535858	2.48556e-05
NR1H4	brown	0.083862	0.542706	-0.155854	0.25585	-0.0754943	0.583827	0.180358	0.187609	-0.158618	0.247409	-0.366182	0.00596849	-0.375296	0.00475258	0.0604432	0.661122	-0.062196	0.651917	-0.168806	0.217947	-0.0176367	0.898305	0.0691905	0.615705	0.318147	0.0179275
NRG3	brown	-0.00705023	0.959257	0.00572537	0.966909	0.0885503	0.520297	0.0562714	0.683231	0.143839	0.294778	0.26545	0.0501473	0.188547	0.168022	-0.114777	0.404044	-0.00748846	0.956727	-0.139579	0.30946	-0.0968651	0.481727	-0.0951726	0.489453	-0.325242	0.0153957
OAS1	brown	-0.182503	0.182329	-0.190046	0.164605	-0.0493199	0.720656	0.0209501	0.879331	-0.202271	0.138612	-0.405652	0.00212226	-0.206664	0.130063	0.23526	0.0838052	-0.0885553	0.520273	-0.0608931	0.658755	0.0825464	0.549077	0.216218	0.112853	0.817158	2.75757e-14
OASL	brown	-0.31476	0.019256	-0.157229	0.251626	0.0397568	0.773205	0.0916015	0.505966	-0.29029	0.0315607	-0.358231	0.0072431	-0.258353	0.0568503	0.247216	0.068812	-0.0987732	0.473094	0.0599928	0.663496	-0.0935483	0.496929	0.237053	0.0814058	0.894728	3.39174e-20
OGFR	brown	-0.227808	0.0943789	-0.0547299	0.691469	-0.0179513	0.896501	-0.0535409	0.697847	-0.010446	0.939664	-0.0348216	0.800741	-0.240034	0.077537	0.32137	0.0167366	-0.0962583	0.48449	-0.0587775	0.669917	0.124589	0.364783	0.132731	0.334028	0.738395	1.24348e-10
OPRL1	brown	-0.404524	0.00218975	-0.224892	0.0987877	-0.0930951	0.499026	0.348469	0.00912762	-0.170343	0.213724	-0.119279	0.385735	-0.251075	0.064459	0.25378	0.0615405	-0.253913	0.0613997	0.0844045	0.540089	-0.136436	0.320587	0.540028	2.08812e-05	0.684072	8.54542e-09
PAK1	brown	-0.40016	0.00246927	0.18742	0.170626	0.000778926	0.995497	0.402487	0.00231649	0.083193	0.545942	0.00253466	0.985347	-0.0261853	0.849491	0.00120293	0.993046	-0.166031	0.225715	0.100312	0.466192	-0.342537	0.0104693	0.568128	6.06132e-06	0.650841	7.47146e-08
PDGFA	brown	-0.218588	0.108865	-0.0266411	0.846903	0.0893993	0.516289	-0.047435	0.730921	-0.0222747	0.871763	0.0142463	0.917779	0.0425581	0.757694	0.212611	0.119133	-0.106965	0.436988	-0.0843732	0.54024	0.0586087	0.670811	0.166476	0.224458	0.378312	0.00440121
PDGFRB	brown	0.0101877	0.941153	-0.198976	0.145293	-0.254735	0.0605366	-0.164819	0.229171	-0.158798	0.246866	-0.294539	0.0290459	-0.108645	0.429781	0.450679	0.000554658	0.0819862	0.551801	-0.392506	0.00303683	0.269865	0.046312	0.00433827	0.974923	0.491729	0.000137498
PIK3CD	brown	-0.30537	0.0233829	0.026697	0.846585	0.0440957	0.749221	0.362525	0.00652797	-0.00269869	0.984399	0.0310898	0.821725	-0.0651433	0.636555	0.0829643	0.54705	-0.103304	0.45293	0.224553	0.0993108	-0.294449	0.0290972	0.516956	5.32362e-05	0.373583	0.00496285
PLCG2	brown	-0.282563	0.0365985	-0.230765	0.0900657	-0.0547469	0.691378	0.321879	0.0165547	-0.145413	0.289471	-0.0136665	0.921114	-0.105649	0.442684	-0.0751531	0.585533	-0.242439	0.0745236	0.199183	0.144867	-0.0477183	0.729375	0.543549	1.79918e-05	0.399984	0.00248115
PLSCR1	brown	-0.289745	0.0318958	-0.166366	0.224769	0.0908001	0.50971	0.242932	0.0739168	-0.344667	0.00996906	-0.465151	0.00034603	-0.235293	0.0837611	0.136113	0.321745	-0.102118	0.458163	0.0463176	0.737028	-0.204494	0.134235	0.42545	0.00120324	0.606374	9.26811e-07
PML	brown	-0.238412	0.0796236	-0.00957013	0.944715	0.00740682	0.957198	-0.0781807	0.570472	-0.180242	0.187898	-0.386331	0.00357588	-0.196897	0.149632	0.212296	0.119693	-0.138812	0.312154	-0.158083	0.249027	-0.045953	0.739025	0.0730941	0.595876	0.77347	4.45462e-12
PPARG	brown	-0.16566	0.22677	0.0449451	0.744553	-0.0211509	0.878182	0.148167	0.280333	-0.0355151	0.796855	-0.0971245	0.480549	-0.0418155	0.761797	-0.0157263	0.909272	-0.309721	0.0213864	-0.302825	0.0246219	-0.0822366	0.550583	0.211084	0.12187	0.445876	0.000645736
PRF1	brown	0.0979999	0.476583	-0.358171	0.00725368	-0.202656	0.137846	-0.213859	0.11693	-0.226035	0.0970417	-0.322539	0.0163217	-0.117427	0.393207	0.327694	0.0145949	0.125487	0.361307	-0.348075	0.00921196	0.326836	0.014871	-0.0349218	0.800179	0.431233	0.00101279
PSMB8	brown	-0.064549	0.63964	-0.110973	0.419903	0.015236	0.912089	-0.260697	0.0545608	-0.110724	0.420954	-0.249726	0.0659549	-0.168049	0.220048	0.373127	0.00502023	0.117007	0.394913	-0.145395	0.289532	0.318419	0.0178241	0.0196114	0.886989	0.658686	4.588e-08
PSMC1	brown	0.0741447	0.590588	-0.131809	0.337425	-0.248579	0.0672491	-0.192568	0.158969	0.0577175	0.675536	-0.0833098	0.545376	-0.304782	0.0236647	0.173821	0.204381	-0.0970644	0.480821	-0.0647724	0.63848	0.463286	0.000368147	-0.00165406	0.990438	0.639594	1.46753e-07
PSMD4	brown	-0.129865	0.344662	-0.00994623	0.942546	-0.00251124	0.985482	-0.0588833	0.669357	0.014084	0.918713	0.0268964	0.845453	-0.130387	0.342712	0.384164	0.00378425	0.0299132	0.828368	-0.0719456	0.601681	0.139312	0.310395	0.0253449	0.854268	0.661388	3.86594e-08
PSME1	brown	-0.0877738	0.523976	-0.0963007	0.484296	0.103334	0.452801	-0.153589	0.262908	-0.228971	0.0926638	-0.349951	0.0088167	-0.174903	0.201534	0.327455	0.0146716	0.182449	0.18246	-0.139173	0.310885	0.0794451	0.564237	-0.0960709	0.485344	0.646848	9.52503e-08
PTK2B	brown	-0.38287	0.00391364	-0.300646	0.0257266	0.0643489	0.640681	0.305783	0.0231869	-0.303393	0.024341	-0.0822142	0.550692	-0.039314	0.775664	0.0100567	0.941909	-0.235836	0.0830292	-0.0746931	0.587837	-0.198885	0.145481	0.455171	0.00048015	0.358212	0.00724645
PTPN6	brown	-0.24263	0.0742874	-0.102436	0.456756	-0.0443153	0.748013	0.154269	0.260777	-0.000121724	0.999296	0.0295552	0.830392	-0.0974819	0.478927	0.26154	0.0537556	-0.155867	0.255809	0.0826907	0.548377	-0.0249847	0.856318	0.370039	0.00542408	0.614648	5.97365e-07
RAC1	brown	-0.325625	0.0152683	-0.0169227	0.902402	0.0549217	0.690442	0.209998	0.123845	-0.0361401	0.793359	0.0935758	0.496802	-0.149675	0.275412	0.0725056	0.598848	0.0333198	0.809169	0.0880522	0.522656	0.0101764	0.941218	0.373324	0.00499544	0.53734	2.33691e-05
RAC2	brown	-0.239442	0.0782938	-0.336431	0.0120251	0.161023	0.240221	0.128558	0.349583	-0.246876	0.0692067	-0.142461	0.299476	-0.175032	0.201196	0.16332	0.23349	0.0140762	0.918757	0.0913364	0.507203	-0.0595612	0.665773	0.388473	0.00338006	0.47818	0.000222184
RARA	brown	-0.464251	0.000356548	0.059249	0.667423	0.0910229	0.508668	0.366983	0.0058516	-0.0472865	0.731732	-0.0419845	0.760863	-0.107604	0.43424	-0.0555663	0.686995	-0.26562	0.0499944	0.199971	0.143251	-0.399034	0.00254636	0.562715	7.76018e-06	0.589806	2.15342e-06
RELB	brown	0.106691	0.438174	-0.0586436	0.670626	-0.154068	0.261407	0.0366324	0.790607	-0.0495523	0.719393	-0.0374891	0.785825	-0.174582	0.202376	0.105232	0.444495	-0.128833	0.348543	0.0415398	0.763322	0.210149	0.12357	0.0644003	0.640413	0.489273	0.000150217
RLN2	brown	0.382559	0.00394541	0.0454618	0.741717	-0.00431395	0.975063	-0.0981488	0.47591	0.145681	0.288572	0.13306	0.332819	0.201335	0.140485	-0.0747134	0.587735	0.0614231	0.65597	-0.021119	0.878365	0.125263	0.362171	-0.219624	0.107157	-0.460673	0.000401311
RNASE2	brown	-0.0950363	0.490078	0.0186837	0.892303	0.0836391	0.543783	0.0694749	0.614251	-0.108028	0.43242	-0.338403	0.0115021	-0.286449	0.0339876	0.165752	0.226508	-0.181137	0.185678	-0.204792	0.133655	0.116064	0.39876	0.0535278	0.697917	0.548971	1.42568e-05
RORB	brown	0.259435	0.0557835	-0.0127539	0.926367	0.100491	0.465395	0.0434482	0.752786	0.0476584	0.729702	0.217318	0.110988	0.0507425	0.71294	-0.162988	0.234455	-0.188641	0.167806	0.113778	0.408175	-0.0220122	0.873262	-0.174404	0.202843	-0.324251	0.0157297
RSAD2	brown	-0.308463	0.021948	-0.056668	0.681118	0.0407675	0.767598	0.156891	0.25266	-0.278143	0.0397678	-0.450273	0.00056187	-0.13113	0.339943	0.20057	0.142031	-0.106512	0.438945	0.0753888	0.584354	-0.176089	0.198447	0.283997	0.035616	0.778454	2.64524e-12
S100A6	brown	-0.378515	0.0043785	-0.208232	0.127111	-0.0939249	0.495191	0.274292	0.0427104	-0.052424	0.703857	-0.164872	0.229018	-0.128364	0.350314	0.14581	0.288141	-0.191839	0.160585	-0.141156	0.303971	-0.0785529	0.568634	0.590332	2.09805e-06	0.599098	1.34992e-06
SECTM1	brown	-0.285033	0.0349207	0.247229	0.068797	0.00505213	0.970798	0.21072	0.12253	-0.00319366	0.981538	-0.0747145	0.58773	-0.236681	0.0818988	0.182044	0.183448	-0.0729944	0.596379	-0.0950292	0.490111	-0.0425242	0.757881	0.324677	0.0155855	0.553331	1.17893e-05
SEMA4A	brown	-0.342216	0.0105466	-0.0894589	0.516008	0.220999	0.104922	0.362407	0.00654685	-0.214454	0.115891	-0.130784	0.341229	-0.0628003	0.648755	-0.0530956	0.700241	-0.212482	0.119361	0.122557	0.372717	-0.475329	0.000245173	0.40969	0.0018955	0.478052	0.000223172
SEMA4B	brown	-0.497113	0.000112991	-0.234505	0.0848321	0.0862655	0.53116	0.414025	0.00167641	-0.24715	0.0688892	-0.0463938	0.736612	-0.135848	0.322697	0.0805532	0.558797	-0.224541	0.09933	0.134184	0.328715	-0.298952	0.0266137	0.609384	7.91084e-07	0.567258	6.30855e-06
SEMA4C	brown	0.163926	0.231738	-0.0147193	0.915059	-0.00990145	0.942804	-0.0779365	0.571681	0.0910469	0.508556	0.137964	0.315145	-0.0760072	0.581266	0.0467617	0.734599	0.164905	0.228924	-0.106261	0.440031	0.100684	0.464535	-0.232622	0.087437	-0.367838	0.00572913
SEMA4D	brown	-0.434865	0.000907492	-0.259057	0.0561548	-0.149058	0.277418	0.23403	0.0854831	-0.171274	0.211193	-0.188328	0.168527	-0.176011	0.198649	0.183483	0.179951	-0.0702815	0.610135	0.0265253	0.84756	-0.106299	0.439864	0.506902	7.84019e-05	0.631031	2.40968e-07
SEMG1	brown	-0.0263296	0.848672	0.375733	0.00470017	0.0964383	0.483669	0.156419	0.254108	0.236197	0.0825454	0.306486	0.0228565	-0.0432926	0.753643	-0.507195	7.75368e-05	-0.00325692	0.981172	0.0594984	0.666105	-0.118467	0.388998	0.00300887	0.982606	-0.314085	0.0195303
SOCS1	brown	-0.266642	0.0490864	-0.264411	0.0510856	-0.0119607	0.930935	0.087714	0.52426	-0.254283	0.0610105	-0.294206	0.0292367	-0.256737	0.0584734	0.405628	0.00212367	-0.0579727	0.674182	-0.210478	0.122969	0.0557525	0.686	0.252954	0.0624205	0.775094	3.76423e-12
STAT1	brown	-0.178545	0.192159	-0.142703	0.298648	0.0857098	0.533819	-0.0246244	0.858368	-0.349924	0.00882228	-0.558945	9.19392e-06	-0.265162	0.0504058	0.293649	0.0295582	-0.013044	0.924697	-0.187858	0.16961	0.0243912	0.859696	0.0528461	0.701584	0.831977	3.57953e-15
STAT3	brown	-0.624291	3.52297e-07	-0.091191	0.507883	0.105189	0.444684	0.368071	0.00569615	-0.217543	0.110609	-0.232885	0.0870685	-0.235785	0.083097	0.191827	0.160612	-0.0781264	0.570741	-0.0929438	0.499726	-0.24182	0.0752899	0.617802	5.03599e-07	0.673867	1.7128e-08
TAP1	brown	-0.230777	0.0900487	-0.30803	0.0221444	0.00607695	0.964878	0.0159029	0.908257	-0.340962	0.010853	-0.417943	0.00149812	-0.2831	0.0362279	0.391791	0.00309529	-0.00137843	0.992031	-0.194745	0.154222	0.0875553	0.525014	0.242758	0.0741307	0.886149	2.42006e-19
TAP2	brown	-0.166918	0.223213	-0.0915346	0.506278	-0.0673605	0.625097	0.1115	0.417686	-0.15517	0.257969	-0.414501	0.00165376	-0.135407	0.324287	0.449483	0.000576171	-0.0852164	0.536185	-0.182227	0.183002	0.0891104	0.517651	0.301606	0.025235	0.798054	2.96713e-13
TAPBP	brown	-0.0991897	0.471221	0.0348642	0.800502	-0.024494	0.85911	0.0206898	0.880819	-0.0572714	0.677907	-0.113194	0.4106	-0.0775211	0.573738	0.217856	0.110085	-0.0376244	0.78507	-0.00616897	0.964347	0.024578	0.858632	0.123465	0.369157	0.564064	7.29982e-06
TBK1	brown	-0.252261	0.0631665	-0.351997	0.00840261	-0.0701586	0.610761	0.317181	0.018298	-0.397511	0.00265396	-0.510146	6.92895e-05	-0.270422	0.0458452	0.192292	0.159581	-0.201041	0.141079	-0.0614908	0.655615	-0.0493014	0.720756	0.461518	0.000390298	0.779001	2.49605e-12
TCF7L2	brown	0.081525	0.554048	0.210289	0.123314	-0.1926	0.158899	-0.0237274	0.863478	0.325589	0.0152803	-0.0338973	0.805925	0.0993918	0.470313	0.147153	0.283675	-0.253979	0.0613303	-0.0758048	0.582276	0.178805	0.191501	0.102326	0.457243	0.381421	0.00406325
THBS1	brown	-0.143451	0.296095	0.20973	0.124337	0.225446	0.097938	0.0334251	0.808578	0.135312	0.324628	0.303954	0.0240657	0.170385	0.213608	-0.101303	0.461777	0.159818	0.243804	-0.0988695	0.472661	-0.0447297	0.745735	0.0852092	0.536219	-0.301554	0.0252612
TK2	brown	-0.245683	0.070605	0.218261	0.10941	-0.174707	0.202049	0.146101	0.287168	0.22522	0.0982842	-0.0575778	0.676278	0.0357784	0.795382	0.0569524	0.679603	-0.141912	0.301362	-0.15117	0.270592	-0.0286035	0.835776	0.39314	0.00298577	0.383035	0.00389698
TMSB4X	brown	0.0634361	0.645435	0.135053	0.325564	0.0709805	0.606578	0.174093	0.203662	0.00922346	0.946714	0.132625	0.334417	0.465914	0.000337332	-0.210148	0.123571	-0.137907	0.31535	0.10723	0.435849	-0.201619	0.139915	0.0126575	0.926922	-0.418797	0.00146158
TNFAIP3	brown	-0.184578	0.17732	-0.437836	0.000828803	-0.122176	0.374215	0.153412	0.263465	-0.268268	0.0476704	-0.121352	0.377472	0.0456857	0.740489	0.100183	0.466767	-0.108139	0.431943	0.0921658	0.503338	0.028899	0.834104	0.528933	3.30303e-05	0.409184	0.00192265
TNFRSF12A	brown	-0.15747	0.250893	-0.0769173	0.576735	-0.17071	0.212723	0.167074	0.222775	0.0316934	0.818322	-0.1093	0.426989	-0.122426	0.373233	0.0522169	0.704974	-0.0506622	0.713375	0.10952	0.426052	-0.0547388	0.691421	0.399813	0.00249279	0.436531	0.000862583
TNFSF10	brown	-0.295157	0.0286946	-0.150867	0.271564	0.0773637	0.574519	0.194175	0.155454	-0.312137	0.020341	-0.409219	0.00192079	-0.299173	0.0264964	0.216438	0.112477	-0.15547	0.257036	-0.00487582	0.971817	-0.183289	0.18042	0.295736	0.0283686	0.868071	9.49707e-18
TNFSF13B	brown	-0.369127	0.00554872	-0.0231278	0.866896	0.0159297	0.908103	0.312564	0.020161	-0.229762	0.0915115	-0.356292	0.00758786	-0.275518	0.0417552	0.0721279	0.600758	-0.201983	0.139186	0.00597106	0.96549	-0.268993	0.04705	0.448197	0.000600166	0.844324	5.58068e-16
TNFSF4	brown	-0.0581335	0.673329	0.100156	0.466888	0.211269	0.121536	-0.0439003	0.750296	0.0533939	0.698637	0.187447	0.170564	0.190745	0.16303	0.129575	0.345751	0.365247	0.00610732	-0.22341	0.10109	-0.019281	0.888881	-0.095382	0.488494	-0.352098	0.00838257
TPT1	brown	0.200877	0.141409	0.314789	0.0192441	0.171391	0.210878	-0.133565	0.33097	0.24575	0.0705267	0.276351	0.0411154	-0.0306746	0.824068	-0.155625	0.256556	0.246603	0.0695255	-0.0216004	0.875614	-0.157543	0.250668	-0.435622	0.000886826	-0.598169	1.41542e-06
TRIM22	brown	-0.379553	0.00426348	-0.142649	0.298834	-0.0277408	0.840664	0.187541	0.170346	-0.227844	0.0943252	-0.372388	0.00511447	-0.073545	0.593604	0.176478	0.197442	-0.0693824	0.614724	0.157728	0.250106	-0.230725	0.0901232	0.482171	0.000193294	0.599183	1.34407e-06
TRIM5	brown	-0.310769	0.0209274	-0.102769	0.455289	-0.0538833	0.696008	0.177798	0.194055	-0.240108	0.0774434	-0.526905	3.58562e-05	-0.140392	0.306623	0.0733715	0.594478	-0.229613	0.0917274	0.0767793	0.577421	-0.137091	0.318249	0.404143	0.00221296	0.71337	9.84463e-10
UNC93B1	brown	-0.330279	0.0137897	0.072317	0.599801	-0.051702	0.707752	0.205457	0.132372	-0.0337401	0.806809	-0.150866	0.271568	-0.114775	0.404051	0.208246	0.127084	-0.209611	0.124556	0.183936	0.178858	-0.169332	0.216494	0.366223	0.00596236	0.797842	3.04201e-13
VIPR1	brown	0.205581	0.132132	0.0994813	0.469912	-0.221498	0.10412	-0.267342	0.0484731	0.449114	0.00058296	0.35831	0.00722937	0.105395	0.443788	-0.00720794	0.958347	-0.00815353	0.952888	0.00382419	0.977894	0.248311	0.0675536	-0.124253	0.366086	-0.529324	3.25088e-05
WFIKKN1	brown	-0.0399626	0.772062	0.0769496	0.576575	0.185935	0.1741	0.0436472	0.75169	0.00156729	0.990939	0.131393	0.338965	-0.0638556	0.643248	-0.0428157	0.756273	0.356477	0.00755443	0.0137481	0.920645	-0.0157728	0.909004	-0.11643	0.397263	-0.285942	0.0343193
XCL1	brown	0.210696	0.122573	0.00678172	0.960808	0.187559	0.170304	0.0393219	0.77562	-0.0590407	0.668524	0.14576	0.288307	0.0337975	0.806486	-0.139928	0.30824	0.0852065	0.536232	-0.00588118	0.966009	-0.0739298	0.591668	-0.108808	0.429086	-0.258902	0.0563072
ZC3HAV1	brown	-0.316863	0.0184216	-0.110214	0.423111	0.0346152	0.801898	0.22847	0.0933991	-0.372025	0.00516126	-0.387802	0.00344037	-0.304197	0.0239472	0.229925	0.091275	0.00711605	0.958877	-0.0772798	0.574935	-0.230427	0.0905501	0.363665	0.00634883	0.724834	3.92394e-10
A2M	turquoise	-0.109776	0.424965	0.151648	0.269062	0.0270689	0.844474	0.197345	0.148688	-0.0334429	0.808478	-0.204084	0.135035	0.223291	0.101276	0.0783637	0.569568	0.0597951	0.664539	0.0869863	0.527721	-0.124824	0.363871	0.0738134	0.592254	-0.0455341	0.741321
ABCC4	turquoise	-0.110663	0.42121	0.165731	0.226568	0.401171	0.0024018	0.086064	0.532123	-0.116736	0.396014	0.00856749	0.950499	0.190531	0.16351	-0.0740426	0.591101	0.229769	0.0915005	-0.190848	0.162798	-0.108623	0.429873	-0.0555731	0.686958	-0.165965	0.225904
ACO1	turquoise	0.457041	0.00045191	0.298905	0.0266389	-0.323259	0.0160706	-0.428387	0.00110284	0.577888	3.83882e-06	0.461001	0.000397007	0.051998	0.706155	-0.0422973	0.759134	0.0467389	0.734724	-0.22657	0.0962316	0.580671	3.36096e-06	-0.372128	0.00514797	-0.40164	0.00237109
ACTA1	turquoise	0.015915	0.908188	0.124357	0.365682	-0.0245254	0.858932	0.042836	0.756161	0.154239	0.260869	-0.220574	0.105609	0.0138998	0.919772	0.02993	0.828273	-0.0442295	0.748485	0.165753	0.226506	-0.0862451	0.531257	0.0445178	0.7469	0.0688303	0.617549
ACTG1	turquoise	0.339234	0.0112877	0.019121	0.889798	0.0288756	0.834236	-0.24914	0.0666129	0.175048	0.201154	0.0946159	0.492009	-0.0714637	0.604124	0.193692	0.156505	0.0265705	0.847303	0.0332296	0.809677	0.453559	0.000505774	-0.225977	0.0971299	0.176591	0.19715
ACVR2A	turquoise	0.302957	0.0245566	0.387352	0.00348131	-0.299777	0.0261785	-0.196808	0.149819	0.637193	1.68909e-07	0.505058	8.4061e-05	0.163275	0.233621	-0.0464703	0.736193	-0.0975343	0.47869	0.0714244	0.604323	0.325353	0.0153589	-0.139168	0.310902	-0.391667	0.00310551
ACVR2B	turquoise	0.258129	0.0570728	-0.027432	0.842415	-0.199403	0.144414	-0.0792039	0.565424	0.144055	0.294045	0.115833	0.399703	-0.00427771	0.975273	-0.140354	0.306755	-0.186002	0.173943	-0.082778	0.547953	0.15677	0.25303	-0.00326264	0.981139	0.0361049	0.793555
ADCYAP1R1	turquoise	0.156746	0.253103	-0.191281	0.161829	0.0676152	0.623786	0.0870206	0.527557	-0.0817511	0.552946	-0.115791	0.399877	-0.03407	0.804956	0.0375455	0.78551	-0.0877755	0.523968	-0.220852	0.10516	0.169067	0.217225	-0.103647	0.451425	-0.0681473	0.621051
ADIPOQ	turquoise	-0.027315	0.843078	-0.044017	0.749654	0.187248	0.171026	-0.00534303	0.969118	-0.0774509	0.574086	0.0919973	0.504122	-0.175845	0.199078	-0.118947	0.387067	0.226675	0.0960731	-0.040814	0.76734	-0.125845	0.359929	0.0173835	0.899757	-0.180715	0.186722
ADIPOR1	turquoise	-0.266103	0.0495635	0.315565	0.0189328	0.383159	0.00388441	0.290063	0.0317	-0.0718686	0.602071	0.0447449	0.745652	0.0923237	0.502604	-0.185137	0.175989	0.248983	0.0667906	0.107653	0.43403	-0.59779	1.44294e-06	-0.0553282	0.688267	-0.332166	0.0132264
ADIPOR2	turquoise	0.203876	0.135441	-0.0179347	0.896596	-0.070739	0.607805	-0.36002	0.00693738	0.154849	0.258965	0.19445	0.154858	0.0663222	0.630451	0.21077	0.122439	0.189914	0.164905	0.063235	0.646484	0.548101	1.48037e-05	-0.17762	0.19451	0.195607	0.152371
ADM2	turquoise	-0.10413	0.449308	-0.184249	0.178108	0.131372	0.339045	-0.0386451	0.779384	-0.111595	0.417284	-0.112318	0.414257	-0.20225	0.138653	0.077856	0.572079	0.242037	0.0750202	-0.329356	0.0140727	0.132235	0.335853	-0.0277063	0.840859	0.0499099	0.717453
ADRB2	turquoise	0.172336	0.208333	0.153722	0.262489	-0.16417	0.231033	-0.301769	0.0251521	0.197098	0.149207	-0.112448	0.413712	-0.0167949	0.903135	0.104513	0.447629	0.160619	0.24142	-0.176743	0.196758	0.225387	0.0980285	-0.062695	0.649306	0.325031	0.0154665
ADRM1	turquoise	0.293744	0.0295033	-0.284255	0.0354418	0.0220121	0.873262	-0.256545	0.0586692	-0.155044	0.25836	-0.00813455	0.952998	0.0153801	0.911261	0.1738	0.204435	-0.047881	0.728488	-0.029686	0.829652	0.480651	0.000203865	-0.346306	0.00959846	0.218836	0.108455
AGRP	turquoise	0.355237	0.00778128	-0.076751	0.577562	-0.213001	0.118441	-0.204021	0.135157	0.130952	0.340603	-0.00985168	0.943091	-0.341067	0.0108271	0.0345352	0.802346	0.131911	0.33705	-0.422758	0.00130239	0.314773	0.0192507	-0.117848	0.391499	0.106298	0.43987
AGTR2	turquoise	0.0102514	0.940786	-0.0567453	0.680706	-0.13497	0.325865	-0.17966	0.189353	0.0676481	0.623617	0.11487	0.403661	-0.145481	0.289242	0.116409	0.397348	0.0311859	0.821183	0.0275023	0.842016	0.231053	0.0896536	-0.0567469	0.680697	0.0964274	0.483719
AHNAK	turquoise	0.530606	3.08551e-05	0.275198	0.0420025	-0.169835	0.215111	-0.42802	0.00111496	0.560441	8.59789e-06	0.395132	0.00283028	0.131878	0.337171	-0.0460937	0.738254	0.0430896	0.754762	-0.206686	0.130021	0.523328	4.13899e-05	-0.437837	0.000828781	-0.364999	0.00614462
AKT2	turquoise	0.0632753	0.646274	0.218314	0.109321	-0.0909636	0.508945	-0.05209	0.705659	0.1243	0.365905	-0.191946	0.160347	-0.0376511	0.784922	-0.0115823	0.933115	-0.166646	0.223979	-0.13745	0.316969	0.258413	0.056791	-0.0743864	0.589375	0.252274	0.0631518
AKT3	turquoise	0.455391	0.000476752	0.0423093	0.759068	-0.411712	0.00179033	-0.225501	0.0978539	0.308906	0.0217488	0.169487	0.216069	0.03362	0.807483	-0.0875982	0.52481	-0.225692	0.097563	-0.0385441	0.779947	0.534385	2.64189e-05	-0.237367	0.0809916	-0.109024	0.428163
AMBN	turquoise	0.110078	0.423683	0.0106149	0.93869	-0.00687536	0.960267	-0.0724165	0.599298	-0.162831	0.234915	-0.110255	0.422937	-0.038898	0.777977	-0.0370532	0.788257	-0.153485	0.263237	0.105383	0.443839	-0.178414	0.192491	0.00751754	0.956559	0.187076	0.171427
ANXA6	turquoise	0.487801	0.000158352	-0.228716	0.0930378	-0.217571	0.110563	-0.594211	1.72889e-06	0.129473	0.346135	0.11225	0.414541	-0.082377	0.5499	0.101636	0.460297	0.200905	0.141352	-0.104038	0.449709	0.746125	6.25598e-11	-0.450788	0.000552729	-0.00434073	0.974909
AP3B1	turquoise	0.0830791	0.546493	-0.229579	0.0917761	-0.172288	0.208463	-0.0724167	0.599297	0.104259	0.448741	0.147193	0.283544	-0.0314399	0.819751	0.160701	0.241176	-0.20858	0.126461	0.139525	0.30965	0.425887	0.00118781	0.097146	0.480451	0.40189	0.00235484
APLN	turquoise	-0.268966	0.0470725	-0.0247219	0.857813	0.255969	0.0592577	-0.170993	0.211956	-0.0852967	0.535799	-0.0180439	0.89597	0.263198	0.0522004	0.0148881	0.914088	0.104758	0.446562	0.0185947	0.892813	-0.0925125	0.501727	0.0822571	0.550483	0.113173	0.410687
APOBEC3A	turquoise	-0.132392	0.335276	-0.144157	0.293701	0.0487153	0.723943	0.314453	0.0193803	-0.320478	0.0170593	-0.286433	0.0339979	0.24745	0.0685418	0.0407068	0.767934	-0.206291	0.130773	-0.0397342	0.77333	-0.249118	0.0666381	0.174572	0.202402	0.121561	0.376642
APOBEC3F	turquoise	0.266194	0.049483	-0.317025	0.0183587	-0.197635	0.148082	-0.455657	0.000472663	-0.102343	0.457169	-0.158736	0.247054	-0.0414608	0.763759	0.31167	0.0205398	-0.0667445	0.628271	-0.172288	0.208463	0.577519	3.90674e-06	-0.246537	0.0696026	0.384129	0.00378764
ARAF	turquoise	0.0239815	0.86203	0.118658	0.388228	0.0784337	0.569222	-0.11697	0.395064	0.170288	0.213874	0.290029	0.0317211	0.189888	0.164964	0.133429	0.33147	0.211824	0.120537	0.0635372	0.644908	0.0452368	0.742951	-0.0177681	0.897551	-0.0939026	0.495293
AREG	turquoise	0.135213	0.324987	0.10751	0.434642	0.199364	0.144494	0.0289337	0.833907	-0.031661	0.818505	-0.208541	0.126535	-0.0898587	0.514127	-0.160655	0.241312	0.219511	0.107343	-0.133509	0.331175	-0.0833444	0.545209	-0.0826688	0.548483	-0.264123	0.0513485
ARRB1	turquoise	0.230249	0.0908065	0.517081	5.29774e-05	-0.309802	0.0213505	-0.25675	0.0584605	0.699132	2.90574e-09	0.455311	0.000477992	0.0931085	0.498963	0.0809202	0.557002	-0.0187735	0.891788	0.0529317	0.701123	0.250234	0.0653882	-0.10073	0.464326	0.150644	0.272281
AVPR1B	turquoise	0.273309	0.0434898	-0.113711	0.408453	-0.0804514	0.559296	-0.00633184	0.963406	0.0155528	0.910268	0.0280513	0.838904	-0.138928	0.311745	0.0952286	0.489197	0.0351867	0.798695	0.048471	0.725273	0.203895	0.135403	-0.135184	0.325091	-0.0753011	0.584792
AZU1	turquoise	-0.374423	0.0048588	0.0440494	0.749476	0.603958	1.05114e-06	0.226503	0.0963331	-0.327052	0.0148011	-0.229746	0.0915339	-0.0347145	0.801341	-0.212382	0.11954	0.221206	0.104588	0.123945	0.367284	-0.382684	0.00393264	0.123369	0.369534	-0.0137798	0.920462
BACH2	turquoise	0.362007	0.00661086	-0.134102	0.329015	-0.310139	0.0212024	-0.40714	0.002036	0.184219	0.178179	0.293553	0.0296139	0.0922113	0.503127	0.00255936	0.985204	-0.0201305	0.884018	-0.0560772	0.684267	0.691001	5.24419e-09	-0.318333	0.0178566	-0.25215	0.0632858
BDNF	turquoise	0.150217	0.273658	0.0929105	0.49988	-0.0247446	0.857684	-0.332837	0.0130308	0.156864	0.252743	0.0718795	0.602016	-0.130474	0.342384	0.031522	0.819288	0.203798	0.135594	-0.109832	0.424728	0.320213	0.0171561	-0.191135	0.162154	-0.0535885	0.697591
BIRC5	turquoise	0.245164	0.0712209	-0.435605	0.000887302	0.0864113	0.530463	-0.217356	0.110924	-0.39375	0.00293731	-0.376289	0.00463429	-0.22181	0.10362	0.0451954	0.743179	-0.0437688	0.75102	-0.147943	0.281071	0.30964	0.0214219	-0.298824	0.0266816	0.210606	0.122736
BLNK	turquoise	0.289083	0.0323074	-0.0893844	0.51636	-0.201481	0.140192	-0.0899791	0.513561	-0.0721278	0.600759	0.120286	0.381707	0.0386065	0.779599	-0.273127	0.0436353	-0.100268	0.46639	0.168139	0.219797	0.0620954	0.652444	-0.06813	0.62114	-0.175538	0.199876
BMP1	turquoise	0.167763	0.220845	0.0195847	0.887142	-0.0921716	0.503311	0.0419061	0.761296	0.0956173	0.487417	0.169824	0.215142	0.141381	0.303194	-0.0036017	0.97918	-0.231693	0.0887447	0.228752	0.0929848	0.0638095	0.643489	0.0119525	0.930982	-0.0737008	0.59282
BMP15	turquoise	-0.0332706	0.809446	-0.168176	0.219694	0.111801	0.416421	-0.0845806	0.539241	-0.0561367	0.683949	-0.108554	0.430169	0.0671876	0.625987	0.0247355	0.857736	-0.1077	0.433828	-0.0400414	0.771625	-0.100449	0.46558	-0.0433214	0.753485	0.0593625	0.666823
BMP2	turquoise	-0.0723242	0.599765	0.124277	0.365993	0.214783	0.115319	0.0208057	0.880156	0.107485	0.434752	0.11465	0.404568	0.265331	0.0502537	-0.177292	0.19535	0.0511621	0.71067	0.194094	0.155631	-0.143207	0.296928	0.0629911	0.647758	-0.204503	0.134217
BMP3	turquoise	-0.0459697	0.738934	0.0686821	0.618308	-0.0345435	0.8023	-0.180777	0.186569	0.0511486	0.710743	-0.049671	0.718749	-0.0941593	0.49411	-0.135448	0.324139	0.0313401	0.820314	0.0808001	0.557589	0.0902436	0.512319	-0.0708656	0.607162	-0.0177208	0.897823
BMP4	turquoise	-0.107021	0.436749	0.155601	0.256631	0.109733	0.425149	0.125936	0.359579	-0.0531678	0.699853	-0.0713448	0.604727	0.144484	0.292596	-0.0909393	0.509059	0.0512055	0.710435	-0.0843356	0.540421	-0.246321	0.0698549	0.0942635	0.49363	0.0919244	0.504461
BMP6	turquoise	-0.111271	0.418648	0.0341481	0.804518	0.166308	0.224933	-0.0568186	0.680316	-0.0892974	0.516769	0.232527	0.0875692	0.154552	0.259892	0.143515	0.295878	0.243115	0.0736922	-0.103604	0.451614	0.123612	0.368582	-0.137852	0.315543	-0.121247	0.377885
BMP7	turquoise	-0.06053	0.660665	-0.0522467	0.704813	-0.101856	0.459324	0.0980516	0.476349	0.0615557	0.655274	0.082175	0.550882	-0.359934	0.00695183	0.174588	0.20236	-0.055685	0.686361	-0.0480013	0.727832	0.029221	0.832281	-0.0328398	0.811868	0.177809	0.194028
BMP8B	turquoise	0.0448218	0.74523	-0.0666183	0.628923	-0.136366	0.320837	0.216956	0.111599	-0.0298138	0.82893	-0.0826974	0.548344	0.173101	0.20629	-0.151101	0.270813	-0.380522	0.00415855	0.137058	0.318367	-0.162261	0.236579	0.261766	0.0535419	-0.230569	0.0903469
BMPR2	turquoise	0.248154	0.067733	0.0251839	0.855184	-0.187219	0.171093	-0.160109	0.242935	0.107595	0.434278	-0.117126	0.394428	-0.137349	0.317331	0.0890563	0.517907	-0.142285	0.300081	-0.3204	0.0170876	0.52725	3.53601e-05	-0.190798	0.162909	0.34175	0.0106595
BPHL	turquoise	0.620072	4.44838e-07	-0.0230876	0.867125	-0.269942	0.0462472	-0.645771	1.01639e-07	0.301671	0.0252022	0.150487	0.272787	0.136037	0.32202	0.270224	0.046011	0.129603	0.345646	-0.0199457	0.885076	0.692734	4.63179e-09	-0.645064	1.06047e-07	-0.208371	0.126851
BPI	turquoise	-0.488712	0.000153273	-0.0243367	0.860006	0.688037	6.47301e-09	0.289165	0.0322558	-0.534201	2.66211e-05	-0.378595	0.00436946	-0.0338304	0.806301	-0.0987986	0.47298	0.259825	0.0554032	0.0753769	0.584413	-0.474582	0.000251539	0.165069	0.228453	0.158279	0.248436
BRAF	turquoise	-0.172103	0.208958	0.2074	0.12867	0.286766	0.0337814	0.414809	0.00163926	-0.0355026	0.796926	-0.0335396	0.807935	0.118867	0.387389	-0.179999	0.188503	0.113531	0.409201	0.12875	0.348855	-0.52278	4.23049e-05	0.175144	0.200904	-0.136783	0.319348
BTC	turquoise	0.0794844	0.564043	-0.164434	0.230274	-0.0400338	0.771666	-0.155284	0.257614	-0.110404	0.422303	-0.256128	0.0590946	0.0699438	0.611856	0.0905639	0.510817	0.0706278	0.608371	-0.139445	0.309929	0.0319289	0.816996	-0.0331898	0.8099	0.0324745	0.813923
BTK	turquoise	0.24582	0.0704444	-0.0131502	0.924086	-0.387385	0.00347829	-0.228013	0.0940744	0.297023	0.0276549	0.146108	0.287146	-0.0631974	0.646681	0.174404	0.202844	-0.112232	0.414617	-0.0845432	0.539421	0.59795	1.43129e-06	0.0175442	0.898836	0.216489	0.11239
C3	turquoise	0.0307457	0.823667	0.0838169	0.542924	0.000522184	0.996981	-0.0238333	0.862874	-0.0648492	0.638081	-0.0605706	0.660452	0.105636	0.442742	-0.00732503	0.957671	-0.116306	0.397769	0.0205297	0.881735	0.0954865	0.488016	0.111361	0.418269	-0.0346794	0.801538
C5	turquoise	-0.301371	0.0253546	0.157346	0.251269	0.186097	0.17372	0.161161	0.239815	-0.194489	0.154775	-0.103173	0.453507	0.0379712	0.783137	0.0841951	0.541098	0.05768	0.675735	-0.156575	0.253631	-0.279738	0.0385992	0.00485472	0.971939	0.358155	0.00725642
CACYBP	turquoise	0.271899	0.0446279	-0.230113	0.0910032	-0.227651	0.0946117	-0.311271	0.0207108	0.0864359	0.530346	-0.0614007	0.656087	-0.0281551	0.838316	0.191741	0.160801	-0.0021442	0.987604	-0.0773844	0.574416	0.638025	1.60896e-07	-0.0992824	0.470804	0.143908	0.294543
CALCA	turquoise	-0.138161	0.314448	0.0683784	0.619865	0.108078	0.432206	0.209668	0.124451	-0.0217336	0.874853	0.0301931	0.826787	0.169822	0.215147	0.169866	0.215027	-0.041461	0.763758	0.0957451	0.486833	-0.15256	0.266159	0.138142	0.314516	0.0248793	0.856917
CALCB	turquoise	-0.0704384	0.609336	0.0994111	0.470227	-0.134607	0.32718	-0.0637306	0.6439	0.169368	0.216396	0.175983	0.19872	0.0568799	0.679989	0.0971626	0.480376	-0.0539596	0.695598	0.180647	0.186892	-0.176914	0.196317	0.084677	0.538777	0.0253598	0.854184
CALCR	turquoise	-0.153773	0.262332	0.0656796	0.633775	0.0297958	0.829031	0.129575	0.34575	-0.0802258	0.560402	-0.0213375	0.877116	-0.00971206	0.943896	-0.0613914	0.656136	-0.00707374	0.959122	-0.0885424	0.520335	-0.0590943	0.668241	0.126175	0.35866	0.0842879	0.540651
CALR	turquoise	0.204152	0.134901	-0.323715	0.0159132	-0.187219	0.171094	-0.305865	0.0231481	-0.122724	0.372061	-0.156627	0.253469	-0.246336	0.0698372	0.246565	0.069569	-0.00845191	0.951166	-0.283062	0.0362544	0.62555	3.284e-07	-0.204471	0.13428	0.399768	0.00249581
CAMP	turquoise	-0.512742	6.27084e-05	-0.0168869	0.902607	0.612601	6.66696e-07	0.295032	0.0287655	-0.457533	0.000444739	-0.376197	0.00464518	-0.117806	0.391669	-0.228457	0.093419	0.192946	0.158139	0.108567	0.430113	-0.502372	9.29766e-05	0.206377	0.13061	0.153861	0.262055
CANX	turquoise	0.442813	0.000710658	0.289358	0.0321359	-0.223384	0.101131	-0.394043	0.00291437	0.507576	7.6422e-05	0.249367	0.0663572	-0.00010004	0.999422	-0.0171348	0.901185	-0.0493478	0.720504	0.00918438	0.94694	0.576322	4.13473e-06	-0.254295	0.0609977	0.0333233	0.80915
CARD11	turquoise	0.541904	1.9292e-05	-0.292773	0.03007	-0.374849	0.00480674	-0.558095	9.54933e-06	0.122275	0.373825	0.0436772	0.751524	0.0409876	0.766379	0.334968	0.0124261	0.0904538	0.511333	-0.243881	0.0727614	0.814545	3.87799e-14	-0.459223	0.000420858	-0.0829524	0.547107
CASP3	turquoise	0.134959	0.325903	-0.333399	0.0128688	-0.0992617	0.470897	-0.222264	0.102898	-0.202055	0.139041	-0.246061	0.0701605	-0.205309	0.132656	0.189823	0.16511	-0.0189723	0.890649	-0.0902679	0.512205	0.533992	2.68517e-05	-0.0333761	0.808853	0.511983	6.45703e-05
CBLB	turquoise	0.532975	2.80001e-05	-0.295591	0.0284496	-0.209464	0.124826	-0.490178	0.000145414	0.0136977	0.920935	-0.0716684	0.603086	0.128805	0.348647	0.169596	0.215769	-0.0529904	0.700807	-0.264037	0.0514277	0.736208	1.50382e-10	-0.376178	0.00464739	-0.0733367	0.594653
CCL1	turquoise	-0.221097	0.104765	-0.0819213	0.552117	0.1586	0.247465	0.152555	0.266174	-0.213312	0.117891	-0.296896	0.0277247	-0.180139	0.188155	-0.271777	0.0447274	-0.0388769	0.778094	-0.0490489	0.722129	-0.151079	0.270883	0.118106	0.390455	0.067668	0.623514
CCL13	turquoise	-0.239146	0.0786745	-0.0235186	0.864667	0.0476549	0.729721	0.0476345	0.729832	-0.126548	0.35723	0.099468	0.469972	-0.0524751	0.703582	-0.190846	0.162801	0.012686	0.926758	0.0317555	0.817972	0.0499538	0.717214	0.158435	0.247963	0.0955792	0.487591
CCL17	turquoise	0.0383528	0.781012	0.0671533	0.626164	-0.113913	0.407613	0.152169	0.267399	0.188167	0.168897	0.156352	0.254314	0.0497644	0.718242	-0.159884	0.243608	-0.303167	0.0244525	0.210368	0.123169	-0.0649397	0.637611	0.0552783	0.688534	-0.21718	0.111221
CCL20	turquoise	0.216432	0.112487	-0.0679128	0.622256	-0.12483	0.363847	-0.25825	0.0569529	0.202287	0.138578	0.342443	0.0104919	-0.00843937	0.951239	0.00822714	0.952463	0.0163563	0.905653	-0.0270109	0.844804	0.331034	0.0135619	-0.0863166	0.530916	-0.123645	0.368453
CCL25	turquoise	0.0319301	0.816988	0.0673939	0.624925	0.0568029	0.680399	-0.238138	0.0799809	-0.0688471	0.617463	-0.19174	0.160804	0.0200714	0.884356	0.135521	0.323873	0.0175148	0.899004	0.0336813	0.807138	0.183442	0.180048	-0.158359	0.248193	0.283387	0.0360317
CCL27	turquoise	0.0496255	0.718996	0.0790609	0.566128	-0.126542	0.357252	-0.0470362	0.733099	0.260878	0.054387	0.0963454	0.484093	-0.0798739	0.562129	0.0701253	0.610931	-0.0483026	0.72619	-0.145231	0.290082	0.0589471	0.66902	-0.0212024	0.877888	0.00118774	0.993133
CCL28	turquoise	0.478315	0.000221141	0.0468842	0.733929	-0.324663	0.0155902	-0.34522	0.00984265	0.292136	0.0304467	0.278093	0.0398048	0.0244464	0.859381	0.020879	0.879737	-0.0351558	0.798868	-0.13886	0.311985	0.526801	3.60065e-05	-0.307541	0.0223678	-0.375661	0.00470884
CCL3L1	turquoise	0.0800026	0.561497	-0.117258	0.393893	0.0341835	0.804319	-0.183036	0.181032	0.0157313	0.909243	0.0883982	0.521017	0.0935788	0.496788	0.25936	0.0558578	0.0752538	0.585029	-0.104589	0.4473	0.287412	0.033365	-0.0785338	0.568728	0.0985538	0.474083
CCL3L3	turquoise	0.0906578	0.510377	-0.0803243	0.559919	0.114588	0.404826	-0.227568	0.0947354	0.0336249	0.807455	0.0444419	0.747317	0.0717597	0.602623	0.309605	0.0214375	0.18355	0.179788	-0.143337	0.296484	0.275699	0.0416152	-0.14206	0.300855	0.0600649	0.663116
CCL5	turquoise	0.0596381	0.665368	-0.0867205	0.528988	0.00187656	0.989151	-0.254343	0.0609473	-0.0682744	0.620399	-0.00514046	0.970288	0.060837	0.65905	0.279618	0.0386857	0.327556	0.0146392	-0.193473	0.156983	0.188571	0.167968	-0.174008	0.203886	0.17474	0.201962
CCR10	turquoise	0.159666	0.244261	-0.210721	0.122528	-0.236615	0.0819866	0.0485257	0.724975	-0.0495252	0.719541	0.0573496	0.677491	-0.0295258	0.830558	0.136231	0.321321	-0.163769	0.232191	0.096315	0.484231	0.222952	0.101809	0.00387071	0.977625	0.140974	0.304601
CCR5	turquoise	0.0343427	0.803426	-0.121623	0.376398	-0.14752	0.282464	0.0479124	0.728317	-0.0233685	0.865523	-0.283155	0.0361902	0.000369258	0.997865	0.26692	0.0488419	-0.0160565	0.907375	0.0513068	0.709888	0.103534	0.451919	-0.03284	0.811867	0.177931	0.193717
CCR6	turquoise	-0.122147	0.374331	0.0181243	0.895509	0.0387774	0.778648	0.173294	0.205778	-0.104643	0.447064	-0.182482	0.182379	0.152976	0.264841	-0.191068	0.162304	-0.246959	0.0691101	0.219711	0.107015	-0.465766	0.000338999	0.197277	0.148831	-0.201462	0.140229
CCR7	turquoise	0.456793	0.000455567	-0.235713	0.0831946	-0.192468	0.15919	-0.541178	1.98933e-05	0.149619	0.275596	0.248288	0.0675797	-0.0102488	0.940801	0.181993	0.183573	0.140954	0.304672	-0.194297	0.155191	0.730537	2.4404e-10	-0.527547	3.49378e-05	-0.24074	0.0766425
CCR8	turquoise	0.110916	0.420144	-0.0623035	0.651354	-0.155289	0.257598	-0.193109	0.157781	-0.032429	0.814179	0.143951	0.2944	0.221206	0.104589	-0.0408027	0.767403	0.00947406	0.945269	0.286632	0.0338684	0.0855877	0.534404	-0.0933916	0.497653	-0.125013	0.363139
CCR9	turquoise	0.391279	0.00313781	0.0390442	0.777164	-0.205277	0.132717	-0.280914	0.0377558	0.128558	0.349582	0.234034	0.0854778	0.0475827	0.730114	-0.129455	0.346202	0.0790883	0.565993	-0.0269384	0.845215	0.577324	3.94308e-06	-0.264397	0.0510988	-0.227123	0.0954007
CCRL2	turquoise	0.0142051	0.918016	-0.20974	0.124319	-0.0545512	0.692426	-0.16195	0.237489	0.04421	0.748592	0.206201	0.130945	0.165345	0.227667	0.140302	0.306935	-0.173346	0.20564	0.15904	0.246138	0.157242	0.251588	0.038762	0.778734	0.0237555	0.863317
CD19	turquoise	0.351802	0.00844123	-0.39083	0.00317546	-0.243958	0.0726674	-0.431705	0.000998511	-0.0935833	0.496768	0.198363	0.146563	0.00735057	0.957523	0.204083	0.135036	-0.046079	0.738335	-0.0174788	0.899211	0.642988	1.20055e-07	-0.36004	0.00693391	-0.094952	0.490465
CD1A	turquoise	0.275433	0.0418209	0.200022	0.143146	-0.296946	0.0276973	-0.40331	0.00226451	0.568228	6.03348e-06	0.765237	1.02445e-11	0.24737	0.0686341	0.101809	0.459529	0.0561399	0.683932	0.0749903	0.586348	0.457809	0.00044075	-0.279355	0.0388772	-0.320502	0.0170506
CD1B	turquoise	0.153645	0.262733	0.162531	0.235788	-0.352364	0.00833007	-0.0452615	0.742816	0.22424	0.0997951	0.320418	0.0170812	0.316474	0.0185736	-0.0472607	0.731873	-0.239835	0.0777914	0.121736	0.37595	0.199063	0.145115	-0.0311079	0.821623	-0.164647	0.229663
CD1C	turquoise	0.379684	0.00424919	0.125901	0.359713	-0.302843	0.024613	-0.21082	0.122348	0.463281	0.000368216	0.393511	0.00295619	0.302024	0.0250232	0.0470242	0.733164	-0.11191	0.415963	-0.0287284	0.835069	0.405459	0.00213367	-0.175811	0.199168	-0.39331	0.00297219
CD1D	turquoise	0.189837	0.16508	0.496805	0.000114276	-0.227766	0.094441	0.0116857	0.932519	0.623159	3.75185e-07	0.453124	0.000512907	0.148959	0.277742	-0.0613514	0.656347	-0.091539	0.506258	0.195163	0.153322	-0.0361095	0.79353	-0.0434462	0.752797	-0.267877	0.0480081
CD209	turquoise	-0.0241201	0.86124	0.234583	0.0847257	-0.0189922	0.890535	-0.0542096	0.694257	0.266587	0.0491352	0.0460317	0.738594	-0.120081	0.382523	0.00165731	0.990419	-0.061115	0.657589	-0.0901778	0.512628	-0.107843	0.433212	-0.177361	0.195171	-0.114631	0.404644
CD22	turquoise	0.33247	0.0131373	-0.220538	0.105668	-0.303676	0.0242016	-0.323274	0.0160654	0.141407	0.303102	0.25802	0.0571822	0.0425984	0.757472	0.131034	0.340301	-0.188918	0.167173	0.00210218	0.987847	0.58888	2.25418e-06	-0.23644	0.0822202	-0.102327	0.457237
CD247	turquoise	0.607499	8.73716e-07	-0.178325	0.192717	-0.32898	0.0141896	-0.597961	1.43048e-06	0.166142	0.225403	0.0755745	0.583426	-0.0253946	0.853986	0.218709	0.108665	0.157561	0.250614	-0.37259	0.00508859	0.825526	8.91415e-15	-0.570347	5.47038e-06	-0.178754	0.19163
CD28	turquoise	0.65137	7.23322e-08	-0.080984	0.55669	-0.21451	0.115793	-0.558749	9.27466e-06	0.278801	0.0392825	0.115887	0.399482	-0.00715806	0.958635	0.0849385	0.537519	0.00871681	0.949638	-0.190651	0.16324	0.818937	2.17945e-14	-0.571923	5.08364e-06	-0.222358	0.102749
CD320	turquoise	0.447498	0.000613578	-0.356455	0.00755833	-0.1158	0.399841	-0.434125	0.000928113	-0.136632	0.319887	-0.183619	0.179623	-0.143041	0.297493	0.109604	0.425698	0.130939	0.340652	-0.200612	0.141946	0.608555	8.26458e-07	-0.428074	0.00111316	0.0854274	0.535172
CD3D	turquoise	0.576039	4.19057e-06	-0.24945	0.0662645	-0.204432	0.134355	-0.690961	5.25927e-09	0.0777657	0.572526	0.0249416	0.856563	-0.0626533	0.649524	0.230686	0.0901784	0.240003	0.0775771	-0.321093	0.0168361	0.85117	1.85528e-16	-0.644784	1.07842e-07	-0.0709311	0.606829
CD3E	turquoise	0.483096	0.000187108	-0.15669	0.253277	-0.327718	0.0145874	-0.567361	6.27871e-06	0.211742	0.120684	0.141283	0.303532	-0.102163	0.457962	0.20286	0.137441	0.187941	0.16942	-0.233385	0.0863733	0.820503	1.7681e-14	-0.492917	0.000131709	-0.0381792	0.781978
CD3G	turquoise	0.375719	0.00470182	-0.193667	0.156561	-0.28707	0.0335852	-0.462483	0.000378062	0.11608	0.398693	-0.0682619	0.620463	0.0282979	0.837507	0.136541	0.320211	-0.0159687	0.907879	-0.274347	0.0426672	0.701075	2.51614e-09	-0.284865	0.0350324	0.0914512	0.506667
CD4	turquoise	0.536533	2.41688e-05	0.415543	0.00160517	-0.324675	0.0155862	-0.438199	0.000819626	0.741598	9.38234e-11	0.431804	0.000995552	0.197016	0.14938	-0.00660662	0.961819	-0.114038	0.407097	-0.0731487	0.595601	0.497605	0.000110964	-0.457981	0.000438286	-0.394729	0.00286108
CD40	turquoise	0.510239	6.9041e-05	-0.00561127	0.967568	-0.32615	0.015095	-0.474939	0.000248482	0.328555	0.0143225	0.253738	0.0615858	-0.0136169	0.9214	0.0995886	0.46943	-0.0177795	0.897486	-0.0281207	0.838511	0.698697	3.00045e-09	-0.478859	0.000217005	-0.131008	0.340396
CD40LG	turquoise	0.61539	5.73938e-07	0.0937088	0.496188	-0.25838	0.0568237	-0.635907	1.82028e-07	0.464798	0.000350113	0.263667	0.051767	0.00578266	0.966578	0.0639724	0.64264	0.18287	0.181436	-0.278659	0.0393864	0.775425	3.6368e-12	-0.589975	2.13546e-06	-0.376221	0.00464234
CD48	turquoise	0.553285	1.18132e-05	0.0143821	0.916998	-0.205648	0.132004	-0.535406	2.53259e-05	0.271655	0.044827	0.174095	0.203658	-0.0873269	0.5261	0.112213	0.414696	0.0350717	0.799339	-0.336262	0.0120708	0.726961	3.29138e-10	-0.552302	1.23332e-05	-0.098204	0.47566
CD72	turquoise	0.257045	0.0581617	-0.247882	0.0680445	-0.286624	0.033874	-0.386788	0.00353333	0.0944514	0.492765	0.233639	0.0860222	-0.043155	0.754402	0.17158	0.210368	-0.0539588	0.695603	-0.110133	0.423451	0.671562	1.99659e-08	-0.231417	0.0891357	0.0220267	0.873179
CD74	turquoise	0.460149	0.000408275	-0.0181554	0.895331	-0.385973	0.0036096	-0.517153	5.28289e-05	0.448097	0.000602057	0.393533	0.00295445	0.117098	0.394543	0.225142	0.0984048	-0.0695636	0.613798	-0.0538999	0.695919	0.792033	5.9562e-13	-0.396444	0.00273182	-0.0307417	0.823689
CD79A	turquoise	0.389147	0.00332037	-0.383651	0.00383505	-0.32961	0.0139943	-0.444229	0.000679944	-0.0243935	0.859682	0.243287	0.0734823	0.00426435	0.97535	0.13247	0.334986	-0.0908026	0.509699	0.012718	0.926573	0.692443	4.7294e-09	-0.363156	0.00642834	-0.0599413	0.663768
CD79B	turquoise	0.475631	0.000242639	-0.223979	0.100201	-0.321463	0.0167032	-0.537136	2.35692e-05	0.150429	0.272975	0.335833	0.0121876	0.00833037	0.951868	0.103118	0.453748	0.000663362	0.996165	-0.0455734	0.741105	0.715691	8.2014e-10	-0.435079	0.000901617	-0.189091	0.166776
CD81	turquoise	0.575429	4.3129e-06	-0.146021	0.287436	-0.305067	0.0235279	-0.700538	2.61862e-09	0.22355	0.10087	0.0995917	0.469416	-0.045719	0.740307	0.326847	0.0148674	0.191411	0.161537	-0.223755	0.10055	0.871397	5.04221e-18	-0.588466	2.30075e-06	0.0164288	0.905237
CD86	turquoise	0.405469	0.00213307	0.364306	0.00625006	-0.276041	0.0413522	-0.348609	0.00909797	0.604722	1.01024e-06	0.247762	0.0681824	-0.0877511	0.524084	0.0976386	0.478217	-0.0305954	0.824515	-0.133792	0.330144	0.511798	6.50313e-05	-0.323069	0.0161365	0.100108	0.467107
CD8A	turquoise	0.236367	0.0823175	-0.207877	0.127775	-0.0809987	0.556618	-0.348863	0.009044	-0.108231	0.431552	-0.217719	0.110315	-0.0398619	0.772621	0.17182	0.209721	0.320241	0.0171459	-0.240641	0.0767675	0.36874	0.00560242	-0.294749	0.028926	0.0950911	0.489827
CD8B	turquoise	0.305739	0.023208	-0.148921	0.277866	-0.177913	0.193763	-0.348214	0.00918199	-0.0352314	0.798444	-0.134606	0.327184	0.015915	0.908188	0.196301	0.150893	0.244139	0.0724496	-0.134337	0.328158	0.478626	0.000218769	-0.390977	0.00316312	-0.098401	0.474771
CDK4	turquoise	0.604757	1.00842e-06	-0.302841	0.024614	-0.186592	0.172557	-0.676697	1.41633e-08	0.103918	0.450238	0.179485	0.189791	-0.0243761	0.859782	0.161528	0.238731	0.174885	0.201582	-0.107936	0.432813	0.821989	1.44705e-14	-0.626353	3.13948e-07	-0.198533	0.146209
CETP	turquoise	-0.0699039	0.61206	0.127545	0.353423	0.299933	0.0260969	-7.72041e-05	0.999554	0.0293337	0.831644	0.310714	0.0209511	0.0911127	0.508248	0.0563992	0.68255	0.075395	0.584323	-0.044362	0.747756	-0.0423993	0.758571	-0.115725	0.400147	-0.123442	0.369246
CGB1	turquoise	-0.0613439	0.656386	0.19037	0.163873	-0.203097	0.136973	0.0847533	0.53841	0.0943179	0.49338	-0.220701	0.105404	0.145769	0.288278	-0.0786649	0.568081	-0.170832	0.212391	0.115468	0.4012	-0.144369	0.292985	0.200207	0.14277	0.153396	0.263515
CGB2	turquoise	0.108592	0.430008	0.0383484	0.781036	-0.0548655	0.690743	-0.155931	0.255612	-0.00597011	0.965495	0.155337	0.25745	0.0929087	0.499889	0.0213002	0.877329	0.0542107	0.694251	0.00799987	0.953775	0.169679	0.21554	-0.113445	0.409556	0.123466	0.369153
CGB5	turquoise	0.0480327	0.72766	0.0447174	0.745803	-0.139944	0.308185	0.188357	0.16846	0.16423	0.230863	0.0646967	0.638873	-0.112587	0.413133	-0.0218347	0.874276	-0.00239699	0.986143	0.113782	0.408159	-0.12309	0.370624	0.014172	0.918207	-0.16479	0.229252
CHGA	turquoise	0.1344	0.327931	0.0403408	0.769963	-0.204949	0.133352	-0.131091	0.340087	0.280589	0.0379871	0.207174	0.129098	0.25321	0.0621464	-0.0697974	0.612604	-0.151829	0.268484	0.0917347	0.505345	0.192199	0.159786	-0.124548	0.364941	0.0516899	0.707818
CIITA	turquoise	0.354896	0.00784481	-0.0439426	0.750063	-0.25983	0.055399	-0.479392	0.000213019	0.293926	0.029398	0.270244	0.0459943	0.0482556	0.726446	0.12717	0.354853	0.0716312	0.603274	-0.0112513	0.935022	0.585077	2.71607e-06	-0.239407	0.0783386	0.0296515	0.829847
CLCF1	turquoise	0.481981	0.00019459	0.0468479	0.734128	-0.248443	0.0674028	-0.585071	2.71683e-06	0.425396	0.00120515	0.323636	0.0159403	-0.0697528	0.612832	0.105674	0.442575	0.117252	0.393917	-0.177681	0.194355	0.686215	7.35818e-09	-0.468614	0.000308115	-0.268793	0.04722
CLDN4	turquoise	-0.041002	0.766299	0.140103	0.307631	-0.0649727	0.63744	-0.0807932	0.557623	0.230911	0.0898567	0.286102	0.0342142	0.143987	0.294276	0.115492	0.401102	0.184659	0.177127	-0.136019	0.322084	0.126549	0.357226	0.0212253	0.877757	-0.165419	0.227457
CLEC4M	turquoise	0.125917	0.35965	-0.0780829	0.570956	0.0761498	0.580555	-0.214696	0.115471	-0.0581676	0.673148	-0.152934	0.264976	0.0202716	0.883211	0.176704	0.196857	-0.168811	0.217933	-0.112486	0.413551	0.340229	0.0110355	-0.306799	0.0227107	0.00848099	0.950998
CMA1	turquoise	-0.0898256	0.514283	-0.135213	0.324986	-0.0443056	0.748066	-0.00407161	0.976464	-0.0547397	0.691416	-0.084852	0.537936	0.186448	0.172894	-0.00906079	0.947653	-0.0628684	0.6484	-0.0383981	0.780759	0.205434	0.132414	0.100141	0.466956	0.0666864	0.628571
CMTM4	turquoise	0.129128	0.347429	0.500954	9.80264e-05	0.0387045	0.779054	0.0382678	0.781485	0.43841	0.000814336	0.235094	0.0840303	0.0376669	0.784833	-0.203357	0.13646	-0.00262805	0.984807	-0.0962983	0.484307	-0.0323907	0.814395	0.0139508	0.919479	-0.305016	0.0235521
CMTM5	turquoise	-0.141042	0.304367	-0.0873916	0.525792	0.322216	0.0164355	-0.0686803	0.618317	-0.225519	0.0978268	0.0853119	0.535726	-0.110868	0.420346	0.0813301	0.554999	0.22273	0.102159	-0.201595	0.139962	0.119589	0.38449	-0.0967637	0.482188	0.126256	0.35835
CMTM7	turquoise	0.458731	0.000427683	0.247847	0.0680846	-0.355881	0.00766267	-0.445083	0.000662014	0.622227	3.95057e-07	0.475204	0.000246228	0.0132372	0.923585	0.0144806	0.916431	0.0668161	0.627902	0.0680618	0.62149	0.557196	9.93952e-06	-0.356745	0.00750608	-0.121165	0.378212
CMTM8	turquoise	0.397589	0.00264836	-0.0794835	0.564047	-0.216466	0.11243	-0.387769	0.00344329	0.166427	0.224596	0.0819652	0.551903	-0.0791666	0.565607	0.242361	0.074619	0.0955168	0.487877	-0.168797	0.217972	0.722351	4.80742e-10	-0.452461	0.000523937	-0.0830504	0.546632
CORT	turquoise	-0.352919	0.0082216	0.0790005	0.566426	0.16851	0.218765	0.127466	0.353725	-0.0143165	0.917375	-0.218069	0.109728	0.0853181	0.535697	-0.064401	0.64041	0.0745779	0.588414	0.145981	0.28757	-0.227316	0.0951121	0.220743	0.105336	0.0534453	0.698361
CR2	turquoise	0.402855	0.00229313	-0.129705	0.345261	-0.311642	0.0205518	-0.369672	0.00547405	0.191986	0.160258	0.327978	0.0145046	0.0106018	0.938766	0.0129656	0.925148	-0.00958149	0.944649	-0.0914671	0.506593	0.675024	1.58516e-08	-0.335909	0.0121667	-0.234397	0.0849807
CRABP1	turquoise	0.0874322	0.525599	0.0671774	0.62604	-0.0585594	0.671072	0.0612373	0.656946	0.0418613	0.761544	-0.0336145	0.807514	-0.0632836	0.646231	0.0174595	0.899321	-0.0853675	0.53546	0.0412525	0.764912	0.122219	0.374044	-0.0864218	0.530413	0.0515069	0.708807
CREB1	turquoise	-0.0468931	0.733881	0.0208856	0.879699	0.0418616	0.761542	0.232636	0.0874173	-0.0917385	0.505327	-0.0787815	0.567505	0.124545	0.364952	-0.23652	0.0821135	-0.303436	0.0243195	0.277218	0.0404589	-0.485297	0.000173108	0.178199	0.193036	-0.220664	0.105463
CRHR1	turquoise	-0.00731945	0.957703	-0.0764803	0.578909	-0.141458	0.302927	-0.0932602	0.498261	0.234024	0.085492	0.222348	0.102764	0.0576399	0.675948	0.248475	0.0673672	0.0263708	0.848438	-0.111819	0.416345	0.28457	0.0352303	0.0813543	0.554881	0.173287	0.205795
CRHR2	turquoise	-0.0657066	0.633636	0.0501476	0.716163	-0.0701801	0.610652	0.0257539	0.851943	0.0908498	0.509478	0.193336	0.157283	-0.0647686	0.6385	0.107316	0.43548	-0.00916409	0.947057	0.227864	0.0942955	0.111714	0.416787	-0.0337569	0.806714	0.102536	0.456314
CRIM1	turquoise	0.0624461	0.650608	-0.201412	0.140331	0.0116623	0.932654	-0.034642	0.801747	-0.176696	0.196878	-0.221106	0.10475	-0.0490391	0.722182	0.0335335	0.807969	0.0610642	0.657855	-0.170015	0.21462	0.0832071	0.545873	0.0622888	0.651431	-0.0748623	0.586989
CRLF2	turquoise	-0.0953256	0.488752	0.200546	0.14208	0.0109112	0.936982	0.0714284	0.604303	0.106147	0.440522	0.179548	0.189634	0.118085	0.390539	0.176054	0.198536	-0.124279	0.365984	0.0064075	0.962969	0.011913	0.93121	0.0953113	0.488818	-0.0872972	0.526241
CRP	turquoise	-0.133494	0.33123	0.0207147	0.880676	0.280056	0.0383695	0.06418	0.64156	-0.0579929	0.674075	-0.118763	0.387808	-0.110481	0.421978	-0.243969	0.0726541	0.048968	0.722569	0.0187878	0.891706	-0.151457	0.269671	0.0698491	0.61234	0.0643361	0.640747
CSF1	turquoise	-0.204989	0.133274	-0.159769	0.243952	0.0521336	0.705423	0.088528	0.520402	-0.220276	0.106094	-0.211378	0.121339	0.140177	0.30737	-0.0488236	0.723354	0.0973347	0.479595	-0.0754345	0.584125	-0.119438	0.385094	0.0937939	0.495795	0.123632	0.368506
CSF1R	turquoise	0.460104	0.000408888	0.543626	1.7933e-05	-0.384014	0.00379902	-0.440715	0.000758476	0.901535	6.29839e-21	0.428654	0.00109408	0.183886	0.178978	0.100761	0.464188	0.00925736	0.946519	-0.0889183	0.518558	0.445505	0.000653297	-0.32994	0.0138932	-0.2037	0.135786
CSF2RA	turquoise	-0.20949	0.124778	0.0435256	0.752359	0.0381396	0.782199	0.446511	0.000632965	-0.080973	0.556744	-0.00909678	0.947445	0.100246	0.46649	-0.342647	0.0104429	-0.317017	0.0183617	0.350902	0.00862209	-0.590034	2.12925e-06	0.488083	0.00015676	-0.20055	0.142072
CSH2	turquoise	-0.187296	0.170913	-0.0805916	0.558609	0.0315296	0.819245	0.135441	0.324165	-0.0997242	0.468823	0.000123225	0.999288	-0.0972135	0.480145	-0.0716597	0.60313	0.0209909	0.879097	0.131549	0.338388	-0.224866	0.0988282	0.174636	0.202234	0.0678419	0.62262
CSK	turquoise	0.0933205	0.497982	0.177204	0.195573	-0.0875316	0.525126	-0.185673	0.174719	0.256647	0.0585647	0.187408	0.170654	-0.044419	0.747443	0.0766467	0.578081	-0.10925	0.427202	0.0369548	0.788807	0.235609	0.0833339	-0.0765903	0.578361	0.37249	0.00510133
CSRP1	turquoise	0.325155	0.0154249	-0.0213252	0.877186	-0.110364	0.422475	-0.422996	0.00129332	0.194223	0.155351	-0.0639579	0.642716	-0.175056	0.201135	0.253136	0.0622253	0.0100654	0.941858	-0.203158	0.136852	0.607673	8.65758e-07	-0.349286	0.00895518	0.377529	0.00449022
CST4	turquoise	0.13207	0.336463	-0.0545197	0.692595	-0.162473	0.235959	0.0512339	0.710282	0.130146	0.343612	-0.129298	0.34679	0.0111772	0.935449	0.137756	0.315884	-0.103994	0.449901	-0.11307	0.411118	0.168001	0.220182	-0.0443448	0.747851	-0.0446218	0.746329
CTF1	turquoise	0.133309	0.331908	-0.036968	0.788733	-0.0929348	0.499768	0.00775402	0.955194	0.132153	0.336156	0.140345	0.306787	0.0331869	0.809916	0.120256	0.381825	-0.105159	0.444814	0.019963	0.884977	0.26214	0.0531888	0.0725762	0.598491	-0.0752397	0.5851
CTLA4	turquoise	0.570505	5.43049e-06	-0.38199	0.00400389	-0.175138	0.200919	-0.470637	0.000287756	-0.14278	0.298383	-0.195749	0.152068	-0.0454251	0.741918	0.129341	0.34663	-0.00551334	0.968134	-0.241807	0.0753059	0.672931	1.82309e-08	-0.473634	0.000259849	-0.0884893	0.520586
CTSB	turquoise	-0.0573714	0.677375	0.396823	0.00270397	0.310889	0.0208753	0.268035	0.0478714	0.0892181	0.517143	0.058056	0.67374	0.0985212	0.474229	-0.210033	0.123782	0.120114	0.382393	-0.0468544	0.734092	-0.479047	0.000215589	-0.0228615	0.868415	-0.306415	0.0228898
CTSE	turquoise	-0.265575	0.0500346	-0.015048	0.913169	0.318638	0.0177414	0.25194	0.0635138	-0.262029	0.0532929	-0.206278	0.130798	-0.0115636	0.933222	-0.0678941	0.622352	0.229967	0.0912134	0.0502312	0.71571	-0.443695	0.000691403	-0.0244987	0.859084	-0.124291	0.365939
CTSG	turquoise	-0.394165	0.00290483	-0.0358728	0.794854	0.814704	3.79862e-14	0.0569067	0.679846	-0.40145	0.00238351	-0.320458	0.0170666	-0.00234488	0.986444	-0.136574	0.320096	0.322303	0.0164047	0.0769681	0.576483	-0.328433	0.0143607	0.0678307	0.622678	0.0266698	0.84674
CX3CL1	turquoise	-0.112635	0.412931	0.0682775	0.620383	0.238647	0.0793183	-0.149731	0.275231	0.027436	0.842392	0.0556514	0.68654	0.0700054	0.611543	0.0589437	0.669037	0.0257822	0.851782	0.0153092	0.911668	0.00456745	0.973599	-0.0516939	0.707797	-0.0300682	0.827492
CX3CR1	turquoise	0.378	0.00443657	0.18521	0.175815	-0.274441	0.0425931	-0.391396	0.003128	0.287216	0.033491	-0.0871799	0.526799	-0.00430778	0.975099	0.186654	0.172411	0.125662	0.360633	-0.398065	0.00261438	0.440715	0.000758483	-0.299123	0.0265232	0.183745	0.179318
CXCL12	turquoise	-0.102599	0.456036	0.137587	0.316483	0.169141	0.217019	0.335519	0.0122736	-0.101274	0.461906	-0.224101	0.100012	0.0446726	0.746049	-0.161084	0.240043	0.0829655	0.547044	0.182408	0.182559	-0.209666	0.124455	0.15801	0.249249	-0.190948	0.162573
CXCL14	turquoise	-0.394937	0.00284513	0.189395	0.166083	0.051332	0.709751	0.406281	0.00208539	-0.0897124	0.514815	-0.204437	0.134346	-0.132792	0.333803	-0.0736641	0.593005	-0.0863756	0.530634	-0.0950275	0.490119	-0.463308	0.000367884	0.413069	0.00172267	0.152125	0.267542
CXCL5	turquoise	-0.154786	0.259163	0.404345	0.00220065	0.241242	0.0760116	-0.0769131	0.576756	0.274328	0.0426822	0.272771	0.0439212	0.207238	0.128977	-0.0627562	0.648986	0.290124	0.0316622	-0.0954851	0.488022	-0.0996033	0.469365	-0.0669465	0.627229	-0.24776	0.0681848
CXCL9	turquoise	0.0884973	0.520548	-0.0908024	0.5097	0.0589163	0.669182	-0.230644	0.0902386	-0.0068719	0.960287	0.0143413	0.917232	-0.268628	0.047361	0.0311417	0.821432	0.312186	0.0203203	-0.175288	0.200528	0.168552	0.21865	-0.14546	0.289314	0.152246	0.267156
CXCR3	turquoise	0.49938	0.000103924	-0.303632	0.0242234	-0.0183011	0.894495	-0.444387	0.000676609	-0.0945671	0.492233	-0.166879	0.223321	0.0135243	0.921933	0.111668	0.41698	0.156949	0.252482	-0.098612	0.47382	0.53265	2.83771e-05	-0.477567	0.00022695	-0.0541328	0.694669
CXCR6	turquoise	0.113111	0.410946	-0.206067	0.131201	-0.0145659	0.915941	-0.0585987	0.670863	-0.185793	0.174435	-0.123362	0.36956	0.181136	0.185682	0.0812103	0.555584	0.122177	0.37421	0.0153307	0.911545	0.130125	0.34369	-0.013323	0.923091	0.0777811	0.57245
CYBB	turquoise	0.15034	0.273261	0.438694	0.000807255	-0.118102	0.390474	-0.0637799	0.643643	0.454049	0.000497858	0.0408935	0.7669	-0.0822664	0.550438	-0.0238979	0.862506	-0.156629	0.253464	-0.170108	0.214365	0.262472	0.0528766	-0.0533154	0.699059	0.23173	0.0886911
CYLD	turquoise	0.30656	0.0228219	0.172796	0.207103	-0.173063	0.206393	-0.325994	0.0151464	0.403638	0.00224411	0.0236494	0.863922	0.0111836	0.935412	0.0314437	0.81973	0.0204656	0.882101	-0.220713	0.105384	0.533532	2.7366e-05	-0.206823	0.129762	-0.159051	0.246106
CYSLTR2	turquoise	-0.027027	0.844712	-0.126031	0.359213	-0.134983	0.325817	-0.0621867	0.651966	-0.0251526	0.855362	0.338328	0.0115216	0.0936247	0.496576	-0.116558	0.39674	0.288264	0.0328219	-0.0783291	0.569739	0.174108	0.203622	0.0385666	0.779821	-0.131767	0.337583
DAXX	turquoise	0.268733	0.0472715	-0.208191	0.127187	-0.204628	0.133975	-0.269536	0.0465889	0.00205442	0.988123	0.0154208	0.911027	-0.0215487	0.875909	0.175029	0.201204	-0.0928449	0.500185	-0.0406553	0.76822	0.427231	0.00114144	-0.200124	0.142939	0.271491	0.044961
DCD	turquoise	-0.122222	0.374035	0.130926	0.3407	-0.0851072	0.536709	0.150974	0.27122	0.0627963	0.648776	-0.143259	0.29675	-0.0900433	0.513259	0.216113	0.113031	0.105825	0.44192	-0.146473	0.285932	-0.106764	0.437856	0.063651	0.644315	0.00108899	0.993704
DCK	turquoise	0.332157	0.0132288	0.0656205	0.634081	-0.267583	0.0482627	-0.342912	0.0103796	0.249216	0.0665278	0.0689315	0.61703	0.103231	0.453252	0.175834	0.199107	0.193614	0.156675	-0.199341	0.144542	0.654035	6.13657e-08	-0.334453	0.0125699	-0.0978367	0.477321
DEFA1	turquoise	-0.461283	0.000393337	-0.078743	0.567695	0.797509	3.16332e-13	0.223628	0.100748	-0.525169	3.84498e-05	-0.395591	0.00279544	-0.0734732	0.593966	-0.16776	0.220852	0.286611	0.0338823	0.0683458	0.620033	-0.448352	0.000597218	0.139298	0.310445	0.0808317	0.557434
DEFA3	turquoise	-0.461786	0.000386869	-0.0459095	0.739263	0.772817	4.765e-12	0.24042	0.077047	-0.495003	0.000122073	-0.378617	0.00436704	-0.0689836	0.616764	-0.19095	0.162569	0.262942	0.0524377	0.0828365	0.547669	-0.458088	0.00043676	0.152094	0.267639	0.064529	0.639744
DEFA4	turquoise	-0.516262	5.47006e-05	0.0265865	0.847213	0.662696	3.55599e-08	0.237424	0.0809166	-0.404994	0.00216135	-0.291873	0.0306031	-0.0352293	0.798456	-0.206832	0.129744	0.235823	0.0830458	0.134871	0.326222	-0.456798	0.000455493	0.215879	0.11343	0.0626504	0.649539
DEFA5	turquoise	-0.0426159	0.757375	0.12917	0.347271	0.0800519	0.561255	0.133338	0.331804	0.135245	0.32487	0.152522	0.266281	-0.0525096	0.703396	-0.328861	0.0142268	-0.0495667	0.719315	-0.00120233	0.993049	-0.156958	0.252456	0.117352	0.39351	-0.267584	0.0482625
DEFA6	turquoise	-0.0971249	0.480547	0.0246664	0.858129	-0.194793	0.154117	-0.0462519	0.737388	-0.0209452	0.879359	0.1156	0.400659	0.390139	0.00323429	0.18801	0.169259	0.029119	0.832859	0.0426512	0.75718	0.10338	0.452598	0.075424	0.584178	0.0259994	0.850548
DEFB103A	turquoise	-0.182269	0.182898	0.0666497	0.62876	0.0434008	0.753047	0.29984	0.0261453	0.00295918	0.982893	-0.179143	0.19065	0.237817	0.0804007	0.0241052	0.861325	-0.194197	0.155406	0.0645918	0.639418	-0.264639	0.0508784	0.226813	0.0958655	0.0546492	0.691901
DEFB106A	turquoise	0.207438	0.128599	0.0540618	0.69505	-0.0614428	0.655866	0.191792	0.160688	0.00974851	0.943686	0.215219	0.114565	0.182748	0.18173	0.0322002	0.815467	-0.124413	0.365464	0.14371	0.295214	-0.0747864	0.587369	0.0350444	0.799492	-0.0652736	0.635879
DEFB110	turquoise	0.0112259	0.935168	0.319185	0.0175363	0.109616	0.425646	-0.111366	0.418246	0.11987	0.383368	0.0701182	0.610967	-0.131606	0.338178	-0.0299622	0.828091	0.0196273	0.886898	-0.104072	0.44956	-0.107975	0.432647	0.00757886	0.956205	0.21772	0.110313
DEFB112	turquoise	0.00878722	0.949231	-0.176357	0.197753	-0.173985	0.203948	-0.148734	0.278476	-0.0481811	0.726852	0.150972	0.271225	0.187922	0.169464	-0.0679076	0.622282	-0.118788	0.387705	-0.0339098	0.805855	0.0615711	0.655193	-0.0113137	0.934662	-0.133281	0.33201
DEFB118	turquoise	0.0714481	0.604203	-0.00442136	0.974443	0.135925	0.32242	0.0500877	0.716488	-0.122367	0.373464	-0.233412	0.0863358	-0.0656094	0.634139	-0.201275	0.140607	0.0631554	0.6469	-0.144298	0.293223	-0.0693024	0.615133	0.042917	0.755714	-0.249062	0.0667015
DEFB119	turquoise	0.262026	0.0532963	-0.026364	0.848476	-0.106149	0.440517	-0.283445	0.035992	0.290745	0.0312828	0.154132	0.261206	0.161934	0.237536	0.398416	0.00258954	0.0137901	0.920403	-0.099488	0.469882	0.445671	0.000649909	-0.353915	0.0080299	-0.0896071	0.515311
DEFB121	turquoise	-0.0221486	0.872483	-0.114321	0.405925	0.125871	0.359829	-0.0435739	0.752093	-0.173506	0.205214	-0.128558	0.34958	-0.302472	0.0247981	-0.107847	0.433198	0.296399	0.0279989	-0.0942591	0.49365	-0.0580583	0.673728	0.0741943	0.590339	0.20613	0.131081
DEFB123	turquoise	-0.0628302	0.648599	-0.154266	0.260786	-0.0166523	0.903954	0.195373	0.152871	-0.154269	0.260774	-0.174981	0.201331	0.231856	0.0885132	-0.0762408	0.580102	-0.263687	0.0517489	-0.0182832	0.894598	-0.111572	0.417381	0.12781	0.352414	-0.0118461	0.931595
DEFB124	turquoise	0.196041	0.151445	-0.0901833	0.512602	-0.0353271	0.797908	-0.196301	0.150892	-0.0261433	0.84973	-0.207235	0.128982	-0.0223005	0.871616	0.134661	0.326982	-0.020749	0.88048	0.0275504	0.841743	0.102531	0.456335	-0.0890832	0.51778	0.137558	0.316587
DEFB125	turquoise	-0.0504306	0.714629	0.0926864	0.50092	-0.00875091	0.949441	-0.0678826	0.622411	-0.186128	0.173646	-0.138268	0.31407	-0.0113272	0.934585	0.0688161	0.617622	0.0625977	0.649815	-0.12724	0.354586	0.147906	0.28119	-0.11254	0.413329	0.185966	0.174029
DEFB134	turquoise	0.27887	0.0392313	-0.120616	0.38039	-0.00506566	0.97072	-0.118413	0.389218	-0.0273557	0.842847	-0.0926247	0.501206	0.0725576	0.598585	0.0877753	0.523969	0.0930671	0.499155	0.0365897	0.790846	0.269629	0.0465109	-0.0248384	0.85715	0.0982204	0.475587
DKK1	turquoise	-0.199964	0.143264	0.0479185	0.728283	0.246534	0.0696057	0.105818	0.441949	-0.0632173	0.646577	-0.200984	0.141192	-0.108937	0.428534	-0.0210382	0.878827	-0.0405707	0.768689	0.0608363	0.659054	-0.335397	0.0123072	0.058318	0.672351	0.0700201	0.611468
DLL4	turquoise	-0.0644676	0.640063	0.196216	0.151074	0.01468	0.915285	-0.0503493	0.71507	0.00297458	0.982804	0.0947263	0.491502	0.155253	0.257709	-0.116588	0.396617	-0.205317	0.13264	-0.0923557	0.502455	-0.0236034	0.864184	0.111191	0.418985	0.0282193	0.837952
DUOX2	turquoise	-0.0961348	0.485053	-0.0325235	0.813648	-0.0954945	0.487979	-0.136608	0.319973	0.0605544	0.660537	-0.143262	0.29674	-0.205506	0.132277	-0.0715273	0.603801	-0.0299488	0.828167	-0.171098	0.21167	0.0837399	0.543296	0.0737651	0.592497	0.126584	0.357091
EBI3	turquoise	-0.0390862	0.776931	-0.182775	0.181666	0.234233	0.0852043	-0.108383	0.4309	-0.276672	0.0408712	-0.0618001	0.653992	-0.0652805	0.635843	-0.117137	0.394381	0.147145	0.283702	0.0133963	0.922669	-0.145034	0.290742	-0.0119917	0.930756	0.0270245	0.844727
ECD	turquoise	0.505908	8.14082e-05	0.0979632	0.476749	-0.241133	0.0761484	-0.492952	0.00013154	0.360582	0.00684359	0.220328	0.106009	0.117472	0.393024	-0.0649307	0.637658	0.0374798	0.785877	-0.0164619	0.905047	0.710517	1.22925e-09	-0.422489	0.00131268	-0.241603	0.0755606
EDN1	turquoise	0.12868	0.349121	0.194366	0.155041	-0.128604	0.349407	-0.218983	0.108211	0.258227	0.0569757	0.412876	0.00173213	0.193012	0.157994	0.0563159	0.682994	0.00873612	0.949526	0.00171665	0.990076	0.293618	0.0295763	-0.0772999	0.574835	-0.118596	0.38848
EDN2	turquoise	0.179803	0.188994	-0.113805	0.408064	0.118895	0.387275	0.176988	0.196129	-0.121482	0.376957	0.00523273	0.969755	-0.302014	0.0250287	-0.280941	0.0377367	-0.175739	0.199354	-0.0431045	0.75468	-0.136259	0.321221	0.060896	0.65874	0.0392654	0.775934
EDN3	turquoise	0.0690467	0.616441	-0.164052	0.231373	0.175559	0.199823	-0.137319	0.317435	-0.0375487	0.785493	-0.0736859	0.592895	-0.00675974	0.960935	0.0509454	0.711842	0.109955	0.424204	-0.0406335	0.768341	0.248659	0.0671575	-0.197602	0.14815	-0.0780775	0.570983
EED	turquoise	0.507541	7.65253e-05	-0.258692	0.0565142	-0.155039	0.258374	-0.374255	0.00487947	-0.0542108	0.694251	-0.0910815	0.508394	-0.0179561	0.896474	-0.0485285	0.72496	-0.0438989	0.750304	-0.142868	0.298083	0.715787	8.13944e-10	-0.397151	0.00268005	-0.150347	0.273239
EGF	turquoise	-0.212758	0.118871	0.0513942	0.709415	0.336546	0.011994	-0.0532647	0.699332	-0.0381743	0.782006	-0.000371238	0.997854	0.244773	0.0716879	0.041552	0.763254	0.152695	0.265732	-0.00771313	0.95543	-0.0267694	0.846174	0.0349782	0.799863	-0.0359123	0.794633
EGFR	turquoise	-0.141087	0.304209	-0.0383527	0.781012	0.0311987	0.821111	0.0786088	0.568358	-0.0803285	0.559898	-0.0400286	0.771696	-0.189107	0.16674	0.0185368	0.893144	-0.0275811	0.841569	0.0325819	0.813319	-0.0576934	0.675664	-0.00655473	0.962119	0.00354328	0.979517
ELAVL1	turquoise	0.519736	4.77301e-05	0.108545	0.430207	-0.443383	0.000698162	-0.384918	0.0037106	0.403979	0.00222301	0.176988	0.196127	0.0132781	0.92335	0.046544	0.73579	-0.0754152	0.584222	-0.07479	0.587351	0.630958	2.41971e-07	-0.377644	0.00447708	-0.266751	0.048991
ELN	turquoise	-0.175003	0.201273	-0.0630392	0.647507	-0.0119763	0.930845	0.203509	0.136161	0.0453465	0.74235	0.0839863	0.542106	0.111684	0.41691	0.20207	0.139012	-0.0698225	0.612476	0.158042	0.249152	-0.172808	0.207072	0.172071	0.209046	0.0748086	0.587258
EPGN	turquoise	0.00571555	0.966966	-0.282375	0.0367287	0.0360467	0.793881	-0.142851	0.298141	-0.183869	0.179021	-0.212512	0.119308	-0.0448852	0.744881	0.0671739	0.626057	-0.0683905	0.619803	-0.344637	0.00997598	0.213716	0.117181	-0.0100341	0.942039	0.234411	0.084961
EPOR	turquoise	-0.336114	0.0121109	0.0589362	0.669077	0.345598	0.00975721	0.384498	0.00375145	-0.25359	0.0617426	-0.0453398	0.742386	0.193214	0.157551	-0.0635468	0.644858	0.231713	0.0887152	0.0152804	0.911834	-0.429128	0.00107872	0.215382	0.114285	-0.0262363	0.849202
EREG	turquoise	-0.0997967	0.468498	-0.167037	0.222876	0.0650298	0.637144	-0.0618836	0.653554	-0.111526	0.417576	0.0884541	0.520752	0.03447	0.802712	-0.257431	0.0577718	-0.181788	0.184076	0.255331	0.0599162	0.116214	0.398143	0.0711882	0.605522	-0.131445	0.338774
ESM1	turquoise	0.138341	0.313813	0.11621	0.398162	0.0276043	0.841438	-0.123442	0.369248	0.0595159	0.666013	-0.178953	0.191127	0.391272	0.00313835	0.0892583	0.516954	0.0352287	0.798459	0.0137596	0.920579	0.178185	0.193072	-0.161197	0.239706	-0.0317242	0.818149
ESR1	turquoise	0.0176307	0.89834	-0.296011	0.0282146	-0.016288	0.906045	0.0062971	0.963607	-0.335467	0.0122878	-0.350056	0.00879513	0.11188	0.416087	0.116634	0.396429	-0.0500492	0.716697	0.008366	0.951662	0.0987857	0.473038	-0.00738193	0.957342	-0.0589953	0.668764
ESR2	turquoise	0.0961266	0.48509	-0.088143	0.522225	-0.0744405	0.589103	0.163565	0.232781	-0.0384577	0.780427	-0.0571475	0.678565	-0.062035	0.652761	-0.0976123	0.478336	-0.326032	0.0151338	0.123868	0.367583	-0.0541066	0.69481	0.113478	0.409419	-0.0472893	0.731716
ESRRA	turquoise	0.0549291	0.690402	0.0922173	0.503098	-0.217553	0.110594	-0.0721911	0.600438	0.292627	0.0301558	0.200376	0.142425	0.0272443	0.843479	0.0256026	0.852803	-0.145904	0.287829	-0.0857978	0.533397	0.231	0.0897299	0.0435857	0.752029	0.196267	0.150965
ESRRG	turquoise	0.070767	0.607663	0.147364	0.282977	-0.17344	0.20539	0.0141927	0.918087	0.199819	0.143561	0.136729	0.31954	0.180536	0.187166	-0.0860881	0.532008	-0.0975708	0.478524	0.204424	0.134372	0.217618	0.110483	0.0466745	0.735076	-0.197465	0.148436
F2R	turquoise	-0.103443	0.452322	0.146609	0.285478	-0.0456786	0.740528	0.280064	0.0383639	-0.0153029	0.911704	-0.179222	0.19045	0.101684	0.460085	-0.0650742	0.636913	-0.234108	0.0853764	0.0821812	0.550852	-0.45252	0.000522951	0.0421288	0.760066	-0.125368	0.361766
FABP3	turquoise	0.19393	0.155988	-0.117006	0.394917	0.023389	0.865406	-0.0466094	0.735432	-0.0781696	0.570527	-0.00606346	0.964956	-0.0757584	0.582508	-0.0285338	0.836171	0.177318	0.195281	-0.286102	0.0342141	0.0272053	0.843701	-0.0357766	0.795392	0.115526	0.400964
FABP4	turquoise	0.0998572	0.468227	0.097949	0.476813	0.140782	0.305268	-0.0837394	0.543299	0.0225074	0.870435	-0.0786784	0.568014	-0.0168531	0.902801	-0.0903148	0.511985	0.0304506	0.825333	-0.131707	0.337803	0.0288822	0.834198	-0.0572571	0.677982	0.129569	0.345772
FABP5	turquoise	0.198089	0.147132	-0.419325	0.00143941	-0.0378028	0.784076	-0.227823	0.0943566	-0.328213	0.01443	-0.372629	0.00508359	-0.190842	0.162811	0.14902	0.277543	0.00556785	0.967819	-0.213898	0.116861	0.473771	0.000258629	-0.197777	0.147784	0.359879	0.00696106
FABP6	turquoise	0.264327	0.0511629	-0.0806397	0.558374	-0.245956	0.0702835	-0.0966578	0.48267	0.0657316	0.633506	-0.110487	0.421955	-0.0323225	0.814779	0.136621	0.319925	-0.219481	0.107393	-0.103319	0.452864	0.173461	0.205335	-0.0863706	0.530657	0.0225987	0.869914
FAM3B	turquoise	-0.34057	0.0109503	-0.0324733	0.81393	0.383936	0.00380672	0.133634	0.33072	-0.229956	0.0912304	-0.312117	0.0203496	-0.162642	0.235464	0.0418768	0.761458	-0.037288	0.786947	0.11495	0.403331	-0.101708	0.45998	0.00455802	0.973653	0.222922	0.101856
FAM3C	turquoise	0.343939	0.0101378	-0.370873	0.00531232	-0.316433	0.0185895	-0.371021	0.00529272	-0.129112	0.34749	-0.0178736	0.896946	0.0706703	0.608155	0.114002	0.407245	-0.050942	0.71186	-0.0147655	0.914793	0.69629	3.57984e-09	-0.280339	0.0381658	-0.0540968	0.694862
FAM3D	turquoise	-0.0372426	0.7872	0.126286	0.358234	0.229122	0.0924427	-0.0345833	0.802077	-0.0405103	0.769023	-0.154693	0.259451	0.0733805	0.594433	-0.102346	0.457156	0.0877157	0.524252	-0.0148666	0.914212	-0.191353	0.161666	-0.0561679	0.683783	0.0469025	0.733829
FCGRT	turquoise	-0.353106	0.00818535	0.349334	0.00894499	-0.010852	0.937324	0.486217	0.000167546	0.336224	0.0120811	0.378241	0.00440925	0.167677	0.221085	-0.20116	0.140837	-0.139748	0.30887	0.345205	0.00984616	-0.503616	8.87457e-05	0.564579	7.13072e-06	-0.0896699	0.515015
FCN2	turquoise	0.0862792	0.531094	-0.153175	0.264214	-0.148614	0.27887	0.0481244	0.727161	-0.160949	0.24044	0.124414	0.365461	-0.0616856	0.654593	-0.177783	0.194093	-0.242122	0.0749155	0.0626293	0.649649	0.0694939	0.614154	-0.0338671	0.806095	-0.0596671	0.665214
FGF10	turquoise	0.296186	0.0281173	-0.0934526	0.497371	-0.451909	0.000533278	-0.0476164	0.729931	0.0750531	0.586033	-0.00725221	0.958091	-0.037449	0.786049	-0.0125913	0.927303	-0.247067	0.0689848	-0.0140846	0.918709	0.21681	0.111846	0.0783557	0.569607	0.106632	0.438427
FGF13	turquoise	-0.159739	0.244042	-0.0104734	0.939506	0.182692	0.181867	0.0471306	0.732583	-0.236882	0.0816332	-0.219492	0.107374	-0.0743384	0.589616	0.0237342	0.863439	-0.0818353	0.552536	0.146166	0.286954	-0.146837	0.284723	0.0638485	0.643286	0.252645	0.0627523
FGF14	turquoise	0.0860288	0.532292	0.0547265	0.691487	0.0354721	0.797096	0.168693	0.21826	0.0257987	0.851688	-0.0199674	0.884952	0.0384436	0.780506	-0.235287	0.0837685	-0.229714	0.0915804	0.120546	0.38067	-0.0136279	0.921336	0.0115973	0.933028	-0.142749	0.298491
FGF16	turquoise	-0.0940603	0.494566	0.137699	0.316088	0.0469037	0.733823	0.145469	0.289284	-0.0912548	0.507584	-0.0507264	0.713027	-0.110648	0.421272	-0.0757827	0.582386	0.0983538	0.474985	0.00899974	0.948005	-0.0973729	0.479421	0.0434047	0.753026	-0.100628	0.46478
FGF17	turquoise	-0.181283	0.185319	-0.0907903	0.509756	0.324952	0.0154928	0.146782	0.284903	-0.143985	0.294285	-0.187937	0.169429	-0.171715	0.210003	-0.142499	0.299347	-0.0175993	0.89852	0.0881431	0.522225	-0.154201	0.260988	0.0508967	0.712105	0.00755126	0.956365
FGF2	turquoise	0.161213	0.23966	0.0648707	0.637969	0.0447821	0.745448	-0.155963	0.255513	-0.100979	0.463218	-0.0525196	0.703342	-0.197895	0.147538	-0.115615	0.400597	0.040704	0.76795	0.115259	0.402058	0.18164	0.184439	-0.145459	0.289317	0.0488271	0.723335
FGF20	turquoise	0.0758237	0.582181	0.177769	0.194129	0.0651201	0.636675	-0.0780419	0.571159	0.126709	0.356613	0.0930603	0.499186	-0.0110154	0.936382	0.0675433	0.624156	0.101742	0.459827	-0.254827	0.0604409	-0.0187951	0.891664	-0.18589	0.174206	-0.160242	0.24254
FGF21	turquoise	0.00846629	0.951083	0.0544991	0.692705	0.139341	0.310293	-0.144134	0.293779	0.217358	0.110921	0.104377	0.448225	0.0254311	0.853778	0.175029	0.201204	0.0757817	0.582391	0.104239	0.448831	0.0635126	0.645036	-0.0465484	0.735766	-0.11635	0.397588
FGF22	turquoise	0.113285	0.41022	0.128542	0.34964	-0.276074	0.0413276	-0.0752889	0.584854	0.0866239	0.529449	0.20633	0.130699	-0.0159708	0.907867	0.116892	0.395379	-0.00654965	0.962148	0.0763804	0.579406	0.206813	0.12978	-0.165702	0.226651	-0.0368229	0.789543
FGF9	turquoise	0.412633	0.00174417	-0.0349736	0.799889	-0.408641	0.00195225	-0.159203	0.245647	0.254597	0.0606805	0.265947	0.0497024	0.184405	0.177734	0.0360109	0.794081	-0.154215	0.260945	-0.0810654	0.556292	0.256908	0.0582999	-0.159902	0.243556	-0.338505	0.0114756
FGFR3	turquoise	-0.183856	0.179052	0.0575963	0.67618	0.290634	0.0313502	0.172624	0.207564	-0.27812	0.0397848	-0.195521	0.152554	0.0994518	0.470044	-0.208329	0.12693	0.249705	0.0659779	0.0175053	0.899059	-0.151568	0.269318	0.0810697	0.556271	-0.184105	0.178454
FGFR4	turquoise	0.0180483	0.895945	0.238687	0.0792674	-0.144167	0.293666	-0.0969381	0.481395	0.222221	0.102966	0.0410439	0.766067	0.184619	0.177223	-0.0197074	0.886439	-0.179952	0.188622	0.0523136	0.704453	0.0126588	0.926915	0.00664991	0.961569	-0.015433	0.910957
FGFRL1	turquoise	0.48902	0.000151592	0.0879449	0.523164	-0.279586	0.038709	-0.579817	3.5014e-06	0.349687	0.00887136	0.244598	0.0718968	-0.0813133	0.555081	0.159068	0.246055	0.11816	0.390239	-0.266676	0.0490569	0.614427	6.045e-07	-0.579301	3.58869e-06	-0.0352362	0.798417
FLT1	turquoise	0.155376	0.25733	-0.213167	0.118147	-0.107344	0.435357	0.0378761	0.783667	0.0477798	0.72904	0.0264266	0.848121	-0.0959164	0.48605	-0.0686991	0.618221	-0.177133	0.195756	-0.22468	0.0991144	0.080576	0.558686	-0.0173709	0.899829	-0.109062	0.428
FLT3LG	turquoise	0.55287	1.20306e-05	0.0356961	0.795843	-0.13328	0.332014	-0.632947	2.15945e-07	0.37687	0.00456625	0.281863	0.0370862	-0.00145758	0.991573	0.251262	0.064254	0.330517	0.0137175	-0.281276	0.0374992	0.765833	9.65666e-12	-0.694784	3.9942e-09	-0.280358	0.0381522
FLT4	turquoise	-0.120369	0.381374	-0.236853	0.0816708	0.0839077	0.542486	-0.117826	0.39159	-0.135843	0.322716	-0.131326	0.339216	0.253193	0.0621651	0.107058	0.43659	0.071581	0.603529	-0.174473	0.202661	0.113029	0.411289	0.0935957	0.49671	-0.1394	0.310086
FSHR	turquoise	-0.0451205	0.74359	-0.170987	0.211972	0.112324	0.414229	0.0942216	0.493823	-0.316854	0.018425	-0.239185	0.0786243	-0.156727	0.253162	-0.10623	0.440164	0.0241199	0.861241	0.0494527	0.719934	-0.090957	0.508976	-0.0305952	0.824516	0.0570741	0.678956
FURIN	turquoise	-0.330447	0.0137387	0.0739431	0.591602	0.259867	0.0553622	0.448335	0.000597545	-0.259312	0.0559046	-0.0325673	0.813401	0.118313	0.38962	-0.0587113	0.670267	0.104714	0.446753	0.094441	0.492813	-0.57562	4.27422e-06	0.181412	0.185	-0.0412636	0.76485
FYN	turquoise	0.625499	3.29329e-07	-0.0970478	0.480897	-0.39524	0.00282201	-0.498562	0.000107116	0.283134	0.0362045	0.000199871	0.998844	0.112747	0.412463	0.203535	0.136111	-0.0128944	0.925558	-0.227716	0.0945157	0.718298	6.66581e-10	-0.47403	0.000256347	-0.173094	0.206309
GAL	turquoise	-0.174368	0.202939	0.0878961	0.523396	-0.12164	0.376329	0.124451	0.365317	0.0050783	0.970647	-0.0178042	0.897345	0.144664	0.291988	-0.137663	0.316213	0.101195	0.462259	-0.0812084	0.555593	-0.209378	0.124984	0.0955306	0.487814	-0.0718873	0.601976
GALR2	turquoise	0.0646696	0.639014	-0.213595	0.117394	0.0739101	0.591767	0.104578	0.447349	-0.325893	0.0151796	-0.223404	0.1011	-0.170081	0.214439	-0.0477928	0.728969	0.0113352	0.934539	-0.0554995	0.687352	-0.0854636	0.534998	0.00262052	0.984851	0.0696864	0.613171
GCG	turquoise	-0.0740726	0.590951	0.112937	0.41167	-0.0207545	0.880449	-0.0773433	0.57462	0.0210985	0.878482	-0.0825526	0.549047	0.137069	0.318326	0.331589	0.0133965	0.248828	0.0669656	-0.292863	0.0300173	-0.059282	0.667248	-0.106963	0.436998	0.161239	0.239584
GCGR	turquoise	0.101369	0.461484	0.124932	0.363452	-0.0670447	0.626723	-0.0701987	0.610557	0.129759	0.345059	0.156374	0.254246	0.159679	0.244221	0.157577	0.250567	0.0105205	0.939235	-0.0708134	0.607427	0.145465	0.289297	-0.0569723	0.679497	-0.180551	0.18713
GDF11	turquoise	-0.0660587	0.631813	0.121324	0.377583	0.0240959	0.861378	-0.272822	0.0438801	-0.031567	0.819035	0.143828	0.294817	-0.135338	0.324535	-0.167538	0.221474	0.303648	0.0242154	-0.0811275	0.555989	0.107753	0.4336	-0.136934	0.318808	0.0789436	0.566706
GDF15	turquoise	-0.0229118	0.868128	-0.0214884	0.876254	0.163309	0.233524	0.163962	0.231634	-0.128852	0.348472	-0.197322	0.148736	-0.0603109	0.661819	0.0363616	0.792121	0.0291647	0.8326	-0.182536	0.182247	-0.124569	0.364858	0.0754585	0.584006	-0.0106408	0.938541
GDF3	turquoise	-0.278708	0.0393508	0.137613	0.316392	0.195928	0.151686	0.0736509	0.593071	-0.193681	0.15653	0.0320212	0.816475	0.297108	0.0276084	-0.0832656	0.54559	-0.052785	0.701913	0.245992	0.0702416	-0.247723	0.0682277	0.0876341	0.52464	0.0401041	0.771276
GDF5	turquoise	0.0874351	0.525585	-0.0994152	0.470208	-0.122359	0.373495	-5.55306e-05	0.999679	-0.153573	0.262959	0.0434062	0.753017	-0.14552	0.289112	0.101761	0.459746	0.041459	0.763769	-0.167001	0.222979	0.0197165	0.886388	0.0379974	0.782991	0.14512	0.290454
GDF9	turquoise	0.121157	0.378243	-0.0790685	0.566091	0.0825414	0.549101	-0.162939	0.2346	-0.0736477	0.593087	-0.0835316	0.544303	0.00336311	0.980559	-0.120758	0.379829	-0.102159	0.45798	0.022278	0.871744	0.0806716	0.558218	-0.0380959	0.782443	-0.116367	0.39752
GDNF	turquoise	0.0420086	0.760729	0.00608136	0.964853	-0.328609	0.0143056	0.0725823	0.59846	0.21192	0.120366	0.153414	0.263458	-0.142759	0.298457	0.123219	0.370119	-0.289625	0.0319701	-0.190135	0.164403	0.183747	0.179313	0.135114	0.325343	0.134902	0.32611
GH1	turquoise	0.103672	0.451315	-0.154517	0.26	0.187655	0.17008	0.127314	0.354304	-0.249199	0.0665471	-0.0977876	0.477543	-0.089279	0.516856	-0.108559	0.430148	-0.0911528	0.508061	0.0505396	0.714039	0.0507241	0.71304	-0.0281621	0.838276	0.202776	0.137607
GHRH	turquoise	0.0444465	0.747292	0.100715	0.464395	0.0332121	0.809775	-0.00365601	0.978866	0.00246746	0.985735	0.070986	0.60655	0.317274	0.018262	-0.195329	0.152965	-0.255492	0.0597497	0.0976552	0.478142	0.0901643	0.512691	-0.0223998	0.871049	-0.14381	0.294877
GHRHR	turquoise	-0.0385553	0.779884	-0.111685	0.41691	-0.0628169	0.648669	0.170332	0.213754	-0.288776	0.0324997	-0.36356	0.00636514	-0.0950086	0.490206	-0.0608389	0.65904	-0.00388569	0.977538	-0.178363	0.19262	0.0310329	0.822046	0.11483	0.403825	0.328072	0.0144747
GIP	turquoise	0.236581	0.082032	0.180884	0.186305	-0.150894	0.271478	-0.0609911	0.658239	0.199034	0.145173	0.166406	0.224655	-0.0602321	0.662235	0.0754565	0.584016	-0.0262408	0.849176	-0.116706	0.396138	0.119203	0.386037	-0.090375	0.511702	-0.0741129	0.590748
GIPR	turquoise	0.236679	0.0819019	0.0349205	0.800186	-0.115674	0.400354	-0.0554075	0.687843	0.222382	0.10271	0.105685	0.442527	-0.00317964	0.981619	-0.00298072	0.982769	-0.224868	0.0988255	-0.0299183	0.828339	0.165349	0.227655	-0.0289692	0.833706	0.0158797	0.90839
GLP2R	turquoise	-0.0404269	0.769486	-0.300089	0.0260157	0.145438	0.289387	0.110417	0.42225	-0.363191	0.0064228	-0.203118	0.136932	0.104602	0.447241	0.0513812	0.709485	-0.0610768	0.657789	0.13983	0.308584	-0.0151789	0.912417	0.00589991	0.965901	-0.118562	0.388614
GMFB	turquoise	0.221695	0.103804	-0.074274	0.589939	-0.15366	0.262687	-0.173271	0.205839	0.072987	0.596417	-0.0920379	0.503933	-0.0517546	0.707469	0.097959	0.476768	0.112886	0.411885	-0.182047	0.183441	0.499528	0.000103354	-0.0871185	0.527091	0.253704	0.0616214
GNAI1	turquoise	-0.0814252	0.554535	0.100369	0.46594	-0.0636993	0.644063	0.139087	0.311185	0.16283	0.234917	0.121117	0.378401	0.126854	0.35606	0.0359492	0.794427	-0.111449	0.417899	0.109238	0.427253	0.0251436	0.855414	0.050728	0.713019	0.106028	0.441038
GNLY	turquoise	0.138021	0.314943	-0.104407	0.448096	0.0203439	0.882797	-0.260302	0.0549409	-0.157051	0.252172	-0.234293	0.0851226	0.211534	0.121058	0.29176	0.0306709	0.0784715	0.569035	-0.252216	0.063215	0.164146	0.231104	-0.28751	0.033302	0.0613055	0.656587
GNRHR	turquoise	0.183499	0.179913	0.0631522	0.646917	-0.0743461	0.589577	-0.181087	0.185802	0.190586	0.163387	-0.136977	0.318653	0.0219399	0.873675	-0.0466413	0.735257	-0.274625	0.0424492	0.102867	0.454854	0.152813	0.265357	-0.0173613	0.899885	0.190986	0.162488
GPHB5	turquoise	-0.299153	0.026507	0.0322533	0.815169	-0.0229937	0.86766	0.18294	0.181264	0.0557507	0.68601	0.0619425	0.653245	-0.0541471	0.694592	0.182643	0.181986	-0.00409982	0.976301	0.0782117	0.570319	-0.319393	0.0174588	0.297622	0.0273281	0.174513	0.202556
GPI	turquoise	0.270466	0.0458091	0.0394222	0.775063	0.0480634	0.727493	-0.57542	4.31478e-06	0.164303	0.230651	0.12503	0.363072	-0.142315	0.299976	0.273322	0.0434794	0.309876	0.0213179	-0.0543985	0.693244	0.530813	3.05947e-05	-0.564911	7.02359e-06	0.0154876	0.910643
GPR32	turquoise	0.100875	0.463683	-0.0446265	0.746303	0.114455	0.405375	0.080364	0.559725	-0.281045	0.0376623	-0.145357	0.289658	-0.160675	0.241252	-0.0571776	0.678405	0.0151055	0.912839	-0.102212	0.457747	0.0803611	0.559739	-0.120032	0.382718	0.106747	0.43793
GRAP2	turquoise	-0.0888703	0.518785	0.0459599	0.738987	0.195616	0.152352	-0.0981158	0.476059	-0.0613472	0.656369	0.198115	0.147078	0.167293	0.22216	0.104752	0.446589	0.313707	0.0196854	-0.27159	0.0448798	0.129962	0.344298	-0.159258	0.245483	-0.103057	0.454018
GREM2	turquoise	-0.055209	0.688904	0.0791596	0.565642	-0.0251179	0.85556	-0.134881	0.326185	0.22747	0.0948824	-0.0346148	0.8019	-0.0398353	0.772768	0.0926381	0.501144	0.116941	0.395179	-0.166664	0.223927	0.124965	0.363325	0.0748417	0.587092	0.247162	0.0688753
GUCA2A	turquoise	-0.272486	0.0441506	-0.153957	0.261753	0.128226	0.350837	0.265678	0.0499427	-0.349462	0.00891824	0.0223794	0.871165	0.0893141	0.516691	-0.0869371	0.527955	-0.110392	0.422355	0.199269	0.14469	-0.248821	0.0669737	0.218908	0.108336	0.0885844	0.520136
HAMP	turquoise	-0.228173	0.0938383	0.0120145	0.930625	0.0876985	0.524334	-0.177744	0.194194	-0.106339	0.439695	-0.0478533	0.728638	0.226236	0.096737	0.0550081	0.68998	-0.043824	0.750716	-0.0307236	0.823792	-0.157732	0.250093	-0.0142455	0.917784	0.0948396	0.490981
HBEGF	turquoise	0.147311	0.283153	0.155278	0.257632	-0.186944	0.171735	-0.254353	0.0609371	0.392363	0.00304844	0.177598	0.194567	-0.0818652	0.55239	0.174537	0.202493	-0.0780445	0.571146	-0.047125	0.732614	0.339089	0.0113248	-0.174433	0.202767	0.105154	0.444836
HCST	turquoise	0.480552	0.000204573	-0.204781	0.133676	-0.263144	0.0522509	-0.543691	1.78836e-05	0.145058	0.290661	-0.0409014	0.766856	-0.0045965	0.973431	0.338692	0.0114272	0.128263	0.350697	-0.204302	0.134608	0.707568	1.54211e-09	-0.511462	6.5877e-05	0.159772	0.243941
HDAC1	turquoise	0.52813	3.41229e-05	-0.179357	0.19011	-0.225944	0.0971798	-0.58064	3.36595e-06	0.24268	0.0742262	0.236777	0.0817714	-0.0780791	0.570975	0.241124	0.0761595	0.268764	0.0472445	-0.1705	0.213296	0.779023	2.49011e-12	-0.507241	7.74017e-05	-0.0876563	0.524534
HDGF	turquoise	-0.218389	0.109197	0.237569	0.0807262	0.352027	0.00839673	0.219952	0.106621	-0.0660303	0.63196	0.0646384	0.639176	0.0937847	0.495837	-0.175571	0.199791	0.228762	0.0929702	-0.0512143	0.710388	-0.44608	0.000641613	-0.0928282	0.500262	-0.301247	0.0254181
HLA-DMA	turquoise	0.512895	6.23374e-05	0.0503732	0.71494	-0.311319	0.02069	-0.572865	4.86493e-06	0.475091	0.000247185	0.437324	0.000841909	0.10118	0.462323	0.142205	0.300355	-0.0319094	0.817105	0.0040663	0.976495	0.702233	2.30799e-09	-0.431529	0.00100383	-0.177453	0.194938
HLA-DMB	turquoise	0.554025	1.14353e-05	0.245832	0.0704301	-0.444664	0.000670766	-0.55648	1.02605e-05	0.612193	6.81411e-07	0.519011	4.91123e-05	0.128783	0.348731	0.106217	0.440222	0.0243458	0.859955	0.0319622	0.816808	0.652717	6.65779e-08	-0.503746	8.83128e-05	-0.346781	0.00949341
HLA-DOA	turquoise	0.337972	0.0116148	-0.265281	0.0502986	-0.310291	0.0211356	-0.446492	0.000633347	0.0959819	0.485751	0.365166	0.00611951	0.0507047	0.713145	0.196664	0.150123	0.0243522	0.859918	-0.0772858	0.574905	0.671535	2.00009e-08	-0.404125	0.00221404	-0.134576	0.327293
HLA-DOB	turquoise	0.356888	0.00748042	-0.152027	0.267852	-0.370791	0.0053233	-0.474408	0.000253052	0.18696	0.171698	0.255227	0.0600244	0.14729	0.283223	0.227798	0.0943931	-0.0540122	0.695316	0.0198983	0.885347	0.536816	2.38849e-05	-0.411205	0.00181621	-0.246679	0.0694361
HLA-DPA1	turquoise	0.617451	5.13289e-07	0.115401	0.401478	-0.387393	0.00347759	-0.672311	1.8998e-08	0.501235	9.7007e-05	0.432993	0.000960467	0.0954087	0.488372	0.214849	0.115204	0.0902448	0.512313	-0.0712146	0.605388	0.781137	1.98679e-12	-0.653852	6.20681e-08	-0.238663	0.0792976
HLA-DPB1	turquoise	0.277497	0.0402495	0.0696548	0.613332	-0.195128	0.153396	-0.360501	0.00685709	0.343206	0.0103099	0.312266	0.0202866	0.115021	0.403037	-0.0203594	0.882709	-0.0233764	0.865478	-0.0211314	0.878294	0.389946	0.00325086	-0.277619	0.0401584	-0.240075	0.077485
HLA-DQA1	turquoise	0.403591	0.00224699	-0.0520562	0.705841	-0.326557	0.0149619	-0.503547	8.89736e-05	0.19739	0.148594	0.259238	0.0559767	0.0713716	0.604591	0.150487	0.272785	0.11632	0.397711	-0.0673996	0.624895	0.672865	1.83115e-08	-0.476345	0.000236737	-0.224488	0.0994109
HLA-DQB1	turquoise	0.303154	0.0244591	0.0717653	0.602594	-0.0883303	0.521338	-0.335948	0.012156	0.0729691	0.596507	0.00618832	0.964235	-0.0722149	0.600317	0.109397	0.426574	0.0602031	0.662387	-0.273782	0.0431133	0.410358	0.00186016	-0.417912	0.00149947	-0.210871	0.122255
HLA-DRA	turquoise	0.595676	1.60598e-06	0.253682	0.0616445	-0.365136	0.00612398	-0.554495	1.12014e-05	0.560842	8.44432e-06	0.458825	0.000426383	0.107655	0.434022	0.0377537	0.78435	-0.0310657	0.821861	0.0608322	0.659075	0.67337	1.77055e-08	-0.524691	3.9194e-05	-0.275085	0.04209
HLA-DRB1	turquoise	0.126597	0.35704	-0.179434	0.189917	-0.152304	0.266971	-0.246278	0.0699057	0.205199	0.132869	0.454291	0.000493995	0.190898	0.162685	0.19997	0.143253	0.108983	0.428338	0.0719908	0.601452	0.248327	0.0675357	-0.152063	0.267738	-0.145777	0.288251
HLA-DRB3	turquoise	0.395207	0.00282452	0.101951	0.458901	-0.244591	0.0719058	-0.327916	0.0145242	0.285017	0.034931	0.230217	0.0908535	0.179966	0.188586	0.0496848	0.718674	-0.132063	0.336487	-0.0677526	0.623079	0.410923	0.00183073	-0.243725	0.0729495	-0.051889	0.706743
HLA-DRB4	turquoise	0.418116	0.00149065	0.1471	0.283849	-0.342177	0.0105559	-0.314875	0.0192096	0.307935	0.0221876	0.167515	0.221538	-0.15753	0.25071	0.0311733	0.821254	-0.0351303	0.799011	0.00656975	0.962032	0.472029	0.000274468	-0.444239	0.00067974	-0.125875	0.359812
HLA-DRB5	turquoise	0.125349	0.36184	-0.140271	0.307043	-0.0562345	0.683428	-0.136441	0.320569	0.126934	0.355751	0.29414	0.0292748	0.0554218	0.687767	0.0900527	0.513215	-0.0136385	0.921276	0.162931	0.234622	0.146844	0.284699	-0.0504491	0.714529	-0.0149604	0.913673
HMOX1	turquoise	0.068393	0.619791	0.0591843	0.667765	-0.271922	0.0446086	-0.0969351	0.481409	0.260643	0.0546128	-0.0552528	0.68867	-0.178877	0.19132	0.0926034	0.501305	-0.202129	0.138895	-0.281025	0.0376768	0.34438	0.0100353	0.117259	0.393887	0.361236	0.00673593
HNF4A	turquoise	0.0617091	0.654469	-0.000596596	0.996551	-0.290517	0.0314218	-0.0607007	0.659767	0.161507	0.238793	0.0381817	0.781964	0.0989811	0.472159	0.175849	0.199068	-0.20003	0.143131	0.0326768	0.812785	0.323465	0.0159991	0.109439	0.426396	0.0584526	0.671637
HNF4G	turquoise	-0.0544357	0.693045	-0.0486464	0.724318	0.22522	0.0982849	0.146033	0.287396	-0.148365	0.279686	-0.151511	0.2695	0.149986	0.274405	0.0126115	0.927187	-0.0865471	0.529815	0.232139	0.0881137	-0.205071	0.133115	0.0245234	0.858943	-0.0835259	0.54433
HRAS	turquoise	0.650702	7.5357e-08	-0.0405691	0.768697	-0.125198	0.362423	-0.664082	3.25329e-08	0.279005	0.0391326	0.159235	0.245552	0.115822	0.399749	-0.0626335	0.649628	0.025013	0.856157	-0.106678	0.438227	0.715754	8.16028e-10	-0.543012	1.84072e-05	-0.275523	0.041751
HRG	turquoise	0.0178192	0.897258	0.0712917	0.604997	-0.0373596	0.786547	0.170817	0.212433	0.0130701	0.924547	-0.0759429	0.581587	-0.0338061	0.806438	0.010299	0.940512	-0.362074	0.00660018	-0.0295558	0.830388	-0.129346	0.346611	-0.0150979	0.912883	0.159115	0.245912
HSP90AA1	turquoise	0.449035	0.000584424	-0.208585	0.126453	-0.150319	0.273329	-0.481466	0.000198137	0.0202713	0.883212	-0.0666489	0.628764	-0.0557776	0.685866	0.227801	0.0943895	0.107606	0.434229	-0.355778	0.00768162	0.773213	4.57423e-12	-0.500806	9.85679e-05	0.0904283	0.511452
HSP90AB1	turquoise	0.426632	0.0011619	-0.208457	0.126691	-0.155418	0.2572	-0.532779	2.82268e-05	0.109481	0.426216	0.154567	0.259846	0.0213595	0.87699	0.213487	0.117584	0.0630434	0.647485	-0.176353	0.197763	0.787138	1.03217e-12	-0.505734	8.19443e-05	0.0123558	0.928659
HSPA4	turquoise	0.311982	0.0204069	-0.220246	0.106142	-0.28686	0.0337208	-0.281954	0.0370223	0.0663469	0.630324	0.0264262	0.848123	0.0672041	0.625902	0.114792	0.403981	-0.213415	0.117709	-0.110816	0.420567	0.700551	2.616e-09	-0.141465	0.302903	0.131534	0.338445
HSPA5	turquoise	0.500539	9.95513e-05	0.0559997	0.68468	-0.373767	0.0049399	-0.489388	0.000149601	0.481202	0.000199978	0.151206	0.270475	-0.0176524	0.898215	0.157533	0.2507	0.0649638	0.637486	-0.263611	0.0518184	0.695373	3.82691e-09	-0.301993	0.0250391	0.0678487	0.622585
HSPA8	turquoise	0.577414	3.92624e-06	-0.151072	0.270906	-0.210031	0.123786	-0.638653	1.55093e-07	0.241584	0.0755841	0.160732	0.241083	0.0762892	0.579861	0.257392	0.0578117	0.0932242	0.498428	-0.28155	0.037306	0.852525	1.48216e-16	-0.581343	3.2541e-06	-0.116153	0.398393
HTN1	turquoise	0.238295	0.0797759	-0.182144	0.183203	-0.116541	0.396811	0.0102015	0.941074	-0.0346027	0.801968	0.0604424	0.661127	0.00059036	0.996587	0.133107	0.332648	-0.122446	0.373153	-0.022628	0.869746	0.233481	0.0862405	-0.0374427	0.786084	-0.155869	0.255805
HTN3	turquoise	-0.0264303	0.8481	-0.0070565	0.959221	0.14481	0.291496	-0.0858643	0.533079	-0.0927479	0.500634	-0.117892	0.391321	-0.0342171	0.804131	0.188881	0.167257	-0.0198871	0.885411	0.0441116	0.749134	0.0515653	0.708491	-0.0914343	0.506746	0.0648795	0.637923
HTR3C	turquoise	-0.0901886	0.512577	0.0287087	0.835181	0.00657565	0.961998	0.0479111	0.728323	0.00445886	0.974226	-0.222335	0.102786	0.0953456	0.488661	-0.202072	0.139008	0.0199936	0.884801	-0.0998147	0.468417	-0.140015	0.307935	0.09081	0.509664	-0.119244	0.385873
HTR3D	turquoise	0.0578364	0.674905	-0.0613433	0.656389	-0.0123386	0.928758	-0.121473	0.37699	-0.0187393	0.891984	-0.098797	0.472987	0.153509	0.26316	0.34041	0.0109902	-0.262164	0.0531658	0.15773	0.250102	0.149036	0.277492	-0.137744	0.315927	0.146041	0.287371
ICOS	turquoise	0.492619	0.000133138	-0.24915	0.0666015	-0.286305	0.0340812	-0.499038	0.000105245	0.0690568	0.616389	0.012924	0.925388	-0.229658	0.0916616	0.207005	0.129416	0.0917321	0.505357	-0.320322	0.0171161	0.878468	1.23541e-18	-0.446595	0.000631301	0.0419645	0.760974
IFNA1	turquoise	0.236991	0.0814887	-0.100425	0.465689	-0.190319	0.163988	0.189243	0.16643	-0.0666004	0.629015	0.0232654	0.866111	-0.16127	0.239491	-0.0655596	0.634397	-0.245522	0.0707959	0.0234243	0.865205	0.143262	0.296741	-0.0614851	0.655645	0.0103197	0.940392
IFNA13	turquoise	0.184037	0.178617	0.0183535	0.894195	-0.0575455	0.67645	-0.0221262	0.872611	0.0057211	0.966933	0.0517302	0.7076	0.154429	0.260276	0.0496174	0.71904	-0.153432	0.263404	0.0185732	0.892936	0.13211	0.336316	-0.0738867	0.591885	0.172649	0.207496
IFNA16	turquoise	0.0453617	0.742266	0.239877	0.0777369	0.161928	0.237553	0.068226	0.620647	0.195563	0.152465	0.181546	0.184672	0.0520759	0.705735	0.0681771	0.620898	0.0839111	0.542469	-0.104636	0.447094	-0.0964545	0.483595	0.043019	0.755151	0.124357	0.365683
IFNA21	turquoise	-0.0520524	0.705861	-0.118813	0.387606	-0.0812873	0.555208	0.16312	0.234073	-0.0870761	0.527293	0.0559812	0.684779	-0.224266	0.0997546	-0.121528	0.376776	-0.0996754	0.469041	0.0997746	0.468597	0.0311309	0.821493	0.0999821	0.467668	-0.0820976	0.551259
IFNA4	turquoise	-0.203585	0.136012	-0.00651989	0.96232	0.202143	0.138865	0.112783	0.412314	-0.163544	0.232841	-0.170964	0.212035	0.0203159	0.882958	-0.138638	0.312766	-0.0276537	0.841157	-0.041262	0.764859	-0.222235	0.102943	0.0029741	0.982807	0.0568764	0.680008
IFNA7	turquoise	0.00315825	0.981743	-0.0757373	0.582613	0.0830491	0.546639	0.130267	0.343158	-0.0891356	0.517532	0.216335	0.112652	0.0339907	0.805401	0.206275	0.130804	-0.186674	0.172365	0.12448	0.365205	-0.0583373	0.672248	-0.00470188	0.972822	0.0869812	0.527745
IFNA8	turquoise	0.143993	0.294257	-0.109371	0.426685	-0.167608	0.221276	-0.0958065	0.486552	0.0523881	0.704051	0.219408	0.107512	-0.153058	0.264582	-0.0525499	0.703179	-0.0287316	0.835051	-0.295661	0.0284105	0.420139	0.00140581	-0.0489061	0.722905	-0.0134376	0.922431
IFNB1	turquoise	0.0211613	0.878123	-0.1688	0.217962	0.245283	0.0710796	-0.0204631	0.882116	-0.298501	0.026854	-0.160593	0.241497	-0.0109978	0.936483	-0.00313997	0.981848	0.0657078	0.633629	0.0216806	0.875156	0.0555726	0.686961	-0.00969645	0.943986	0.00383903	0.977808
IFNG	turquoise	0.145765	0.288291	-0.284636	0.0351856	0.0171767	0.900944	-0.216862	0.111758	-0.284499	0.0352776	-0.353361	0.00813601	-0.115257	0.402069	0.325466	0.0153212	0.271534	0.0449258	-0.359185	0.00707864	0.263805	0.0516403	-0.256575	0.0586383	0.243687	0.072996
IFNW1	turquoise	-0.105381	0.443848	0.0728963	0.596874	0.0800412	0.561308	0.0593522	0.666877	0.0665682	0.629181	0.114033	0.40712	-0.0535817	0.697628	-0.189597	0.165624	0.00885737	0.948827	0.243787	0.0728743	-0.234519	0.0848127	0.183333	0.180312	-0.232029	0.0882698
IGF1	turquoise	0.302373	0.0248479	-0.159594	0.244476	-0.296902	0.0277215	-0.00506249	0.970738	-0.0874305	0.525607	-0.247026	0.0690328	-0.0277649	0.840527	0.129976	0.344246	-0.135165	0.325158	-0.0527667	0.702012	0.196993	0.149429	-0.134683	0.326904	-0.0447133	0.745825
IKBKB	turquoise	0.529779	3.19127e-05	-0.026382	0.848374	-0.383075	0.00389295	-0.488597	0.000153904	0.370854	0.00531481	0.157614	0.250454	0.172314	0.208392	0.158039	0.249162	-0.0548522	0.690814	-0.10964	0.425545	0.553066	1.19276e-05	-0.364848	0.00616751	-0.391143	0.00314914
IKBKE	turquoise	0.576706	4.06027e-06	0.0170102	0.9019	-0.125864	0.359853	-0.639392	1.48508e-07	0.339547	0.0112079	0.16516	0.228195	-0.00922857	0.946685	0.232127	0.0881316	0.0499385	0.717297	-0.134976	0.325842	0.661666	3.79804e-08	-0.6141	6.15219e-07	0.0129559	0.925204
IL10	turquoise	-0.0776422	0.573138	-0.0492613	0.720974	-0.0280028	0.839179	0.251476	0.0640198	-0.0922482	0.502955	-0.0668663	0.627643	0.096608	0.482896	-0.238467	0.0795526	-0.32412	0.0157744	0.217286	0.111042	-0.367232	0.00581567	0.323	0.0161606	-0.139776	0.30877
IL10RA	turquoise	0.541864	1.93251e-05	0.172089	0.208996	-0.308225	0.0220557	-0.522422	4.29118e-05	0.494806	0.000122956	0.191789	0.160695	0.00555674	0.967883	0.278869	0.0392326	0.159709	0.244131	-0.335651	0.0122374	0.668698	2.41099e-08	-0.547171	1.54089e-05	-0.112765	0.412387
IL11	turquoise	0.0289465	0.833835	0.156199	0.254785	-0.103388	0.452563	-0.0837304	0.543342	0.230596	0.0903084	0.259619	0.0556043	0.280285	0.0382048	0.111857	0.416185	-0.0333157	0.809193	0.126257	0.358343	0.19419	0.155423	0.0481161	0.727206	-0.0328169	0.811997
IL11RA	turquoise	0.62106	4.21322e-07	0.151231	0.270397	-0.27572	0.0415993	-0.53151	2.97353e-05	0.389481	0.00329116	0.211192	0.121675	0.0461113	0.738158	0.155384	0.257304	0.213119	0.118232	-0.167119	0.222647	0.584526	2.78989e-06	-0.597888	1.43577e-06	-0.504915	8.45153e-05
IL12A	turquoise	0.179711	0.189225	-0.400224	0.00246492	-0.071458	0.604153	-0.217217	0.111158	-0.475555	0.000243275	-0.431177	0.00101451	-0.149407	0.276285	0.0478024	0.728916	0.0583453	0.672206	-0.113345	0.409973	0.29706	0.0276346	-0.279936	0.0384559	0.0777036	0.572834
IL12RB1	turquoise	0.396583	0.00272152	0.0495836	0.719223	-0.286064	0.0342391	-0.429884	0.00105461	0.281376	0.0374286	0.0249605	0.856455	0.0192069	0.889305	0.347035	0.00943754	0.163175	0.233913	-0.168352	0.219204	0.46974	0.000296631	-0.331073	0.0135501	0.13295	0.333225
IL12RB2	turquoise	0.0437475	0.751137	-0.110697	0.421065	-0.180193	0.18802	-0.00541788	0.968685	0.141062	0.304296	-0.113523	0.409233	0.0226661	0.869529	0.0457	0.740411	0.0114373	0.93395	-0.128062	0.351458	0.242193	0.0748273	0.167933	0.220371	0.104473	0.447808
IL15	turquoise	0.140377	0.306676	0.334999	0.0124175	-0.13582	0.322799	-0.106984	0.436907	0.40487	0.00216885	-0.0513506	0.709651	-0.0962325	0.484607	0.198451	0.146379	-0.0226611	0.869558	-0.134482	0.327634	0.195938	0.151664	-0.0536143	0.697453	0.344801	0.00993851
IL16	turquoise	0.109771	0.424988	-0.0346874	0.801493	-0.0279396	0.839537	-0.101003	0.463114	-0.0133363	0.923015	0.0965186	0.483304	0.355325	0.00776505	-0.0203518	0.882752	0.134275	0.328385	0.0664941	0.629564	0.346756	0.00949875	-0.0818908	0.552266	-0.225201	0.0983128
IL17F	turquoise	0.17338	0.205548	0.0876265	0.524676	-0.130822	0.341088	-0.0301674	0.826932	0.0728339	0.597189	0.131003	0.340415	0.1368	0.319286	-0.23047	0.0904885	-0.168505	0.21878	0.0671303	0.626282	0.0646429	0.639152	-0.0261172	0.849878	-0.185995	0.173961
IL17RB	turquoise	0.060639	0.660091	0.0139536	0.919463	0.26552	0.0500839	0.202188	0.138776	-0.0487532	0.723737	-0.0283957	0.836953	0.0187411	0.891973	0.00178067	0.989706	0.0152454	0.912035	0.13394	0.329602	-0.0140346	0.918997	0.0289169	0.834002	-0.065584	0.63427
IL17RC	turquoise	0.239819	0.0778111	0.0045142	0.973906	0.005589	0.967697	-0.170481	0.213346	0.22662	0.0961565	0.200114	0.142958	0.0608129	0.659177	0.204525	0.134174	0.127129	0.355007	-0.0278347	0.840132	0.378858	0.00434014	-0.0947912	0.491203	-0.103903	0.450299
IL17RD	turquoise	-0.0579381	0.674365	-0.0146231	0.915612	0.0353619	0.797713	0.288057	0.0329533	-0.125562	0.361018	-0.0722092	0.600347	0.137985	0.315072	-0.302703	0.0246827	-0.342012	0.0105959	0.248798	0.0669995	-0.438999	0.000799722	0.231154	0.0895095	-0.218929	0.108302
IL18	turquoise	-0.0301327	0.827128	-0.0830571	0.5466	-0.0451191	0.743597	0.233539	0.0861611	-0.110298	0.422755	-0.0906528	0.5104	0.102424	0.456809	-0.269455	0.0466574	-0.29339	0.0297088	0.130627	0.341815	-0.409321	0.00191529	0.264204	0.0512745	-0.262625	0.0527338
IL1F10	turquoise	0.0373607	0.786541	0.0251704	0.855261	0.0933413	0.497886	0.189683	0.165428	-0.0296684	0.829752	-0.121742	0.375928	0.0292192	0.832292	-0.0222226	0.872061	-0.118814	0.387602	-0.0548128	0.691025	-0.204335	0.134543	-0.0112612	0.934965	0.0168475	0.902833
IL1R1	turquoise	-0.515116	5.71975e-05	-0.140281	0.307007	0.208744	0.126158	0.405352	0.00214001	-0.19887	0.145512	0.0381539	0.782119	-0.0867923	0.528645	-0.15774	0.250071	0.0387508	0.778796	0.136839	0.319148	-0.597421	1.47026e-06	0.564702	7.09074e-06	-0.0369509	0.788828
IL20RA	turquoise	0.035775	0.795401	-0.177675	0.194369	-0.123847	0.367668	0.0644058	0.640385	-0.0359122	0.794633	-0.108992	0.4283	-0.18871	0.16765	-0.0829934	0.546909	-0.215586	0.113934	0.194534	0.154677	-0.0492747	0.720901	0.0228199	0.868652	0.00342222	0.980217
IL21R	turquoise	0.609888	7.70276e-07	-0.178506	0.192257	-0.359748	0.00698304	-0.585298	2.68706e-06	0.295953	0.0282474	0.226252	0.0967121	-0.0612575	0.656839	0.216004	0.113218	-0.0112556	0.934997	-0.219765	0.106926	0.889301	1.19784e-19	-0.509317	7.15198e-05	-0.0960989	0.485217
IL22	turquoise	0.0557462	0.686034	-0.193012	0.157993	0.0301946	0.826778	-0.0488536	0.72319	-0.215225	0.114554	-0.0583945	0.671945	-0.113495	0.409351	-0.186973	0.171666	0.067236	0.625738	0.0909757	0.508889	-0.106219	0.440213	-0.122045	0.374733	-0.090021	0.513364
IL22RA1	turquoise	-0.264282	0.0512038	-0.00619732	0.964183	0.158975	0.246335	-0.0897817	0.514489	-0.0653401	0.635534	0.0642045	0.641432	0.148818	0.278201	0.0682831	0.620354	0.0892481	0.517002	0.176139	0.198317	-0.0722634	0.600072	-0.0176529	0.898212	-0.00651456	0.962351
IL23A	turquoise	0.475502	0.000243716	0.0645118	0.639834	-0.0844578	0.539833	-0.491154	0.000140385	0.351091	0.0085839	0.443622	0.000692979	0.114878	0.403627	0.0157277	0.909263	0.209133	0.125436	-0.019542	0.887387	0.545068	1.68631e-05	-0.494576	0.000123991	-0.53685	2.38512e-05
IL23R	turquoise	0.304652	0.023727	-0.0668386	0.627786	-0.201612	0.139929	-0.350867	0.00862911	0.184005	0.178694	-0.0273606	0.84282	0.13361	0.330809	-0.024159	0.861018	-0.0984168	0.4747	0.0593098	0.667102	0.291402	0.0308856	-0.251598	0.0638859	-0.107643	0.434074
IL24	turquoise	0.0169866	0.902035	-0.0317872	0.817794	-0.164376	0.23044	-0.120321	0.381566	0.188139	0.168961	0.022514	0.870398	-0.0146364	0.915536	0.0871935	0.526735	-0.289049	0.0323286	0.0370832	0.78809	0.129033	0.347787	0.0570957	0.678841	0.0941691	0.494065
IL25	turquoise	0.251968	0.0634837	-0.127659	0.352989	-0.0868737	0.528257	0.201661	0.13983	-0.0621728	0.652039	-0.11522	0.40222	-0.16969	0.21551	-0.0511305	0.710841	0.00439949	0.974569	-0.183821	0.179136	-0.0106848	0.938287	0.0584625	0.671585	-0.0562214	0.683497
IL2RA	turquoise	0.350343	0.00873604	0.159457	0.244886	-0.326826	0.0148742	-0.340461	0.0109775	0.42052	0.0013903	0.270142	0.0460792	0.215313	0.114404	0.238575	0.0794116	-0.0554251	0.687749	0.121978	0.374995	0.644006	1.12983e-07	-0.187875	0.169571	-0.160719	0.241123
IL2RB	turquoise	0.381132	0.00409371	-0.0566315	0.681312	-0.342088	0.0105773	-0.361685	0.00666282	0.227205	0.0952784	0.0358629	0.794909	-0.0352003	0.798619	0.270644	0.0456608	0.136671	0.319746	-0.327976	0.0145053	0.551803	1.26053e-05	-0.241757	0.0753686	0.0982297	0.475545
IL31RA	turquoise	0.0929207	0.499833	0.00409235	0.976344	-0.0598798	0.664092	-0.0325226	0.813653	-0.0182041	0.895051	0.0124439	0.928152	0.0674396	0.624689	0.0714279	0.604306	0.194722	0.154271	-0.124187	0.366342	0.197259	0.14887	-0.131307	0.339286	-0.132574	0.334605
IL32	turquoise	0.460914	0.000398147	-0.181177	0.185581	-0.172876	0.20689	-0.544417	1.73386e-05	0.226636	0.0961326	0.00798361	0.953869	-0.0373177	0.786781	0.214178	0.116371	0.23545	0.0835487	-0.325474	0.0153185	0.675295	1.55651e-08	-0.400769	0.00242843	0.0413233	0.76452
IL33	turquoise	0.141111	0.304126	0.0106115	0.93871	-0.248006	0.0679025	0.0897926	0.514438	-0.0729556	0.596575	-0.17884	0.191414	-0.132256	0.335777	-0.0123981	0.928416	-0.189584	0.165653	-0.0293592	0.8315	0.0796456	0.56325	-0.0352679	0.79824	0.0729454	0.596626
IL4	turquoise	0.28798	0.0330021	0.120443	0.381079	-0.206098	0.131141	-0.308752	0.0218178	0.150193	0.273735	-0.082151	0.550999	0.064029	0.642345	0.238085	0.0800496	0.235509	0.0834692	-0.197045	0.14932	0.412745	0.00173858	-0.314169	0.0194961	-0.0166587	0.903917
IL5	turquoise	0.302996	0.0245374	-0.0521792	0.705177	0.00264327	0.984719	-0.190236	0.164176	0.0735286	0.593687	-0.116515	0.396916	-0.15178	0.26864	-0.0372778	0.787004	0.193174	0.157639	-0.418253	0.00148478	0.273715	0.0431663	-0.196542	0.150381	-0.115336	0.401745
IL5RA	turquoise	0.1489	0.277934	0.528527	3.35791e-05	-0.0356237	0.796248	-0.120407	0.381224	0.421496	0.00135132	0.236957	0.0815334	-0.00645795	0.962678	-0.169327	0.216509	-0.0779859	0.571436	0.121992	0.374942	0.0907787	0.509811	-0.0866108	0.529511	-0.115846	0.39965
IL6	turquoise	0.063392	0.645665	-0.359916	0.00695474	-0.0267825	0.8461	-0.325076	0.0154513	-0.190592	0.163373	0.0362926	0.792506	0.104171	0.449125	0.119327	0.38554	0.0427237	0.756781	-0.175639	0.199614	0.333396	0.0128696	-0.311891	0.0204456	-0.0883833	0.521087
IL6ST	turquoise	0.0549672	0.690198	0.0713643	0.604628	-0.129374	0.346507	-0.0338556	0.80616	0.0630401	0.647503	-0.0576653	0.675814	0.135375	0.324401	-0.132726	0.334046	-0.262868	0.0525072	-0.116373	0.397494	0.199738	0.143726	0.154253	0.260827	-0.00596806	0.965507
IL7	turquoise	0.271749	0.0447502	-0.146918	0.284455	-0.0874068	0.52572	-0.265305	0.0502772	-0.0333769	0.808849	-0.0183666	0.89412	0.0638552	0.643251	-0.0810696	0.556271	-0.0197823	0.886011	-0.0541944	0.694339	0.286974	0.0336468	-0.25572	0.0595147	-0.167306	0.222124
IL7R	turquoise	0.48016	0.00020739	-0.188647	0.167793	-0.408384	0.00196636	-0.467362	0.00032136	0.231432	0.0891138	0.098927	0.472402	0.0709834	0.606563	0.176357	0.197753	0.0319696	0.816766	-0.126184	0.358624	0.722719	4.66542e-10	-0.406157	0.00209262	-0.244178	0.0724025
IL9R	turquoise	0.0132177	0.923697	-0.00642895	0.962845	-0.101752	0.459786	-0.134621	0.327129	0.149061	0.277409	0.106702	0.438126	0.0201014	0.884185	-0.00457373	0.973562	-0.109553	0.42591	0.316671	0.0184965	0.159956	0.243394	0.00536958	0.968964	0.0255044	0.853361
INHA	turquoise	-0.0457015	0.740403	0.113226	0.410469	0.0352115	0.798556	-0.0123203	0.928864	-0.0175143	0.899007	-0.101715	0.45995	-0.0129947	0.924981	-0.278638	0.0394023	-0.0372222	0.787314	-0.141576	0.302519	0.000521294	0.996986	0.0220056	0.8733	0.153506	0.26317
INHBC	turquoise	-0.0310441	0.821983	-0.222042	0.103251	0.0602878	0.661941	0.0681774	0.620897	-0.0357609	0.79548	-0.0189447	0.890807	-0.0890635	0.517872	0.0171411	0.901148	0.00993361	0.942618	0.0234265	0.865192	-0.0722638	0.60007	-0.0038043	0.978009	-0.125842	0.359939
INHBE	turquoise	0.325513	0.0153055	0.0888088	0.519075	-0.189068	0.166829	0.0144233	0.916761	0.156248	0.254636	0.108596	0.429988	0.147686	0.281916	-0.187492	0.17046	-0.172243	0.208584	-0.0501621	0.716085	0.171441	0.210742	-0.0513865	0.709457	-0.132303	0.335603
INSL4	turquoise	0.153194	0.264155	-0.192476	0.159173	-0.108734	0.429401	-0.264567	0.050944	0.0302457	0.826489	0.0581722	0.673124	0.0520251	0.706009	0.147942	0.281074	0.148984	0.27766	0.0512415	0.710241	0.372605	0.00508665	-0.0969721	0.481241	-0.0584066	0.671881
INSR	turquoise	0.146185	0.286889	-0.100637	0.464743	-0.029595	0.830166	-0.092378	0.502352	-0.0516804	0.707869	0.0673074	0.62537	-0.248286	0.0675822	0.12995	0.344344	0.169661	0.215589	-0.0235989	0.86421	0.20072	0.141727	-0.107576	0.434361	0.100022	0.467488
IREB2	turquoise	0.155263	0.257679	-0.0307072	0.823884	-0.350002	0.00880617	-0.0854795	0.534922	0.21734	0.110951	-0.128005	0.351675	-0.0890614	0.517882	0.0820727	0.55138	-0.187495	0.170452	-0.041246	0.764948	0.38342	0.00385819	0.130959	0.340578	0.181255	0.185389
IRF5	turquoise	0.0354295	0.797335	0.042379	0.758684	-0.126414	0.357741	-0.106705	0.43811	0.207629	0.12824	0.0730184	0.596258	0.0351124	0.799111	-0.0104993	0.939356	-0.0702743	0.610171	0.0995403	0.469647	0.106924	0.437167	-0.0280406	0.838965	0.17345	0.205364
ITGB2	turquoise	-0.143107	0.29727	0.380241	0.00418872	0.126159	0.35872	0.180249	0.187881	0.341877	0.0106286	0.197967	0.147387	-0.156974	0.252407	-0.042075	0.760362	-0.0512296	0.710305	0.0347692	0.801034	-0.301099	0.0254936	0.167771	0.220821	0.255034	0.0602251
ITK	turquoise	0.56848	5.96367e-06	-0.197859	0.147613	-0.305996	0.0230865	-0.560012	8.76496e-06	0.158318	0.248318	0.0441572	0.748883	-0.079963	0.561692	0.19292	0.158196	0.216242	0.112811	-0.345829	0.00970518	0.835882	2.02206e-15	-0.545403	1.66234e-05	-0.153497	0.263198
JAG2	turquoise	0.282996	0.0362994	-0.00168926	0.990234	-0.180662	0.186855	-0.385142	0.0036889	0.168623	0.218453	0.0760816	0.580895	-0.021113	0.878399	0.1291	0.347535	0.124239	0.366141	-0.230014	0.0911458	0.433772	0.000938101	-0.422441	0.00131451	-0.173406	0.205479
JUN	turquoise	-0.0488841	0.723025	-0.436936	0.000851971	-0.138412	0.313564	0.0505178	0.714157	-0.409993	0.00187942	-0.307562	0.0223584	-0.122214	0.374066	0.106266	0.440007	-0.154471	0.260144	0.0637164	0.643974	0.259818	0.0554102	0.148618	0.278857	0.339092	0.0113241
JUND	turquoise	-0.310393	0.021091	0.150919	0.271396	0.288177	0.032877	0.20139	0.140374	-0.0827028	0.548318	0.0720133	0.601338	0.0734934	0.593864	-0.0859973	0.532442	0.136367	0.320833	-0.0205128	0.881831	-0.433774	0.000938043	-0.046709	0.734887	-0.0700959	0.611081
KCNH2	turquoise	0.101595	0.460482	0.288185	0.0328723	-0.00293914	0.983009	0.0362418	0.79279	-0.0137348	0.920722	-0.0249121	0.856731	0.0150701	0.913042	-0.0536865	0.697065	0.201698	0.139755	-0.0819269	0.55209	-0.0633884	0.645684	-0.138782	0.312257	-0.113582	0.408989
KIR2DL1	turquoise	0.12867	0.349159	-0.0643853	0.640491	-0.388348	0.00339115	0.0497739	0.71819	0.0168796	0.902649	0.114338	0.405855	0.0649764	0.63742	-0.0220804	0.872872	-0.173943	0.204057	0.0730352	0.596174	0.0792226	0.565331	-0.00804153	0.953535	-0.0383835	0.780841
KIR2DS1	turquoise	0.149855	0.27483	0.0217192	0.874935	-0.325139	0.0154303	-0.181554	0.184652	0.250466	0.065131	0.24406	0.0725448	0.230576	0.0903367	0.167977	0.220247	-0.117585	0.392566	0.0717422	0.602712	0.145167	0.290294	-0.0188786	0.891186	-0.133575	0.330935
KIR3DL2	turquoise	-0.0210522	0.878747	-0.215454	0.114161	0.0128929	0.925567	0.123524	0.368929	-0.23747	0.0808554	-0.109263	0.427148	0.0542412	0.694088	0.212348	0.1196	-0.0328482	0.811821	-0.181043	0.185912	0.027872	0.83992	0.149217	0.276903	0.146353	0.286332
KLKB1	turquoise	0.327321	0.0147144	-0.203877	0.135439	0.0298837	0.828535	-0.351643	0.00847301	-0.115434	0.401342	-0.121406	0.377255	-0.099583	0.469456	-0.034916	0.800212	0.216231	0.11283	-0.211582	0.120972	0.359409	0.00704043	-0.328291	0.0144054	-0.189058	0.166853
KLRC1	turquoise	0.0961791	0.484851	0.109636	0.42556	-0.0335229	0.808029	-0.107404	0.435097	0.0714853	0.604014	-0.137554	0.316602	0.135864	0.322641	0.0192885	0.888838	0.0956846	0.487109	-0.254921	0.0603427	0.0655539	0.634426	0.0471465	0.732496	0.0261744	0.849553
KLRC2	turquoise	0.278857	0.0392411	-0.0046188	0.973302	-0.12782	0.352378	-0.131151	0.339865	-0.0591451	0.667972	0.0282421	0.837823	0.0850496	0.536986	0.0787543	0.56764	0.0496417	0.718908	-0.173362	0.205597	0.323608	0.01595	-0.178185	0.193072	-0.135789	0.322909
KLRC3	turquoise	0.25862	0.0565855	-0.0435972	0.751965	-0.0771411	0.575624	-0.167423	0.221795	0.00853806	0.950669	0.0409828	0.766405	0.205534	0.132223	0.113394	0.409769	0.164693	0.229531	-0.134017	0.329324	0.318866	0.0176558	-0.122327	0.373622	-0.0676931	0.623385
KLRD1	turquoise	0.146614	0.285461	-0.11719	0.394168	-0.166425	0.224601	-0.254941	0.0603219	-0.0329952	0.810994	-0.244638	0.0718496	0.0722797	0.59999	0.187706	0.169963	0.207939	0.127659	-0.181578	0.184593	0.204777	0.133686	-0.0697798	0.612694	0.0586658	0.670508
KLRK1	turquoise	0.107456	0.434876	0.223758	0.100546	-0.201615	0.139924	-0.126887	0.355932	0.185715	0.17462	0.267177	0.0486172	0.203001	0.137162	-0.0948508	0.49093	0.10052	0.465264	-0.00150234	0.991315	0.16582	0.226315	0.020498	0.881916	-0.169993	0.214679
KNG1	turquoise	0.0136391	0.921272	-0.0881274	0.522299	0.115939	0.39927	-0.210946	0.12212	-0.111463	0.417838	-0.0159041	0.90825	0.175236	0.200665	0.134911	0.326078	0.220127	0.106336	-0.427807	0.00112206	0.152344	0.266843	-0.185647	0.174781	-0.0245804	0.858619
KRAS	turquoise	0.00112869	0.993475	0.039875	0.772548	0.107942	0.432789	-0.118064	0.390624	0.0825628	0.548998	0.0905472	0.510895	0.056478	0.68213	0.0294823	0.830804	0.167308	0.222116	-0.262248	0.0530868	0.26737	0.0484484	-0.0329429	0.811288	-0.15947	0.244848
LALBA	turquoise	-0.0876466	0.52458	-0.220402	0.105887	-0.0309522	0.822502	0.0103813	0.940037	-0.270696	0.0456179	-0.329067	0.0141623	-0.135329	0.324568	-0.0459886	0.73883	-0.221419	0.104246	-0.191885	0.160482	0.0793351	0.564778	-0.00559567	0.967658	0.166238	0.225131
LANCL1	turquoise	0.616788	5.32129e-07	-0.0932883	0.498131	-0.340295	0.0110189	-0.660257	4.15409e-08	0.258131	0.0570709	0.131657	0.337988	0.0179153	0.896707	0.174492	0.202611	0.132579	0.334586	-0.238547	0.0794486	0.889454	1.15721e-19	-0.639671	1.46089e-07	-0.257904	0.0572975
LAT	turquoise	0.495516	0.000119805	-0.0861925	0.531509	-0.0377395	0.784429	-0.667048	2.68518e-08	0.106461	0.439165	0.200324	0.14253	0.0991175	0.471545	0.247305	0.0687088	0.330403	0.0137522	-0.287486	0.0333174	0.705616	1.7891e-09	-0.724228	4.12391e-10	-0.233156	0.0866922
LBP	turquoise	0.249098	0.0666612	0.134609	0.32717	-0.0301325	0.827129	-0.357132	0.00743675	0.276244	0.0411975	0.210325	0.123249	0.0864338	0.530356	0.108797	0.429131	0.0802328	0.560368	-0.0876968	0.524342	0.389826	0.00326124	-0.212696	0.118981	0.0089454	0.948319
LCK	turquoise	0.614564	6.00056e-07	-0.127788	0.352499	-0.183027	0.181055	-0.670918	2.0834e-08	0.246285	0.0698972	0.190848	0.162797	0.0378708	0.783697	0.138035	0.314897	0.203102	0.136963	-0.335019	0.0124119	0.847049	3.62351e-16	-0.596547	1.53686e-06	-0.266046	0.0496147
LCN1	turquoise	0.129049	0.347727	-0.059804	0.664492	-0.200896	0.141372	0.165306	0.227779	0.02883	0.834494	0.016876	0.90267	0.074135	0.590637	0.305537	0.0233034	-0.288748	0.032517	0.229033	0.0925724	0.0764235	0.579192	0.111277	0.418623	0.0824166	0.549708
LCN10	turquoise	-0.0467641	0.734586	-0.0504816	0.714353	-0.229914	0.0912913	-0.144336	0.293097	0.15716	0.251839	0.223836	0.100424	0.0578726	0.674713	-0.0459914	0.738815	-0.035319	0.797954	-0.0233512	0.865621	0.186802	0.172066	0.0777798	0.572456	-0.136093	0.321818
LCN12	turquoise	0.038164	0.782063	0.172516	0.207853	-0.105797	0.44204	-0.12835	0.350369	0.239724	0.0779327	-0.0828594	0.547558	0.101318	0.461711	-0.170219	0.214062	-0.13631	0.321039	-0.0772556	0.575055	-0.00649471	0.962465	0.0606901	0.659823	0.036317	0.792369
LCN2	turquoise	-0.457428	0.000446254	-0.113019	0.411328	0.633603	2.07947e-07	0.2167	0.112033	-0.595377	1.63045e-06	-0.365171	0.00611871	-0.0474596	0.730786	-0.117261	0.393879	0.252425	0.0629887	0.0799122	0.561941	-0.418032	0.00149429	0.098381	0.474862	0.163746	0.232259
LCN6	turquoise	-0.108365	0.430976	0.112786	0.4123	-0.07956	0.563671	-0.0956519	0.487259	0.23	0.091166	-0.0187364	0.892	-0.0342071	0.804187	-0.00971937	0.943854	-0.0587995	0.6698	0.105176	0.44474	0.0592505	0.667415	-0.0276027	0.841446	0.0939834	0.494921
LCN8	turquoise	0.121641	0.376328	-0.180971	0.18609	-0.178814	0.191478	-0.023035	0.867425	-0.23665	0.0819407	-0.27017	0.0460557	0.0723159	0.599807	-0.0148514	0.9143	-0.189688	0.165417	0.255092	0.0601645	0.0877024	0.524315	0.0198856	0.88542	0.1828	0.181605
LCN9	turquoise	0.188548	0.168021	0.148491	0.279271	-0.174791	0.201828	-0.00177467	0.98974	0.124518	0.365057	-0.0287449	0.834975	-0.139614	0.309339	-0.00469001	0.97289	-0.0455973	0.740974	-0.166712	0.223793	0.15925	0.245507	-0.123742	0.368074	0.0531845	0.699763
LEAP2	turquoise	0.456059	0.000466553	-0.0487426	0.723794	-0.265197	0.0503744	-0.343725	0.0101877	0.178404	0.192514	0.0997807	0.46857	-0.0562319	0.683442	-0.00210642	0.987823	0.0627637	0.648947	-0.103697	0.451205	0.46802	0.000314333	-0.436725	0.00085749	-0.504312	8.64555e-05
LECT2	turquoise	-0.135101	0.32539	0.231812	0.0885751	0.120576	0.380551	0.040156	0.770989	0.169287	0.216619	0.241235	0.0760199	0.271651	0.0448301	-0.0491527	0.721564	0.00208228	0.987962	0.0224274	0.870891	-0.238693	0.0792596	-0.023144	0.866803	-0.164031	0.231435
LEFTY1	turquoise	-0.123101	0.370583	-0.05054	0.714037	0.19841	0.146465	-0.0414229	0.763968	-0.0632207	0.646559	0.115635	0.400517	0.00732183	0.957689	-0.0522699	0.704688	0.25562	0.0596172	-0.010764	0.937831	0.0549976	0.690035	-0.051407	0.709346	-0.131511	0.338529
LEP	turquoise	0.0211894	0.877963	-0.0334146	0.808637	-0.0238124	0.862993	0.258713	0.0564938	-0.0348796	0.800416	-0.0402597	0.770413	0.120887	0.379315	-0.230618	0.0902765	-0.385577	0.00364718	0.165319	0.227741	-0.322195	0.0164429	0.277597	0.0401748	-0.179732	0.189171
LEPR	turquoise	-0.19584	0.151873	0.263532	0.051892	0.282953	0.0363289	0.336201	0.0120873	0.00517301	0.9701	0.0504754	0.714387	0.198691	0.145883	-0.0972525	0.479968	0.0595935	0.665603	-0.00924264	0.946604	-0.353972	0.00801886	0.0837074	0.543453	-0.206217	0.130915
LGMN	turquoise	0.306296	0.0229455	-0.33859	0.0114536	-0.113847	0.407889	-0.38483	0.00371915	-0.120878	0.37935	-0.0659163	0.63255	-0.262679	0.0526835	0.181112	0.185739	0.0570431	0.679121	-0.315877	0.0188088	0.638616	1.55423e-07	-0.312942	0.0200027	0.300742	0.0256773
LGR4	turquoise	0.0224643	0.870681	-0.04981	0.717994	-0.0694531	0.614362	-0.0971977	0.480216	-0.0546085	0.692119	-0.0162338	0.906357	0.0261267	0.849824	-0.168715	0.218198	-0.12465	0.364547	-0.0777161	0.572772	-0.0709337	0.606815	0.0598168	0.664424	-0.00550661	0.968173
LGR6	turquoise	0.237526	0.0807827	-0.0526288	0.702754	-0.0899442	0.513725	-0.351179	0.00856618	0.133579	0.330921	-0.15207	0.267716	-0.120983	0.378935	-0.00965995	0.944197	0.0266566	0.846815	-0.120061	0.382602	0.310416	0.0210812	-0.246199	0.0699983	0.000611592	0.996464
LHCGR	turquoise	0.121233	0.377942	-0.0473924	0.731153	-0.189108	0.166738	-0.167304	0.222127	0.173197	0.206036	0.111851	0.416213	0.34374	0.0101842	0.0267258	0.846422	0.0740634	0.590997	0.0686982	0.618226	0.212238	0.119796	0.0643753	0.640544	0.00203553	0.988232
LIFR	turquoise	-0.208096	0.127365	0.0491268	0.721705	0.169106	0.217118	0.135944	0.322351	-0.0887897	0.519165	-0.323829	0.015874	-0.0374696	0.785934	-0.133064	0.332804	-0.0771021	0.575817	-0.0248348	0.857171	-0.265947	0.049703	0.0973706	0.479432	0.218571	0.108894
LILRB3	turquoise	-0.438488	0.000812379	0.000124041	0.999283	0.0992159	0.471103	0.555754	1.05957e-05	-0.19822	0.14686	-0.220406	0.105881	0.0496166	0.719044	-0.11745	0.393114	-0.34502	0.0098884	0.258185	0.0570172	-0.705239	1.84088e-09	0.620648	4.3098e-07	0.147729	0.281774
LIMS1	turquoise	-0.041842	0.761651	0.102691	0.45563	0.383875	0.00381287	-0.060686	0.659844	-0.0561941	0.683643	0.0132742	0.923372	0.0626803	0.649383	-0.117702	0.392091	0.084409	0.540068	-0.131333	0.339191	0.093391	0.497656	-0.0737725	0.59246	-0.0814182	0.554569
LMBR1	turquoise	0.137085	0.31827	-0.348338	0.0091555	-0.234946	0.0842309	-0.0930971	0.499016	-0.0240858	0.861435	0.013562	0.921715	-0.189431	0.166001	0.0671808	0.626022	0.0242547	0.860473	-0.151194	0.270514	0.531861	2.93104e-05	0.051473	0.70899	0.104874	0.446055
LRP1	turquoise	0.0562268	0.683469	0.26543	0.0501648	-0.0908089	0.509669	-0.0813336	0.554982	0.280821	0.037822	0.0867883	0.528664	0.0498938	0.71754	-0.0868185	0.52852	-0.0839688	0.542191	-0.232115	0.0881478	0.093842	0.495573	-0.0576208	0.67605	-0.0249423	0.856559
LTA	turquoise	0.489965	0.000146532	-0.0579942	0.674068	-0.104952	0.445715	-0.616921	5.28306e-07	0.256202	0.0590197	0.311513	0.0206067	-0.01661	0.904197	0.262167	0.0531631	0.278207	0.0397202	-0.139766	0.308805	0.747378	5.58379e-11	-0.628212	2.82766e-07	-0.188876	0.167268
LTB	turquoise	0.422875	0.00129793	-0.0161257	0.906977	-0.165093	0.228386	-0.434514	0.00091724	0.263617	0.0518132	0.301904	0.0250838	-0.0534964	0.698086	0.242267	0.0747355	0.0661159	0.631518	-0.105983	0.441233	0.665591	2.95143e-08	-0.443004	0.000706447	0.0203385	0.882828
LTB4R2	turquoise	0.254045	0.0612606	-0.0141168	0.918524	-0.0333433	0.809038	-0.0444694	0.747166	-0.000233111	0.998652	-0.0617049	0.654491	-0.0540206	0.695271	-0.0325609	0.813437	0.0346049	0.801955	0.233182	0.0866556	0.24477	0.0716913	-0.109865	0.424587	0.0321365	0.815826
LTBP1	turquoise	-0.124962	0.363337	-0.0507193	0.713066	-0.113108	0.410959	0.0637698	0.643696	-0.141131	0.304056	-0.0321472	0.815766	0.0612067	0.657107	0.0161458	0.906862	0.0232815	0.866019	-0.111252	0.418729	0.000279489	0.998384	0.0421849	0.759755	-0.0844206	0.540012
LTBP3	turquoise	0.645585	1.02783e-07	-0.0323776	0.814469	-0.371628	0.00521286	-0.606099	9.40238e-07	0.407202	0.00203251	0.248705	0.067105	0.0905908	0.510691	0.167809	0.220716	0.0945316	0.492397	-0.142057	0.300865	0.738875	1.19241e-10	-0.616851	5.30306e-07	-0.408124	0.00198072
LTBP4	turquoise	0.615332	5.75724e-07	-0.23989	0.0777206	-0.370589	0.00535025	-0.606483	9.21549e-07	0.186551	0.172654	0.112232	0.414616	0.0695842	0.613692	0.386366	0.00357261	0.206911	0.129595	-0.137313	0.317456	0.653411	6.37857e-08	-0.594422	1.71065e-06	-0.225336	0.0981061
LTF	turquoise	-0.347684	0.00929606	-0.0806576	0.558287	0.62948	2.63187e-07	0.197526	0.148308	-0.556474	1.02628e-05	-0.368162	0.00568336	0.0170881	0.901452	-0.224142	0.0999479	0.258736	0.0564714	0.0323374	0.814695	-0.357943	0.00729342	0.0710761	0.606092	0.00836459	0.95167
LYZ	turquoise	0.0428702	0.755972	0.327568	0.0146352	0.11289	0.411868	-0.0295966	0.830157	0.26874	0.0472651	-0.0225509	0.870187	0.0528447	0.701591	-0.112089	0.415213	0.0151876	0.912367	-0.0304482	0.825346	0.0304953	0.82508	0.0391937	0.776333	0.112562	0.413236
MALT1	turquoise	0.46356	0.000364816	-0.0378729	0.783685	-0.365996	0.00599591	-0.357946	0.0072929	0.224435	0.0994939	0.154828	0.259031	0.106516	0.438927	0.0945537	0.492295	-0.0823746	0.549912	-0.156257	0.254608	0.707089	1.59956e-09	-0.316994	0.0183705	-0.177125	0.195775
MAP2K1	turquoise	0.108509	0.430363	0.169042	0.217294	-0.198513	0.146251	-0.185921	0.174135	0.431537	0.00100359	0.228984	0.092644	0.104732	0.446676	0.0383887	0.780811	-0.0415538	0.763244	-0.0644105	0.64036	0.450403	0.000559563	0.0365902	0.790843	-0.0130561	0.924627
MAP2K2	turquoise	-0.0304708	0.825218	0.233883	0.0856854	0.0301174	0.827214	-0.0363317	0.792288	0.168392	0.219094	0.190508	0.163563	-0.134072	0.329125	0.0921362	0.503476	0.112755	0.412428	0.013563	0.92171	-0.099512	0.469774	-0.186195	0.173489	0.0517429	0.707532
MAP3K14	turquoise	0.41005	0.00187639	-0.120347	0.381464	-0.36456	0.00621115	-0.254593	0.060685	0.277227	0.0404521	0.259271	0.0559445	0.173309	0.205738	0.17181	0.209746	-0.21166	0.120832	-0.135804	0.322857	0.585791	2.62315e-06	-0.23582	0.0830506	-0.140884	0.304912
MAPK1	turquoise	-0.53682	2.38815e-05	0.110854	0.420402	0.266007	0.0496489	0.645289	1.04626e-07	-0.113758	0.408259	0.0282186	0.837956	0.0168369	0.902894	-0.294748	0.0289269	-0.0551959	0.688974	0.268869	0.047155	-0.726932	3.29934e-10	0.694232	4.15713e-09	-0.0181765	0.89521
MARCO	turquoise	0.245696	0.0705901	0.278855	0.0392426	-0.269729	0.0464265	-0.0911271	0.508181	0.272877	0.0438354	0.0510679	0.711179	0.0655426	0.634485	0.129263	0.346923	-0.143613	0.295544	0.0377099	0.784593	0.207898	0.127735	-0.10097	0.463259	0.306878	0.0226739
MASP1	turquoise	0.170022	0.214602	-0.124975	0.363287	-0.106867	0.43741	-0.263536	0.0518884	-0.0276765	0.841028	-0.093291	0.498119	0.0968469	0.48181	-0.0253817	0.854059	-0.0886517	0.519818	0.022144	0.87251	0.166558	0.224227	-0.176277	0.197959	-0.01168	0.932552
MASP2	turquoise	0.00815697	0.952868	0.173325	0.205696	0.0841555	0.54129	-0.122293	0.373755	0.224246	0.0997867	0.149936	0.274567	0.265737	0.04989	-0.067827	0.622697	-0.0181431	0.895401	0.0646185	0.639279	-0.0809124	0.55704	-0.0432581	0.753833	-0.0940737	0.494504
MBL2	turquoise	-0.111018	0.419712	-0.0060793	0.964864	0.0238081	0.863017	0.0246891	0.858	-0.119301	0.385643	0.00365722	0.978859	0.0177151	0.897856	-0.21332	0.117877	0.00196632	0.988632	-0.0556922	0.686322	-0.177206	0.19557	0.0353165	0.797968	-0.0884397	0.52082
MC1R	turquoise	0.176023	0.198618	-0.267868	0.0480153	-0.326386	0.0150177	-0.150814	0.271735	-0.0824502	0.549545	-0.133665	0.330608	-0.238028	0.0801247	0.247947	0.0679696	0.0173026	0.900222	-0.115193	0.402333	0.388635	0.00336562	-0.0714573	0.604156	-0.0226639	0.869542
MC2R	turquoise	-0.233652	0.0860047	-0.0284832	0.836457	0.219239	0.10779	0.324471	0.015655	-0.120447	0.381066	-0.0592895	0.667209	0.148549	0.279082	-0.11806	0.390642	-0.0943555	0.493207	0.2058	0.131713	-0.33937	0.011253	0.123781	0.367922	0.00954542	0.944857
MCHR2	turquoise	-0.0460346	0.738578	-0.0951664	0.489482	0.0988979	0.472533	0.294134	0.0292781	-0.160702	0.241172	-0.0759467	0.581568	0.169739	0.215375	-0.0474749	0.730703	-0.264178	0.0512982	0.229603	0.0917422	-0.413903	0.00168224	0.143493	0.295953	-0.190413	0.163777
MIA	turquoise	-0.156719	0.253187	0.0657294	0.633517	0.0722891	0.599942	-0.237122	0.0813143	0.0283288	0.837332	0.101961	0.458858	-0.0052974	0.969381	0.186943	0.171737	0.288466	0.0326944	-0.146155	0.286988	0.184285	0.178022	-0.0172049	0.900782	0.204592	0.134044
MICA	turquoise	0.111502	0.417677	-0.167338	0.222034	-0.0346797	0.801536	-0.133014	0.332991	-0.0142757	0.91761	0.141008	0.304482	0.104607	0.447221	0.258599	0.0566066	0.0237573	0.863307	-0.0346556	0.801671	0.368379	0.00565282	-0.115117	0.402645	0.161911	0.237604
MIF	turquoise	0.432072	0.000987536	-0.348619	0.00909582	-0.141098	0.304171	-0.451741	0.000536156	-0.061128	0.65752	-0.0399988	0.771861	-0.056128	0.683996	0.18385	0.179065	0.0630414	0.647495	-0.226799	0.0958869	0.798113	2.94651e-13	-0.425039	0.00121792	0.0903096	0.512009
MLN	turquoise	0.145849	0.28801	-0.0728974	0.596869	-0.101574	0.460573	-0.0538073	0.696416	-0.120584	0.380518	0.000821273	0.995252	-0.0756642	0.582978	-0.0868902	0.528179	-0.0448558	0.745043	-0.136874	0.319022	0.204567	0.134093	-0.0825444	0.549087	-0.0205842	0.881423
MPO	turquoise	-0.424246	0.00124673	0.055224	0.688825	0.738729	1.20776e-10	0.15828	0.248431	-0.372333	0.00512146	-0.284195	0.0354827	0.0282803	0.837607	-0.137608	0.316409	0.274242	0.0427495	0.143606	0.29557	-0.403553	0.00224937	0.0809801	0.556709	0.0814793	0.554271
MSR1	turquoise	-0.100638	0.464736	0.307501	0.0223863	0.140101	0.307638	0.0504677	0.714428	0.161475	0.238888	-0.0569928	0.679388	0.000190446	0.998899	-0.0938015	0.49576	0.0749153	0.586724	0.0840543	0.541778	-0.0825011	0.549297	0.0953349	0.48871	0.17505	0.201148
MTNR1B	turquoise	-0.131619	0.33813	0.317347	0.0182338	0.10735	0.43533	-0.011425	0.934021	0.107924	0.432867	0.0665854	0.629092	0.0247182	0.857834	-0.218797	0.108519	0.0346025	0.801969	0.125388	0.361691	-0.155342	0.257435	0.0435915	0.751997	-0.110167	0.423307
MUC4	turquoise	0.0520757	0.705736	0.0700326	0.611403	0.045143	0.743466	0.105633	0.442755	0.14755	0.282363	0.116187	0.398256	-0.0923145	0.502647	-0.200021	0.143148	-0.201117	0.140926	-0.0432997	0.753604	-0.00878163	0.949264	-0.0164196	0.905289	-0.16424	0.230834
MUC5AC	turquoise	0.140476	0.306329	0.0427619	0.75657	-0.0661033	0.631583	-0.239563	0.0781381	0.30354	0.0242683	0.222819	0.102019	0.197348	0.148683	-0.0169641	0.902164	-0.029659	0.829804	0.146339	0.286376	0.26856	0.0474199	-0.0984174	0.474697	-0.0715566	0.603653
NCK1	turquoise	0.461937	0.000384949	-0.000807414	0.995332	-0.268823	0.047195	-0.388012	0.00342138	0.242617	0.0743034	0.135229	0.324927	0.119829	0.383529	-0.00304747	0.982383	0.0887786	0.519218	-0.0592616	0.667357	0.669103	2.34786e-08	-0.168807	0.217943	-0.0224009	0.871043
NCR2	turquoise	0.116121	0.398526	-0.136186	0.321483	0.195998	0.151536	-0.0894693	0.515959	-0.106452	0.439203	-0.202145	0.138862	-0.00820926	0.952567	0.00150909	0.991276	0.196025	0.151479	-0.104172	0.449125	-0.0307689	0.823536	-0.10243	0.456786	-0.0819412	0.55202
NCR3	turquoise	0.491996	0.000136177	-0.036385	0.79199	-0.414838	0.0016379	-0.509524	7.09558e-05	0.393537	0.00295413	0.262409	0.0529362	0.000658268	0.996194	0.299645	0.0262476	0.205387	0.132506	-0.126404	0.357783	0.635915	1.81939e-07	-0.431674	0.000999446	-0.200159	0.142867
NDP	turquoise	-0.0863212	0.530894	0.124617	0.364672	0.343899	0.0101471	0.160919	0.24053	-0.111525	0.417579	-0.0254009	0.85395	0.299373	0.0263906	-0.0738831	0.591903	0.140835	0.305083	-0.0340392	0.805129	-0.161336	0.239298	-0.0116483	0.932734	-0.0512805	0.71003
NEDD4	turquoise	-0.0361031	0.793566	-0.100734	0.464309	-0.143894	0.294593	0.0594544	0.666337	0.00278886	0.983878	-0.0349939	0.799775	-0.00892823	0.948418	0.143709	0.295219	-0.22427	0.0997499	-0.0395077	0.774588	0.192129	0.15994	0.109221	0.427323	0.312615	0.0201396
NENF	turquoise	0.325792	0.0152129	0.0260265	0.850394	-0.0186067	0.892744	-0.565531	6.82772e-06	0.204263	0.134684	0.33798	0.0116126	-0.110245	0.422976	0.152227	0.267216	0.337638	0.0117027	-0.285473	0.0346281	0.590144	2.11765e-06	-0.50681	7.86759e-05	-0.116034	0.398881
NEO1	turquoise	-0.152572	0.266119	0.121529	0.376768	0.0635189	0.645003	-0.149404	0.276292	0.0295248	0.830563	0.1801	0.188252	0.0397347	0.773327	-0.111726	0.416737	0.156887	0.252674	-0.173289	0.205791	-0.0072184	0.958286	0.011975	0.930853	-0.0584983	0.671395
NFATC1	turquoise	0.203189	0.13679	-0.0507099	0.713117	-0.0644477	0.640167	-0.177424	0.195011	0.15794	0.249463	0.268331	0.0476158	0.204172	0.134863	0.0969338	0.481415	0.000296153	0.998288	-0.0865503	0.5298	0.400008	0.00247956	-0.138988	0.311534	-0.309482	0.0214918
NFATC3	turquoise	0.431471	0.00100557	-0.119031	0.386728	-0.317706	0.0180959	-0.398824	0.00256093	0.233034	0.0868616	0.0234187	0.865237	0.0750662	0.585968	0.131199	0.339686	-0.132236	0.335851	-0.194143	0.155524	0.652718	6.65724e-08	-0.192219	0.159742	-0.000259119	0.998502
NFATC4	turquoise	-0.263597	0.0518315	-0.0672128	0.625857	0.258499	0.056705	0.240152	0.0773875	-0.225603	0.0976989	0.0357009	0.795816	0.0909643	0.508942	0.117914	0.391232	-0.0571315	0.678651	0.133099	0.332677	-0.313405	0.0198101	0.148781	0.278324	0.0612556	0.65685
NFKB1	turquoise	0.175555	0.199833	0.0201243	0.884054	-0.118004	0.390868	-0.113389	0.409791	0.207721	0.128068	0.153671	0.26265	-0.120395	0.381273	0.154758	0.25925	-0.0872185	0.526615	-0.174364	0.202949	0.443228	0.000701532	-0.016265	0.906177	0.365242	0.0061081
NFKBIE	turquoise	0.295858	0.0283003	0.0782504	0.570128	-0.129698	0.345288	-0.338166	0.0115639	0.319186	0.0175361	0.202607	0.137942	-0.0862208	0.531373	0.087992	0.522941	-0.1191	0.386454	-0.127801	0.352449	0.473334	0.000262524	-0.154817	0.259065	0.376364	0.00462544
NFYB	turquoise	0.0818695	0.552369	-0.0296467	0.829874	0.00465972	0.973065	0.00922211	0.946722	0.0207793	0.880307	-0.0329092	0.811478	0.197029	0.149353	-0.22004	0.106477	-0.348336	0.00915596	0.141765	0.301868	-0.126884	0.355944	0.143919	0.294506	-0.209346	0.125043
NGFR	turquoise	-0.0216762	0.875181	-0.165171	0.228164	0.0816443	0.553467	-0.181693	0.18431	-0.174432	0.20277	0.156686	0.253289	-0.229102	0.0924726	0.162528	0.235798	0.398583	0.00257779	-0.0896508	0.515105	0.15183	0.26848	-0.193853	0.156155	0.0216768	0.875177
NMB	turquoise	0.360065	0.0069297	-0.184813	0.17676	-0.185855	0.17429	-0.380926	0.00411546	-0.0422392	0.759456	0.0211392	0.87825	0.0203324	0.882863	0.0079363	0.954142	-0.0524557	0.703687	-0.0395244	0.774495	0.491369	0.000139299	-0.394281	0.00289574	-0.167427	0.221783
NOX3	turquoise	0.00680542	0.960671	0.0158902	0.90833	0.0572741	0.677892	-0.118327	0.389565	0.102491	0.456514	0.169111	0.217104	-0.0327713	0.812254	0.261792	0.0535171	0.172007	0.209216	0.086751	0.528842	0.186289	0.173267	-0.105425	0.443656	-0.030416	0.825528
NOX4	turquoise	0.100646	0.464704	-0.138322	0.313879	-0.0726113	0.598313	0.0944577	0.492737	-0.000715432	0.995864	-0.0261449	0.849721	0.105117	0.444996	0.125777	0.360188	-0.141852	0.30157	-0.151201	0.270492	0.171095	0.211679	0.00170009	0.990171	-0.0747052	0.587776
NOX5	turquoise	-0.0700064	0.611537	0.252656	0.0627405	0.11419	0.406469	0.235684	0.0832329	0.13964	0.309248	0.0659987	0.632124	-0.0165917	0.904302	-0.249207	0.0665379	0.0892281	0.517096	-0.151207	0.270474	-0.430473	0.00103616	0.0470026	0.733283	-0.0988093	0.472932
NPPA	turquoise	-0.195551	0.152491	0.268769	0.0472411	0.0803917	0.559589	-0.0464121	0.736511	-0.0429693	0.755426	-0.0844513	0.539864	0.0394316	0.775011	-0.333069	0.0129635	0.0370113	0.788491	0.167141	0.222584	-0.222723	0.10217	-0.015693	0.909463	0.0335426	0.807918
NPR3	turquoise	0.00469019	0.972889	0.0285269	0.83621	0.0206581	0.881	0.260469	0.0547803	-0.228461	0.093412	-0.323514	0.0159825	0.0288184	0.83456	-0.0728707	0.597003	-0.0422925	0.759161	0.0569806	0.679453	-0.128499	0.349804	0.0693813	0.614729	-0.0938602	0.495489
NPY	turquoise	0.0686495	0.618475	0.00251208	0.985478	0.237764	0.0804698	0.10852	0.430313	-0.0798017	0.562484	-0.146352	0.286333	-0.0229101	0.868137	0.052894	0.701326	-0.0496574	0.718822	-0.0456063	0.740925	-0.0677429	0.623129	-0.0562458	0.683367	-0.0741733	0.590445
NR0B1	turquoise	-0.0851599	0.536456	0.00126231	0.992702	-0.0989405	0.472341	-0.002782	0.983917	0.134233	0.328539	-0.071202	0.605452	-0.026545	0.847449	0.145185	0.290235	-0.134257	0.32845	0.0759784	0.58141	0.0681332	0.621124	0.127966	0.351821	0.0518528	0.706938
NR1D2	turquoise	0.548475	1.45664e-05	-0.0295344	0.830509	-0.512388	6.35689e-05	-0.397166	0.00267895	0.40021	0.00246588	0.101838	0.459402	0.0870422	0.527454	0.120209	0.382013	-0.153345	0.263676	-0.0802446	0.56031	0.685871	7.53775e-09	-0.295379	0.028569	-0.191963	0.16031
NR1H3	turquoise	0.509629	7.06725e-05	-0.0805324	0.558899	-0.317122	0.0183211	-0.398094	0.00261234	0.327124	0.0147779	0.00144867	0.991625	-0.087649	0.524569	0.0402304	0.770576	0.0481465	0.72704	-0.127399	0.353978	0.476251	0.000237511	-0.171948	0.209374	0.0313652	0.820172
NR1I2	turquoise	0.0699532	0.611809	-0.129347	0.346606	-0.20767	0.128163	-0.136487	0.320405	0.151746	0.268748	0.0818456	0.552486	-0.0881592	0.522148	0.00357661	0.979325	-0.07767	0.573001	-0.0321806	0.815578	0.207814	0.127893	-0.00229573	0.986728	-0.0142551	0.917729
NR1I3	turquoise	-0.221072	0.104805	-0.19512	0.153415	0.00548016	0.968325	0.186815	0.172034	-0.14584	0.288041	-0.0796266	0.563344	0.0579914	0.674083	-0.0398317	0.772788	0.0766207	0.57821	0.119377	0.38534	-0.161541	0.238692	0.149659	0.275466	0.00349828	0.979777
NR2C1	turquoise	0.601243	1.20944e-06	0.0107249	0.938056	-0.356166	0.00761073	-0.468561	0.000308671	0.235886	0.0829619	-0.0151569	0.912543	0.039307	0.775703	-0.0201246	0.884052	0.00017087	0.999012	-0.0967392	0.4823	0.581314	3.25867e-06	-0.50645	7.97561e-05	-0.399082	0.00254301
NR2F2	turquoise	-0.0260759	0.850113	-0.176573	0.197196	-0.134516	0.32751	-0.208985	0.12571	-0.0811685	0.555788	-0.0157502	0.909134	0.0977783	0.477585	0.0431782	0.754274	-0.133053	0.332846	-0.330262	0.013795	0.278525	0.039485	-0.10304	0.454095	0.0254073	0.853914
NR2F6	turquoise	0.54395	1.76869e-05	0.0716955	0.602948	-0.291497	0.0308285	-0.315389	0.0190029	0.372444	0.00510723	0.33672	0.011947	-0.0184324	0.893743	-0.0877315	0.524177	-0.108334	0.431111	-0.0408444	0.767172	0.614001	6.18504e-07	-0.394103	0.00290968	-0.353682	0.00807429
NR3C2	turquoise	0.417021	0.00153848	-0.132529	0.334769	-0.411256	0.00181358	-0.354529	0.00791349	0.308779	0.0218056	0.329815	0.0139315	-0.0222277	0.872032	0.156807	0.252918	-0.063147	0.646944	-0.087975	0.523022	0.66063	4.05682e-08	-0.305269	0.0234309	-0.227771	0.0944345
NR5A1	turquoise	0.0637884	0.643599	0.130577	0.342002	0.0759063	0.58177	0.104972	0.445628	0.00970946	0.943911	-0.103242	0.453205	0.111047	0.419593	-0.0490869	0.721922	-0.0380784	0.78254	-0.00417089	0.97589	-0.142068	0.300825	-0.00410627	0.976264	-0.0451614	0.743365
NRAS	turquoise	0.247802	0.068136	-0.0707038	0.607985	-0.153029	0.264674	-0.250127	0.0655071	0.0793114	0.564894	-0.0994845	0.469897	-0.076928	0.576682	0.181729	0.18422	0.0693988	0.61464	-0.215386	0.114279	0.575939	4.2103e-06	-0.144158	0.293697	0.244859	0.0715851
NRG1	turquoise	0.0134623	0.92229	0.461031	0.000396615	-0.0458334	0.73968	0.233424	0.0863201	0.390748	0.00318242	0.209421	0.124905	0.119179	0.386133	-0.288154	0.032892	-0.17636	0.197746	0.0274214	0.842475	-0.0965281	0.48326	0.127116	0.355059	-0.0961101	0.485165
NRG2	turquoise	0.111707	0.416814	-0.224106	0.100004	-0.207321	0.128819	-0.0408493	0.767145	-0.0319555	0.816846	-0.0439621	0.749956	-0.378443	0.00438657	0.15116	0.270624	0.187349	0.170791	-0.128872	0.348397	0.0559234	0.685087	-0.0509172	0.711995	0.138129	0.314564
NRP2	turquoise	-0.0345125	0.802473	-0.0205235	0.88177	0.155752	0.256164	0.0320224	0.816469	0.0572447	0.678049	-0.00827586	0.952182	0.122266	0.37386	-0.00464085	0.973175	-0.000130004	0.999248	-0.206115	0.13111	-0.0271184	0.844194	0.0997249	0.468819	-0.160335	0.242263
NTF3	turquoise	0.0909419	0.509047	0.240864	0.0764858	-0.275854	0.0414963	0.117606	0.392479	0.33429	0.0126157	0.124276	0.365995	0.162497	0.235887	0.0973987	0.479304	-0.291752	0.0306755	-0.00611538	0.964656	0.149439	0.276179	0.0874193	0.52566	0.0174381	0.899444
NUDT6	turquoise	0.337661	0.0116965	-0.0209325	0.879431	-0.215238	0.114533	-0.433258	0.000952823	0.0691726	0.615796	-0.17093	0.212127	-0.122041	0.374748	-0.000659592	0.996187	0.0572677	0.677926	-0.24008	0.077479	0.566517	6.52672e-06	-0.344912	0.00991301	0.021207	0.877862
OGN	turquoise	0.100992	0.463161	-0.0426689	0.757083	-0.135448	0.324139	0.111388	0.418157	-0.0605034	0.660806	-0.124975	0.363287	0.110868	0.420343	0.0525734	0.703053	-0.181923	0.183746	0.0249752	0.856372	0.116226	0.398098	0.0198572	0.885582	-0.0840203	0.541942
OLR1	turquoise	-0.351569	0.00848783	-0.0749653	0.586473	0.682216	9.71718e-09	0.20544	0.132405	-0.566677	6.47898e-06	-0.392957	0.00300042	-0.0598716	0.664135	-0.188881	0.167257	0.32343	0.0160114	0.0297265	0.829423	-0.378249	0.00440839	0.0388769	0.778095	0.0742857	0.58988
OPRK1	turquoise	-0.101512	0.460848	-0.0775729	0.573482	-0.015636	0.90979	0.129975	0.344249	0.137602	0.316432	0.181803	0.184041	0.0547114	0.691568	0.0992265	0.471055	-0.0432821	0.753701	-0.088949	0.518413	-0.053129	0.700061	0.13411	0.328985	-0.11106	0.419536
ORM1	turquoise	-0.351147	0.0085725	0.0136287	0.921332	0.355778	0.00768165	0.555823	1.05632e-05	-0.181447	0.184914	0.011762	0.93208	0.0399753	0.771991	-0.193819	0.156229	0.0314424	0.819737	0.228256	0.0937153	-0.545951	1.62377e-05	0.417374	0.00152291	-0.192835	0.158382
ORM2	turquoise	-0.462717	0.000375153	-0.0405357	0.768883	0.381159	0.00409086	0.537837	2.28899e-05	-0.206583	0.130216	0.0186262	0.892632	-0.0381054	0.782389	-0.291873	0.0306036	-0.157873	0.249665	0.299799	0.0261671	-0.547549	1.51599e-05	0.412934	0.00172928	-0.105731	0.442328
OXTR	turquoise	0.0150085	0.913397	0.0713044	0.604932	0.023676	0.86377	-0.145428	0.289418	-0.00647213	0.962596	0.151872	0.268346	0.116873	0.395456	0.0201112	0.884128	0.265004	0.0505483	-0.20982	0.124171	0.213379	0.117772	-0.173756	0.204554	-0.128987	0.347962
PAEP	turquoise	0.045299	0.74261	-0.147404	0.282847	0.020635	0.881132	-0.188244	0.16872	-0.112813	0.412188	0.144887	0.291235	-0.0229975	0.867639	-0.363062	0.00644312	-0.00485186	0.971955	-0.121213	0.378021	0.0852125	0.536203	-0.048489	0.725175	-0.13323	0.332197
PAK3	turquoise	-0.0262319	0.849227	-0.100648	0.464694	-0.216406	0.112531	0.0402209	0.770629	-0.0161846	0.906639	-0.234784	0.0844513	-0.291746	0.0306794	0.160747	0.241039	0.0137795	0.920465	-0.173789	0.204464	0.207453	0.128571	0.0197246	0.886341	0.22398	0.1002
PAK4	turquoise	0.144703	0.291857	0.195044	0.153578	-0.222505	0.102515	-0.188787	0.167472	0.443184	0.000702492	0.232573	0.0875043	0.074402	0.589297	0.078769	0.567567	-0.0545226	0.692579	0.00694855	0.959844	0.316502	0.0185627	-0.0176306	0.89834	-0.0234292	0.865177
PAK6	turquoise	0.0101194	0.941547	-0.0102326	0.940894	-0.0719469	0.601674	0.0910752	0.508424	0.0679151	0.622244	-0.0416095	0.762937	0.0523497	0.704258	-0.0881936	0.521986	-0.106775	0.437808	0.0951032	0.489772	0.101804	0.459553	0.141278	0.303551	0.181618	0.184493
PCSK1	turquoise	0.05955	0.665833	0.0776978	0.572863	0.0733095	0.594791	0.020422	0.88235	-0.157987	0.24932	-0.0871645	0.526873	0.0196085	0.887006	0.154723	0.259359	0.00954062	0.944885	0.0665269	0.629394	-0.121603	0.376476	-0.0840343	0.541875	-0.00822396	0.952482
PDCD1	turquoise	0.405852	0.00211047	-0.527155	3.54959e-05	-0.0481973	0.726764	-0.187109	0.171349	-0.329271	0.0140992	-0.245366	0.0709806	-0.12797	0.35181	0.0446944	0.74593	-0.11358	0.408996	-0.0495596	0.719354	0.304672	0.0237174	-0.193941	0.155963	0.121159	0.378236
PDF	turquoise	0.0690525	0.616411	0.0210312	0.878867	0.246142	0.0700645	-0.294708	0.0289496	-0.0711266	0.605835	-0.0869001	0.528131	0.0328475	0.811825	-0.0635998	0.644581	0.0816808	0.553289	0.0489763	0.722523	0.243001	0.0738326	-0.233539	0.0861601	0.153661	0.262681
PDGFB	turquoise	0.0655639	0.634375	0.16366	0.232506	0.0356466	0.79612	-0.0353539	0.797758	0.18191	0.183777	0.0822707	0.550417	0.026262	0.849056	0.11135	0.418314	0.0578497	0.674834	0.108117	0.432038	0.121677	0.376184	-0.0894856	0.515883	-0.127409	0.353942
PDGFC	turquoise	0.112621	0.412988	0.122777	0.371853	0.171654	0.210168	0.058503	0.67137	-0.0225973	0.869922	0.023061	0.867276	-0.0589611	0.668945	-0.103709	0.451154	0.019057	0.890164	-0.237225	0.0811793	0.0905699	0.510789	0.0157471	0.909152	0.0151306	0.912694
PDGFD	turquoise	0.203254	0.136662	-0.1551	0.258185	-0.145629	0.288745	-0.160871	0.240672	-0.0134696	0.922247	-0.116292	0.397828	0.0915871	0.506033	0.223022	0.101699	0.10292	0.454622	-0.119202	0.386041	0.189386	0.166104	-0.0820832	0.551329	-0.0448588	0.745027
PDGFRA	turquoise	0.121332	0.377551	0.162271	0.236548	-0.178156	0.193144	-0.0844171	0.540029	0.412198	0.00176581	0.119918	0.383177	0.148012	0.280842	0.394507	0.00287822	0.0612748	0.656749	-0.0640628	0.64217	0.374555	0.00484252	-0.0381811	0.781968	0.00939556	0.945722
PDIA3	turquoise	-0.0541487	0.694584	-0.162838	0.234892	0.119197	0.386064	-0.0173061	0.900202	-0.323222	0.0160835	0.0255524	0.853089	-0.0993885	0.470328	-0.0277722	0.840486	0.248232	0.0676434	-0.145611	0.288808	0.0848175	0.538101	0.031192	0.821149	0.0449556	0.744495
PDK1	turquoise	0.08247	0.549448	-0.321594	0.0166565	-0.0972561	0.479951	-0.126486	0.357468	-0.148043	0.280742	-0.0429216	0.755689	-0.348271	0.00916997	-0.0495794	0.719246	-0.201236	0.140684	-0.0835371	0.544276	0.207769	0.127976	-0.00815461	0.952882	0.0974361	0.479135
PENK	turquoise	-0.0148977	0.914034	0.192023	0.160175	-0.143464	0.296053	0.291104	0.0310652	0.195568	0.152454	0.0796388	0.563284	-0.0240416	0.861687	-0.265829	0.0498082	-0.280783	0.0378489	0.0377424	0.784413	-0.215379	0.11429	0.225069	0.0985164	0.0337212	0.806914
PF4	turquoise	-0.186777	0.172125	0.166879	0.223323	0.188962	0.167072	0.0379163	0.783443	-0.0459112	0.739254	-0.0992731	0.470846	-0.145742	0.288369	0.0490438	0.722156	0.0544546	0.692944	-0.183384	0.180189	-0.25449	0.0607927	-0.02364	0.863975	0.071048	0.606234
PGF	turquoise	-0.00319519	0.981529	0.125182	0.362484	-0.203728	0.135731	0.00812017	0.953081	0.190029	0.164644	0.0913214	0.507273	-0.0777618	0.572545	-0.00744541	0.956976	-0.150546	0.272598	0.274915	0.0422228	0.179434	0.189918	0.127831	0.352336	0.24035	0.0771351
PGLYRP1	turquoise	-0.563607	7.45267e-06	-0.181953	0.183671	0.595067	1.6561e-06	0.453059	0.000513975	-0.557121	9.97251e-06	-0.38675	0.00353679	-0.102742	0.455407	-0.152304	0.266971	0.0888221	0.519012	0.0562574	0.683305	-0.589601	2.17534e-06	0.298211	0.0270098	0.223055	0.101647
PGLYRP4	turquoise	-0.148103	0.280544	0.0496487	0.71887	-0.113793	0.408113	0.26122	0.0540604	-0.0617529	0.654239	-0.00894772	0.948305	-0.00425659	0.975395	0.0494788	0.719792	-0.272942	0.0437836	-0.0656169	0.6341	-0.137493	0.316816	-0.0315959	0.818872	-0.0797982	0.562501
PGRMC2	turquoise	0.555608	1.06644e-05	-0.283079	0.0362426	-0.438376	0.000815202	-0.528156	3.40872e-05	0.114701	0.404356	0.0408227	0.767292	-0.0239591	0.862157	0.233514	0.0861951	-0.00211448	0.987776	-0.165686	0.226696	0.907245	1.3916e-21	-0.431957	0.000990962	0.0417556	0.762128
PI3	turquoise	-0.00569876	0.967063	0.000131364	0.999241	0.220469	0.105779	-0.0461208	0.738106	0.053201	0.699674	0.171845	0.209653	-0.0789118	0.566863	-0.345967	0.00967418	-0.0202039	0.883598	-0.044575	0.746586	-0.0428725	0.75596	-0.00325704	0.981172	-0.136881	0.318996
PIK3R1	turquoise	0.225088	0.0984875	0.0270592	0.84453	-0.316501	0.0185629	-0.271665	0.0448183	0.297665	0.0273049	0.204002	0.135194	-0.0714793	0.604044	0.0238663	0.862686	-0.0494722	0.719828	-0.291896	0.0305894	0.587107	2.45956e-06	-0.166528	0.22431	-0.0584923	0.671427
PIK3R3	turquoise	-0.130338	0.342894	0.20139	0.140376	0.230901	0.0898713	-0.0138079	0.920301	0.0476828	0.729569	0.172695	0.207373	0.0327396	0.812432	-0.104978	0.445601	0.131021	0.340348	-0.075055	0.586024	-0.164669	0.229599	-0.0657111	0.633612	-0.0372122	0.78737
PLA2G2A	turquoise	0.0891102	0.517652	-0.0262707	0.849006	-0.17103	0.211856	-0.0158636	0.908483	-0.00418184	0.975827	0.0647709	0.638487	-0.134119	0.328952	-0.106852	0.437475	-0.0768314	0.577162	-0.078239	0.570184	0.148437	0.279448	0.05603	0.684519	0.114499	0.405193
PLAU	turquoise	-0.357729	0.00733098	0.176669	0.196948	0.246598	0.0695309	0.256822	0.0583877	-0.105154	0.444835	-0.109737	0.425131	-0.129426	0.346309	-0.169824	0.215142	0.0740043	0.591294	0.042336	0.758921	-0.422922	0.00129613	0.186577	0.172592	0.231387	0.0891778
PLCG1	turquoise	0.620716	4.29372e-07	-0.22577	0.0974437	-0.167234	0.222324	-0.512985	6.21216e-05	0.109119	0.42776	0.0300063	0.827842	0.164372	0.230452	0.157163	0.251828	0.0498476	0.717791	-0.170935	0.212112	0.640054	1.42837e-07	-0.575185	4.36295e-06	-0.39904	0.00254592
PLXNA1	turquoise	0.486287	0.000167128	-0.131649	0.338017	-0.162437	0.236063	-0.505018	8.41892e-05	0.214487	0.115834	0.234473	0.0848758	0.0739644	0.591495	0.267315	0.0484966	0.0913265	0.50725	-0.0751708	0.585444	0.517962	5.11801e-05	-0.55064	1.32608e-05	-0.307775	0.0222609
PLXNB1	turquoise	0.0579196	0.674464	-0.029981	0.827985	-0.0361005	0.79358	0.199864	0.143469	0.00371816	0.978507	0.0221713	0.872354	0.043367	0.753233	-0.0898951	0.513956	-0.147872	0.281304	0.292128	0.0304514	-0.0797732	0.562623	0.104296	0.44858	-0.139394	0.310107
PLXNB2	turquoise	0.411177	0.00181765	0.498025	0.000109257	-0.318197	0.0179083	-0.349257	0.00896124	0.760093	1.69484e-11	0.378797	0.00434692	0.139371	0.31019	0.0803106	0.559986	-0.0365574	0.791026	-0.114018	0.407182	0.445962	0.000643998	-0.386932	0.00352	-0.161271	0.23949
PLXND1	turquoise	-0.0534212	0.69849	-0.0619245	0.65334	-0.180958	0.186121	-0.205099	0.133061	0.139578	0.309464	0.148045	0.280735	-0.213115	0.11824	0.0705069	0.608987	0.313754	0.019666	0.0255655	0.853014	0.182001	0.183555	-0.0688936	0.617225	-0.0187346	0.892011
PNOC	turquoise	0.381077	0.00409951	-0.381604	0.00404405	-0.18159	0.184564	-0.443639	0.000692611	-0.116735	0.39602	0.162591	0.235615	0.0204137	0.882398	0.0979952	0.476604	0.113013	0.411356	0.011929	0.931117	0.651075	7.36524e-08	-0.408245	0.00197403	-0.156406	0.254148
POMC	turquoise	0.208809	0.126036	0.0503365	0.715139	0.113572	0.40903	-0.470557	0.000288545	0.121719	0.376019	0.123555	0.368805	-0.0179337	0.896602	0.0733027	0.594825	0.197986	0.147347	-0.147733	0.281761	0.413509	0.00170123	-0.405269	0.00214496	-0.150238	0.27359
PPARD	turquoise	0.110653	0.421252	0.0394606	0.77485	-0.427649	0.00112732	-0.261988	0.0533318	0.279139	0.0390345	0.138594	0.312922	-0.125245	0.362242	0.044914	0.744724	0.0380837	0.78251	-0.221305	0.104429	0.41187	0.00178232	-0.00408449	0.976389	-0.0231931	0.866523
PPBP	turquoise	-0.165505	0.22721	0.180159	0.188106	0.332216	0.0132116	0.157764	0.249998	0.0527598	0.702049	0.315691	0.0188827	0.132612	0.334466	-0.0930444	0.49926	0.196066	0.151391	-0.152907	0.265059	-0.134003	0.329375	0.0866911	0.529128	-0.270163	0.0460618
PPIA	turquoise	0.39114	0.00314941	0.0740915	0.590856	-0.275201	0.042	-0.26459	0.0509236	0.393245	0.00297734	0.563532	7.47821e-06	0.243776	0.0728877	-0.0192968	0.88879	-0.0805484	0.558821	0.118873	0.387364	0.472979	0.000265725	-0.267971	0.0479267	-0.427502	0.00113229
PPP3CB	turquoise	0.439002	0.000799649	-0.00149068	0.991382	-0.154143	0.261169	-0.487297	0.000161223	0.179465	0.18984	-0.0342723	0.803821	-0.101459	0.461084	0.294077	0.0293111	0.168835	0.217865	-0.23075	0.0900872	0.757306	2.21477e-11	-0.517627	5.18569e-05	0.0798892	0.562054
PPP3CC	turquoise	0.56882	5.87077e-06	-0.218538	0.108948	-0.269434	0.0466752	-0.721693	5.07147e-10	0.141273	0.303567	0.0377204	0.784535	0.0702852	0.610116	0.192398	0.159346	0.152807	0.265375	-0.126633	0.356902	0.865548	1.51809e-17	-0.563509	7.48598e-06	-0.19998	0.143233
PPP3R2	turquoise	-0.369182	0.00554117	0.0972221	0.480106	0.0707928	0.607532	0.0269135	0.845356	-0.114501	0.405185	-0.104175	0.449111	0.0908061	0.509682	-0.0300805	0.827423	0.0154757	0.910711	0.0567441	0.680712	-0.234004	0.0855191	0.201665	0.139822	0.108407	0.430796
PPY	turquoise	0.00112427	0.9935	0.0118226	0.931731	0.055025	0.689889	-0.141745	0.301938	0.0684744	0.619373	-0.0427166	0.756819	0.217093	0.111368	0.147516	0.282477	0.0972444	0.480004	0.157361	0.251225	0.0977975	0.477498	-0.133419	0.331506	-0.0257297	0.85208
PRDX1	turquoise	0.473905	0.00025745	-0.162623	0.235521	-0.0645878	0.639439	-0.50008	0.000101263	0.0454331	0.741875	-0.0761414	0.580597	-0.19935	0.144524	0.185308	0.175584	0.114931	0.403411	-0.253195	0.0621627	0.729746	2.60857e-10	-0.504579	8.55919e-05	0.227924	0.0942064
PRDX2	turquoise	-0.126138	0.358803	0.302793	0.0246383	0.313281	0.0198617	0.19225	0.159674	-0.0708751	0.607114	-0.0547944	0.691123	0.0951369	0.489617	-0.0846272	0.539017	0.157566	0.2506	-0.113877	0.407766	-0.350561	0.00869139	-0.13371	0.330441	-0.274256	0.0427384
PRKCA	turquoise	0.341954	0.01061	0.0550106	0.689966	-0.138554	0.313062	-0.394478	0.00288047	0.317414	0.0182082	0.30384	0.0241215	-0.0021946	0.987313	0.0686459	0.618493	-0.0161892	0.906612	-0.290101	0.0316768	0.613577	6.32767e-07	-0.414012	0.00167702	-0.275861	0.0414905
PRKCQ	turquoise	0.571846	5.102e-06	-0.162305	0.236449	-0.215077	0.11481	-0.60688	9.02566e-07	0.157394	0.251124	-0.0521633	0.705263	-0.0013606	0.992134	0.161213	0.239661	0.140519	0.306182	-0.296015	0.0282124	0.865552	1.51695e-17	-0.525349	3.81735e-05	-0.146849	0.284683
PRL	turquoise	0.205309	0.132657	0.0114474	0.933892	-0.300047	0.0260376	0.0657768	0.633272	0.16112	0.239935	0.0493837	0.720309	0.163726	0.232314	0.148955	0.277755	-0.281443	0.037381	0.0529284	0.701141	0.0418289	0.761723	-0.0645362	0.639707	-0.123031	0.370856
PRLR	turquoise	-0.0536392	0.697319	-0.061907	0.653432	0.0555877	0.68688	0.0350264	0.799593	-0.044568	0.746624	0.025361	0.854177	-0.0211814	0.878008	-0.0554679	0.68752	-0.0498745	0.717644	0.0433039	0.753581	0.177718	0.194259	0.174727	0.201996	0.0405156	0.768994
PROC	turquoise	0.0624291	0.650697	-0.042498	0.758026	-0.210825	0.122338	0.0154187	0.911039	-0.0527661	0.702014	-0.159211	0.245623	-0.0465571	0.735718	-0.143964	0.294356	-0.170182	0.214163	-0.0456187	0.740857	-0.0738665	0.591987	0.00730946	0.957761	0.171384	0.210895
PROCR	turquoise	0.193428	0.157083	-0.359765	0.00698025	0.0661219	0.631487	-0.288581	0.0326222	-0.0312206	0.820987	0.00246082	0.985774	-0.136921	0.318853	0.231968	0.0883555	0.140476	0.306329	0.0473853	0.731192	0.373435	0.00498143	-0.299096	0.0265372	-0.206957	0.129507
PROK1	turquoise	-0.186023	0.173894	-0.0919018	0.504567	0.106984	0.436909	0.147554	0.28235	-0.275098	0.0420801	-0.0861476	0.531723	0.0136206	0.921378	0.0770261	0.576195	-0.0126754	0.926819	0.06203	0.652787	-0.194143	0.155524	0.103437	0.452346	0.197279	0.148826
PRTN3	turquoise	-0.354655	0.0078898	-0.215356	0.11433	0.62334	3.71417e-07	0.0878298	0.523711	-0.581474	3.23361e-06	-0.386667	0.00354453	-0.0291479	0.832695	-0.035215	0.798536	0.242298	0.0746973	0.0298937	0.828478	-0.282725	0.0364861	0.0671162	0.626355	0.180604	0.186998
PSMC2	turquoise	0.429299	0.00107322	-0.296037	0.0282001	-0.168267	0.219439	-0.413768	0.00168872	-0.0686414	0.618516	-0.191185	0.162043	-0.181052	0.185889	0.188692	0.16769	0.0600975	0.662944	-0.250968	0.0645765	0.702506	2.26122e-09	-0.365609	0.00605326	0.323568	0.0159637
PSMC3	turquoise	0.474025	0.000256388	-0.260431	0.0548167	-0.25778	0.057422	-0.521978	4.36763e-05	0.0861414	0.531753	0.0287083	0.835183	-0.198229	0.146842	0.245878	0.0703756	0.0889502	0.518407	-0.286805	0.0337564	0.807729	9.20731e-14	-0.436452	0.000864669	0.225365	0.098062
PSMC4	turquoise	0.485845	0.000169775	-0.0975476	0.47863	-0.284125	0.0355294	-0.522992	4.19488e-05	0.215301	0.114423	0.00530123	0.969359	0.0393095	0.775689	0.135578	0.323669	0.0678443	0.622608	-0.0574289	0.677069	0.716304	7.81258e-10	-0.368585	0.00562393	-0.00146148	0.991551
PSMC5	turquoise	0.492799	0.000132273	-0.203106	0.136954	-0.302761	0.0246541	-0.496111	0.000117224	0.148093	0.280577	0.0599285	0.663835	-0.13125	0.339498	0.241037	0.076268	0.0120933	0.930171	-0.334967	0.0124262	0.839741	1.13296e-15	-0.382284	0.00397355	0.159887	0.2436
PSMC6	turquoise	0.448526	0.000593931	0.0648074	0.638298	-0.271581	0.0448878	-0.26759	0.0482566	0.227788	0.094408	0.000927305	0.994639	0.0636141	0.644507	0.0646161	0.639292	0.00112678	0.993486	-0.0786944	0.567935	0.508067	7.50103e-05	-0.205552	0.132189	-0.0714577	0.604154
PSMD1	turquoise	0.288614	0.0326012	-0.235272	0.0837899	-0.153928	0.261844	-0.398482	0.00258492	-0.0569307	0.679719	-0.138749	0.312373	-0.159647	0.244316	0.22965	0.0916733	-0.0166958	0.903704	-0.268381	0.0475727	0.570655	5.39276e-06	-0.355648	0.00770541	0.410151	0.00187103
PSMD10	turquoise	0.378946	0.0043304	-0.0335817	0.807698	-0.221678	0.103831	-0.40478	0.00217422	0.17888	0.191313	-0.0332627	0.80949	0.00589543	0.965926	0.211535	0.121056	0.0985895	0.473922	-0.121686	0.376149	0.724177	4.14132e-10	-0.275094	0.0420835	0.106722	0.438036
PSMD11	turquoise	0.159024	0.246186	-0.141924	0.30132	-0.0339237	0.805777	-0.0796744	0.563109	-0.0785846	0.568477	-0.0311696	0.821275	-0.0378902	0.783588	-0.0759297	0.581653	-0.193385	0.157177	0.0589725	0.668885	0.312281	0.0202804	-0.0671265	0.626302	0.0965207	0.483294
PSMD13	turquoise	0.26025	0.0549913	0.170057	0.214505	-0.20683	0.129748	-0.211214	0.121635	0.419985	0.00141212	0.118835	0.387517	0.0821443	0.551032	0.121355	0.377458	-0.0479632	0.728039	-0.10147	0.461037	0.431289	0.00101108	0.0139215	0.919647	0.086059	0.532147
PSMD14	turquoise	0.381196	0.00408688	-0.36054	0.00685051	-0.0558146	0.685668	-0.325226	0.0154011	-0.243757	0.0729105	-0.22394	0.100262	-0.0660633	0.63179	0.0966578	0.48267	0.00748494	0.956748	-0.19213	0.159939	0.610587	7.42245e-07	-0.400804	0.00242613	0.0833017	0.545415
PSMD2	turquoise	0.389585	0.00328209	-0.132559	0.334661	-0.0439816	0.749849	-0.424184	0.00124901	0.115934	0.39929	0.0268051	0.845971	-0.0542528	0.694025	0.265967	0.0496845	0.0869832	0.527736	-0.251076	0.0644573	0.696566	3.50822e-09	-0.431346	0.00100935	0.252524	0.0628823
PSMD3	turquoise	0.357918	0.00729788	0.0103191	0.940395	0.0549545	0.690266	-0.221788	0.103656	0.266509	0.0492044	0.173037	0.206462	0.270563	0.0457278	0.0922583	0.502908	-0.0780687	0.571026	0.17699	0.196122	0.36977	0.00546059	-0.107133	0.436264	-0.0446295	0.746286
PSMD5	turquoise	0.137116	0.31816	-0.115611	0.400614	-0.0446843	0.745985	-0.291128	0.0310507	0.126363	0.357937	0.114416	0.405533	-0.0777633	0.572538	0.145	0.290856	0.137316	0.317445	-0.0909712	0.50891	0.562549	7.8187e-06	-0.166247	0.225105	0.0439406	0.750074
PSMD6	turquoise	0.367937	0.00571505	-0.158057	0.249107	-0.185534	0.175049	-0.122003	0.374897	0.0691306	0.616011	-0.0510406	0.711327	-0.00012899	0.999254	0.122787	0.371812	-0.105347	0.443995	-0.103967	0.45002	0.572713	4.89958e-06	-0.0424802	0.758124	0.215999	0.113225
PSMD7	turquoise	0.571596	5.16177e-06	-0.0355149	0.796857	-0.290019	0.031727	-0.513374	6.11943e-05	0.301655	0.02521	0.0866359	0.529391	-0.0493974	0.720235	0.0788304	0.567264	0.0574968	0.676708	-0.0706937	0.608036	0.808836	8.01923e-14	-0.402005	0.00234745	0.0733656	0.594508
PSMD8	turquoise	0.522295	4.31291e-05	-0.112562	0.413237	-0.316556	0.0185415	-0.537868	2.28598e-05	0.300944	0.025573	0.0449072	0.74476	-0.194586	0.154565	0.208193	0.127182	0.0558865	0.685284	-0.236789	0.0817556	0.820341	1.80702e-14	-0.345408	0.00979998	0.182245	0.182956
PSME2	turquoise	0.253578	0.0617551	-0.274834	0.0422858	-0.106326	0.43975	-0.339293	0.0112727	-0.168918	0.217637	-0.33932	0.0112657	-0.224803	0.0989248	0.307671	0.0223082	0.026528	0.847545	-0.25911	0.0561027	0.534957	2.5802e-05	-0.258795	0.0564128	0.560037	8.75535e-06
PSME3	turquoise	0.409945	0.00188196	0.0560929	0.684183	-0.325829	0.0152008	-0.404145	0.00221286	0.42823	0.00110801	0.28825	0.0328312	-0.0139967	0.919215	0.1346	0.327204	0.029365	0.831467	-0.187327	0.170843	0.708798	1.40336e-09	-0.284441	0.0353167	0.0727178	0.597775
PSPN	turquoise	0.128637	0.349282	-0.0484673	0.725293	-0.0720063	0.601374	-0.0296013	0.830131	-0.046296	0.737147	0.0278979	0.839773	-0.143776	0.294991	-0.112956	0.411593	0.00791479	0.954266	-0.0101743	0.94123	0.0599494	0.663725	-0.0620113	0.652885	-0.0649751	0.637427
PTGDR	turquoise	0.039496	0.774653	-0.0402947	0.770219	-0.251933	0.0635217	-0.175745	0.199337	0.0311636	0.821309	-0.143075	0.297377	0.0250224	0.856103	0.0848023	0.538174	0.0761603	0.580503	-0.26473	0.050796	0.0714196	0.604348	-0.0111464	0.935627	-0.094139	0.494203
PTGER1	turquoise	0.098864	0.472685	0.189853	0.165042	0.0210659	0.878669	-0.000266787	0.998458	0.26604	0.0496199	0.209998	0.123846	-0.0538349	0.696268	-0.0311294	0.821502	0.0786271	0.568267	0.128443	0.350017	-0.0833007	0.54542	0.0164442	0.905148	-0.117611	0.39246
PTGER2	turquoise	0.321032	0.0168582	0.0562776	0.683198	-0.182612	0.182063	-0.350284	0.00874816	0.285745	0.0344484	-0.0563934	0.682581	0.0308307	0.823187	0.273656	0.0432134	0.237132	0.0813013	-0.347073	0.00942915	0.474288	0.000254087	-0.227897	0.0942466	0.00128203	0.992588
PTGER3	turquoise	0.165141	0.228249	-0.0738288	0.592176	-0.0876803	0.52442	-0.148908	0.27791	0.140505	0.30623	0.0659703	0.632271	0.00691766	0.960023	0.235258	0.0838083	0.0318276	0.817566	0.0181741	0.895223	0.260178	0.055061	-0.111448	0.417902	0.0374319	0.786144
PTK2	turquoise	0.0835526	0.544201	-0.114898	0.403547	0.0412632	0.764852	-0.281327	0.0374632	-0.065316	0.635659	0.26948	0.046636	-0.00468327	0.972929	0.151931	0.268158	0.123557	0.3688	-0.11556	0.400823	0.460398	0.000404962	-0.274926	0.0422142	0.0305314	0.824876
PTN	turquoise	0.234256	0.0851734	0.00669326	0.961319	-0.0737	0.592824	-0.429642	0.00106228	0.320882	0.0169124	0.0997793	0.468576	-0.145176	0.290265	0.230288	0.0907503	0.0878304	0.523708	-0.155068	0.258286	0.544728	1.71102e-05	-0.249184	0.0665633	0.0499399	0.71729
PTPN11	turquoise	0.291394	0.0308902	-0.0824414	0.549587	-0.177224	0.195522	-0.283072	0.0362474	0.165887	0.226126	0.0590242	0.668612	-0.00930148	0.946264	0.0391648	0.776493	-0.123355	0.369588	-0.310056	0.0212389	0.69861	3.0198e-09	-0.154232	0.260892	0.0771386	0.575636
PYY	turquoise	0.0061412	0.964507	-0.0290436	0.833285	-0.00270154	0.984382	0.109433	0.42642	-0.0209765	0.87918	-0.327521	0.0146504	-0.208213	0.127146	-0.222222	0.102965	-0.0943455	0.493253	-0.212902	0.118616	0.00327089	0.981092	0.0204154	0.882388	-0.048566	0.724756
RABEP1	turquoise	0.418342	0.00148096	-0.143005	0.297616	-0.292161	0.0304318	-0.397739	0.00263764	0.195056	0.153553	0.148872	0.278027	-0.0318811	0.817265	0.0834758	0.544573	-0.104253	0.448767	-0.00788366	0.954446	0.603423	1.08075e-06	-0.178642	0.191914	0.17762	0.194511
RABEP2	turquoise	0.357394	0.00739019	-0.418961	0.00145466	-0.123169	0.370316	-0.230418	0.0905631	-0.165063	0.228472	0.03915	0.776576	-0.0281619	0.838277	-0.00349107	0.979819	-0.207139	0.129164	0.0294008	0.831265	0.208262	0.127055	-0.236412	0.0822574	-0.15452	0.259991
RAET1E	turquoise	0.0277702	0.840497	0.121632	0.37636	-0.162837	0.234894	0.14925	0.276795	0.120008	0.382816	0.0439448	0.750051	-0.000171555	0.999008	-0.0382552	0.781555	-0.22636	0.0965495	0.122775	0.371858	0.0283497	0.837213	0.167288	0.222172	-0.045816	0.739776
RAET1L	turquoise	-0.311272	0.0207102	-0.102121	0.458149	0.269376	0.0467246	0.100058	0.467326	-0.250295	0.0653205	-0.249326	0.0664035	-0.0464215	0.73646	0.128128	0.351207	-0.0296125	0.830068	0.194367	0.15504	-0.318189	0.0179117	0.103775	0.450864	0.138002	0.315013
RARB	turquoise	0.0854426	0.535099	0.0543754	0.693368	-0.235601	0.083345	-0.027148	0.844026	0.130289	0.343078	-0.100287	0.466306	-0.00976068	0.943616	0.179585	0.189539	-0.0715493	0.603689	-0.0114195	0.934053	0.118928	0.387145	-0.0473271	0.73151	-0.131544	0.338407
RARG	turquoise	0.21048	0.122967	0.164888	0.228974	0.124054	0.36686	-0.297637	0.0273199	0.0986876	0.47348	-0.0990338	0.471922	0.200178	0.142828	-0.122441	0.373173	-0.0983661	0.474929	-0.00864574	0.950048	0.268113	0.0478041	-0.200413	0.14235	-0.124303	0.365892
RASGRP1	turquoise	0.549606	1.38699e-05	-0.0609778	0.65831	-0.266163	0.0495108	-0.484522	0.000177929	0.217321	0.110983	0.0864984	0.530047	-0.00249596	0.985571	0.0622628	0.651567	0.125822	0.360016	-0.269625	0.046514	0.811716	5.57547e-14	-0.480654	0.000203842	-0.258557	0.0566476
RASGRP3	turquoise	0.310653	0.0209778	-0.340848	0.0108811	-0.219174	0.107897	-0.472531	0.000269817	-0.123619	0.368555	-0.11175	0.416635	-0.0800002	0.561509	0.204973	0.133305	-0.0795114	0.56391	-0.126207	0.358536	0.707219	1.58377e-09	-0.380414	0.00417013	0.172181	0.20875
RBP1	turquoise	-0.145228	0.290092	-0.0994948	0.469851	-0.0180552	0.895905	0.0923786	0.502349	-0.0868164	0.528531	-0.0129613	0.925173	0.0607605	0.659452	-0.000129784	0.99925	-0.011599	0.933019	0.106148	0.440521	-0.103992	0.449909	0.131536	0.338437	0.154315	0.260633
RBP4	turquoise	-0.160951	0.240434	0.100664	0.464623	0.171197	0.211401	0.210455	0.123011	0.0214044	0.876734	0.0461728	0.737821	0.00717718	0.958524	0.111077	0.419465	0.024076	0.861491	0.265366	0.0502226	-0.193772	0.156332	0.166473	0.224465	-0.0179586	0.896459
REG1A	turquoise	0.0378264	0.783944	-0.0332726	0.809435	-0.0540742	0.694984	0.145734	0.288397	-0.0399164	0.772318	-0.0495109	0.719618	-0.0144481	0.916619	-0.141585	0.302488	0.0483183	0.726105	-0.126669	0.356765	-0.0437421	0.751167	0.0775155	0.573766	-0.0475572	0.730254
RELA	turquoise	0.260198	0.0550413	-0.0234727	0.864929	-0.307195	0.0225269	-0.195975	0.151586	0.120477	0.380946	-0.0726261	0.598239	0.0272278	0.843573	0.129087	0.347586	-0.0797382	0.562795	0.13638	0.320787	0.458743	0.000427518	-0.117742	0.391928	0.103674	0.451306
RETN	turquoise	-0.426119	0.00117967	0.0262526	0.849109	0.536737	2.39645e-05	0.174664	0.20216	-0.340505	0.0109666	-0.252167	0.0632672	-0.0655907	0.634235	0.0359037	0.794681	0.0904204	0.51149	0.0183047	0.894475	-0.288553	0.0326399	0.11135	0.418316	0.44769	0.000609867
RETNLB	turquoise	-0.0502955	0.715361	-0.186803	0.172063	0.211618	0.120908	0.0338682	0.806089	-0.0180017	0.896212	0.0983721	0.474902	0.064538	0.639698	0.0543127	0.693704	-0.0207057	0.880728	0.0551791	0.689065	0.134222	0.328578	0.0028767	0.98337	-0.0693745	0.614764
RFX5	turquoise	0.594574	1.6977e-06	-0.158329	0.248284	-0.392226	0.0030596	-0.577356	3.93702e-06	0.125049	0.362998	0.0226106	0.869846	-0.0300685	0.82749	0.231629	0.0888353	0.0404763	0.769212	-0.106376	0.439531	0.85277	1.42283e-16	-0.574541	4.49708e-06	-0.0141222	0.918493
RFXANK	turquoise	0.110395	0.422343	-0.0983444	0.475027	0.0294635	0.83091	-0.209354	0.125029	-0.0169111	0.902468	0.139312	0.310397	-0.199261	0.144705	0.2845	0.0352768	0.32371	0.0159148	-0.0824746	0.549426	0.264789	0.0507431	-0.362931	0.00646371	0.132303	0.335603
RFXAP	turquoise	0.546958	1.55504e-05	0.152629	0.265941	-0.485498	0.000171881	-0.387056	0.00350853	0.354432	0.00793186	0.179838	0.188907	0.11598	0.399101	0.0151384	0.91265	0.0659716	0.632264	-0.0895763	0.515455	0.644729	1.08199e-07	-0.375767	0.0046962	-0.315067	0.019132
RHOA	turquoise	-0.0134192	0.922538	0.332555	0.0131125	0.0863967	0.530533	0.13834	0.313817	0.297548	0.0273683	0.335935	0.0121596	0.241978	0.075094	-0.32683	0.014873	-0.157431	0.251012	0.0711019	0.605961	-0.133288	0.331986	0.0657131	0.633602	-0.259647	0.0555769
RN7SL1	turquoise	-0.168446	0.218943	-0.0731128	0.595782	0.0122449	0.929298	0.256941	0.058267	-0.14491	0.291159	-0.153919	0.261873	0.0810876	0.556184	-0.119897	0.383258	-0.192989	0.158044	0.151869	0.268356	-0.460217	0.000407371	0.290315	0.031545	-0.130412	0.342616
RNASE3	turquoise	-0.280189	0.0382734	0.106844	0.43751	0.480508	0.000204887	0.175427	0.200164	-0.280803	0.0378348	-0.260189	0.05505	-0.130967	0.34055	-0.156102	0.255084	0.0767173	0.577729	0.0546456	0.69192	-0.263865	0.0515854	0.0734453	0.594106	0.0976446	0.47819
RNASE7	turquoise	0.223177	0.101455	-0.07756	0.573546	-0.0113333	0.93455	-0.193524	0.156872	0.052084	0.705691	-0.137695	0.316101	0.143836	0.294787	0.13387	0.329861	0.0239269	0.86234	-0.00501421	0.971017	0.149877	0.274758	-0.185604	0.174883	-0.0555861	0.686889
ROBO1	turquoise	-0.176194	0.198173	0.115109	0.402675	0.395896	0.00277254	0.108842	0.428938	-0.310937	0.0208548	-0.263106	0.0522855	0.0765445	0.578589	-0.102957	0.454457	0.224822	0.0988958	-0.056307	0.683041	-0.0228696	0.868368	-0.0781143	0.570801	0.0111997	0.93532
RORA	turquoise	0.418392	0.0014788	0.034334	0.803475	-0.203457	0.136263	-0.362624	0.00651225	0.117317	0.39365	-0.195078	0.153504	0.153346	0.263672	-0.00540019	0.968787	-0.0300755	0.827451	-0.275735	0.0415878	0.465855	0.000337996	-0.335126	0.0123823	-0.172319	0.208378
RORC	turquoise	0.125383	0.36171	-0.138614	0.31285	-0.39357	0.00295157	-0.011099	0.9359	0.0738062	0.59229	-0.0236742	0.86378	0.0163336	0.905783	0.0723606	0.599581	-0.130912	0.340754	0.028608	0.835751	0.270043	0.0461622	0.185313	0.175571	0.139769	0.308796
RXRA	turquoise	-0.211058	0.121917	0.394845	0.00285218	0.0414748	0.763681	0.455732	0.000471517	0.258437	0.0567667	0.244223	0.0723483	-0.0830031	0.546862	-0.222573	0.102407	-0.186691	0.172325	0.105967	0.441304	-0.464795	0.000350149	0.3087	0.0218413	0.0283859	0.837009
RXRB	turquoise	0.175999	0.198679	-0.00551204	0.968141	-0.438049	0.000823428	-0.122762	0.371911	0.40584	0.00211113	0.271675	0.0448105	-0.0605122	0.660759	0.190762	0.16299	-0.00807421	0.953346	-0.179388	0.190033	0.380818	0.00412693	0.0526019	0.702899	-0.183823	0.17913
S100A1	turquoise	0.0898051	0.514379	-0.106658	0.438315	-0.0126154	0.927164	0.00248388	0.985641	0.0671422	0.626221	-0.108111	0.432063	-0.0768684	0.576978	0.0128286	0.925937	-0.154128	0.261217	-0.114463	0.405342	0.115339	0.401731	-0.144854	0.291347	-0.0982661	0.47538
S100A10	turquoise	0.391356	0.0031314	0.179471	0.189824	-0.0443666	0.747731	-0.412724	0.00173965	0.425297	0.00120869	0.170277	0.213903	-0.121042	0.3787	0.0742071	0.590275	0.0107878	0.937694	-0.292033	0.0305077	0.557125	9.97074e-06	-0.350484	0.00870725	0.114965	0.40327
S100A12	turquoise	-0.420426	0.00139413	-0.151976	0.268014	0.343644	0.0102067	0.681817	9.98836e-09	-0.454093	0.000497154	-0.349688	0.00887129	-0.0223938	0.871083	-0.0497067	0.718555	-0.119665	0.384186	-0.106548	0.438788	-0.454143	0.000496362	0.387175	0.0034976	0.194889	0.153912
S100A14	turquoise	-0.0489998	0.722395	0.186066	0.173791	-0.133861	0.329893	0.0713097	0.604905	0.046562	0.735691	-0.0611465	0.657423	-0.0766914	0.577858	-0.0942074	0.493889	-0.109992	0.424051	-0.117559	0.392671	-0.0561609	0.68382	0.0104208	0.939809	-0.0166308	0.904077
S100A5	turquoise	0.310555	0.0210203	-0.232033	0.088263	-0.1978	0.147735	-0.026818	0.845898	0.17981	0.188975	0.183059	0.180977	0.055667	0.686457	0.229471	0.0919332	-0.157177	0.251785	0.154983	0.25855	0.339925	0.0111122	-0.051117	0.710914	-0.0486948	0.724055
S100A7	turquoise	0.134734	0.326718	-0.0381098	0.782365	-0.238412	0.0796235	-0.055602	0.686804	-0.0668069	0.627949	-0.189262	0.166386	-0.126163	0.358707	-0.0726311	0.598213	-0.0011729	0.993219	-0.135865	0.322637	-0.0533934	0.69864	-0.099874	0.468152	-0.196988	0.149438
S100A9	turquoise	-0.440692	0.000759019	-0.159553	0.244599	0.245612	0.0706896	0.507389	7.69684e-05	-0.537891	2.28382e-05	-0.366355	0.00594299	-0.109854	0.424636	0.163254	0.233682	-0.14035	0.30677	0.140006	0.307969	-0.518525	5.00616e-05	0.237079	0.0813714	0.284826	0.0350585
S100B	turquoise	0.13206	0.336498	-0.0219416	0.873665	0.0568112	0.680355	-0.015342	0.91148	-0.080216	0.56045	0.00216004	0.987513	0.0561524	0.683866	-0.198149	0.147008	-0.0211225	0.878345	0.148791	0.27829	0.0252521	0.854796	-0.0484723	0.725266	-0.21739	0.110867
S100Z	turquoise	0.09887	0.472659	0.346869	0.00947406	-0.135253	0.324841	0.124456	0.365299	0.444905	0.00066571	0.171528	0.210507	0.123794	0.367875	-0.0926735	0.500979	-0.424711	0.00122974	0.182504	0.182326	-0.0760581	0.581012	0.162831	0.234913	0.0377397	0.784427
SAA1	turquoise	-0.0784675	0.569055	0.0188321	0.891452	0.0803591	0.559749	-0.261232	0.0540482	-0.0663327	0.630397	-0.0235316	0.864593	-0.175586	0.199752	0.00535355	0.969057	0.458673	0.000428506	-0.225852	0.0973191	0.0782059	0.570348	-0.0271053	0.844268	0.0478583	0.728611
SAA2	turquoise	0.0424835	0.758106	-0.122057	0.374685	-0.00886271	0.948796	-0.0952033	0.489313	0.0876639	0.524498	0.0531871	0.699749	0.245433	0.0709011	0.308645	0.0218659	0.0760611	0.580998	-0.117159	0.394296	0.218658	0.10875	-0.0389997	0.777412	-0.0138888	0.919836
SBDS	turquoise	0.514373	5.88719e-05	-0.00576875	0.966658	-0.301663	0.0252058	-0.421254	0.0013609	0.269461	0.0466523	0.152674	0.265796	0.14714	0.283719	-0.0689856	0.616753	-0.0612996	0.656619	-0.061433	0.655918	0.691532	5.04877e-09	-0.356841	0.00748875	-0.361129	0.00675342
SCG2	turquoise	0.0157259	0.909274	-0.176723	0.19681	0.00627997	0.963705	0.237542	0.0807616	-0.190239	0.164169	0.109381	0.426645	-0.258499	0.0567053	-0.198285	0.146725	0.100946	0.463364	-0.115902	0.399423	-0.229332	0.0921362	0.168751	0.218098	-0.0167788	0.903228
SCGB3A1	turquoise	0.0628017	0.648748	-0.0319749	0.816736	0.109894	0.424466	-0.102195	0.45782	0.10477	0.446512	0.111973	0.415699	-0.0113247	0.934599	-0.0255709	0.852983	0.0131061	0.92434	-0.19605	0.151425	-0.0928663	0.500085	-0.132935	0.333278	-0.173312	0.20573
SCT	turquoise	0.118591	0.388498	-0.119393	0.385278	-0.169916	0.21489	0.0136271	0.921341	-0.0642011	0.64145	-0.153508	0.263163	-0.161568	0.238614	-0.11805	0.390683	0.066116	0.631517	-0.124091	0.366718	-0.0220226	0.873202	0.0150105	0.913385	0.00627088	0.963758
SCTR	turquoise	-0.0379259	0.783389	0.0527648	0.702022	0.0341108	0.804727	-0.198811	0.145634	-0.196464	0.150547	-0.0891834	0.517307	0.0956421	0.487304	0.0997384	0.468759	0.165755	0.226499	-0.20264	0.137876	0.186772	0.172136	-0.077765	0.57253	0.27651	0.0409949
SDC1	turquoise	0.291673	0.0307232	-0.296833	0.0277594	-0.299001	0.0265876	-0.167951	0.220321	0.00594636	0.965632	-0.157284	0.251459	-0.182964	0.181206	0.0176465	0.898249	-0.224463	0.0994506	-0.166292	0.224978	0.376139	0.00465197	0.00244776	0.985849	0.271259	0.0451524
SDC4	turquoise	0.0259334	0.850923	-0.014048	0.918919	0.227769	0.0944365	-0.128711	0.349002	0.103681	0.451277	0.123294	0.369826	0.0486466	0.724317	0.190779	0.162952	0.207486	0.128509	-0.142761	0.298448	0.125498	0.361266	-0.104029	0.449748	-0.0226081	0.86986
SEMA3A	turquoise	-0.057834	0.674918	-0.00386202	0.977675	0.0641931	0.641491	0.165894	0.226105	0.0209687	0.879224	0.0775753	0.57347	0.120193	0.382076	-0.0380271	0.782826	-0.150741	0.271968	0.0676647	0.623531	-0.147094	0.28387	0.168242	0.21951	-0.13553	0.323843
SEMA3B	turquoise	0.0965095	0.483345	-0.195211	0.153219	0.00375524	0.978292	0.0847232	0.538555	-0.215371	0.114304	-0.154975	0.258575	-0.167191	0.222446	0.0676691	0.623508	-0.000985323	0.994304	-0.390168	0.00323177	0.132393	0.335269	-0.0853032	0.535768	0.00418136	0.97583
SEMA3D	turquoise	0.0575177	0.676598	-0.00689896	0.960131	0.0667238	0.628378	0.0240021	0.861912	0.0848569	0.537912	0.173322	0.205702	0.00978748	0.943461	0.190254	0.164136	0.0447748	0.745488	0.0912174	0.507759	0.0518201	0.707115	-0.0411091	0.765706	-0.077886	0.571931
SEMA3E	turquoise	-0.0902301	0.512382	-0.05671	0.680894	0.105593	0.442927	0.331556	0.0134061	-0.220991	0.104935	-0.160797	0.240892	0.0834931	0.544489	-0.186488	0.1728	-0.277339	0.0403684	0.298257	0.0269851	-0.510894	6.73296e-05	0.190611	0.16333	-0.082276	0.550391
SEMA3G	turquoise	0.0323522	0.814612	-0.0846885	0.538722	0.174408	0.202833	0.0526359	0.702716	-0.082072	0.551383	0.0669361	0.627283	0.165396	0.227523	0.179941	0.188649	0.0621152	0.65234	0.216228	0.112835	0.090777	0.509819	-0.0388531	0.778227	-0.165902	0.226083
SEMA4F	turquoise	0.363265	0.00641123	-0.241135	0.0761452	-0.188562	0.167989	-0.457566	0.00044426	-0.0250417	0.855993	0.0625824	0.649895	-0.0430454	0.755006	0.123005	0.370959	0.107807	0.43337	-0.223208	0.101406	0.599584	1.3168e-06	-0.311773	0.0204957	-0.118443	0.389096
SEMA4G	turquoise	0.0302128	0.826675	0.0613918	0.656134	-0.0371415	0.787765	0.0953564	0.488611	0.0664184	0.629955	-0.0582729	0.67259	0.0515083	0.708799	-0.187114	0.171338	-0.157382	0.25116	0.29716	0.0275801	0.0859613	0.532615	0.0847021	0.538657	-0.0527527	0.702087
SEMA5B	turquoise	0.206287	0.130781	0.0147415	0.914931	-0.173545	0.205111	0.00588807	0.965969	0.0330669	0.810591	0.0561429	0.683916	-0.0588168	0.669709	0.0688974	0.617205	-0.115444	0.401299	0.0471884	0.732267	0.0777793	0.572459	-0.0823643	0.549962	-0.0337884	0.806537
SEMA6A	turquoise	-0.197187	0.149021	-0.0938727	0.495431	0.269966	0.0462271	0.0146221	0.915618	-0.127974	0.351794	-0.217482	0.110713	0.210638	0.122679	-0.0594972	0.666112	0.0552134	0.688881	0.220644	0.105496	-0.121437	0.377133	0.0912389	0.507659	-0.0897147	0.514804
SEMA6B	turquoise	-0.131188	0.339728	-0.0142983	0.91748	0.21799	0.109862	0.157178	0.251783	-0.243039	0.0737855	-0.0473804	0.731219	0.080184	0.560607	-0.0381993	0.781866	0.208607	0.126412	-0.188476	0.168186	-0.169817	0.215163	0.00774228	0.955262	-0.189133	0.16668
SERPIND1	turquoise	-0.0299171	0.828346	0.0710059	0.606449	0.00827341	0.952196	-0.100134	0.466986	0.0882298	0.521814	-0.0712922	0.604994	0.102023	0.458581	0.214082	0.116539	-0.0511332	0.710826	-0.115649	0.400457	0.199138	0.144959	-0.0782041	0.570357	0.181649	0.184418
SFTPA1	turquoise	-0.0938881	0.49536	0.0145095	0.916265	0.0814819	0.554259	-0.0855365	0.534649	0.0264562	0.847953	0.0257594	0.851912	-0.0259104	0.851054	-0.182112	0.183281	0.0529042	0.701271	-0.098712	0.47337	0.0106727	0.938357	-0.00154533	0.991066	0.0338937	0.805946
SFTPA2	turquoise	0.157215	0.25167	-0.132741	0.333989	-0.117159	0.394294	-0.0247343	0.857743	0.111655	0.417032	-0.19855	0.146176	0.015899	0.908279	0.204067	0.135067	-0.249558	0.0661431	-0.10085	0.463794	0.10936	0.426732	0.0578404	0.674884	0.124467	0.365256
SFTPD	turquoise	0.163979	0.231584	0.247024	0.0690347	-0.302016	0.0250274	-0.178525	0.19221	0.317394	0.0182158	0.277385	0.0403333	-0.0587423	0.670103	0.00436267	0.974782	-0.145155	0.290335	-0.149509	0.275952	0.0362662	0.792654	-0.0180733	0.895801	0.0102544	0.940769
SH2D1A	turquoise	0.576478	4.10442e-06	-0.157748	0.250045	-0.153879	0.261997	-0.507401	7.69338e-05	0.0831801	0.546004	-0.0236046	0.864177	-0.00413494	0.976098	0.104437	0.447962	0.160462	0.241886	-0.31118	0.0207498	0.680164	1.11889e-08	-0.475205	0.00024622	-0.163931	0.231722
SH2D1B	turquoise	0.257375	0.0578288	0.0992432	0.470981	-0.316371	0.0186139	-0.113871	0.407788	0.226173	0.0968312	0.110457	0.422079	0.0200431	0.884518	0.169946	0.214808	0.0259895	0.850604	-0.195694	0.152184	0.210866	0.122265	-0.0208705	0.879786	-0.00206862	0.988041
SH3BP2	turquoise	-0.125851	0.359906	0.363122	0.00643373	-0.0723386	0.599692	0.0200959	0.884216	0.219264	0.107748	0.00196604	0.988634	0.0133024	0.92321	-0.00950651	0.945082	0.039191	0.776348	0.0987026	0.473412	-0.0569387	0.679676	0.141884	0.301457	0.0157729	0.909004
SHC1	turquoise	0.369194	0.00553946	0.110216	0.423102	-0.142783	0.298373	-0.345569	0.00976368	0.354402	0.00793745	0.146127	0.287081	-0.134183	0.328721	0.26698	0.0487894	0.0657149	0.633593	-0.297325	0.0274899	0.524865	3.89229e-05	-0.374326	0.00487067	0.172376	0.208226
SHC2	turquoise	0.0870007	0.527652	-0.0285258	0.836216	-0.138096	0.314679	-0.220251	0.106134	0.025594	0.852852	-0.0734319	0.594174	-0.171815	0.209734	0.272754	0.0439349	-0.0904408	0.511394	-0.206154	0.131035	0.17701	0.196072	-0.148819	0.2782	0.305811	0.0231739
SHC4	turquoise	-0.0237552	0.863319	0.0313407	0.82031	0.0120576	0.930377	-0.23254	0.0875505	-0.0835712	0.544111	-0.106407	0.439397	0.100242	0.466506	-0.0759672	0.581466	0.321795	0.0165846	0.0275361	0.841824	0.0533838	0.698691	-0.0506236	0.713584	0.0859058	0.53288
SKIV2L	turquoise	0.16916	0.216968	-0.221442	0.10421	-0.292296	0.0303516	-0.284352	0.0353765	0.0211416	0.878236	0.124495	0.365146	-0.00958384	0.944636	0.324156	0.0157622	-0.11541	0.401441	-0.00360394	0.979167	0.323014	0.0161555	-0.154218	0.260934	0.110037	0.423856
SLC10A2	turquoise	-0.176491	0.197407	-0.201152	0.140854	-0.0773065	0.574803	0.121395	0.377301	-0.108678	0.429639	-0.0562848	0.68316	-0.0644904	0.639945	-0.081878	0.552328	-0.178358	0.192632	0.0109357	0.936841	-0.255417	0.0598274	0.364104	0.00628106	-0.194177	0.15545
SLC22A17	turquoise	0.213875	0.116902	0.103663	0.451354	-0.0586658	0.670508	-0.0474897	0.730622	0.207882	0.127765	0.451901	0.000533417	0.258892	0.0563166	0.0446773	0.746023	-0.0181513	0.895354	-0.0252515	0.8548	0.20205	0.139052	-0.19545	0.152707	-0.335951	0.0121554
SLC29A3	turquoise	0.453102	0.000513261	0.2354	0.0836162	-0.307087	0.0225771	-0.395373	0.00281193	0.496152	0.000117047	0.324374	0.0156881	0.234644	0.0846425	0.161133	0.239896	-0.140761	0.305342	-0.180492	0.187275	0.589321	2.20569e-06	-0.346688	0.00951382	0.0228899	0.868253
SLC40A1	turquoise	-0.530568	3.09028e-05	0.0554498	0.687617	0.368895	0.00558091	0.601728	1.17962e-06	-0.304837	0.023638	-0.139885	0.30839	-0.00858574	0.950394	-0.015873	0.908429	0.0293181	0.831732	0.0879267	0.523251	-0.504732	8.50993e-05	0.484503	0.000178044	0.239495	0.078226
SLIT2	turquoise	0.0616215	0.654929	0.160389	0.242103	-0.0359274	0.794549	-0.236249	0.0824752	0.262816	0.0525558	0.125651	0.360675	0.0382436	0.78162	0.154715	0.259382	0.0821144	0.551177	-0.0517174	0.707669	0.240726	0.0766607	-0.154614	0.2597	0.00258436	0.98506
SPAG11A	turquoise	0.241366	0.0758556	0.0643168	0.640848	-0.0199069	0.885298	-0.0284982	0.836373	0.224865	0.0988305	0.0190973	0.889933	0.124624	0.364644	0.051702	0.707752	-0.192208	0.159767	-0.247286	0.0687307	0.155437	0.257139	-0.100086	0.467203	0.0707338	0.607832
SPP1	turquoise	0.0306804	0.824035	0.208034	0.127481	-0.052111	0.705545	0.339859	0.0111287	0.137445	0.316989	0.0239706	0.862092	0.00524061	0.969709	-0.116884	0.395412	0.0125189	0.92772	0.121802	0.37569	-0.247948	0.0679694	0.242362	0.0746186	-0.118798	0.387666
SRC	turquoise	-0.0441293	0.749036	0.0551387	0.689281	-0.0152729	0.911876	-0.179472	0.189824	0.128464	0.349937	0.196949	0.149522	0.0974878	0.4789	0.0230652	0.867252	-0.0816917	0.553235	-0.10159	0.460503	0.350791	0.0086446	-0.0347584	0.801095	0.191548	0.161232
SST	turquoise	0.154188	0.261029	-0.121995	0.374928	-0.0123727	0.928562	-0.147664	0.281987	-0.05909	0.668263	0.0102752	0.940649	0.0525832	0.703	-0.211478	0.121159	-0.192878	0.158287	0.0850099	0.537177	0.141039	0.304377	-0.1129	0.411827	-0.131727	0.33773
SSTR1	turquoise	0.0743398	0.589609	0.156136	0.254979	-0.0173152	0.900149	-0.291996	0.0305303	0.214656	0.11554	-7.18149e-05	0.999585	0.138878	0.311919	-0.016046	0.907435	-0.171215	0.211352	0.0463101	0.737069	0.145357	0.289658	0.0174751	0.899232	-0.00199404	0.988472
SSTR2	turquoise	-0.0707296	0.607853	0.0660644	0.631784	0.0673057	0.625379	0.341109	0.0108167	-0.123694	0.368263	-0.0814564	0.554383	0.138186	0.31436	-0.246583	0.069548	-0.265006	0.0505463	0.22869	0.0930754	-0.457909	0.000439317	0.255317	0.0599314	-0.161176	0.239769
STAB2	turquoise	-0.0283927	0.83697	-0.00921258	0.946777	0.416719	0.00155191	0.0962284	0.484626	-0.212129	0.119991	-0.0312228	0.820975	-0.0958915	0.486164	0.030325	0.826042	0.202504	0.138147	0.0608921	0.65876	-0.148786	0.278306	0.0570454	0.679109	-0.0637942	0.643568
SYTL1	turquoise	0.249796	0.0658768	-0.191607	0.161101	-0.131817	0.337397	-0.21275	0.118886	0.0889287	0.518509	0.207502	0.128478	0.0341538	0.804486	0.000879364	0.994916	-0.210745	0.122484	0.0217795	0.874591	0.320781	0.0169492	-0.143558	0.295732	-0.219218	0.107824
TAC1	turquoise	0.0149544	0.913707	-0.0225009	0.870472	0.111155	0.419134	0.0736122	0.593266	-0.148927	0.277847	-0.0844454	0.539892	-0.099676	0.469039	-0.148652	0.278745	0.090796	0.50973	-0.0999174	0.467957	0.0166312	0.904075	-0.0912891	0.507424	-0.20106	0.141041
TAPBPL	turquoise	0.20754	0.128407	0.110532	0.421762	-0.140138	0.307507	-0.271559	0.0449058	0.330294	0.0137852	0.102114	0.458179	0.0221263	0.87261	0.214357	0.11606	0.145778	0.288248	0.087698	0.524336	0.440864	0.000754995	-0.138457	0.313405	0.158601	0.247461
TCHHL1	turquoise	0.105524	0.443226	0.0831896	0.545958	-0.343049	0.0103473	-0.275431	0.041822	0.186552	0.172652	0.13324	0.332162	-0.0175451	0.898831	0.158391	0.248095	0.252351	0.0630687	-0.113184	0.410644	0.38467	0.00373463	-0.251557	0.063931	-0.106802	0.437694
TDGF1	turquoise	0.164246	0.230817	-0.0141357	0.918415	-0.248161	0.0677246	0.0704039	0.609511	0.0741504	0.59056	-0.0198306	0.885735	-0.0404604	0.7693	0.0761979	0.580316	-0.0983981	0.474785	-0.100001	0.467586	0.146072	0.287265	-0.00147535	0.991471	-0.0639877	0.64256
TEC	turquoise	0.00675952	0.960936	0.0627694	0.648917	-0.0247091	0.857886	-0.0263188	0.848733	0.113952	0.407455	-0.119157	0.386222	-0.0344955	0.802569	-0.0566458	0.681236	-0.200471	0.142233	0.0391341	0.776664	0.112811	0.412198	0.146601	0.285504	0.128193	0.350963
TFR2	turquoise	0.0811391	0.555932	-0.0793731	0.564591	0.188703	0.167664	0.309689	0.0214005	-0.33378	0.01276	-0.331759	0.0133462	0.0657555	0.633382	0.0607144	0.659695	-0.0940209	0.494748	-0.00138623	0.991986	-0.204341	0.134533	0.0431078	0.754662	0.0464132	0.736505
TGFB1	turquoise	0.0945039	0.492524	0.0799368	0.56182	-0.150496	0.272759	-0.0747958	0.587322	0.0834872	0.544517	-0.271322	0.0450997	-0.0939882	0.494899	0.0523654	0.704174	0.0277278	0.840737	0.0174697	0.899263	-0.0255989	0.852824	-0.018846	0.891372	0.0307662	0.823551
TGFB2	turquoise	-0.0299939	0.827912	0.0267534	0.846265	0.0830795	0.546491	0.15697	0.25242	-0.17882	0.191462	-0.05197	0.706306	0.0072826	0.957916	-0.0823274	0.550142	0.0508439	0.712392	0.245994	0.0702391	-0.0998618	0.468206	0.0201887	0.883685	-0.0876852	0.524397
TGFBR1	turquoise	0.0123854	0.928489	0.0373866	0.786396	-0.180721	0.186708	0.105749	0.442251	0.243158	0.0736403	-0.017084	0.901476	0.117047	0.394749	0.131984	0.336778	-0.117793	0.391721	0.0385507	0.77991	0.0962576	0.484493	0.14225	0.300202	0.0959267	0.486003
TGFBR3	turquoise	0.271465	0.0449828	-0.101473	0.461021	-0.197597	0.148161	-0.244141	0.0724472	-0.0036305	0.979013	-0.255785	0.0594473	-0.0354302	0.797331	0.176515	0.197346	0.176557	0.197237	-0.308837	0.0217799	0.302198	0.0249358	-0.174537	0.202494	0.165128	0.228285
THPO	turquoise	0.142758	0.298459	-0.0523738	0.704128	-0.144382	0.292941	-0.165172	0.228161	0.147961	0.281011	0.250715	0.0648551	0.236138	0.0826234	0.121917	0.375238	-0.15237	0.266762	0.166497	0.224398	0.27695	0.040661	-0.0494657	0.719864	0.00409354	0.976337
THRA	turquoise	0.067304	0.625387	0.223693	0.100647	-0.16566	0.226769	-0.076375	0.579433	0.274885	0.0422462	0.157718	0.250136	0.0854654	0.53499	0.0434082	0.753006	-0.0759426	0.581589	-0.0513527	0.709639	0.179444	0.189894	-0.189784	0.165199	-0.274922	0.042217
THRB	turquoise	-0.184803	0.176784	-0.00253463	0.985347	0.0112725	0.9349	-0.137602	0.31643	0.0182937	0.894537	0.061006	0.658161	0.0405981	0.768537	-0.145894	0.28786	0.150517	0.272691	-0.0802524	0.560272	-0.083429	0.544799	0.106611	0.438519	0.144191	0.293587
TIE1	turquoise	0.0867071	0.529052	0.154563	0.259859	0.0883655	0.521171	-0.0490141	0.722318	-0.00241874	0.986017	-0.135656	0.323389	0.443948	0.000685953	0.0736558	0.593047	0.0585511	0.671116	-0.0129682	0.925133	0.117655	0.392282	-0.0144974	0.916335	-0.0477941	0.728961
TLR7	turquoise	0.383449	0.00385528	-0.0680857	0.621368	-0.195183	0.153278	-0.466635	0.000329285	0.100363	0.465966	-0.11149	0.417725	-0.212054	0.120125	0.295077	0.0287401	0.0807522	0.557824	-0.22767	0.0945842	0.605233	9.83721e-07	-0.492776	0.000132385	0.323788	0.0158881
TMSB10	turquoise	0.39122	0.00314275	-0.156223	0.254712	-0.199166	0.144902	-0.441135	0.000748695	0.0779864	0.571433	-0.073008	0.596311	-0.247528	0.0684523	0.245411	0.070928	-0.0259892	0.850605	-0.258511	0.0566937	0.684609	8.23211e-09	-0.374267	0.00487794	0.452668	0.000520465
TNC	turquoise	-0.0478743	0.728524	0.106693	0.438162	-0.0330789	0.810524	0.0541082	0.694801	-0.0145234	0.916185	-0.0689871	0.616746	0.0873965	0.525769	-0.0909509	0.509005	-0.0404435	0.769394	-0.121999	0.374913	0.0250645	0.855863	-0.0449895	0.744309	0.0696	0.613612
TNF	turquoise	0.392269	0.00305605	0.213303	0.117907	-0.156748	0.2531	-0.539218	2.16035e-05	0.337787	0.0116633	0.0567024	0.680934	-0.0964613	0.483564	0.153761	0.262368	0.102846	0.454946	-0.284396	0.0353468	0.583887	2.87789e-06	-0.397596	0.0026479	0.285849	0.0343801
TNFRSF10A	turquoise	0.437417	0.000839513	-0.0432807	0.753709	-0.323825	0.0158752	-0.436622	0.000860196	0.26533	0.0502542	0.0131538	0.924065	-0.139418	0.310025	0.0588278	0.669651	-0.151958	0.268073	-0.25625	0.0589706	0.722436	4.77436e-10	-0.340542	0.0109573	-0.0745436	0.588586
TNFRSF10D	turquoise	0.433038	0.000959162	-0.0879591	0.523097	-0.17845	0.192399	-0.317187	0.0182957	0.254331	0.0609595	0.287757	0.0331441	-0.00995846	0.942475	0.280392	0.038128	-0.0244789	0.859196	0.00876507	0.949359	0.585161	2.70498e-06	-0.227992	0.0941062	-0.0954945	0.487979
TNFRSF11A	turquoise	0.0375179	0.785664	-0.0974878	0.478901	-0.0729799	0.596452	-0.142872	0.298072	-0.0538593	0.696137	-0.122598	0.372554	-0.100055	0.467343	-0.0169836	0.902052	-0.00410244	0.976286	-0.0850876	0.536803	0.121441	0.377119	-0.0893586	0.516481	-0.00325579	0.981179
TNFRSF11B	turquoise	0.119637	0.384298	-0.0329991	0.810972	-0.23048	0.090474	-0.196165	0.151181	0.13166	0.337976	0.171496	0.210594	0.0684227	0.619638	0.148886	0.277982	-0.136742	0.319492	-0.000851207	0.995079	0.195522	0.152553	-0.227806	0.0943815	-0.0468024	0.734377
TNFRSF13B	turquoise	0.163393	0.23328	-0.531377	2.98983e-05	-0.0616871	0.654585	-0.206673	0.130046	-0.439423	0.000789353	-0.277565	0.0401987	-0.147631	0.282098	0.106603	0.438553	-0.0829134	0.547296	0.0539646	0.695572	0.428831	0.00108834	-0.1684	0.219071	0.301124	0.025481
TNFRSF13C	turquoise	0.134046	0.329219	-0.452662	0.00052057	-0.0834943	0.544483	-0.415043	0.00162832	-0.275652	0.0416519	-0.0279716	0.839355	0.0157769	0.908981	0.275009	0.0421493	0.0574966	0.676709	-0.0698526	0.612322	0.458171	0.000435579	-0.296972	0.0276828	-0.0208709	0.879783
TNFRSF14	turquoise	0.170778	0.21254	0.114103	0.406827	-0.197215	0.148961	-0.390625	0.00319283	0.297759	0.0272538	0.189867	0.165011	-0.0411989	0.765208	0.300066	0.0260275	0.147683	0.281926	0.0410301	0.766143	0.298472	0.0268695	-0.1475	0.282529	0.223648	0.100717
TNFRSF17	turquoise	0.179334	0.190168	-0.365821	0.00602178	-0.0872085	0.526663	-0.201531	0.140091	-0.311174	0.0207524	-0.229421	0.0920065	-0.0309274	0.822641	-0.0097281	0.943804	-0.0227986	0.868773	0.138649	0.312726	0.351736	0.00845444	-0.165395	0.227525	0.133875	0.329842
TNFRSF18	turquoise	0.45582	0.000470184	0.161138	0.23988	-0.117311	0.393675	-0.181072	0.185839	0.179808	0.188982	0.112337	0.414176	-0.000648095	0.996253	0.0871434	0.526973	0.0170444	0.901703	-0.217797	0.110184	0.442223	0.000723829	-0.253549	0.0617854	-0.0257282	0.852089
TNFRSF19	turquoise	-0.0145857	0.915827	0.0225657	0.870103	-0.174435	0.202762	-0.0722145	0.60032	0.103383	0.452585	-0.148724	0.278509	-0.0820507	0.551487	0.0885072	0.520501	-0.0173696	0.899837	-0.210922	0.122164	0.30158	0.0252481	0.09998	0.467677	0.208638	0.126355
TNFRSF21	turquoise	0.540117	2.08028e-05	0.185556	0.174995	-0.541009	2.00355e-05	-0.361664	0.00666628	0.503514	8.9086e-05	0.297981	0.0271336	0.15039	0.273099	0.24715	0.068889	-0.073248	0.595101	-0.172873	0.206897	0.637118	1.6964e-07	-0.337193	0.0118206	0.080228	0.560391
TNFRSF25	turquoise	0.708317	1.45616e-09	0.0401293	0.771137	-0.249972	0.0656796	-0.630277	2.51537e-07	0.337981	0.0116125	0.175448	0.200111	0.0394773	0.774757	0.142507	0.299318	0.186899	0.171839	-0.179148	0.190638	0.730426	2.46349e-10	-0.745875	6.39894e-11	-0.462077	0.000383167
TNFRSF4	turquoise	0.537197	2.35089e-05	0.0428992	0.755812	-0.084164	0.541249	-0.45384	0.000501222	0.193587	0.156735	0.00463666	0.973199	-0.0625846	0.649883	0.231241	0.0893851	0.0161487	0.906845	-0.186651	0.17242	0.579355	3.5795e-06	-0.525143	3.84905e-05	-0.0172046	0.900784
TNFSF12	turquoise	0.327371	0.0146983	0.111424	0.418005	-0.215763	0.11363	-0.322444	0.0163551	0.468093	0.000313571	0.149202	0.276949	-0.146109	0.287143	-0.0129311	0.925347	-0.1439	0.294572	-0.216391	0.112557	0.551379	1.28406e-05	-0.139547	0.309573	0.117216	0.394061
TNFSF15	turquoise	0.0154124	0.911075	-0.0359732	0.794292	0.0683256	0.620136	0.221209	0.104584	-0.148437	0.279448	-0.103145	0.453631	0.119581	0.384522	-0.175728	0.199382	-0.289592	0.0319903	0.262815	0.0525564	-0.420455	0.00139293	0.118455	0.389048	-0.146726	0.28509
TNFSF18	turquoise	-0.0628962	0.648254	-0.166653	0.223959	0.033563	0.807803	-0.0334153	0.808633	-0.0911485	0.508081	-0.0283252	0.837352	-0.0824221	0.549681	0.071583	0.603519	-0.0417026	0.762421	-0.0932981	0.498086	0.145514	0.289131	-0.0144601	0.916549	0.166511	0.224358
TPM2	turquoise	0.431616	0.00100118	0.0211386	0.878253	-0.227517	0.0948125	-0.444832	0.000667233	0.214863	0.115181	0.121929	0.37519	0.137539	0.316655	0.156806	0.252921	0.0957485	0.486817	-0.166813	0.223506	0.548243	1.47127e-05	-0.447465	0.000614202	-0.258695	0.0565113
TRAF3	turquoise	0.257812	0.0573894	-0.165803	0.226363	-0.0833652	0.545108	-0.48692	0.000163405	0.0700906	0.611108	0.0349735	0.799889	-0.0530622	0.700421	0.108597	0.429985	-0.00279392	0.983848	-0.106266	0.44001	0.585032	2.72203e-06	-0.261983	0.0533366	0.18079	0.186536
TRH	turquoise	0.0695517	0.613859	-0.116706	0.396138	-0.121438	0.377128	0.025564	0.853023	0.0693183	0.615051	0.00588674	0.965977	0.195171	0.153304	0.188809	0.167422	-0.00746109	0.956885	-0.144631	0.292099	0.14884	0.27813	0.0876747	0.524447	0.194218	0.155363
TSHB	turquoise	0.0770116	0.576267	-0.0433072	0.753563	0.0127281	0.926516	-0.0720714	0.601044	-0.0946992	0.491626	-0.176231	0.198078	0.23108	0.0896158	0.0760383	0.581111	0.0489472	0.722681	-0.116095	0.39863	0.0734153	0.594257	-0.0472847	0.731741	-0.00641566	0.962922
TSHR	turquoise	-0.0307249	0.823784	-0.31013	0.021206	-0.0850505	0.536982	0.053406	0.698572	-0.306539	0.0228314	-0.175484	0.200016	0.0565744	0.681616	0.0609859	0.658267	-0.165426	0.227436	0.109693	0.425319	0.194824	0.154051	0.0824448	0.549571	0.280235	0.0382404
TUBB3	turquoise	0.238594	0.0793877	-0.251927	0.0635281	-0.0650401	0.63709	-0.265458	0.0501396	-0.161316	0.239355	-0.0386999	0.779079	-0.0243196	0.860104	-0.102877	0.45481	0.0530188	0.700654	-0.131098	0.340061	0.372552	0.00509339	-0.152496	0.266362	0.17411	0.203619
TXK	turquoise	0.403731	0.00223832	-0.156233	0.254682	-0.349945	0.00881787	-0.314618	0.0193134	0.0749248	0.586676	0.0112036	0.935297	0.128304	0.350543	0.102333	0.457214	-0.0419262	0.761185	-0.148985	0.277657	0.564251	7.23771e-06	-0.277783	0.0400355	-0.228483	0.0933803
TXLNA	turquoise	0.562385	7.87698e-06	-0.195942	0.151655	-0.36556	0.00606048	-0.613087	6.49604e-07	0.198393	0.146501	0.0706809	0.608101	-0.0172463	0.900545	0.244824	0.0716266	0.080989	0.556666	-0.219691	0.107047	0.928509	1.8397e-24	-0.44806	0.000602762	0.0623481	0.651121
TYK2	turquoise	-0.125423	0.361553	0.198465	0.14635	-0.100701	0.464459	0.15169	0.268927	0.283368	0.0360445	0.260318	0.0549254	0.0660529	0.631844	0.0256368	0.852609	-0.0336747	0.807176	0.109248	0.427211	-0.221598	0.10396	0.296504	0.0279411	-0.125133	0.362676
TYROBP	turquoise	-0.487125	0.000162219	0.0690701	0.616321	0.0931369	0.498832	0.449248	0.000580491	-0.0164821	0.904931	0.0147019	0.915159	-0.0917909	0.505083	0.0426379	0.757254	-0.138989	0.311529	0.288013	0.0329813	-0.491386	0.000139217	0.513377	6.11885e-05	0.381597	0.00404484
UBR1	turquoise	0.200421	0.142334	-0.262839	0.0525342	-0.0932268	0.498416	-0.194612	0.154509	-0.213746	0.117129	-0.343502	0.0102401	0.0980182	0.4765	0.256088	0.0591366	-0.100103	0.467129	0.0755695	0.583451	0.340161	0.0110526	-0.0287093	0.835177	0.203503	0.136173
UCN	turquoise	0.11982	0.383565	-0.0866779	0.529191	-0.234538	0.0847872	-0.157626	0.250417	0.183038	0.181028	0.157977	0.24935	-0.15442	0.260305	-0.185418	0.175323	0.00735542	0.957495	-0.0370493	0.788279	0.209509	0.124743	-0.129614	0.345603	-0.113803	0.40807
UCN2	turquoise	0.180823	0.186456	-0.208057	0.127438	-0.0468383	0.73418	-0.139084	0.311195	-0.173087	0.206329	-0.14075	0.30538	-0.153788	0.262284	0.231216	0.0894211	0.0361022	0.793571	-0.152196	0.267316	0.239994	0.0775878	-0.134369	0.328043	0.0165056	0.904796
ULBP1	turquoise	-0.00261432	0.984887	-0.275254	0.0419589	-0.1062	0.440296	-0.0936229	0.496584	-0.131501	0.338567	-0.0342419	0.803991	0.164943	0.228815	0.251169	0.0643552	-0.13571	0.323192	0.127366	0.354103	0.179722	0.189196	-0.000198171	0.998854	0.0740012	0.59131
ULBP3	turquoise	-0.0836326	0.543815	-0.146164	0.286961	0.0604445	0.661116	-0.0334566	0.808401	-0.0673403	0.6252	-0.211083	0.121871	-0.214412	0.115964	0.190096	0.164492	0.217161	0.111253	-0.225979	0.0971264	0.131685	0.337885	-0.00351516	0.97968	0.199451	0.144315
UMODL1	turquoise	0.229603	0.0917415	-0.234071	0.0854266	-0.0108905	0.937102	-0.0984833	0.4744	-0.0850915	0.536785	0.0370733	0.788145	0.220592	0.105579	0.300727	0.0256849	-0.0856839	0.533943	-0.0248283	0.857207	0.18332	0.180345	-0.129181	0.347233	-0.0860098	0.532382
UTS2	turquoise	-0.0279106	0.839701	0.0221102	0.872703	-0.0956847	0.487109	0.0839643	0.542212	0.108653	0.429748	-0.0250329	0.856043	0.0885275	0.520405	0.00785579	0.954607	-0.0198932	0.885376	-0.118165	0.390216	0.0891322	0.517548	0.14598	0.287575	-0.0190954	0.889944
VAV1	turquoise	0.177876	0.193856	-0.15299	0.264799	-0.508886	7.27068e-05	0.121728	0.375982	0.182158	0.183171	0.145961	0.287635	-0.200415	0.142347	0.159819	0.243801	-0.29783	0.0272154	-0.022766	0.868959	0.105729	0.442335	0.338853	0.0113856	0.231782	0.0886182
VAV2	turquoise	0.370176	0.00540569	-0.172412	0.208131	-0.254707	0.0605657	-0.195696	0.152181	0.198807	0.145643	0.350898	0.00862297	0.105865	0.441744	0.0270667	0.844487	-0.115722	0.400159	0.0016403	0.990517	0.347338	0.0093712	-0.127633	0.353087	-0.240885	0.0764596
VCAM1	turquoise	-0.02155	0.875902	-0.0820702	0.551392	0.116029	0.398902	-0.247258	0.0687633	-0.0557799	0.685854	-0.149774	0.275091	-0.129948	0.34435	0.28075	0.0378725	0.0826612	0.54852	-0.295674	0.0284033	0.120782	0.37973	-0.0444777	0.74712	0.355431	0.00774547
VEGFB	turquoise	0.623035	3.77773e-07	-0.0510795	0.711117	-0.304341	0.0238775	-0.642632	1.22626e-07	0.342166	0.0105585	0.361107	0.00675711	-0.00715332	0.958662	0.126541	0.357257	0.189944	0.164836	-0.188622	0.167851	0.793207	5.20892e-13	-0.641932	1.27825e-07	-0.386207	0.00358757
VIPR2	turquoise	0.0196077	0.88701	-0.189604	0.165608	-0.116137	0.398459	-0.0779588	0.57157	-0.130882	0.340866	-0.0586801	0.670433	-0.242444	0.0745166	0.0143165	0.917375	0.0203705	0.882645	-0.237816	0.0804014	0.198153	0.147	-0.229549	0.0918195	-0.20719	0.129068
WFDC2	turquoise	0.163564	0.232784	0.0221257	0.872614	-0.127678	0.352919	-0.187041	0.171509	0.183129	0.180807	0.253404	0.06194	0.221929	0.103431	0.238228	0.0798634	-0.0701357	0.610878	-0.21383	0.116981	0.151819	0.268514	-0.166118	0.225469	-0.0383342	0.781115
XCL2	turquoise	0.0522991	0.704531	-0.0227305	0.869162	0.00395634	0.97713	0.110915	0.420146	0.000547998	0.996832	-0.261342	0.0539438	-0.297827	0.027217	-0.0382558	0.781551	-0.0536297	0.69737	-0.176599	0.197128	0.0201254	0.884047	0.00152171	0.991203	0.0768593	0.577023
ZAP70	turquoise	0.555964	1.04978e-05	-0.107063	0.436567	-0.263925	0.0515299	-0.628303	2.81317e-07	0.215286	0.114449	0.0135768	0.921631	0.057577	0.676283	0.331131	0.0135329	0.225841	0.0973359	-0.287278	0.0334512	0.683557	8.85656e-09	-0.588894	2.25261e-06	-0.143907	0.294547

## Sheet: GSE102466
probes	moduleColor	GS.Check-point	p.GS.Check-point	GS.Eosinophils	p.GS.Eosinophils	GS.Mast_cells	p.GS.Mast_cells	GS.Neutrophils	p.GS.Neutrophils	GS.Monocytic_lineage	p.GS.Monocytic_lineage	GS.Myeloid_dendritic_cells	p.GS.Myeloid_dendritic_cells	GS.Endothelial_cells	p.GS.Endothelial_cells	GS.Fibroblasts	p.GS.Fibroblasts	GS.EMT	p.GS.EMT	GS.Angiogenesis	p.GS.Angiogenesis	MMblack	p.MMblack	MMred	p.MMred	MMblue	p.MMblue	MMgreen	p.MMgreen	MMpink	p.MMpink	MMbrown	p.MMbrown	MMturquoise	p.MMturquoise	MMgrey	p.MMgrey
ALB	black	-0.220975	0.278001	-0.0887869	0.66624	0.423839	0.0309461	0.165143	0.420121	-0.251654	0.214917	-0.265357	0.190146	-0.0938688	0.648312	0.0972891	0.636352	-0.062094	0.763157	0.114426	0.5778	-0.345325	0.0840193	-0.303228	0.132109	-0.00693144	0.973192	0.339453	0.0897821	0.0374922	0.855712	-0.0710503	0.730165	0.180134	0.378551	0.148572	0.468851
ANGPTL1	black	0.124547	0.54438	-0.0944712	0.646199	-0.362163	0.0690426	-0.0715849	0.72821	-0.249165	0.21964	0.374789	0.0592284	0.0443946	0.829501	0.141574	0.490273	-0.24955	0.218905	0.279364	0.166933	0.467659	0.0159924	-0.228521	0.261495	-0.524762	0.00591697	-0.348835	0.08071	-0.293586	0.145481	-0.350518	0.0791599	-0.155029	0.449526	-0.196573	0.335815
AZU1	black	-0.634748	0.000495571	0.0186962	0.92777	0.698035	7.34669e-05	0.119111	0.562219	-0.415924	0.034573	-0.704103	5.9653e-05	0.08621	0.6754	0.0819338	0.6907	-0.127382	0.535182	0.10255	0.618127	-0.792183	1.41846e-06	-0.302717	0.132795	0.32248	0.108115	0.371412	0.0617405	0.57647	0.00205294	0.14619	0.47609	0.395906	0.0452733	0.161428	0.430797
BLNK	black	0.484994	0.0120309	0.121934	0.552921	-0.702704	6.26163e-05	-0.352303	0.0775401	0.15255	0.456894	0.502256	0.0089312	-0.228041	0.262526	0.117004	0.569202	-0.241734	0.234152	-0.0868196	0.673229	0.787565	1.79954e-06	0.0678616	0.741861	-0.229927	0.258492	-0.278854	0.167741	-0.499495	0.00937657	-0.459	0.0183406	-0.518053	0.00670894	-0.142189	0.488372
BMP8A	black	0.204018	0.317458	0.101872	0.620466	-0.255358	0.208017	0.0188008	0.927366	0.187125	0.360008	0.267065	0.187202	-0.229995	0.258346	-0.181124	0.375892	-0.248164	0.221559	-0.0293647	0.886766	0.316776	0.114859	-0.130069	0.526535	0.0319291	0.876948	-0.0338386	0.869649	-0.168136	0.411628	-0.200942	0.324965	-0.0895245	0.663627	-0.263207	0.193895
BPI	black	-0.692314	8.90058e-05	0.0369598	0.857741	0.847945	4.53837e-08	0.362824	0.0684994	-0.32497	0.105265	-0.573143	0.00220913	0.246393	0.22498	-0.147889	0.470922	-0.071884	0.727117	0.217705	0.285355	-0.882794	2.40921e-09	-0.343727	0.0855586	0.0865314	0.674255	0.258138	0.202939	0.422229	0.0316577	0.246724	0.22434	0.556977	0.00312105	0.213905	0.294054
CAMP	black	-0.563991	0.00269223	0.0607336	0.768205	0.744045	1.31749e-05	0.490099	0.0110332	-0.39094	0.0482944	-0.537653	0.00461503	0.195695	0.338021	-0.134369	0.512833	-0.0613518	0.76591	0.025169	0.902864	-0.843989	6.04519e-08	-0.467551	0.0160203	0.061216	0.766414	0.24485	0.227992	0.441162	0.0240701	0.197665	0.333083	0.583586	0.00175041	0.0865097	0.674332
CCL20	black	0.132149	0.519887	0.214644	0.29235	-0.473811	0.0144792	-0.199185	0.329302	0.13906	0.498089	0.17756	0.385515	0.0676295	0.742715	0.451295	0.0206605	-0.300226	0.136173	-0.152577	0.456815	0.366947	0.0651867	-0.0240061	0.907332	0.174206	0.394698	0.232922	0.252167	-0.0783661	0.703556	-0.13433	0.512956	-0.128484	0.531626	0.0622253	0.76267
CCL26	black	-0.044473	0.829204	0.33961	0.0896245	0.364194	0.0673848	0.138877	0.49866	0.0689668	0.737801	-0.512728	0.00739915	-0.252742	0.212874	0.122928	0.549666	-0.185074	0.365391	-0.351974	0.0778362	-0.388076	0.0501077	-0.105356	0.608497	0.355325	0.0748547	0.391916	0.0476885	0.204548	0.316175	0.138819	0.498839	0.168491	0.410627	0.191735	0.348077
CCR6	black	0.71897	3.50244e-05	0.161541	0.430469	-0.680643	0.000129939	-0.530863	0.00526671	0.182588	0.371981	0.515277	0.00706168	-0.172576	0.399205	0.120452	0.557794	0.0932402	0.65052	-0.150605	0.462722	0.816378	3.67263e-07	0.388864	0.0496037	-0.223416	0.272591	-0.379533	0.0558354	-0.616368	0.000799491	-0.383453	0.0531471	-0.703205	6.15407e-05	0.0259533	0.899852
CCR9	black	0.703748	6.0394e-05	0.150469	0.46313	-0.481655	0.0127229	-0.139491	0.496745	0.224803	0.269548	0.355053	0.075094	-0.359708	0.0710878	-0.205379	0.314169	-0.137986	0.501447	-0.322973	0.107547	0.627205	0.000605245	0.153517	0.454011	-0.142702	0.486788	-0.397261	0.0444753	-0.421663	0.0319111	-0.217704	0.285358	-0.412202	0.036392	-0.324673	0.105602
CD19	black	0.487691	0.0114949	0.12351	0.547765	-0.726237	2.66689e-05	-0.428596	0.0289177	0.257796	0.203558	0.358889	0.0717806	-0.166738	0.415582	0.168846	0.409625	0.0145353	0.943816	-0.245619	0.226488	0.812848	4.52649e-07	0.38726	0.0506341	0.185471	0.364347	-0.0750435	0.715602	-0.463957	0.0169642	-0.213665	0.29461	-0.540943	0.00432468	-0.068389	0.739923
CD1C	black	0.53283	0.00507043	0.302498	0.133089	-0.684296	0.000115636	-0.342012	0.0872345	0.625927	0.000625775	0.718846	3.5185e-05	-0.326249	0.103823	0.193	0.344845	-0.091685	0.655993	-0.165745	0.418405	0.755451	8.13477e-06	0.296486	0.141361	0.0521987	0.800079	0.102533	0.618187	-0.568004	0.0024703	-0.201489	0.323624	-0.466197	0.0163707	-0.159649	0.435958
CD1E	black	0.375974	0.0583663	0.310304	0.12288	-0.522382	0.00618846	-0.191724	0.348107	0.6582	0.000257101	0.81134	4.94279e-07	-0.126931	0.536642	-0.057986	0.778429	0.227733	0.263189	-0.0693421	0.736424	0.617248	0.000781902	0.35418	0.075864	0.0827018	0.687943	-0.0177112	0.931566	-0.505187	0.00847785	-0.0170728	0.934027	-0.29284	0.146555	-0.225473	0.268084
CD22	black	0.559224	0.00297775	0.152143	0.458111	-0.71459	4.11122e-05	-0.272198	0.178545	0.203737	0.31814	0.460308	0.0179688	-0.129418	0.528624	0.126869	0.53684	-0.0681771	0.740701	-0.0945908	0.64578	0.836963	9.87107e-08	0.216706	0.287626	-0.125618	0.540896	-0.285312	0.157706	-0.521277	0.00631787	-0.279418	0.166848	-0.452608	0.0202491	-0.0647345	0.753386
CD244	black	0.415075	0.0349813	-0.0539379	0.793557	-0.526897	0.00568212	-0.278858	0.167735	0.521992	0.00623391	0.425104	0.030396	-0.14	0.495158	0.122141	0.552242	0.18776	0.358352	-0.0721282	0.726225	0.585271	0.00168469	0.530968	0.00525607	-0.067461	0.743335	-0.0451391	0.826684	-0.28354	0.160416	0.143565	0.48413	-0.339428	0.089807	-0.0383569	0.85242
CD4	black	0.696342	7.77934e-05	0.0787027	0.70234	-0.715247	4.01428e-05	-0.221996	0.275731	0.696482	7.74273e-05	0.555806	0.00319805	-0.0140763	0.945588	-0.0298415	0.884939	0.425437	0.0302523	-0.374072	0.0597549	0.665159	0.000209324	0.724252	2.87542e-05	0.180849	0.376631	-0.215538	0.290296	-0.368453	0.0640081	0.21256	0.297172	-0.401686	0.0419465	-0.0215968	0.916599
CD40	black	0.666152	0.000203187	0.1363	0.50674	-0.821631	2.66847e-07	-0.407012	0.0390547	0.367004	0.0651422	0.528451	0.0055162	-0.231838	0.254446	0.150446	0.463199	-0.00442806	0.982872	-0.240678	0.236264	0.930548	5.81297e-12	0.41238	0.036303	-0.0470378	0.819509	-0.233927	0.25007	-0.540708	0.00434491	-0.213651	0.294642	-0.575679	0.00208922	-0.0624397	0.761875
CD72	black	0.611368	0.000905974	0.0912623	0.657484	-0.810123	5.30339e-07	-0.391354	0.0480367	0.277244	0.170312	0.501728	0.00901493	-0.183659	0.369135	0.0920179	0.65482	-0.0371811	0.856897	-0.191164	0.349543	0.909023	1.32488e-10	0.318624	0.112641	-0.127321	0.535379	-0.352931	0.0769758	-0.445548	0.022542	-0.248389	0.221127	-0.532479	0.00510501	-0.0821408	0.689956
CD74	black	0.625379	0.000634755	0.227563	0.263556	-0.790066	1.58308e-06	-0.471659	0.0149945	0.686049	0.00010928	0.612236	0.000886646	-0.190005	0.352527	0.0163988	0.936627	0.244886	0.22792	-0.308592	0.125068	0.890132	1.15326e-09	0.745413	1.24508e-05	0.212972	0.296215	-0.206609	0.311217	-0.442882	0.0234612	0.100737	0.624383	-0.537853	0.00459695	-0.109837	0.593248
CD79A	black	0.561694	0.00282677	0.0200978	0.92237	-0.791077	1.50244e-06	-0.280604	0.16498	0.323432	0.107019	0.399121	0.043398	-0.176211	0.389194	0.074148	0.718859	-0.0157413	0.939163	-0.232431	0.253198	0.883133	2.33106e-09	0.388248	0.0499974	0.0149797	0.942101	-0.248287	0.221322	-0.427869	0.0292206	-0.108125	0.599052	-0.450317	0.0209714	-0.0941272	0.647406
CD79B	black	0.452926	0.0201505	-0.0442226	0.830152	-0.784245	2.12773e-06	-0.356877	0.073504	0.510745	0.00767104	0.195839	0.337657	-0.21289	0.296405	0.0624746	0.761746	0.178321	0.383449	-0.546012	0.00390771	0.773669	3.56081e-06	0.646038	0.000363799	0.528821	0.00547729	0.00826482	0.968037	-0.144017	0.482739	0.209997	0.303173	-0.390036	0.0488612	-0.136622	0.505727
CD86	black	0.383454	0.0531462	0.534013	0.00495533	-0.456748	0.0189954	-0.230475	0.257327	0.733489	2.01449e-05	0.510365	0.007724	-0.118748	0.56342	0.0344802	0.867199	0.180673	0.377102	-0.255612	0.20755	0.411259	0.0368645	0.272937	0.177323	0.266904	0.187478	0.00379953	0.985303	-0.200093	0.327057	0.0611426	0.766687	-0.207002	0.310277	-0.201243	0.324228
CHIT1	black	-0.585566	0.0016734	0.34394	0.0853525	0.561286	0.00285122	0.201951	0.322492	-0.336982	0.0922945	-0.504755	0.00854347	0.118607	0.563885	0.129894	0.527096	-0.162717	0.427076	0.0794442	0.699663	-0.662004	0.000229922	-0.413062	0.0359652	0.176147	0.389367	0.256862	0.205258	0.319802	0.111243	0.00634773	0.975449	0.397514	0.0443273	0.33208	0.0974342
CIITA	black	0.687384	0.000104649	0.342824	0.0864387	-0.73886	1.6271e-05	-0.39712	0.0445579	0.55589	0.00319249	0.499521	0.00937218	-0.293607	0.145451	0.173753	0.395947	0.0288231	0.888842	-0.276941	0.170799	0.797316	1.08113e-06	0.417272	0.0339323	0.128846	0.530463	-0.156325	0.445696	-0.401775	0.0418966	-0.0976141	0.63522	-0.489928	0.0110654	-0.109808	0.593346
CLCF1	black	0.487246	0.011582	0.225316	0.268426	-0.771975	3.8573e-06	-0.51067	0.00768139	0.583072	0.00177092	0.482327	0.012581	-0.217501	0.285818	0.133899	0.514323	0.0667876	0.745813	-0.26331	0.193715	0.815749	3.81321e-07	0.709826	4.87827e-05	0.360452	0.0704636	-0.0387179	0.851046	-0.36058	0.0703558	0.0696752	0.735202	-0.53656	0.00471509	-0.0931103	0.650976
COLEC12	black	0.285874	0.156854	0.163825	0.423892	-0.532216	0.00513107	0.0326826	0.874067	0.561209	0.00285585	0.147858	0.471015	-0.222154	0.275379	0.479128	0.0132683	-0.104202	0.612449	-0.402608	0.0414342	0.425691	0.0301432	0.189117	0.354824	0.426349	0.0298621	0.510928	0.00764562	-0.17941	0.380503	0.17966	0.379828	-0.0508557	0.805125	-0.000894519	0.99654
CR2	black	0.515041	0.00709238	0.0750218	0.71568	-0.555414	0.00322418	-0.433558	0.0269173	-0.121959	0.552842	0.416226	0.0344284	-0.1873	0.35955	0.162539	0.427588	-0.291806	0.148052	0.00257917	0.990023	0.677267	0.000144516	0.0132561	0.948754	-0.354045	0.0759829	-0.330833	0.0987747	-0.581503	0.00183472	-0.613039	0.000869092	-0.619723	0.000734271	-0.0271796	0.895145
CSH1	black	-0.310658	0.122431	0.127961	0.533314	0.382122	0.0540482	0.287542	0.154342	-0.13161	0.521605	-0.204869	0.315401	-0.0854326	0.678173	-0.0669684	0.745148	0.160217	0.434307	-0.108899	0.596426	-0.451706	0.0205309	-0.305128	0.129584	0.13268	0.518196	0.306944	0.127201	0.286479	0.15594	0.187799	0.358249	0.342855	0.086408	-0.371222	0.0618838
CTSG	black	-0.671033	0.000175254	-0.100712	0.624472	0.939991	1.05723e-12	0.344914	0.084413	-0.475807	0.0140144	-0.607881	0.000987331	0.0950525	0.644163	-0.136907	0.50483	-0.205054	0.314952	0.376997	0.0576294	-0.884826	1.97447e-09	-0.518866	0.00660841	-0.109299	0.59507	0.238184	0.241305	0.449588	0.0212054	0.065581	0.750261	0.523069	0.00610898	0.114897	0.576227
CXCR5	black	0.650786	0.00031826	0.0578543	0.77892	-0.788515	1.71433e-06	-0.369017	0.063571	0.336525	0.0927641	0.562857	0.00275794	-0.196815	0.335207	0.00934679	0.963855	-0.0277148	0.893091	-0.199892	0.327555	0.922183	2.17791e-11	0.445627	0.0225152	-0.0906659	0.65959	-0.374807	0.0592154	-0.53847	0.00454143	-0.186802	0.360854	-0.56977	0.0023777	-0.218772	0.282943
DEFA4	black	-0.625183	0.00063799	0.0921028	0.654521	0.897694	5.1023e-10	0.13991	0.49544	-0.587251	0.00161015	-0.507369	0.00815309	0.0882041	0.668308	-0.00270315	0.989544	-0.147573	0.471881	0.395643	0.0454291	-0.86606	1.09243e-08	-0.542524	0.00419079	-0.0826657	0.688073	0.322395	0.108213	0.274486	0.174779	-0.148575	0.468843	0.317214	0.114331	0.0516299	0.802215
DEFB114	black	-0.154362	0.451502	0.353355	0.0765973	0.286259	0.156271	-0.0298554	0.884886	-0.0857697	0.67697	-0.275953	0.172392	0.131219	0.522852	0.0737746	0.720219	-0.106564	0.604368	-0.216219	0.288737	-0.311433	0.121452	-0.213056	0.296019	0.0656171	0.750128	0.278629	0.168099	-0.129841	0.527267	-0.150513	0.462996	0.0108103	0.9582	0.226304	0.266276
DEFB118	black	-0.130401	0.52547	0.24154	0.23454	-0.0746549	0.717015	0.180424	0.377771	0.20507	0.314916	0.121974	0.552791	0.235426	0.246959	-0.190886	0.350257	-0.0636275	0.757478	-0.144482	0.481314	0.0768619	0.709001	-0.194152	0.341918	0.092216	0.654123	-0.112619	0.583863	-0.136662	0.5056	-0.0245353	0.905298	0.186211	0.362401	-0.0344039	0.86749
ELANE	black	-0.64924	0.000332504	-0.122653	0.550567	0.838491	8.89004e-08	0.231311	0.255556	-0.512825	0.00738613	-0.653184	0.000297214	0.201594	0.323365	0.016362	0.936769	-0.0932835	0.650368	0.343856	0.0854333	-0.864165	1.27983e-08	-0.389222	0.0493762	0.0073965	0.971394	0.207107	0.310026	0.606349	0.00102501	0.152747	0.456307	0.510478	0.00770824	0.247354	0.223119
FCGR3A	black	0.574588	0.0021401	0.172186	0.400287	-0.574233	0.00215685	-0.33161	0.097938	0.637877	0.000455444	0.483042	0.0124315	-0.251792	0.214657	0.0818524	0.690992	0.0986027	0.631782	-0.157006	0.443693	0.636364	0.000474483	0.553366	0.00336366	0.168508	0.410578	-0.0570552	0.781901	-0.248104	0.221675	0.134061	0.51381	-0.378637	0.0564642	-0.215821	0.289647
GDNF	black	-0.145893	0.476995	-0.0611685	0.76659	0.32409	0.106266	-0.0510256	0.804486	-0.168877	0.409539	-0.256441	0.206029	0.00121877	0.995285	0.0987967	0.631108	0.0182488	0.929494	0.179201	0.381066	-0.398505	0.0437525	0.0203568	0.921373	0.0959381	0.641066	0.271145	0.180298	0.138424	0.500076	-0.0438722	0.831479	-0.0201758	0.92207	0.425256	0.0303304
GHR	black	-0.27228	0.178409	0.167591	0.413165	0.439128	0.0248067	0.247221	0.223376	-0.207385	0.309363	-0.155837	0.447135	-0.12154	0.554216	0.156405	0.44546	-0.227206	0.264325	0.119142	0.562117	-0.525915	0.00578921	-0.476379	0.0138836	0.0127339	0.950771	0.355993	0.0742716	0.233533	0.250891	-0.124038	0.54604	0.276224	0.171954	-0.0468342	0.820277
GPHA2	black	-0.0478062	0.816609	-0.163711	0.424217	0.172602	0.399133	0.128576	0.53133	-0.194613	0.34075	-0.435967	0.0259873	-0.181321	0.375364	0.176088	0.389529	0.134331	0.512953	-0.181716	0.374307	-0.247624	0.222599	-0.137689	0.502375	0.178076	0.384113	0.163947	0.423542	0.263606	0.193195	0.0172361	0.933398	0.109348	0.594904	-0.0140252	0.945785
HBEGF	black	0.456776	0.0189871	0.10182	0.620645	-0.456658	0.019022	-0.0827237	0.687865	0.423947	0.0308987	0.150711	0.462403	-0.0887119	0.666506	0.286099	0.156513	-0.0518445	0.801409	-0.254092	0.210359	0.272179	0.178578	0.139137	0.49785	0.198168	0.33183	0.0729317	0.723292	0.0581254	0.77791	0.0110929	0.957108	-0.137417	0.503229	0.00704281	0.972761
HLA-DMA	black	0.58764	0.00159584	0.269139	0.183671	-0.782507	2.32008e-06	-0.425948	0.0300333	0.681641	0.000125886	0.646925	0.00035488	-0.194038	0.342206	0.0459466	0.823631	0.22468	0.269815	-0.323446	0.107002	0.85129	3.53885e-08	0.687643	0.000103768	0.157418	0.442482	-0.219675	0.28091	-0.426831	0.0296574	0.0983134	0.632787	-0.494099	0.0103004	-0.126694	0.537407
HLA-DMB	black	0.636656	0.000470756	0.310052	0.1232	-0.798636	1.00697e-06	-0.420801	0.0323001	0.651431	0.000312474	0.589998	0.00151146	-0.323881	0.106505	0.119654	0.560427	0.118722	0.563504	-0.421188	0.0321252	0.881152	2.82189e-09	0.552369	0.00343341	0.158457	0.439438	-0.0987063	0.631422	-0.519365	0.00654742	-0.013129	0.949245	-0.534373	0.00492078	-0.162736	0.427021
HLA-DOA	black	0.649101	0.000333813	0.0754157	0.714249	-0.737087	1.74692e-05	-0.400735	0.0424801	0.258518	0.202251	0.517242	0.00681039	-0.267254	0.186878	0.0561756	0.785185	0.0295637	0.886003	-0.169801	0.406944	0.904075	2.43677e-10	0.409258	0.037884	-0.135689	0.508663	-0.318979	0.112219	-0.637203	0.000463838	-0.283648	0.160251	-0.624532	0.000648863	-0.0546683	0.790822
HLA-DOB	black	0.228512	0.261514	-0.108585	0.59749	-0.520656	0.00639165	-0.138481	0.499896	0.107836	0.600036	0.456591	0.0190418	0.00971847	0.962419	0.0702882	0.732955	-0.0118477	0.954193	0.171052	0.403445	0.629683	0.000567088	0.0493028	0.810968	-0.267291	0.186814	-0.376193	0.058208	-0.155635	0.447731	-0.112069	0.585711	-0.127028	0.536328	-0.0975766	0.63535
HLA-DPA1	black	0.683457	0.000118793	0.213795	0.294309	-0.842181	6.87362e-08	-0.501954	0.00897897	0.654534	0.000285914	0.636382	0.000474252	-0.298283	0.138851	0.0695958	0.735493	0.0742011	0.718666	-0.309948	0.123332	0.935909	2.27976e-12	0.619806	0.00073271	0.0896229	0.663278	-0.203323	0.319146	-0.502508	0.00889144	-0.0637709	0.756947	-0.608196	0.000979726	-0.122233	0.55194
HLA-DPB1	black	0.46846	0.0157883	0.212512	0.297284	-0.632738	0.000522953	-0.541075	0.0043134	0.325326	0.104862	0.45802	0.0186233	-0.166685	0.415734	0.0848056	0.680411	0.0311963	0.879752	-0.1846	0.366644	0.75415	8.60572e-06	0.544405	0.00403599	0.080362	0.696354	-0.211791	0.298964	-0.454752	0.0195915	-0.124108	0.54581	-0.573188	0.00220692	-0.0447881	0.828012
HLA-DQA1	black	0.470832	0.0151965	0.249658	0.218698	-0.536477	0.00472279	-0.404371	0.0404679	0.360777	0.0701919	0.33936	0.0898756	-0.148531	0.468976	0.193292	0.344102	0.149557	0.465876	-0.106693	0.603929	0.677183	0.000144899	0.3878	0.0502854	0.0558562	0.786379	0.00811765	0.968606	-0.457223	0.0188557	-0.148477	0.46914	-0.498334	0.00956919	-0.250859	0.216419
HLA-DRA	black	0.691528	9.13502e-05	0.331251	0.0983241	-0.775949	3.19406e-06	-0.431246	0.0278349	0.550906	0.00353796	0.664159	0.00021567	-0.323896	0.106487	0.215344	0.290741	0.128349	0.532061	-0.269501	0.183059	0.871277	6.97488e-09	0.416624	0.0342393	-0.0278115	0.892721	-0.121058	0.5558	-0.637258	0.000463147	-0.209718	0.30383	-0.597814	0.0012586	-0.151095	0.461249
HLA-DRB1	black	0.623652	0.000663822	0.224345	0.27055	-0.739946	1.55736e-05	-0.505255	0.00846761	0.68072	0.000129621	0.572853	0.00222318	-0.178756	0.382271	-0.0658794	0.74916	0.315743	0.116112	-0.350334	0.0793281	0.838828	8.68603e-08	0.812702	4.56539e-07	0.2312	0.255791	-0.218852	0.282762	-0.441704	0.0238768	0.127589	0.534516	-0.576295	0.00206093	-0.155778	0.447309
HNF4G	black	0.0221474	0.91448	0.0440042	0.830979	0.300761	0.135442	0.0762855	0.711091	-0.312765	0.119783	-0.364065	0.0674891	-0.0483419	0.814589	0.552901	0.00339606	0.0311023	0.880112	0.170968	0.403679	-0.39964	0.043101	-0.160855	0.432455	-0.089872	0.662397	0.291605	0.148344	0.0320415	0.876518	-0.117538	0.567429	0.0290967	0.887793	0.237041	0.243638
HTR3A	black	0.349702	0.0799091	0.210254	0.302567	-0.608053	0.000983177	-0.185454	0.364392	0.374369	0.0595369	0.241914	0.233793	0.103986	0.613192	0.2561	0.206653	0.182575	0.372014	-0.163826	0.423887	0.490009	0.0110502	0.429913	0.0283756	0.364951	0.0667746	0.0831725	0.686255	-0.245661	0.226406	0.0620576	0.763292	-0.256494	0.205931	0.129657	0.527855
IGHM	black	0.448498	0.0215596	-0.103249	0.615724	-0.683114	0.000120104	-0.33768	0.0915798	0.161131	0.431655	0.194688	0.340562	-0.151003	0.461527	0.12395	0.546326	-0.00726657	0.971896	-0.210699	0.30152	0.771438	3.95568e-06	0.45689	0.0189534	0.0700909	0.733678	-0.208432	0.306872	-0.243334	0.230975	-0.000178931	0.999308	-0.41426	0.0353769	-0.0593371	0.773397
IGKC	black	0.286499	0.155909	-0.32652	0.103519	-0.251763	0.214711	-0.188175	0.357269	-0.017019	0.934235	0.0273031	0.894671	-0.143083	0.485613	-0.220268	0.27958	-0.179715	0.379681	0.0738664	0.719885	0.382711	0.0536476	0.312771	0.119775	-0.10261	0.617922	-0.338675	0.0905679	0.10889	0.596454	0.0691281	0.737209	-0.213611	0.294734	-0.218505	0.283545
IGKV1-5	black	-0.377025	0.0576094	-0.401254	0.0421879	0.442927	0.0234453	0.187256	0.359667	-0.546895	0.00383861	-0.585375	0.00168068	0.123937	0.54637	0.0899344	0.662176	-0.0628798	0.760245	0.259156	0.201099	-0.577327	0.00201428	-0.342846	0.0864163	-0.0370934	0.857232	0.0930917	0.651042	0.488237	0.0113888	-0.0537462	0.794275	0.280026	0.165888	0.292713	0.146738
IL11	black	-0.0534799	0.795273	0.0463478	0.822115	0.320734	0.110148	0.252489	0.213348	-0.0356001	0.862925	-0.490007	0.0110506	0.0608371	0.767821	0.189554	0.353692	0.0796366	0.698969	-0.276736	0.171128	-0.47229	0.0148419	0.0666427	0.746347	0.308074	0.125736	0.268216	0.185235	0.271023	0.180502	0.326172	0.103909	0.239501	0.238635	0.114936	0.576098
INHBA	black	-0.558255	0.00303885	-0.115268	0.574987	0.651849	0.000308773	0.569296	0.00240227	-0.171599	0.401919	-0.462102	0.0174689	0.0990169	0.630343	-0.0481917	0.815155	-0.00598497	0.976851	0.129395	0.528697	-0.647353	0.000350643	-0.28549	0.157436	0.0930016	0.651358	0.418703	0.0332626	0.336298	0.0929993	0.336934	0.0923438	0.566547	0.00254899	-0.149183	0.467004
INSL6	black	-0.293298	0.145896	-0.433138	0.0270822	0.401902	0.0418258	0.156171	0.446151	-0.389807	0.0490058	-0.361364	0.0697029	-0.226342	0.266195	-0.112128	0.585513	-0.413758	0.0356225	0.161295	0.431182	-0.419354	0.0329615	-0.344622	0.0846938	0.0299066	0.88469	0.175673	0.390666	0.31825	0.113087	-0.120229	0.558529	0.149062	0.467371	-0.16592	0.417906
JAG1	black	-0.457245	0.0188493	0.126118	0.539275	0.634522	0.000498593	0.292971	0.146365	-0.341837	0.0874071	-0.380302	0.0552997	0.208321	0.307135	0.118605	0.563893	-0.245146	0.227412	0.331692	0.0978492	-0.767356	4.7807e-06	-0.630544	0.00055434	-0.0556804	0.787036	0.26347	0.193433	0.416599	0.0342507	-0.076682	0.709653	0.479659	0.0131522	0.247083	0.223644
LALBA	black	-0.291527	0.148458	-0.0912563	0.657506	0.367813	0.0645074	0.173932	0.395453	-0.161362	0.430987	-0.306245	0.128115	0.0720744	0.726422	0.0695786	0.735556	-0.189479	0.353886	0.263239	0.193839	-0.431161	0.0278692	-0.45271	0.0202172	-0.0527941	0.797845	0.140847	0.492528	0.259632	0.200243	-0.132957	0.517314	0.291938	0.14786	0.286997	0.155159
LCN2	black	-0.636405	0.000473954	0.131274	0.522679	0.84628	5.12544e-08	0.347874	0.0816066	-0.395654	0.045423	-0.527643	0.00560194	0.199096	0.329523	-0.146307	0.475732	0.0330971	0.872482	0.194523	0.340978	-0.863508	1.35134e-08	-0.39875	0.0436109	0.142925	0.486102	0.309128	0.12438	0.369048	0.0635472	0.177877	0.384654	0.512044	0.00749206	0.00832393	0.967808
LTF	black	-0.648888	0.000335826	0.108442	0.597978	0.822528	2.52432e-07	0.324154	0.106193	-0.4439	0.0231068	-0.505997	0.008356	0.293132	0.146134	-0.0994318	0.628904	-0.0152628	0.941009	0.238513	0.240636	-0.890663	1.09118e-09	-0.443024	0.0234115	0.0714832	0.728582	0.25604	0.206763	0.418711	0.033259	0.135542	0.509125	0.523559	0.00605289	0.0754743	0.714036
MLN	black	-0.286814	0.155435	0.0105512	0.959201	0.353868	0.0761406	0.157763	0.441469	-0.379054	0.0561705	-0.486596	0.01171	-0.155753	0.447383	0.348353	0.0811584	-0.118429	0.564474	0.0906903	0.659504	-0.401881	0.0418374	-0.456056	0.0192003	-0.130116	0.526384	0.310491	0.122643	0.114693	0.576909	-0.18989	0.352824	0.181721	0.374296	0.252819	0.21273
MLNR	black	-0.117172	0.568644	-0.267795	0.185952	0.353823	0.0761801	0.185657	0.363858	-0.34171	0.0875329	-0.387553	0.0504445	0.0390844	0.849652	-0.0418334	0.839208	-0.150694	0.462454	-0.161049	0.431892	-0.455802	0.019276	-0.32451	0.105787	0.0529474	0.79727	0.26221	0.195652	0.220274	0.279568	-0.0924812	0.653189	0.138573	0.499609	0.0345261	0.867024
MPO	black	-0.617415	0.000778621	-0.0240315	0.907235	0.903613	2.57517e-10	0.297576	0.139834	-0.506743	0.00824508	-0.559011	0.00299108	0.199251	0.32914	-0.0788927	0.701654	-0.137572	0.502743	0.420066	0.0326349	-0.906745	1.76142e-10	-0.504868	0.00852617	-0.178205	0.383763	0.126039	0.53953	0.483775	0.0122798	0.0433923	0.833297	0.504123	0.00864016	0.199658	0.328131
NR4A1	black	0.670602	0.000177575	0.155789	0.447279	-0.704125	5.96081e-05	-0.224609	0.26997	0.754288	8.55444e-06	0.520648	0.00639263	-0.13995	0.495316	-0.100337	0.625769	0.0717863	0.727474	-0.292407	0.14718	0.724179	2.88331e-05	0.525183	0.00587012	0.24539	0.226935	-0.121109	0.555631	-0.324986	0.105247	0.12723	0.535674	-0.350958	0.0787584	-0.2121	0.298245
NRG1	black	0.182608	0.371927	0.609477	0.000949338	0.248835	0.220272	0.175526	0.39107	0.119809	0.559913	-0.0239217	0.907657	0.0303643	0.882937	0.161156	0.431582	-0.0010795	0.995824	-0.0920464	0.65472	-0.296619	0.141175	-0.240924	0.235772	-0.0350138	0.865162	0.219125	0.282147	-0.182623	0.371888	-0.0998772	0.62736	0.0704512	0.732358	-0.0507521	0.805514
NTF4	black	-0.570994	0.00231531	-0.263562	0.193272	0.600888	0.00116967	0.201611	0.323324	-0.199127	0.329447	-0.367693	0.0646011	0.124602	0.544203	-0.294677	0.143921	-0.0482688	0.814865	0.126344	0.538542	-0.474607	0.0142924	-0.170182	0.405877	0.0883333	0.667849	0.121864	0.553151	0.407873	0.038603	0.345344	0.0840009	0.433211	0.0270535	-0.342126	0.0871229
NTS	black	-0.331711	0.0978295	0.0977411	0.634778	0.478763	0.0133486	0.249606	0.218799	-0.222017	0.275682	-0.278781	0.167858	-0.1129	0.582919	0.264295	0.191991	-0.219742	0.280759	0.0736351	0.720727	-0.548237	0.0037357	-0.527097	0.00566057	0.0922346	0.654057	0.629086	0.000576083	0.0482578	0.814906	-0.165078	0.420307	0.274302	0.175079	0.181706	0.374334
OLR1	black	-0.504552	0.00857446	0.214452	0.292791	0.778806	2.78245e-06	0.143874	0.483181	-0.561819	0.0028193	-0.517487	0.00677966	0.135457	0.509394	0.0362512	0.860442	-0.176612	0.388098	0.179965	0.379005	-0.812922	4.50674e-07	-0.594862	0.00134944	-0.165649	0.418679	0.213175	0.295745	0.199017	0.329719	-0.213739	0.294437	0.281518	0.163548	0.190274	0.351832
PGLYRP1	black	-0.686666	0.000107118	0.036389	0.859916	0.779123	2.73985e-06	0.598928	0.00122572	-0.411452	0.0367676	-0.478085	0.0134992	0.427304	0.0294578	-0.10357	0.61462	0.0150454	0.941848	0.248808	0.220324	-0.833811	1.22083e-07	-0.514453	0.00716939	0.0293231	0.886926	0.235649	0.246499	0.284619	0.158763	0.191844	0.3478	0.678776	0.00013783	0.161923	0.429365
PLAU	black	-0.507485	0.00813606	0.295542	0.142694	0.441132	0.0240808	0.3174	0.114106	-0.158759	0.438556	-0.517448	0.00678449	0.335767	0.093549	0.415151	0.0349446	0.0897498	0.662829	-0.0576633	0.779632	-0.59638	0.00130204	-0.340293	0.0889398	0.326233	0.103841	0.586078	0.00165394	0.161024	0.431967	0.148442	0.469245	0.452976	0.0201349	0.292467	0.147094
PNOC	black	0.349384	0.080202	-0.0182857	0.929352	-0.540068	0.00440031	-0.0580691	0.778119	0.119022	0.562513	0.413208	0.0358929	-0.176063	0.389597	0.0986656	0.631563	-0.362821	0.0685019	0.0737776	0.720208	0.659421	0.000248086	0.0127933	0.950541	-0.176849	0.387452	-0.168306	0.411148	-0.481681	0.0127175	-0.317808	0.113617	-0.277978	0.169137	-0.0194304	0.924941
PPARG	black	-0.38234	0.0538995	0.220746	0.278513	0.509198	0.00788878	0.178271	0.383586	-0.0735793	0.720931	-0.397893	0.0441066	-0.0052203	0.979808	0.348217	0.0812853	-0.0749671	0.715879	0.0914017	0.656992	-0.582815	0.00178123	-0.30014	0.136292	0.238209	0.241253	0.596316	0.00130401	0.290434	0.150055	0.15094	0.461714	0.364731	0.0669518	-0.0778912	0.705274
PRTN3	black	-0.42069	0.0323505	0.29845	0.13862	0.567767	0.00248298	0.18601	0.362928	-0.427401	0.0294169	-0.558296	0.00303628	0.158246	0.440056	0.351369	0.0783842	0.0626675	0.761032	0.105916	0.606582	-0.652876	0.000299855	-0.417001	0.0340604	-0.0271923	0.895096	0.242534	0.23256	0.24763	0.222588	0.00423252	0.983628	0.337174	0.0920972	0.166509	0.416231
PTGFR	black	-0.574951	0.00212303	0.218773	0.282941	0.622189	0.000689324	0.184685	0.366418	-0.234584	0.248703	-0.232736	0.252557	0.23257	0.252906	-0.0221616	0.914426	-0.0562216	0.785013	0.359912	0.070916	-0.665824	0.000205198	-0.486181	0.0117925	-0.217156	0.286602	0.0448099	0.827929	0.399158	0.0433765	0.0047114	0.981776	0.441128	0.0240823	0.117338	0.568094
PTK2	black	0.271572	0.179586	0.306608	0.127639	-0.556596	0.00314592	-0.472412	0.0148125	0.212413	0.297516	0.588997	0.00154681	-0.167637	0.413035	0.118023	0.565821	-0.0948637	0.644824	-0.104441	0.611631	0.622572	0.000682569	0.124509	0.544506	0.022967	0.911328	-0.0797361	0.69861	-0.463468	0.017096	-0.37911	0.056131	-0.480327	0.0130073	-0.1246	0.544209
RASGRP3	black	0.313244	0.119187	-0.115775	0.573295	-0.611751	0.000897397	-0.504176	0.00863197	0.0472299	0.818784	0.498353	0.009566	-0.104607	0.611062	-0.214488	0.292708	-0.146437	0.475336	0.0196506	0.924093	0.739261	1.60104e-05	0.261117	0.197589	-0.208441	0.306851	-0.602767	0.00111804	-0.244879	0.227936	-0.295812	0.142312	-0.501641	0.00902887	-0.236093	0.245584
RETN	black	-0.622607	0.000681958	-0.0225222	0.913039	0.724927	2.80297e-05	0.275654	0.172877	-0.314422	0.117731	-0.673008	0.000164949	0.0623589	0.762175	-0.0382332	0.852891	-0.166094	0.41741	0.00327704	0.987324	-0.86283	1.42892e-08	-0.382432	0.0538368	0.19909	0.329538	0.341612	0.0876292	0.557197	0.00310675	0.151016	0.461487	0.462361	0.0173977	0.125803	0.540296
RNASE2	black	-0.186459	0.361751	0.209604	0.304099	0.352687	0.0771949	-0.112013	0.5859	-0.183588	0.369322	-0.433265	0.0270323	-0.377041	0.057598	0.0413842	0.840912	-0.191677	0.348227	-0.206352	0.311833	-0.451493	0.0205979	-0.223443	0.272531	0.242705	0.232221	0.250439	0.217214	0.403422	0.0409858	-0.0443548	0.829652	0.0606276	0.768599	0.0349792	0.865294
RNASE3	black	-0.373165	0.0604265	0.218018	0.284646	0.598024	0.00125236	-0.0279122	0.892334	-0.554912	0.00325791	-0.413432	0.0357828	-0.0616457	0.76482	0.197576	0.333306	-0.288323	0.153176	0.249464	0.219069	-0.637183	0.000464094	-0.466852	0.0162002	-0.110216	0.591963	0.215651	0.290036	0.179557	0.380105	-0.295153	0.143244	0.107777	0.600236	0.218881	0.282696
RXFP2	black	-0.354207	0.07584	0.20683	0.310688	0.423217	0.0312196	0.175394	0.391431	-0.187732	0.358423	-0.296762	0.140974	-0.0634209	0.758242	0.400077	0.0428524	-0.14254	0.487289	0.120738	0.556852	-0.577612	0.00200159	-0.427683	0.0292984	-0.0119914	0.953638	0.436863	0.0256482	0.215307	0.290825	-0.115135	0.57543	0.247162	0.223492	0.130139	0.526311
S100A12	black	-0.475041	0.0141914	0.115879	0.572947	0.613182	0.000865995	0.663389	0.000220671	-0.15348	0.454122	-0.269377	0.183268	0.216219	0.288737	-0.0376069	0.855275	-0.0320676	0.876419	0.168421	0.410824	-0.668658	0.000188392	-0.640975	0.000418527	0.0281297	0.8915	0.339067	0.0901709	0.151046	0.461396	0.043388	0.833313	0.623614	0.000664463	0.0125301	0.951557
S100A3	black	0.0858747	0.676595	-0.0236906	0.908545	-0.341338	0.0879	-0.0291217	0.887697	-0.0204779	0.920906	0.350154	0.0794935	0.122603	0.55073	0.170871	0.403949	-0.0543397	0.792052	0.227823	0.262996	0.31564	0.116238	-0.162877	0.426615	-0.0386237	0.851405	-0.0986822	0.631505	-0.267419	0.186595	-0.221764	0.276245	-0.0421147	0.838141	0.0843013	0.682214
S100Z	black	0.369359	0.0633073	0.318296	0.113032	-0.170313	0.405511	-0.0876729	0.670194	0.227259	0.26421	0.297839	0.139469	-0.20039	0.326324	-0.157961	0.440891	0.136327	0.506655	-0.314455	0.117689	0.226591	0.265656	0.213604	0.29475	-0.0794997	0.699463	-0.265331	0.19019	-0.257979	0.203226	0.0399275	0.846446	-0.208544	0.306607	-0.137121	0.504158
SDC2	black	0.335541	0.093783	0.158622	0.438956	-0.296738	0.141008	0.0333904	0.871361	0.209961	0.303258	0.183792	0.36878	-0.275145	0.173705	-0.0296681	0.885604	-0.364571	0.0670806	-0.170224	0.405759	0.346191	0.0831928	-0.162515	0.427656	-0.074112	0.71899	-0.0959447	0.641043	-0.260863	0.198042	-0.308187	0.125591	-0.166556	0.416099	-0.0288526	0.888729
SEMA4C	black	0.480415	0.0129883	-0.0841084	0.682904	-0.56679	0.00253572	-0.458623	0.0184488	0.332884	0.0965766	0.491483	0.010775	-0.251081	0.215998	-0.281697	0.16327	0.0991379	0.629923	-0.265992	0.189047	0.695813	7.91921e-05	0.605953	0.00103496	-0.199734	0.327945	-0.555834	0.00319618	-0.279883	0.166114	-0.0110036	0.957453	-0.542035	0.00423176	-0.108687	0.597145
SH2D1B	black	0.371421	0.0617339	0.00464219	0.982044	-0.396145	0.0451317	-0.349261	0.080316	0.113924	0.579482	0.301407	0.134564	-0.158301	0.439895	0.0267325	0.89686	-0.238347	0.240972	0.0872072	0.67185	0.51117	0.00761207	0.204917	0.315284	-0.17008	0.406162	-0.243555	0.230539	-0.137147	0.504077	-0.175864	0.390143	-0.367581	0.0646889	-0.113182	0.58197
SLIT1	black	-0.489753	0.0110986	-0.10306	0.616373	0.0688887	0.738088	0.2607	0.198331	0.0922949	0.653845	-0.198723	0.330449	0.367399	0.0648311	0.309345	0.124103	0.191692	0.348188	0.172885	0.398349	-0.269659	0.182791	-0.012753	0.950697	0.230005	0.258326	0.386769	0.0509531	0.372516	0.0609102	0.364534	0.0671105	0.442334	0.0236537	0.447382	0.0219271
SLPI	black	-0.408597	0.0382259	0.172638	0.399033	0.648351	0.000340942	0.489527	0.0111414	-0.197488	0.333524	-0.0821263	0.690009	0.109925	0.592949	-0.249118	0.21973	-0.0441964	0.830251	0.320214	0.110758	-0.561056	0.00286508	-0.519595	0.00651941	-0.123589	0.547506	0.199977	0.327345	0.103168	0.616	0.0456153	0.824883	0.4969	0.00981185	-0.225116	0.268863
STAB2	black	-0.642992	0.000395915	-0.292796	0.146619	0.64482	0.000376358	0.254735	0.209167	-0.385967	0.0514768	-0.253102	0.212202	0.0885638	0.667031	-0.310801	0.12225	-0.258758	0.201817	0.500548	0.00920456	-0.625104	0.00063931	-0.413054	0.0359688	-0.0415542	0.840267	0.0783686	0.703547	0.37859	0.0564974	-0.0572899	0.781025	0.406435	0.0393601	0.228616	0.261292
TACR1	black	0.121445	0.554527	0.00882938	0.965855	0.306463	0.127829	-0.2522	0.213891	-0.23235	0.253368	-0.377004	0.057625	-0.364145	0.0674245	0.128436	0.531783	-0.259745	0.200041	-0.0448101	0.827928	-0.31851	0.112776	-0.157459	0.442362	0.0521225	0.800365	0.110323	0.591602	0.263883	0.19271	-0.239163	0.239317	-0.148271	0.469762	0.0968635	0.637835
TLR7	black	0.46155	0.0176216	0.122166	0.552161	-0.542853	0.00416334	-0.32024	0.110727	0.389085	0.0494631	0.454918	0.0195415	-0.338657	0.0905853	-0.134795	0.511486	-0.112756	0.583402	-0.330073	0.0995989	0.548738	0.0036979	0.142074	0.488728	-0.097946	0.634065	-0.265348	0.190161	-0.143555	0.484162	-0.196559	0.335849	-0.393216	0.0468908	-0.371362	0.0617779
TNFRSF13B	black	0.22005	0.280069	-0.123318	0.54839	-0.305874	0.128602	-0.0233944	0.909684	0.322932	0.107593	0.00671087	0.974044	-0.253118	0.212172	0.0817995	0.691183	0.0787131	0.702303	-0.0485033	0.813981	0.42198	0.0317691	0.353428	0.0765317	0.175638	0.390761	0.140934	0.492257	-0.147872	0.470972	0.188349	0.356818	-0.110465	0.591124	0.0224577	0.913287
ULBP2	black	-0.514993	0.00709863	-0.00753595	0.970855	0.372991	0.0605558	0.259426	0.200613	-0.293838	0.145119	-0.16505	0.420386	0.340467	0.0887664	-0.0322069	0.875886	-0.344274	0.0850296	0.312741	0.119813	-0.495936	0.00997774	-0.401267	0.0421805	-0.010034	0.961199	0.132613	0.518409	0.235276	0.247269	-0.0499468	0.808544	0.379577	0.055804	0.385524	0.0517679
VAV2	black	0.574202	0.00215833	0.179907	0.379161	-0.807057	6.3191e-07	-0.390418	0.0486211	0.643545	0.000389905	0.557517	0.00308608	-0.178531	0.382879	-0.0488347	0.812731	0.143696	0.483728	-0.274051	0.175491	0.869457	8.17449e-09	0.5564	0.0031588	0.222823	0.273899	-0.241667	0.234286	-0.392344	0.0474248	0.00355712	0.986241	-0.469509	0.0155243	-0.181365	0.375246
VEGFC	black	-0.501327	0.00907902	0.471778	0.0149655	0.31793	0.11347	0.208053	0.307771	-0.16531	0.419644	-0.321969	0.108707	0.188457	0.356537	0.200603	0.325801	0.0458682	0.823927	0.0341642	0.868405	-0.415708	0.0346764	-0.336858	0.0924222	0.230274	0.257755	0.310702	0.122375	0.159286	0.437016	0.0707504	0.731263	0.349826	0.0797943	-0.0562081	0.785064
VTN	black	-0.352331	0.0775145	0.202918	0.32013	0.324894	0.105351	0.073385	0.721639	-0.091025	0.658322	-0.493957	0.0103258	0.228194	0.262196	0.268053	0.185513	0.18242	0.372429	0.0852184	0.678937	-0.37055	0.0623944	-0.0353718	0.863796	0.11191	0.586248	0.247825	0.222211	0.0997468	0.627812	0.164531	0.42187	0.214062	0.293692	0.469726	0.0154701
ACTA1	blue	0.00484148	0.981273	-0.0223227	0.913806	-0.318284	0.113047	0.0830912	0.686547	0.51511	0.00708343	0.066411	0.7472	0.116701	0.57021	-0.213032	0.296076	0.439858	0.0245401	-0.456047	0.019203	0.264936	0.190875	0.565467	0.00260869	0.650715	0.000318905	-0.0121338	0.953088	0.243778	0.2301	0.750044	1.02561e-05	0.197893	0.332515	-0.361309	0.0697486
ADRB1	blue	0.106895	0.60324	0.00346179	0.986609	0.275551	0.173044	-0.167299	0.413993	-0.186533	0.361558	0.0191963	0.925843	-0.04714	0.819123	-0.157009	0.443685	-0.0562495	0.784909	0.18041	0.377809	-0.217579	0.285641	-0.19473	0.340455	-0.359841	0.0709756	-0.224719	0.269729	0.00852005	0.96705	-0.255534	0.207693	-0.115441	0.57441	0.0451592	0.826608
ADRB2	blue	0.280366	0.165354	0.0693212	0.736501	-0.1971	0.334495	-0.314782	0.117287	0.0699255	0.734285	0.298419	0.138663	-0.0382738	0.852736	0.126718	0.537331	-0.00798671	0.969112	0.0670896	0.744701	0.289317	0.1517	-0.038194	0.85304	-0.327476	0.102453	-0.0543676	0.791948	-0.503732	0.0087004	-0.446189	0.0223255	-0.392585	0.0472767	0.107233	0.602088
AMELX	blue	0.0783901	0.70347	0.253123	0.212162	-0.0669446	0.745235	-0.101118	0.623068	0.209616	0.304071	-0.0873288	0.671417	-0.00169364	0.993449	0.250058	0.217937	0.404534	0.04038	-0.310223	0.122983	-0.0169278	0.934586	0.207711	0.308585	0.507631	0.00811469	0.391051	0.0482256	-0.209598	0.304112	0.0918929	0.655261	-0.109354	0.594881	0.0507701	0.805447
AMH	blue	-0.17179	0.401388	-0.0890438	0.665329	-0.014324	0.944632	0.180507	0.377549	0.21727	0.286342	-0.15559	0.447864	0.148731	0.46837	-0.239653	0.238328	0.163026	0.426187	-0.220013	0.280153	-0.149516	0.466	0.311207	0.121737	0.682419	0.000122804	0.181941	0.373707	0.379142	0.0561089	0.474392	0.0143427	0.262591	0.194979	0.114272	0.578317
AMHR2	blue	-0.14088	0.492424	-0.176322	0.388891	-0.0467874	0.820454	0.144089	0.48252	0.354106	0.0759289	-0.264106	0.19232	0.0325979	0.874391	-0.185832	0.363397	0.336514	0.0927757	-0.440993	0.0241307	-0.0600965	0.770572	0.478483	0.0134106	0.842121	6.90294e-08	0.329066	0.100698	0.355272	0.0749015	0.639673	0.000433706	0.223014	0.273478	-0.112218	0.585211
ANGPT4	blue	0.117102	0.568877	-0.207032	0.310205	0.0903013	0.660878	-0.0124554	0.951846	0.0228091	0.911935	-0.401406	0.042103	-0.0155715	0.939818	0.252649	0.213048	-0.0263489	0.898333	-0.106338	0.605139	-0.207962	0.307989	0.310855	0.122181	0.298758	0.138193	0.334151	0.0952372	0.127807	0.53381	0.215231	0.290999	-0.0482783	0.814829	0.40471	0.0402844
ANGPTL4	blue	0.26584	0.18931	0.176856	0.387433	-0.325871	0.104247	-0.173407	0.396903	0.266939	0.187418	-0.0881618	0.668458	-0.237761	0.242167	0.138338	0.500345	-0.123799	0.546819	-0.368832	0.0637144	0.288596	0.15277	0.27827	0.16867	0.485564	0.011916	0.157402	0.44253	-0.153568	0.45386	0.00637731	0.975334	-0.228627	0.261268	0.209729	0.303804
APLN	blue	0.0388837	0.850415	-0.035935	0.861647	-0.0327861	0.873671	-0.0293185	0.886943	0.145836	0.477169	-0.275713	0.172782	0.117187	0.568594	0.263924	0.192639	0.202903	0.320167	-0.371513	0.0616644	-0.133725	0.514876	0.345083	0.0842506	0.55812	0.00304742	0.435857	0.0260291	0.199377	0.328827	0.317556	0.113919	0.028595	0.889716	0.315089	0.116912
APLNR	blue	0.0205407	0.920665	0.0494116	0.810558	0.107623	0.60076	-0.0964905	0.639137	0.151026	0.461457	-0.33492	0.0944313	-0.0696991	0.735114	0.0755349	0.713816	0.349639	0.079967	-0.395278	0.0456467	-0.22126	0.277366	0.197698	0.333001	0.594746	0.00135312	0.425411	0.0302634	0.232918	0.252177	0.224148	0.270981	0.00565166	0.97814	0.125536	0.541163
APOBEC3H	blue	-0.129327	0.528915	0.0133886	0.948243	-0.08012	0.697226	-0.138071	0.50118	0.0723622	0.72537	-0.326391	0.103664	0.209174	0.305115	0.24189	0.233842	0.163316	0.425352	-0.149651	0.465593	-0.0597798	0.77175	0.252863	0.212648	0.404731	0.0402732	0.122989	0.549466	0.325708	0.104431	0.242546	0.232536	0.0869865	0.672635	0.424695	0.030573
ARTN	blue	-0.0322819	0.875599	0.0437857	0.831806	-0.218884	0.282689	-0.219778	0.28068	0.363177	0.068211	-0.229449	0.259511	-0.0498204	0.80902	0.165857	0.418085	0.173176	0.397542	-0.518176	0.00669361	0.0774758	0.706777	0.533364	0.00501824	0.881057	2.84773e-09	0.433712	0.0268572	0.223545	0.272306	0.403378	0.0410097	-0.0627202	0.760836	0.110398	0.59135
AVP	blue	0.0605453	0.768905	0.0893865	0.664115	-0.203853	0.317858	0.134229	0.513278	0.293004	0.146318	0.0420756	0.838289	-0.216152	0.288889	0.198914	0.329976	0.12292	0.549693	-0.195501	0.338508	0.151808	0.459113	0.242231	0.233162	0.48933	0.0111789	0.380324	0.0552841	-0.0594552	0.772958	0.246348	0.225069	0.0325343	0.874634	-0.0245229	0.905346
AVPR1A	blue	-0.0384167	0.852192	0.146602	0.474832	-0.17559	0.390894	0.103463	0.614989	0.341118	0.0881188	-0.123046	0.549281	-0.0401001	0.84579	0.168791	0.40978	0.212369	0.297618	-0.264367	0.191866	0.129359	0.528813	0.274454	0.174832	0.573298	0.0022016	0.378389	0.0566394	0.193454	0.343691	0.397372	0.04441	0.138849	0.498748	-0.333566	0.0958534
AVPR1B	blue	-0.0365859	0.859166	0.038385	0.852313	0.0318815	0.87713	0.066061	0.748491	0.172443	0.399573	-0.224782	0.269594	-0.147206	0.472996	0.104662	0.610874	0.0476889	0.817051	-0.286466	0.155959	-0.101086	0.623177	0.274663	0.174489	0.544628	0.00401801	0.422485	0.0315438	0.123258	0.548585	0.400148	0.042812	0.0933015	0.650304	-0.231057	0.256093
AVPR2	blue	-0.157755	0.441494	-0.049181	0.811427	-0.139682	0.49615	-0.0391106	0.849552	0.299738	0.136842	-0.306066	0.12835	0.126497	0.538047	0.0736569	0.720648	0.446587	0.0221922	-0.387032	0.0507816	-0.0042278	0.983647	0.388629	0.0497538	0.697806	7.40394e-05	0.379374	0.0559463	0.313643	0.118692	0.487333	0.0115649	0.127734	0.534046	0.154017	0.452524
BMP1	blue	-0.20865	0.306355	0.0184446	0.928739	0.0511357	0.804072	0.0842275	0.682478	0.453927	0.0198426	-0.319384	0.111738	0.155224	0.448947	0.150761	0.462253	0.403292	0.0410569	-0.326938	0.103052	-0.168489	0.410633	0.36552	0.0663189	0.695877	7.90212e-05	0.47278	0.0147242	0.365361	0.0664463	0.654077	0.0002897	0.310857	0.122179	-0.0162311	0.937274
BMP10	blue	0.0694734	0.735942	0.0361017	0.861012	-0.162416	0.427943	-0.0667659	0.745893	0.233451	0.251061	-0.372846	0.0606638	-0.0866572	0.673807	0.20461	0.316026	0.257849	0.203462	-0.707526	5.29216e-05	0.0642905	0.755026	0.306096	0.128309	0.661869	0.000230842	0.382589	0.0537305	0.292144	0.147561	0.461933	0.0175154	0.0622159	0.762705	-0.239316	0.239008
BMP4	blue	0.0996172	0.628261	0.151063	0.461346	-0.110674	0.590416	-0.3846	0.05238	0.162638	0.427304	0.00990774	0.961687	-0.1334	0.515905	0.391581	0.0478962	0.218168	0.284307	-0.16445	0.422101	0.00453146	0.982472	0.30999	0.123279	0.451151	0.0207059	0.478507	0.0134054	-0.0598714	0.77141	0.0266604	0.897137	-0.269163	0.183629	0.169353	0.408202
C3	blue	0.0581835	0.777693	0.382753	0.0536193	0.0230658	0.910948	0.207595	0.308862	0.655336	0.00027938	-0.109099	0.595745	-0.222506	0.274599	0.137447	0.503135	0.165834	0.418152	-0.378315	0.0566917	-0.00999359	0.961356	0.24726	0.223302	0.564169	0.00268201	0.58704	0.00161795	-0.018078	0.930152	0.458464	0.0184947	0.186019	0.362907	-0.118207	0.56521
CALCB	blue	-0.00369968	0.985689	0.0590905	0.774315	-0.0830335	0.686754	0.277937	0.169202	0.167041	0.414722	-0.160558	0.433316	-0.262683	0.194818	0.0908596	0.658906	-0.340601	0.0886321	-0.304965	0.129799	0.0514406	0.802927	-0.0708646	0.730845	0.48992	0.011067	0.433463	0.0269544	-0.00124465	0.995185	0.113486	0.580952	0.142803	0.486476	-0.0750457	0.715593
CBLC	blue	-0.180205	0.378361	0.075956	0.712287	0.11113	0.588876	0.0910968	0.658068	-0.102791	0.617299	-0.245853	0.226032	0.140003	0.495149	0.134009	0.513973	0.360278	0.0706091	0.112952	0.582743	-0.118338	0.564778	0.104162	0.612586	0.207527	0.309025	0.0120393	0.953453	0.123595	0.547487	0.220249	0.279622	0.183813	0.368725	0.150496	0.463048
CCK	blue	-0.102873	0.617018	-0.0345947	0.866762	-0.22609	0.266741	-0.260859	0.198048	0.104268	0.612223	0.0353849	0.863746	-0.229432	0.259547	0.208632	0.306399	0.100888	0.623862	-0.0702769	0.732997	0.139553	0.496551	0.199118	0.32947	0.496592	0.00986452	0.346481	0.0829178	-0.0605373	0.768934	-0.0410067	0.842346	-0.185943	0.363105	0.0605416	0.768918
CCL1	blue	-0.0735438	0.72106	-0.0721061	0.726306	-0.239114	0.239417	-0.0936315	0.649145	0.268837	0.184182	-0.0394011	0.848447	-0.0784904	0.703107	0.0267681	0.896724	0.284579	0.158824	-0.263459	0.193454	0.175983	0.389817	0.408496	0.0382781	0.543715	0.00409223	0.126879	0.536809	0.325931	0.10418	0.424957	0.0304592	0.0644473	0.754447	-0.0486835	0.813301
CCL11	blue	-0.12892	0.530223	0.0311428	0.879957	-0.178664	0.38252	0.0561701	0.785206	0.333452	0.0959747	-0.15825	0.440044	-0.115348	0.574721	0.222797	0.273956	0.262346	0.195411	-0.171481	0.402248	0.0937627	0.648685	0.247257	0.223307	0.610517	0.000925269	0.518774	0.00661977	0.170946	0.403741	0.381791	0.0542739	0.151068	0.461329	0.133431	0.515807
CCL17	blue	0.11043	0.591241	0.176237	0.389121	-0.275952	0.172393	-0.264753	0.191193	0.357989	0.0725478	0.091949	0.655063	-0.0551929	0.788859	0.00688968	0.973353	0.230738	0.25677	-0.374703	0.0592914	0.198044	0.332138	0.412468	0.0362594	0.678026	0.000141118	0.220607	0.278823	0.0697031	0.7351	0.242446	0.232735	-0.175944	0.389925	-0.394575	0.0460678
CCL19	blue	-0.0755526	0.713751	0.255266	0.208187	-0.109292	0.595092	0.0286695	0.88943	0.328918	0.100861	-0.1852	0.365059	-0.0321317	0.876173	0.342998	0.0862678	0.24723	0.22336	-0.465231	0.0166243	0.0166629	0.935608	0.186127	0.362622	0.518233	0.00668656	0.458397	0.0185141	0.0988844	0.630803	0.368911	0.063653	0.127922	0.533439	-0.152606	0.456727
CCL21	blue	-0.229316	0.259795	0.212259	0.297874	-0.0766114	0.709909	-0.134477	0.512493	0.182135	0.373188	-0.18322	0.370298	0.239791	0.23805	0.136864	0.504965	0.0970207	0.637287	-0.17895	0.381746	-0.0345027	0.867113	0.292754	0.146679	0.686237	0.000108617	0.285471	0.157465	0.145848	0.477132	0.283026	0.161209	0.0702542	0.73308	0.15062	0.462676
CCL22	blue	-0.233203	0.251579	-0.0280717	0.891722	-0.0413003	0.841231	0.221	0.277945	0.461883	0.0175292	-0.0550106	0.789541	0.0684996	0.739517	-0.157073	0.443496	0.252258	0.213782	-0.338681	0.0905613	-0.0934803	0.649676	0.241296	0.235027	0.669112	0.000185817	0.324772	0.10549	0.269849	0.182472	0.529054	0.00545296	0.318742	0.112501	0.0216885	0.916246
CCL24	blue	-0.12813	0.532767	0.0679	0.74172	-0.0321346	0.876162	-0.0822385	0.689606	0.160329	0.433983	-0.310491	0.122642	-0.169359	0.408185	0.346275	0.0831138	0.140758	0.492805	-0.451338	0.0206468	-0.0225469	0.912944	0.262099	0.195849	0.630692	0.000552168	0.502811	0.00884375	0.0899294	0.662193	0.295067	0.143366	0.0117013	0.954758	-0.0385866	0.851546
CD1B	blue	0.197734	0.332912	-0.0462257	0.822576	-0.27754	0.169838	0.0438399	0.831601	0.303892	0.131223	0.669006	0.000186414	0.115513	0.57417	-0.212132	0.29817	0.0210147	0.91884	0.241125	0.235369	0.209373	0.304644	-0.0801658	0.697061	-0.149372	0.466434	-0.157069	0.443508	-0.00921324	0.964371	0.00611818	0.976336	0.0658238	0.749365	-0.338556	0.0906879
CD209	blue	-0.0447383	0.8282	0.314284	0.1179	0.0164259	0.936522	-0.164499	0.421961	0.427313	0.0294538	0.0950228	0.644267	0.205237	0.314512	0.173321	0.397141	0.145556	0.478025	-0.0254012	0.901972	-0.0704759	0.732268	0.287364	0.154609	0.39544	0.0455502	0.284987	0.1582	-0.0430166	0.834721	0.214075	0.293661	0.0158234	0.938846	0.0799648	0.697785
CD48	blue	0.310902	0.122122	-0.0351871	0.8645	-0.194507	0.341019	-0.0672767	0.744013	0.131244	0.522774	0.183861	0.368599	-0.383491	0.0531211	-0.0239489	0.907552	0.0420602	0.838347	-0.0912369	0.657574	0.179752	0.37958	0.010581	0.959086	-0.384874	0.052198	-0.20144	0.323743	-0.0885822	0.666966	-0.13837	0.500243	-0.21089	0.301073	-0.101726	0.620967
CELA1	blue	0.133214	0.516496	0.135309	0.509861	0.125591	0.540984	0.0355176	0.863239	-0.411391	0.0367982	0.160425	0.433704	0.0148181	0.942725	-0.0794905	0.699496	-0.384368	0.0525343	0.38345	0.0531486	-0.0422692	0.837554	-0.49856	0.00953153	-0.553274	0.00337004	-0.350894	0.0788164	-0.261592	0.196746	-0.557728	0.00307253	-0.0950483	0.644178	0.00260924	0.989907
CHGB	blue	0.0986787	0.631518	0.202594	0.32092	-0.155218	0.448965	0.00918105	0.964496	0.0594574	0.772949	-0.165354	0.419519	-0.0948677	0.64481	0.37255	0.0608848	-0.0579736	0.778475	-0.439923	0.0245165	-0.00937963	0.963728	-0.0996869	0.628019	0.492435	0.0106003	0.528227	0.00553987	-0.110758	0.590133	-0.0570409	0.781954	-0.0450039	0.827195	-0.0583347	0.77713
CLDN4	blue	-0.345104	0.0842307	0.173354	0.397049	0.198767	0.33034	0.196792	0.335265	0.268012	0.185584	-0.37273	0.0607507	0.020855	0.919455	0.231088	0.256027	0.332083	0.0974303	-0.278738	0.167925	-0.305026	0.129718	0.11548	0.574281	0.805639	6.84554e-07	0.695033	8.12932e-05	0.305624	0.128929	0.526317	0.00574513	0.386382	0.0512052	0.0611119	0.7668
CLEC11A	blue	-0.0298263	0.884997	-0.250849	0.216437	-0.016035	0.93803	-0.223343	0.272752	0.0427498	0.835732	-0.273332	0.176672	-0.0155365	0.939953	-0.28399	0.159725	0.139637	0.49629	-0.341145	0.0880913	-0.0729394	0.723264	0.40649	0.0393312	0.513773	0.00725922	-0.0708713	0.73082	0.273428	0.176514	0.159141	0.437441	-0.145911	0.476939	0.0913649	0.657122
CLEC4M	blue	-0.132888	0.517534	0.225736	0.267511	-0.0821136	0.690054	-0.013849	0.946465	0.428552	0.0289361	-0.28006	0.165834	-0.0103279	0.960064	0.1328	0.517813	0.366437	0.0655896	-0.57423	0.00215702	-0.0149494	0.942218	0.441204	0.0240549	0.924274	1.58799e-11	0.537184	0.00465775	0.258135	0.202943	0.615144	0.000824495	0.159553	0.436238	-0.149607	0.465726
CMA1	blue	-0.0661676	0.748098	0.0977187	0.634856	0.00452374	0.982502	0.00465553	0.981992	-0.194233	0.341714	0.205592	0.313657	0.392342	0.0474261	0.105875	0.606723	-0.0865072	0.674341	0.486733	0.0116829	-0.0536779	0.794531	-0.370592	0.0623621	-0.501974	0.00897588	-0.275177	0.173651	-0.0751388	0.715255	-0.282097	0.162647	0.102435	0.618526	0.398394	0.0438163
CNTFR	blue	-0.0458206	0.824107	-0.078601	0.702707	-0.062945	0.760004	0.124949	0.543071	0.299079	0.137749	-0.0748299	0.716378	-0.304656	0.130207	-0.102399	0.618647	-0.0181016	0.930061	-0.293055	0.146245	0.0233783	0.909746	0.052418	0.799256	0.453362	0.0200157	0.376276	0.0581481	0.234107	0.249695	0.239579	0.238478	0.132592	0.518474	-0.23739	0.242924
CREB1	blue	-0.222517	0.274574	-0.104712	0.610701	0.268254	0.185171	0.225103	0.26889	-0.473461	0.0145619	0.157642	0.441825	0.535317	0.00483105	-0.152777	0.456218	0.0579381	0.778608	0.57353	0.00219044	-0.207694	0.308626	-0.380771	0.0549751	-0.705006	5.78085e-05	-0.505956	0.00836221	0.020939	0.919131	-0.103142	0.616091	0.260923	0.197934	-0.102326	0.618899
CRHR1	blue	-0.0719058	0.727037	0.124997	0.542915	-0.202577	0.320963	-0.182146	0.373159	0.42465	0.0305923	-0.192803	0.345347	-0.13603	0.50759	0.127323	0.535372	-0.0289837	0.888226	-0.492762	0.0105407	0.101324	0.622355	0.42507	0.0304105	0.778936	2.76491e-06	0.475107	0.0141761	0.155777	0.447312	0.357951	0.0725805	-0.0567844	0.782911	0.0111124	0.957033
CRHR2	blue	0.0469939	0.819675	0.305424	0.129192	-0.129788	0.527436	-0.226267	0.266358	0.256049	0.206746	-0.0687299	0.738671	-0.323703	0.106709	0.349118	0.0804478	0.110563	0.590791	-0.442395	0.0236324	0.0504098	0.806802	0.20949	0.304367	0.735608	1.85284e-05	0.618199	0.000763295	0.00899988	0.965196	0.133793	0.514658	-0.138652	0.499362	-0.292479	0.147076
CRLF2	blue	-0.0578262	0.779025	-0.00410408	0.984125	-0.0472948	0.818539	-0.0550205	0.789504	0.27984	0.166181	-0.352567	0.0773025	-0.084602	0.681139	0.404163	0.0405812	0.0480462	0.815704	-0.266058	0.188933	-0.0994931	0.628691	0.268267	0.18515	0.683267	0.000119517	0.647317	0.000351004	0.177122	0.386707	0.350357	0.0793069	0.0554764	0.787799	0.0941577	0.647299
CRLF3	blue	-0.204555	0.316158	0.0563145	0.784666	0.268626	0.184538	0.145566	0.477993	-0.459492	0.0182001	0.171185	0.403073	0.327582	0.102336	-0.316318	0.115413	-0.378964	0.0562341	0.505407	0.00844463	-0.204747	0.315695	-0.549892	0.00361205	-0.651686	0.000310212	-0.613821	0.000852284	-0.0534305	0.795458	-0.372108	0.0612161	0.164934	0.420716	0.0398336	0.846803
CSF1	blue	-0.271778	0.179243	-0.218925	0.282596	0.0401312	0.845672	0.309032	0.124502	0.174806	0.393046	-0.22853	0.261477	-0.00450993	0.982555	-0.0690095	0.737644	0.00287621	0.988874	-0.242155	0.233313	-0.211786	0.298977	0.169659	0.407342	0.598657	0.00123366	0.281667	0.163316	0.460294	0.0179727	0.487107	0.0116092	0.372451	0.0609589	0.187413	0.359255
CSF3	blue	0.15408	0.45234	0.0614971	0.765371	-0.330269	0.0993862	0.0340594	0.868806	0.555233	0.00323633	-0.203725	0.318169	-0.191484	0.348721	0.280287	0.165477	0.26715	0.187056	-0.600366	0.00118438	0.203142	0.319586	0.392239	0.0474894	0.78656	1.89374e-06	0.582294	0.0018023	0.139586	0.496448	0.490298	0.0109958	0.0510765	0.804295	-0.0923342	0.653706
CSPG5	blue	-0.21387	0.294134	0.148788	0.468197	0.0377735	0.854641	0.331745	0.0977926	0.2447	0.228286	-0.199589	0.328301	-0.00590149	0.977174	0.116345	0.571394	0.194892	0.340046	-0.30702	0.127102	-0.189264	0.354442	0.0715461	0.728352	0.624117	0.000655876	0.485327	0.0119636	0.107759	0.600297	0.408688	0.0381786	0.315223	0.116747	-0.101677	0.621138
CTF1	blue	0.0980318	0.633766	0.0941839	0.647207	-0.200764	0.325403	-0.0923556	0.653631	0.404182	0.0405709	0.130761	0.524319	0.0306529	0.881832	-0.413248	0.0358732	0.0920758	0.654616	-0.340106	0.0891266	0.0955264	0.642505	0.173965	0.395361	0.451221	0.0206837	-0.137898	0.501722	0.356073	0.0742017	0.240338	0.236948	0.0657201	0.749748	-0.237748	0.242193
CX3CL1	blue	0.0107309	0.958507	-0.108007	0.599454	-0.255551	0.207661	-0.0376515	0.855105	0.627545	0.000599882	0.0694385	0.73607	0.061654	0.764789	-0.252261	0.213775	0.486179	0.0117929	-0.418338	0.0334327	0.165289	0.419705	0.620339	0.000722814	0.736952	1.75633e-05	0.199272	0.329087	0.214028	0.293769	0.642543	0.000400854	0.0865684	0.674123	-0.201072	0.324647
CXCL14	blue	-0.286453	0.155978	0.117072	0.568977	0.209322	0.304764	0.20056	0.325906	0.118341	0.564766	-0.430255	0.0282362	-0.247604	0.222637	0.0779237	0.705156	-0.185004	0.365577	-0.479138	0.0132662	-0.297383	0.140105	-0.0540714	0.793057	0.527552	0.00561176	0.403986	0.0406773	0.276611	0.17133	0.336627	0.0926599	0.299366	0.137354	-0.0799078	0.697991
DEFA5	blue	-0.0950591	0.64414	-0.0479313	0.816137	0.273392	0.176573	0.181033	0.376137	0.142888	0.486216	-0.347252	0.0821896	-0.118644	0.563764	0.112426	0.584512	0.0686675	0.7389	-0.274499	0.174757	-0.34075	0.0884842	0.0978262	0.634482	0.623281	0.0006702	0.612719	0.000876059	0.25829	0.202663	0.34073	0.0885036	0.233944	0.250034	0.0444835	0.829164
DEFB119	blue	-0.253502	0.211456	0.152849	0.456001	0.0048886	0.981091	0.164257	0.422654	0.414832	0.0350988	-0.191383	0.348981	0.0885219	0.66718	-0.1243	0.545185	0.139176	0.497725	-0.348182	0.0813182	0.00815317	0.968469	0.308121	0.125675	0.695197	8.08469e-05	0.297245	0.140298	0.144942	0.479903	0.612956	0.000870898	0.313803	0.118494	-0.150855	0.461969
DEFB121	blue	-0.119718	0.560213	-0.181542	0.374772	-0.0529303	0.797334	-0.0940734	0.647594	0.0252687	0.902481	-0.334084	0.0953071	0.0363055	0.860234	0.323328	0.107138	0.323126	0.107371	-0.109934	0.592918	-0.0592186	0.773838	0.19377	0.342887	0.556075	0.00318022	0.308924	0.124641	0.263739	0.192963	0.227707	0.263244	0.0762703	0.711146	0.171727	0.401564
DEFB123	blue	-0.134087	0.513726	0.39804	0.0440211	0.00168803	0.99347	-0.0678827	0.741784	0.0996434	0.62817	-0.241622	0.234375	-0.163095	0.425989	0.379665	0.0557426	-0.0332195	0.872014	-0.459384	0.0182308	-0.0821954	0.68976	-0.0618942	0.763898	0.566268	0.00256432	0.584349	0.0017204	-0.102644	0.617805	-0.004654	0.981998	-0.0222324	0.914153	-0.102626	0.617867
DEFB124	blue	-0.0335969	0.870572	-0.0133591	0.948357	-0.107895	0.599835	-0.173538	0.396541	0.229016	0.260435	-0.186879	0.360652	0.295649	0.142541	-0.097636	0.635144	0.212661	0.296938	-0.284913	0.158313	-0.0363615	0.860021	0.308634	0.125014	0.504468	0.00858731	0.068053	0.741158	0.339832	0.0894014	0.410447	0.0372758	0.0933184	0.650245	0.020973	0.919
DEFB125	blue	0.180548	0.37744	-0.0676609	0.742599	-0.170825	0.404079	0.29058	0.149842	0.307139	0.126948	0.0678253	0.741995	0.103581	0.614581	-0.105492	0.608033	0.264055	0.19241	-0.190888	0.350251	0.183653	0.369149	0.185454	0.364392	0.406239	0.0394643	0.138212	0.500739	0.118735	0.563461	0.455542	0.0193538	0.245003	0.227692	-0.412952	0.0360194
DES	blue	-0.200269	0.326623	-0.040421	0.84457	-0.0193043	0.925426	0.0699834	0.734072	0.352599	0.0772732	-0.165138	0.420134	0.0967322	0.638293	-0.0882722	0.668066	0.258935	0.201497	-0.35099	0.0787287	-0.085866	0.676627	0.376216	0.0581914	0.865137	1.18036e-08	0.414498	0.0352609	0.319706	0.111357	0.562009	0.00280794	0.238365	0.240937	-0.108868	0.596532
DLL4	blue	-0.329214	0.100537	0.0567546	0.783023	0.0878162	0.669685	0.0169081	0.934662	0.0656877	0.749867	-0.173351	0.397057	0.408094	0.0384873	-0.155614	0.447796	0.380685	0.0550345	-0.0361758	0.860729	-0.247006	0.223792	0.222604	0.274383	0.597174	0.00127784	0.0423074	0.83741	0.39061	0.0485009	0.448478	0.021566	0.290414	0.150085	-0.0293824	0.886698
DMBT1	blue	0.104209	0.612427	0.252016	0.214237	-0.111194	0.588661	0.0868208	0.673225	0.343156	0.0861141	-0.148613	0.468729	-0.211656	0.299281	0.352573	0.0772966	0.160115	0.434605	-0.41058	0.0372081	0.0369159	0.857908	0.0699078	0.73435	0.72432	2.86799e-05	0.734577	1.93001e-05	-0.0190587	0.926373	0.195808	0.337735	0.0593857	0.773216	-0.166818	0.415354
EGFR	blue	-0.256537	0.205852	0.266382	0.188374	0.0741823	0.718734	-0.103877	0.613566	0.113173	0.582002	-0.341317	0.087921	0.0411114	0.841948	0.478899	0.0133188	0.186463	0.361742	-0.37613	0.0582535	-0.300864	0.135302	0.0840319	0.683178	0.629552	0.000569059	0.602692	0.00112004	0.135853	0.508145	0.162821	0.426777	0.0673248	0.743836	0.220793	0.278407
EPO	blue	-0.140885	0.492409	-0.166045	0.417551	-0.0711164	0.729924	0.245805	0.226126	0.185472	0.364343	-0.0847104	0.680752	0.0595667	0.772543	-0.121126	0.555575	0.129308	0.528978	-0.16113	0.43166	0.0579495	0.778565	0.0189249	0.926888	0.50704	0.00820129	0.162359	0.428108	0.282272	0.162376	0.381052	0.0547809	0.357401	0.0730518	-0.106697	0.603916
ESR1	blue	-0.249941	0.218161	0.146911	0.473893	0.17186	0.401195	0.0532431	0.796161	-0.199732	0.327948	-0.467749	0.0159694	0.0525985	0.798579	0.205554	0.31375	-0.17461	0.393585	-0.123423	0.548048	-0.293997	0.144892	-0.203993	0.317519	0.320117	0.110872	0.353944	0.0760727	0.1949	0.340025	-0.000364589	0.99859	0.148394	0.46939	0.141458	0.490634
ESR2	blue	0.0986294	0.631689	-0.438727	0.024954	-0.0369754	0.857681	-0.0942071	0.647125	-0.321939	0.108742	0.160007	0.434919	0.165069	0.420333	-0.0550545	0.789377	0.113287	0.581618	0.347088	0.0823443	0.0348221	0.865894	-0.00419261	0.983783	-0.486176	0.0117934	-0.387542	0.0504516	-0.0933124	0.650266	-0.299324	0.137412	-0.181867	0.373905	0.307509	0.126468
FABP3	blue	-0.206492	0.311498	-0.168774	0.40983	0.0618793	0.763953	0.0298982	0.884722	-0.10734	0.601724	-0.0857698	0.676969	0.197172	0.334315	-0.0928668	0.651832	0.300121	0.136317	0.0528826	0.797513	-0.0666922	0.746165	0.185945	0.3631	0.211918	0.298668	0.0857122	0.677175	-0.00610249	0.976397	0.137045	0.504395	0.0378381	0.854395	0.109508	0.594361
FAM3B	blue	-0.0889551	0.665644	-0.0671565	0.744455	0.117611	0.567187	-0.0400222	0.846086	-0.27669	0.171202	-0.00840728	0.967486	0.450623	0.0208737	0.121874	0.55312	0.223124	0.273235	0.404934	0.0401634	-0.0994377	0.628883	-0.104323	0.612034	-0.308838	0.124753	-0.217769	0.28521	0.0897705	0.662756	0.049931	0.808603	0.150777	0.462203	0.0573017	0.780981
FAM3D	blue	-0.293553	0.145529	0.033722	0.870094	0.0382788	0.852717	0.0722971	0.725608	0.344511	0.0848005	-0.222096	0.275507	0.086393	0.674748	0.0060024	0.976784	0.239104	0.239438	-0.364532	0.0671123	-0.180247	0.378249	0.26562	0.18969	0.7833	2.23045e-06	0.506174	0.00832967	0.351538	0.0782312	0.480057	0.0130656	0.263087	0.194105	0.142262	0.488146
FCN2	blue	-0.0431449	0.834234	0.0487828	0.812927	-0.115904	0.572864	-0.0330375	0.87271	0.551526	0.00349331	-0.0899561	0.662099	-0.190741	0.350631	0.146003	0.47666	0.274719	0.174398	-0.482807	0.0124806	0.00831687	0.967836	0.40546	0.0398804	0.803666	7.64358e-07	0.610694	0.000921223	0.161147	0.43161	0.478282	0.0134552	0.064062	0.755871	-0.175489	0.39117
FGF11	blue	-0.235905	0.245971	0.0274316	0.894178	0.00869401	0.966378	0.182117	0.373238	0.273969	0.175625	-0.335244	0.0940926	-0.0894871	0.663759	0.0406406	0.843736	0.116716	0.570162	-0.350208	0.0794431	-0.150035	0.464434	0.0533679	0.795693	0.638241	0.000450966	0.469618	0.015497	0.38306	0.0534115	0.386425	0.0511772	0.290096	0.150552	-0.152536	0.456937
FGF18	blue	0.0149466	0.942229	0.0356012	0.86292	0.119478	0.561005	-0.236902	0.243923	0.157938	0.440958	-0.208019	0.307854	-0.151636	0.459627	0.0275222	0.89383	0.136125	0.507289	-0.321112	0.109705	0.00063683	0.997537	0.281909	0.162941	0.241935	0.233752	0.11692	0.569483	-0.0224977	0.913133	0.186951	0.360462	-0.081214	0.693287	0.111542	0.587488
FGF19	blue	-0.185908	0.363198	0.0849775	0.679797	-0.0991331	0.62994	-0.0332211	0.872008	0.265579	0.189761	-0.124977	0.542982	0.0470149	0.819595	0.0415787	0.840174	0.347852	0.0816267	-0.287941	0.153745	0.0040845	0.984201	0.296318	0.141598	0.644334	0.000381472	0.353615	0.0763651	0.327063	0.102913	0.470513	0.015275	0.169775	0.407017	-0.233463	0.251037
FGF22	blue	-0.0239245	0.907646	0.143754	0.483547	-0.0966727	0.638501	-0.0125713	0.951398	0.32918	0.100573	-0.0656592	0.749972	-0.0121219	0.953134	0.162824	0.426766	-0.0293424	0.886851	-0.256456	0.206002	0.116104	0.572197	0.138881	0.498648	0.449614	0.021197	0.435788	0.0260556	-0.0231057	0.910794	0.23953	0.238576	0.0546212	0.790998	-0.150175	0.464013
FGF3	blue	-0.325928	0.104183	0.148127	0.470198	0.0252823	0.902429	0.0322331	0.875785	0.339556	0.0896787	-0.174744	0.393217	0.00473194	0.981697	-0.0372591	0.8566	0.147878	0.470954	-0.380446	0.0551998	-0.148877	0.46793	0.196098	0.337007	0.758882	7.00078e-06	0.437658	0.0253502	0.299023	0.137827	0.426132	0.0299547	0.23428	0.249334	-0.0970918	0.637039
FGF8	blue	-0.181292	0.375442	0.171491	0.402222	0.0116314	0.955028	0.0746243	0.717126	0.285363	0.157629	-0.324993	0.105239	0.00304483	0.988222	-0.128694	0.530951	0.115813	0.573167	-0.506683	0.00825401	-0.147518	0.472046	0.229457	0.259493	0.804501	7.29649e-07	0.326296	0.10377	0.400023	0.0428828	0.462292	0.0174167	0.226372	0.26613	-0.108209	0.598768
FGF9	blue	0.0512611	0.803601	0.191128	0.349634	-0.352157	0.077671	-0.0969462	0.637547	0.209809	0.303615	0.148288	0.469712	0.202787	0.320451	0.44526	0.0226399	0.395672	0.045412	-0.095102	0.64399	0.242958	0.231719	0.152448	0.457199	0.429318	0.0286196	0.416291	0.0343978	-0.272413	0.178189	0.023163	0.910574	-0.0971326	0.636897	-0.152559	0.456869
FGFR3	blue	0.019173	0.925933	0.112702	0.583582	-0.242166	0.233292	-0.119862	0.55974	0.253798	0.210905	-0.268046	0.185525	-0.318793	0.112439	0.182887	0.371184	0.188983	0.355171	-0.666695	0.000199901	0.134623	0.51203	0.250047	0.217958	0.725214	2.7726e-05	0.469782	0.0154561	0.238232	0.241208	0.315157	0.116827	-0.0401273	0.845687	-0.308117	0.12568
FGFR4	blue	-0.0594385	0.77302	-0.153602	0.453758	-0.173195	0.397489	-0.106457	0.604733	0.400148	0.0428117	-0.321321	0.109461	-0.0949624	0.644479	0.0152325	0.941126	0.325303	0.104888	-0.484221	0.0121882	0.0347833	0.866042	0.623629	0.000664213	0.834317	1.18027e-07	0.272795	0.177557	0.387717	0.0503386	0.590749	0.00148538	0.0560574	0.785627	0.15579	0.447274
FLT4	blue	-0.0436966	0.832144	-0.0161235	0.937688	-0.271093	0.180385	-0.212573	0.297141	0.491846	0.010708	-0.12954	0.52823	0.011219	0.956621	0.161827	0.429642	0.365007	0.0667299	-0.520031	0.00646667	0.176394	0.388692	0.638265	0.000450661	0.765691	5.15905e-06	0.390096	0.0488235	0.0747226	0.716768	0.514178	0.00720555	-0.0717365	0.727656	-0.0477892	0.816673
GAL	blue	0.0085076	0.967099	0.061819	0.764177	0.0587685	0.775513	0.0232589	0.910205	0.306718	0.127497	-0.268955	0.183981	-0.311803	0.120987	-0.301135	0.134934	0.0673065	0.743903	-0.346063	0.0833147	0.0545884	0.791121	0.187736	0.358413	0.452938	0.0201466	0.183079	0.370674	0.142014	0.488914	0.28958	0.151313	0.0639559	0.756263	-0.0694348	0.736084
GALR2	blue	-0.13804	0.501278	0.36262	0.0686669	-0.068084	0.741044	-0.189034	0.355039	0.302817	0.132661	-0.135803	0.508304	-0.0474513	0.817948	-0.150099	0.464244	0.107559	0.600979	-0.423748	0.030986	-0.00180509	0.993017	0.239001	0.239645	0.646482	0.000359311	0.130838	0.524071	0.213939	0.293976	0.29616	0.14182	0.0452453	0.826282	-0.0285273	0.889976
GCG	blue	-0.266095	0.18887	0.190553	0.351113	0.021001	0.918892	0.130632	0.524732	0.160085	0.434692	-0.306854	0.127319	-0.112946	0.582763	0.083648	0.684552	-0.0358434	0.861997	-0.477958	0.0135272	-0.0809352	0.69429	0.0871614	0.672013	0.641919	0.000407803	0.50577	0.00839008	0.157934	0.440968	0.359413	0.0713367	0.19738	0.333793	-0.268457	0.184825
GCGR	blue	-0.346017	0.0833588	0.212453	0.297421	0.103823	0.613752	0.0965151	0.639051	0.103006	0.616557	-0.422478	0.0315468	0.0238067	0.908099	0.296453	0.141408	-0.080597	0.695508	-0.262459	0.195213	-0.254427	0.209736	-0.0158835	0.938614	0.658834	0.000252386	0.524236	0.00597609	0.217298	0.286279	0.252025	0.214219	0.243375	0.230894	0.245898	0.225945
GDF10	blue	0.376395	0.0580624	0.118056	0.565713	-0.370691	0.062287	-0.0212992	0.917744	0.0279828	0.892064	0.284873	0.158374	-0.191028	0.349892	0.146141	0.476238	-0.082413	0.688979	0.106956	0.603034	0.308373	0.125351	-0.222766	0.274024	-0.365552	0.0662935	-0.192399	0.34638	-0.180882	0.376541	-0.390183	0.0487685	-0.203892	0.317762	0.115631	0.573777
GDF2	blue	-0.0743297	0.718198	-0.0175346	0.932247	-0.106704	0.603893	-0.115985	0.572596	0.23915	0.239345	-0.218647	0.283224	0.152425	0.457268	-0.0408943	0.842773	0.416787	0.0341619	-0.362424	0.0688276	-0.0388095	0.850697	0.467467	0.0160418	0.713924	4.2116e-05	0.102681	0.617678	0.39695	0.0446575	0.490194	0.0110153	0.104358	0.611916	0.147851	0.471036
GDF3	blue	-0.101483	0.621808	0.127825	0.533754	-0.0810759	0.693784	0.211883	0.29875	0.375704	0.0585616	-0.383125	0.0533678	0.0752201	0.71496	0.298104	0.1391	0.391084	0.048205	-0.501048	0.00912371	-0.0299715	0.884441	0.298495	0.138558	0.676388	0.00014854	0.480238	0.0130264	0.216964	0.287039	0.597379	0.00127166	0.290131	0.150501	0.11322	0.581842
GDF5	blue	-0.209798	0.303641	-0.2162	0.288781	-0.114261	0.578354	-0.0197442	0.923732	0.236672	0.244395	-0.306177	0.128203	-0.0017469	0.993243	-0.00784261	0.969669	0.276291	0.171845	-0.423036	0.0312994	-0.0500288	0.808235	0.306952	0.127192	0.819857	2.97577e-07	0.303212	0.132131	0.444422	0.0229265	0.47775	0.0135738	0.165362	0.419496	-0.160389	0.433808
GDF7	blue	-0.288584	0.152787	-0.160598	0.433202	-0.0167317	0.935343	0.209062	0.305379	0.185087	0.365357	-0.0795595	0.699247	0.154995	0.449627	-0.243602	0.230447	-0.138571	0.499617	-0.161329	0.431081	-0.130443	0.525337	0.00197115	0.992375	0.445717	0.0224849	0.10888	0.596491	0.250669	0.216778	0.297625	0.139767	0.315293	0.116662	0.068339	0.740106
GFAP	blue	-0.196339	0.336402	0.219623	0.281027	-0.0115873	0.955198	0.0330957	0.872488	0.345759	0.0836045	-0.321496	0.109257	0.0841226	0.682854	0.258487	0.202306	0.280037	0.16587	-0.420664	0.0323624	-0.0991219	0.629979	0.299424	0.137275	0.862466	1.4722e-08	0.593471	0.00139417	0.101695	0.621077	0.467041	0.0161514	0.183269	0.370168	0.104781	0.610464
GH2	blue	-0.0341137	0.868598	0.0155307	0.939975	-0.272111	0.17869	-0.0932406	0.650518	0.541657	0.00426372	-0.0208301	0.91955	-0.00642343	0.975156	-0.124192	0.545537	0.464334	0.016863	-0.479352	0.0132192	0.154679	0.450562	0.655339	0.000279357	0.804828	7.16431e-07	0.225923	0.267104	0.279166	0.167247	0.677574	0.000143135	0.0697415	0.734959	-0.183177	0.370414
GHRH	blue	0.151193	0.460955	-0.013541	0.947654	-0.125928	0.539891	-0.0508354	0.805201	0.196622	0.335692	-0.254733	0.209171	-0.4295	0.0285446	0.144149	0.482334	-0.193732	0.342983	-0.469066	0.0156354	0.197165	0.334333	0.177064	0.386864	0.293252	0.145961	0.331848	0.0976819	-0.0494949	0.810245	0.0989572	0.630551	-0.140008	0.495133	0.0450529	0.82701
GHRHR	blue	-0.0918036	0.655575	0.185322	0.364739	-0.0580069	0.778351	0.148295	0.469692	0.274382	0.174949	-0.10202	0.619953	0.285353	0.157643	-0.0330225	0.872767	0.229413	0.259587	-0.30073	0.135484	-0.0367519	0.858533	0.168026	0.411939	0.633372	0.000514186	0.249327	0.219331	0.259398	0.200663	0.509469	0.00785024	0.311213	0.12173	-0.345577	0.0837781
GHSR	blue	-0.213924	0.29401	-0.157512	0.442205	0.103519	0.614795	-0.151297	0.460643	0.119013	0.562543	-0.576909	0.00203309	-0.130192	0.52614	0.0496715	0.80958	0.306871	0.127297	-0.602272	0.00113143	-0.230194	0.257924	0.458071	0.0186085	0.761846	6.13714e-06	0.348018	0.0814716	0.410376	0.0373119	0.516638	0.00688678	0.0571968	0.781372	0.0972432	0.636512
GIP	blue	-0.00437565	0.983075	0.191474	0.348748	-0.372649	0.060811	-0.109339	0.594934	0.324066	0.106293	-0.025705	0.900805	-0.2377	0.24229	0.31152	0.121342	-0.0570913	0.781766	-0.412349	0.0363189	0.317417	0.114086	0.102654	0.617769	0.39435	0.0462031	0.270958	0.18061	-0.0672933	0.743952	0.137358	0.503414	-0.0210459	0.91872	0.0456755	0.824656
GIPR	blue	-0.259772	0.199992	-0.0823532	0.689194	-0.0699307	0.734265	0.287512	0.154388	0.205983	0.312717	-0.0591143	0.774226	0.102356	0.618795	-0.343901	0.08539	0.220537	0.278978	-0.19618	0.336801	-0.0970613	0.637146	0.215523	0.290329	0.43801	0.025219	-0.0594823	0.772857	0.362107	0.0690887	0.526374	0.00573893	0.332289	0.097211	-0.230916	0.256392
GNRH1	blue	0.0308555	0.881056	-0.0716408	0.728006	-0.0192303	0.925712	-0.135367	0.509678	-0.418694	0.0332667	0.139584	0.496454	0.185832	0.363396	0.224726	0.269715	-0.207065	0.310127	0.453782	0.0198868	0.042756	0.835708	-0.182125	0.373216	-0.707281	5.33795e-05	-0.38221	0.053988	-0.272631	0.177829	-0.457962	0.0186399	-0.197306	0.33398	0.431855	0.0275907
GNRH2	blue	-0.0459053	0.823787	-0.0313724	0.879078	-0.163277	0.425465	-0.299947	0.136555	0.216209	0.288761	-0.363224	0.068173	-0.0410935	0.842016	0.0788708	0.701733	0.292245	0.147415	-0.522905	0.00612791	-0.00139693	0.994596	0.476623	0.0138279	0.677059	0.000145459	0.185372	0.364608	0.284688	0.158657	0.341274	0.0879634	-0.0912094	0.657671	0.380361	0.0552584
GPHB5	blue	0.101554	0.621563	-0.0539571	0.793485	-0.225988	0.266963	-0.209662	0.30396	0.155623	0.447768	-0.318973	0.112226	-0.040701	0.843507	0.196965	0.334833	-0.0173435	0.932984	-0.376972	0.0576476	0.0210352	0.918761	0.232047	0.254005	0.679019	0.000136781	0.39134	0.0480456	0.300072	0.136384	0.155403	0.448418	-0.0745117	0.717536	0.219081	0.282245
GPR32	blue	-0.249504	0.218993	0.235942	0.245895	-0.0267507	0.896791	0.36018	0.070691	0.308293	0.125453	-0.148794	0.468181	0.162271	0.428362	0.225323	0.268411	-0.089243	0.664623	-0.292227	0.147441	-0.162561	0.427524	-0.0995298	0.628564	0.599734	0.0012024	0.552145	0.00344927	0.12054	0.557505	0.369702	0.063043	0.436189	0.025903	0.0654902	0.750596
[truncated: 1,078 more rows]

## Sheet: GSE121239
probes	moduleColor	GS.Check-point	p.GS.Check-point	GS.Eosinophils	p.GS.Eosinophils	GS.Mast_cells	p.GS.Mast_cells	GS.Neutrophils	p.GS.Neutrophils	GS.Monocytic_lineage	p.GS.Monocytic_lineage	GS.Myeloid_dendritic_cells	p.GS.Myeloid_dendritic_cells	GS.Endothelial_cells	p.GS.Endothelial_cells	GS.Fibroblasts	p.GS.Fibroblasts	GS.EMT	p.GS.EMT	GS.Angiogenesis	p.GS.Angiogenesis	MMturquoise	p.MMturquoise	MMblue	p.MMblue	MMbrown	p.MMbrown	MMgrey	p.MMgrey
[truncated: 1,252 more rows]

[truncated: 1 more sheets:  GSE126307]
