# Supplementary material for: Identification of biomarkers related to neutrophils and two molecular subtypes of systemic lupus erythematosus
Source: BMC Med Genomics. 2022 Jul 20;15:162. doi: 10.1186/s12920-022-01306-9 (PMC9297641; doi:10.1186/s12920-022-01306-9)
Supplement: Supplementary file 3 — Additional file 3. GO and KEGG gene sets used in the GSEA. [file 12920_2022_1306_MOESM3_ESM.xlsx]

## Sheet: GO gene sets used in the GSEA
Table7 GO gene sets used in the GSEA
HP_BIFID_SCROTUM	http://www.gsea-msigdb.org/gsea/msigdb/cards/HP_BIFID_SCROTUM	MTM1	IRF6	UPB1	HMGA2	BUB1B	PLAG1	DHCR7	SRD5A2	CHD7	SRY	DACT1	HOXD13	POR	FZD2	CDKN1C	SEMA3E	FAT4	CYB5A	CDH11
GOBP_TOR_SIGNALING	http://www.gsea-msigdb.org/gsea/msigdb/cards/GOBP_TOR_SIGNALING	AKT3	PDCD6	ZMPSTE24	RRAGB	RRAGA	KPTN	RFFL	RHEBL1	TNFAIP8L1	SESN3	DGKQ	UBR1	EIF4EBP1	EIF4EBP2	FLCN	C9orf72	AKT1	RNF152	SMG1	UBR2	LARP1	SIRT1	SH3BP4	RICTOR	MFSD8	TIPRL	GAS6	GATA3	FBXO9	GBA	DISC1	SESN1	GNA12	GSK3A	HIF1A	HTR6	ARAF	LEP	ARNTL	MTM1	ATM	TBC1D7	PIK3CA	PKHD1	TREM2	DDIT4	PRR5	PRKAA1
GOMF_CARGO_RECEPTOR_ACTIVITY	http://www.gsea-msigdb.org/gsea/msigdb/cards/GOMF_CARGO_RECEPTOR_ACTIVITY	PRG4	ABCA7	TEX261	DAB2	DMBT1	AGER	ABCA1	STAB1	FOLR1	FOLR2	LRP10	ILDR1	LRP12	CFI	INSR	ITGAM	ITGB2	MIA3	LDLR	LGALS3BP	LRP1	LRP6	ASGR1	ASGR2	MSR1	OLR1	ENPP1	ENPP2	TMPRSS4	CXCL16	TMPRSS3	SORL1	TFR2	TFRC	LRP8	CUBN	TMPRSS13	MEGF10	PGBD1	LOXL3	PRSS12	SCARF1	MARCO	CD5	CD6	CD163	CD36	SCARB1
GOMF_STEROID_HYDROXYLASE_ACTIVITY	http://www.gsea-msigdb.org/gsea/msigdb/cards/GOMF_STEROID_HYDROXYLASE_ACTIVITY	CYP2U1	CYP2R1	CYP1A1	CYP1A2	CYP1B1	CYP2A7	CYP2A13	CYP2C19	CYP2C8	CYP2C18	CYP2D6	CYP2E1	CYP2F1	CYP2J2	CYP3A5	CYP7A1	CYP8B1	CYP11A1	CYP11B2	CYP17A1	CYP19A1	CYP21A2	CYP27A1	CYP2S1	CYP2W1
GOBP_STEROID_CATABOLIC_PROCESS	http://www.gsea-msigdb.org/gsea/msigdb/cards/GOBP_STEROID_CATABOLIC_PROCESS	CEL	CYP1A2	CYP7A1	CYP19A1	CYP27A1	CYP27B1	HSD11B1	STS	SPP1	SRD5A1	AKR1D1	SULT1E1	YWHAH	FGF23	SCARF1	HSD17B6	SCARB1	SNX17
GOBP_POSITIVE_REGULATION_OF_PROTEIN_MATURATION	http://www.gsea-msigdb.org/gsea/msigdb/cards/GOBP_POSITIVE_REGULATION_OF_PROTEIN_MATURATION	ADAM8	SPON1	TIMM17A	CCBE1	ENO1	F12	GSN	HPN	KLKB1	ASTL	MMP14	MYH9	SOX4	SRC	TFR2	CLEC3B	TNP1	RHBDD1
GOBP_REGULATION_OF_TOR_SIGNALING	http://www.gsea-msigdb.org/gsea/msigdb/cards/GOBP_REGULATION_OF_TOR_SIGNALING	AKT3	PDCD6	ZMPSTE24	RRAGB	RRAGA	KPTN	RFFL	TNFAIP8L1	SESN3	DGKQ	UBR1	FLCN	C9orf72	RNF152	UBR2	SIRT1	SH3BP4	RICTOR	GAS6	FBXO9	GBA	SESN1	GNA12	GSK3A	HIF1A	HTR6	ARAF	LEP	ARNTL	MTM1	ATM	TBC1D7	PIK3CA	PKHD1	TREM2	DDIT4	PRKAA1	TMEM127	GPR137	RRAGD	RHEB	GOLPH3	RRAGC	STK11	GPR137B	TSC1	TSC2	EPM2A
GOMF_OXIDOREDUCTASE_ACTIVITY_ACTING_ON_THE_CH_CH_GROUP_OF_DONORS_NAD_OR_NADP_AS_ACCEPTOR	http://www.gsea-msigdb.org/gsea/msigdb/cards/GOMF_OXIDOREDUCTASE_ACTIVITY_ACTING_ON_THE_CH_CH_GROUP_OF_DONORS_NAD_OR_NADP_AS_ACCEPTOR	DECR1	DHCR7	DHCR24	DPYD	FASN	DECR2	DHDH	ZADH2	LBR	MECR	PECR	BLVRA	BLVRB	SRD5A1	SRD5A2	AKR1D1	TBXAS1	TM7SF2	AKR1C3
GOMF_OXIDOREDUCTASE_ACTIVITY_ACTING_ON_PAIRED_DONORS_WITH_INCORPORATION_OR_REDUCTION_OF_MOLECULAR_OXYGEN_REDUCED_FLAVIN_OR_FLAVOPROTEIN_AS_ONE_DONOR_AND_INCORPORATION_OF_ONE_ATOM_OF_OXYGEN	http://www.gsea-msigdb.org/gsea/msigdb/cards/GOMF_OXIDOREDUCTASE_ACTIVITY_ACTING_ON_PAIRED_DONORS_WITH_INCORPORATION_OR_REDUCTION_OF_MOLECULAR_OXYGEN_REDUCED_FLAVIN_OR_FLAVOPROTEIN_AS_ONE_DONOR_AND_INCORPORATION_OF_ONE_ATOM_OF_OXYGEN	CYP4F8	CYP2U1	CYP2R1	CYP1A1	CYP1A2	CYP1B1	CYP2A7	CYP2A13	CYP2C19	CYP2C8	CYP2C18	CYP2D6	CYP2E1	CYP2F1	CYP2J2	CYP3A5	CYP4A11	CYP4B1	CYP19A1	CYP2S1	CYP4F3	COQ6	CYP2W1	CYP4F11	CYP4F12
GOMF_SCAVENGER_RECEPTOR_ACTIVITY	http://www.gsea-msigdb.org/gsea/msigdb/cards/GOMF_SCAVENGER_RECEPTOR_ACTIVITY	PRG4	DMBT1	AGER	STAB1	CFI	LGALS3BP	LRP1	MSR1	ENPP1	ENPP2	TMPRSS4	CXCL16	TMPRSS3	TMPRSS13	MEGF10	PGBD1	LOXL3	PRSS12	SCARF1	MARCO	CD5	CD6	CD163	CD36	SCARB1	SCARB2
GOBP_DETECTION_OF_MECHANICAL_STIMULUS	http://www.gsea-msigdb.org/gsea/msigdb/cards/GOBP_DETECTION_OF_MECHANICAL_STIMULUS	CDH2	TMC1	TMC2	COL11A1	CTNNB1	STRC	PKD1L1	BACE1	FYN	PKD2L2	HPN	HTR2A	PKD1L3	ITGA2	JUP	KCNA1	KIT	NTRK1	KCNK4	SERPINE2	PKD1	PKD2	CHRNA9	CHRNA10	PTK2	CXCL12	TTN	CACNB3	CXCR4	MKKS	CAV3	PKD2L1
GOBP_POSITIVE_REGULATION_OF_FATTY_ACID_BIOSYNTHETIC_PROCESS	http://www.gsea-msigdb.org/gsea/msigdb/cards/GOBP_POSITIVE_REGULATION_OF_FATTY_ACID_BIOSYNTHETIC_PROCESS	NR1H3	ABCD1	ABCD2	ANXA1	APOA1	APOC2	IL1B	PLA2G3	AVP	AVPR1A	PTGS2	MID1IP1	ELOVL5	NR1H2	SLC45A3	RGN	CD74	LPGAT1
GOBP_REGULATION_OF_MICROTUBULE_DEPOLYMERIZATION	http://www.gsea-msigdb.org/gsea/msigdb/cards/GOBP_REGULATION_OF_MICROTUBULE_DEPOLYMERIZATION	HDAC6	KATNB1	CIB1	STMN2	TTBK2	CAMSAP1	FGF13	TPX2	CLASP2	CLASP1	APC	MAP1A	MAP1B	TRIM54	TAOK1	MID1IP1	TRPV4	SPAST	MAP6D1	NAV3	ARHGEF2
GOBP_LYTIC_VACUOLE_ORGANIZATION	http://www.gsea-msigdb.org/gsea/msigdb/cards/GOBP_LYTIC_VACUOLE_ORGANIZATION	ATP6AP2	CORO1A	TREX1	LYST	TPP1	CLN3	CLN5	LRRK2	ABCA1	CLN8	TPCN2	ATP10B	TMEM9	GAA	MFSD8	GBA	GRN	HOOK2	HEXB	HPS1	ARF1	ARSB	MYO7A	NAGLU	NAGPA	HOOK1	CHMP5	RAB14	ACP2	TMEM106B	CLN6	LAPTM4B	PPT1	RAB20	VPS18	AKTIP	VPS33A	LAPTM5	GNPTAB	TFEB	RAB34	HOOK3	AP3B1	BECN1	MBTPS1	HPS4	SYT7	SCARB2
HP_ADRENAL_HYPOPLASIA	http://www.gsea-msigdb.org/gsea/msigdb/cards/HP_ADRENAL_HYPOPLASIA	TNXB	VANGL2	GPR161	CYP11A1	GLI3	MTHFR	TBX19	ZMPSTE24	CDKN1C	HESX1	SIX3	NSDHL	LMNA	MKS1	LHX4	NR0B1	POLE	CCDC22	PROKR2	TBC1D7	POMC	PEX1
GOBP_PHOSPHATIDYLETHANOLAMINE_METABOLIC_PROCESS	http://www.gsea-msigdb.org/gsea/msigdb/cards/GOBP_PHOSPHATIDYLETHANOLAMINE_METABOLIC_PROCESS	CEPT1	CHKA	CHKB	PLA2G4E	PHOSPHO1	LPIN1	PISD	ALOX15	PLA2G2D	SLC27A1	PLA2G3	PNPLA8	PLA2G2A	ETNK2	ETNK1	PCYT2	ABHD4	LPIN3	PLA2G6	PLA2G10	LPIN2
HP_ABNORMALITY_OF_THE_PUBIC_HAIR	http://www.gsea-msigdb.org/gsea/msigdb/cards/HP_ABNORMALITY_OF_THE_PUBIC_HAIR	BNC1	WT1	NUP107	PSMC3IP	GNRH1	MDM2	SRA1	GATA4	CYP17A1	EPS8L3	CYB5A	AXL	FGF17	APCDD1	SEMA3E	PPP2R3C	SPRY4	DUSP6	SRY	ITGB4	MRPS22	DHX37	COL17A1	HLA-DRA	POLR3H	NR0B1	MAP3K1	WWOX
HP_ABNORMAL_BLOOD_SODIUM_CONCENTRATION	http://www.gsea-msigdb.org/gsea/msigdb/cards/HP_ABNORMAL_BLOOD_SODIUM_CONCENTRATION	UNC93B1	LYST	TICAM1	CYP11A1	DSG1	SCNN1A	STAR	CTNS	CYP11B2	TBK1	NR0B1	BSND	TXNRD2	DZIP1L	PRF1	NR3C2	MRAP	OCRL	SCNN1G	SAMD9	SARS2	TBX19	HMBS	MAGED2	NNT	PKHD1	TRAF3	AQP2	PLVAP	TLR3	CLCNKA	NFKB2	SCNN1B	NUP214	PPOX	CLCNKB
GOCC_INTEGRAL_COMPONENT_OF_SYNAPTIC_VESICLE_MEMBRANE	http://www.gsea-msigdb.org/gsea/msigdb/cards/GOCC_INTEGRAL_COMPONENT_OF_SYNAPTIC_VESICLE_MEMBRANE	STX6	SYT9	SV2C	STX12	GABRA2	LAMP1	OPRD1	SLC17A7	PTPRN2	PTPRS	SLC6A9	STX1A	VAMP1	SYP	SYPL1	SLC30A3	VAMP4	STX16	STX10	SYNGR1	VAMP3	SV2A
HP_HYPOCALCEMIA	http://www.gsea-msigdb.org/gsea/msigdb/cards/HP_HYPOCALCEMIA	TBCE	GNAS	DGCR8	CLCN7	UBR1	FAM111A	BTK	FOXP3	IFT122	VDR	DGCR6	GP1BB	GCM2	ALG12	FARSB	FGF23	CTNS	STX16	CLCNKB	CHD7	FAT4	COMT	HADHB	TCIRG1	SLC4A1	CYP27B1	PREPL	PRKAR1A	GNA11	TRPM6	PIK3C2A	SEC24C	ACADVL	CCBE1	CYP2R1	OSTM1	RREB1	PPM1B	CAV1	PDE4D	HADHA	PLVAP	HIRA	SNX10	JMJD1C	CSF1R	SEMA3E	DGCR2
GOBP_NEGATIVE_REGULATION_OF_TOR_SIGNALING	http://www.gsea-msigdb.org/gsea/msigdb/cards/GOBP_NEGATIVE_REGULATION_OF_TOR_SIGNALING	PDCD6	KPTN	TNFAIP8L1	SESN3	UBR1	FLCN	RNF152	UBR2	SIRT1	SH3BP4	SESN1	GSK3A	HIF1A	ARNTL	MTM1	ATM	TBC1D7	DDIT4	PRKAA1	TMEM127	STK11	TSC1	TSC2	EPM2A	SESN2	AKT1S1	MAPKAPK5	DEPDC5
GOBP_REGULATION_OF_ACTIN_CYTOSKELETON_REORGANIZATION	http://www.gsea-msigdb.org/gsea/msigdb/cards/GOBP_REGULATION_OF_ACTIN_CYTOSKELETON_REORGANIZATION	CDK5	RAPGEF3	HAX1	BAIAP2	IQGAP2	CCL27	CSF1R	DAPK3	PTK2B	FES	CD2AP	ABL1	ABL2	PHPT1	HCK	HCLS1	HRAS	ARHGDIA	ARHGDIB	MDK	NOTCH2	NTF3	NTRK3	F11R	PDGFRA	BCAS3	TEK	TRPM2	BAIAP2L2	NRP1	ESAM	GMFG	SEMA3E	CDC42
GOBP_POSITIVE_REGULATION_OF_STRESS_FIBER_ASSEMBLY	http://www.gsea-msigdb.org/gsea/msigdb/cards/GOBP_POSITIVE_REGULATION_OF_STRESS_FIBER_ASSEMBLY	SORBS3	RAPGEF3	EPHA1	PPM1E	ABL1	FHOD1	APOA1	RHOA	RHOC	LIMK1	SMAD3	MYOC	NF2	NOX4	PAK1	EVL	PFN2	ARHGEF10L	PXN	RAC1	S100A10	SFRP1	TESK1	TGFB3	TGFBR1	TPM1	TSC1	WNT11	ARHGEF5	GPR65	NRP1	ITGB1BP1	ROCK2	BAG4	CD47	ARHGEF10	PPM1F	CDC42
GOBP_MALE_SEX_DIFFERENTIATION	http://www.gsea-msigdb.org/gsea/msigdb/cards/GOBP_MALE_SEX_DIFFERENTIATION	BCL2L11	LHFPL2	FSTL3	CITED2	SEMA3A	SYCP2	PRDX4	ADAM29	COL9A3	ZFP42	CRKL	CTNNA1	RNF38	NR0B1	ERCC1	ESR1	FANCA	PRPS1L1	FGF9	RHOBTB3	FLNA	PATZ1	LRRC6	GATA1	GATA3	GATA4	NUPR1	AMHR2	SOX8	HMGB2	HMGCS1	HOXA9	HOXD13	HSD17B3	HSD17B4	ICAM1	ING2	KIT	SMAD4	SMAD5	MAS1	MEA1	MGST1	MMP14	MSH2	NUDT1	NASP	NHLH2
GOMF_RECEPTOR_SERINE_THREONINE_KINASE_BINDING	http://www.gsea-msigdb.org/gsea/msigdb/cards/GOMF_RECEPTOR_SERINE_THREONINE_KINASE_BINDING	GDF9	PYCARD	SMAD6	NODAL	OPRD1	CFC1	SAV1	BMP2	BMP3	BMP5	BMP6	BMP7	BMP8B	SRC	FADD	GDF15
GOBP_REGULATION_OF_PEPTIDYL_THREONINE_PHOSPHORYLATION	http://www.gsea-msigdb.org/gsea/msigdb/cards/GOBP_REGULATION_OF_PEPTIDYL_THREONINE_PHOSPHORYLATION	SPRY2	CHI3L1	TRIM6	DGKQ	SPRED1	EGF	EIF4G1	SPRED2	STOX1	SIRT2	GCG	GSK3A	IRGM	APP	SPRED3	SMAD7	PRKAG2	CAB39	PLK1	DDIT4	PPP2R5D	MAPK1	PARD3	AZU1	WNK3	BMP7	TGFB1	TRPC5	TRPC6	CALM1	CALM2	CALM3	AXIN1	TNKS1BP1	RIPK2	SPHK1
GOBP_MATING_BEHAVIOR	http://www.gsea-msigdb.org/gsea/msigdb/cards/GOBP_MATING_BEHAVIOR	DRD5	MAPK8IP2	HDAC2	HEXB	APP	NHLH2	AVP	AVPR1A	UBE2Q1	PTEN	THRA	PPP1R1B	PPP1R9B	NCOA1	HDAC4
GOMF_AROMATASE_ACTIVITY	http://www.gsea-msigdb.org/gsea/msigdb/cards/GOMF_AROMATASE_ACTIVITY	CYP4F8	CYP1A1	CYP1A2	CYP1B1	CYP2A7	CYP2A13	CYP2C19	CYP2C8	CYP2C18	CYP2E1	CYP2F1	CYP3A5	CYP4A11	CYP4B1	CYP19A1	CYP4F3	CYP4F11	CYP4F12
GOBP_REGULATION_OF_EXTENT_OF_CELL_GROWTH	http://www.gsea-msigdb.org/gsea/msigdb/cards/GOBP_REGULATION_OF_EXTENT_OF_CELL_GROWTH	CDK5	SEMA3A	OLFM1	SEMA6C	SEMA6B	SEMA4F	SEMA4D	SEMA4B	SEMA3C	ZFYVE27	CRABP2	TTL	DBN1	DCC	DNM2	DPYSL2	DSCAM	MEGF8	EIF4G2	CTTN	FGF13	RUFY3	RAB21	CYFIP1	MACF1	ABL1	SIN3A	GDI1	DISC1	GOLGA4	DBNL	GSK3B	ANAPC2	L1CAM	ARHGAP4	LIMK1	LRP1	MAG	MAP1B	MAP2	MAPT	NRCAM	PAK1	CDKL3	TRPV2	SEMA5B	SEMA4C	PLXNA3
HP_INVERTED_NIPPLES	http://www.gsea-msigdb.org/gsea/msigdb/cards/HP_INVERTED_NIPPLES	PMM2	NFIX	RFT1	TBX3	ALG9	SOX6	PEX3	MAN1B1	ALG11	ATN1	PIGT	WAC	ALG12	COG7	DPAGT1	MEG3	SLC35A2	ACOX1	TCF20	RERE	EBF3	EZH2
GOBP_EPITHELIAL_STRUCTURE_MAINTENANCE	http://www.gsea-msigdb.org/gsea/msigdb/cards/GOBP_EPITHELIAL_STRUCTURE_MAINTENANCE	STRAP	PIWIL4	VSIG1	MUC2	MUC4	MUC6	TLR9	SLC22A5	SRF	TFF3	TLR4	LDB1	LACRT	LDB2	CROCC
GOBP_ARACHIDONIC_ACID_METABOLIC_PROCESS	http://www.gsea-msigdb.org/gsea/msigdb/cards/GOBP_ARACHIDONIC_ACID_METABOLIC_PROCESS	PLA2G4B	PTGES3	MGLL	CYP2U1	CYP1A1	CYP1A2	CYP1B1	CYP2A7	CYP2A13	CYP2C19	CYP2C8	CYP2C18	CYP2D6	CYP2E1	CYP2F1	CYP2J2	CYP4A11	EPHX1	EPHX2	FAAH	ALOX12	ALOX5	ALOX15	ALOX15B	GPX1	GPX4	CYP2S1	CYP4F3	PNPLA8	PLA2G4A	MAPK3	PTGDS	PTGS1	PTGS2	CYP4F11	ALOXE3	CYP4F12	TBXAS1	PTGES2	PLA2G10	PLA2G4C	AKR1C3	CBR1
GOBP_STEROL_METABOLIC_PROCESS	http://www.gsea-msigdb.org/gsea/msigdb/cards/GOBP_STEROL_METABOLIC_PROCESS	ACAA2	CEBPA	CEL	NPC2	PMVK	CES1	EBP	CETP	CFTR	STARD3	ERLIN2	OSBPL1A	OSBPL5	CYP1A2	CYP1B1	CYP2D6	CYP7A1	CYP8B1	CYP11A1	CYP11B2	CYP19A1	CYP21A2	CYP26A1	CYP27A1	CYP51A1	DGKQ	DHCR7	DHCR24	CYB5R3	ABCA1	EPHX2	CLN8	FASN	FDFT1	FDPS	FDX1	FGF1	SCAP	FMO5	APOL2	G6PD	PCSK9	LDLRAP1	GBA	GNB3	CYP4V2	NPC1L1	HDLBP
GOBP_ADULT_LOCOMOTORY_BEHAVIOR	http://www.gsea-msigdb.org/gsea/msigdb/cards/GOBP_ADULT_LOCOMOTORY_BEHAVIOR	ZMPSTE24	PARK7	BTBD9	CLCN3	CNP	DMBX1	CSTB	CTNS	DRD4	EN1	EPHA4	CLN8	INPP5F	FXN	ABHD12	GDNF	GLRA1	HTRA2	HIPK2	HOXD9	OTOG	APP	KCNJ10	ARRB2	MECP2	NPC1	NTSR1	NR4A2	OPRD1	PAFAH1B1	OXR1	CHD7	KLHL1	SPTBN4	CXCL12	TMOD1	TSC1	KALRN	PUM1
GOBP_SYMPATHETIC_NERVOUS_SYSTEM_DEVELOPMENT	http://www.gsea-msigdb.org/gsea/msigdb/cards/GOBP_SYMPATHETIC_NERVOUS_SYSTEM_DEVELOPMENT	SEMA3A	CTNNB1	GATA3	GDNF	GFRA3	INSM1	PHOX2A	ASCL1	NF1	NTRK1	SEMA3F	SOX4	FZD3	NRP1	PHOX2B
GOBP_ICOSANOID_METABOLIC_PROCESS	http://www.gsea-msigdb.org/gsea/msigdb/cards/GOBP_ICOSANOID_METABOLIC_PROCESS	PLA2G4B	PTGES3	AKR1C4	CYP4F8	MGLL	CYP2U1	GGT6	CYP1A1	CYP1A2	CYP1B1	CYP2A7	CYP2A13	CYP2C19	CYP2C8	CYP2C18	CYP2D6	CYP2E1	CYP2F1	CYP2J2	CYP4A11	DPEP1	EDN1	EDN2	EPHX1	EPHX2	FAAH	FABP5	SIRT1	ALOX12	ALOX5	ALOX5AP	ALOX15	ALOX15B	GGT1	GGTA1	ZADH2	GPX1	GPX4	GSTM1	GSTP1	CYP2S1	ANXA1	HPGD	IL1B	FADS1	LTA4H	CYP4F3	LTC4S
GOMF_FIBROBLAST_GROWTH_FACTOR_RECEPTOR_BINDING	http://www.gsea-msigdb.org/gsea/msigdb/cards/GOMF_FIBROBLAST_GROWTH_FACTOR_RECEPTOR_BINDING	FRS3	FRS2	KLB	FGF1	FGF2	FGF3	FGF5	FGF6	FGF9	FLRT2	FGF20	FGF21	NPTN	FGF23	FGF18	FGF17	KL	FGF19
GOCC_INTRINSIC_COMPONENT_OF_SYNAPTIC_VESICLE_MEMBRANE	http://www.gsea-msigdb.org/gsea/msigdb/cards/GOCC_INTRINSIC_COMPONENT_OF_SYNAPTIC_VESICLE_MEMBRANE	STX6	RAB35	RAB3C	SYT9	SV2C	STX12	GABRA2	RAB26	LAMP1	OPRD1	SLC17A7	PTPRN2	PTPRS	RAB3A	RAB3B	RAB4A	RAB5A	RAB5B	RAB27B	SLC6A9	STX1A	VAMP1	SYP	SYPL1	SLC30A3	DNAJC5	VAMP4	STX16	STX10	SYNGR1	RAB11B	VAMP3	SV2A
GOBP_NEGATIVE_REGULATION_OF_NOTCH_SIGNALING_PATHWAY	http://www.gsea-msigdb.org/gsea/msigdb/cards/GOBP_NEGATIVE_REGULATION_OF_NOTCH_SIGNALING_PATHWAY	WWP2	DLX1	DLX2	EGF	EGFR	AKT1	HEY1	HEY2	TSPAN15	GATA2	DLL1	LFNG	ARRB1	MAGEA1	MMP14	NFKBIA	EGFL7	ZBTB7A	YTHDF2	FBXW7	SLC35C1	HIF1AN	METTL3	BCL6	BMP7	CHAC1	CBFA2T2	ARRDC1
GOBP_CEREBRAL_CORTEX_DEVELOPMENT	http://www.gsea-msigdb.org/gsea/msigdb/cards/GOBP_CEREBRAL_CORTEX_DEVELOPMENT	CDH2	CDK5	TACC3	EFHC1	CRK	CRKL	CSNK2A2	ARX	EMX2	PHACTR1	FGF13	BTBD3	FLNA	SYNE2	PLCB1	SRGAP2	CNTNAP2	GART	LHX6	DISC1	GLI3	GSK3B	HIF1A	HTR6	LRP1	LRP6	ASCL1	ATIC	NEFL	NF1	NTRK2	PAFAH1B1	PEX13	SLC38A2	POU3F2	NDE1	NSUN5	GNG12	RELN	PSEN1	XAB2	RTN4	BAD	PTPRS	BAX	BBS2	BBS4	BCL2A1
GOBP_GENITALIA_DEVELOPMENT	http://www.gsea-msigdb.org/gsea/msigdb/cards/GOBP_GENITALIA_DEVELOPMENT	SYCP2	MERTK	DNAJC19	ESR1	FOXF2	NIPBL	HOXD13	HSD17B3	LHX1	LRP6	NEUROG1	TIFAB	PDGFRA	ASB1	PKD1	CHD7	AXL	BAK1	PTPN11	BAX	SHH	BMP6	SRD5A1	SRD5A2	TBX3	TYRO3	WT1
GOBP_REGULATION_OF_PROTEIN_TARGETING	http://www.gsea-msigdb.org/gsea/msigdb/cards/GOBP_REGULATION_OF_PROTEIN_TARGETING	SAE1	HUWE1	CDK5	ARIH2	HAX1	CIB1	UBE2J2	LRRK2	CSNK2A2	C11orf65	STOM	ERBB2	AKT2	ABLIM3	FYN	GDI1	HTRA2	ANK3	GSK3A	HRAS	HSPA1L	ITGAM	ITGB2	KCNB1	KCNE1	LMAN1	MYO1C	NUCB1	PAK1	FIS1	SH3GLB1	PDZK1	TOMM7	LEPROT	RNF31	FBXW7	PARL	PRKAA1	VPS11	PRNP	USP36	RAC2	UBL5	PINK1	BNIP3L	SREBF1	SREBF2	UBE2D3
HP_ABNORMAL_CIRCULATING_FOLLICLE_STIMULATING_HORMONE_LEVEL	http://www.gsea-msigdb.org/gsea/msigdb/cards/HP_ABNORMAL_CIRCULATING_FOLLICLE_STIMULATING_HORMONE_LEVEL	WT1	TRAF7	CYP11A1	TERT	FAM111A	BNC1	NF2	SMARCE1	GDF9	PDGFB	SRY	GATA4	CYP17A1	CBX2	DHX37	CYB5A	ERCC6	PPP2R3C	ESR2	AKT1	FANCM	KISS1R	DMXL2	XRCC2	MCM8	BAP1	CNBP	PIK3CA	NR0B1	MAP3K1	SMARCB1	WWOX	SMO
GOBP_RESPONSE_TO_FUNGUS	http://www.gsea-msigdb.org/gsea/msigdb/cards/GOBP_RESPONSE_TO_FUNGUS	GNLY	MALT1	CHGA	CRK	CTSG	DEFA1	DEFA3	DEFA4	COTL1	DEFB119	GAPDH	HTN3	ARG1	C10orf99	LTF	MPO	MYD88	DEFB106B	BAK1	PTX3	RARRES2	FAM3A	S100A8	S100A9	S100A12	CARD9	CLEC7A	IL25	SYK	BTK	TLR4	IL17RC	BCL10	CLEC6A	ATG5
GOMF_NEUROPEPTIDE_RECEPTOR_ACTIVITY	http://www.gsea-msigdb.org/gsea/msigdb/cards/GOMF_NEUROPEPTIDE_RECEPTOR_ACTIVITY	NMUR1	NPFFR2	GPR83	SORCS1	PROKR2	SORCS3	NPBWR2	GPR37	GRPR	HCRTR2	NPY1R	NPY2R	NPY6R	NTSR1	GPR143	OPRM1	GAL	NPFFR1	SSTR2	SSTR3	BRS3	TACR1	TACR3	KISS1R
GOBP_POSITIVE_REGULATION_OF_LIPID_BIOSYNTHETIC_PROCESS	http://www.gsea-msigdb.org/gsea/msigdb/cards/GOBP_POSITIVE_REGULATION_OF_LIPID_BIOSYNTHETIC_PROCESS	NR1H3	SORBS1	CGA	ADM	CREB1	CREBL2	RDH10	CYP7A1	AKT1	ABCD1	ACSL3	FGF1	ABCD2	SCAP	SIRT4	SIRT3	RAB38	ZBTB20	ANXA1	APOA1	HTR2A	HTR2C	ENPP7	APOC2	HSD17B13	IFNG	IL1B	INS	SLC27A1	LDLR	PLA2G3	PPARA	AVP	AVPR1A	SMPD3	PRKAA1	PRKCD	SPHK2	ABHD6	PTGS2	MID1IP1	ELOVL5	BMP6	SMPD2	SREBF1	STAR	TNF	TNFRSF1A
HP_HYPERCHOLESTEROLEMIA	http://www.gsea-msigdb.org/gsea/msigdb/cards/HP_HYPERCHOLESTEROLEMIA	LRP6	SLC7A7	CYP7A1	DMPK	PPARG	PHKA2	NUP107	TDP1	PCSK9	DEAF1	CAV3	LDLRAP1	TBL1X	LIPA	MEG3	ABCG5	FLII	LMNA	APTX	COG4	CAV1	PYGL	DYRK1B	PHKG2	LDLR	ABCG8	PIK3R5	JAG1	RAI1	FOS	OCRL	CYP27A1	IQSEC2	SLC25A13	GALK1	ALB	LPL	BSCL2	CETP	AGPAT2	SETX	MEF2A	DGAT1
HP_XANTHOMATOSIS	http://www.gsea-msigdb.org/gsea/msigdb/cards/HP_XANTHOMATOSIS	ABCA1	SLC37A4	CYP27A1	ABCG8	PCSK9	G6PC	SMPD1	LMNA	LDLRAP1	ABCG5	PPARG	LDLR	GPC1	APOA2	LPL	LIPC	APOA1	EPHX2	KRAS	APOC2
GOCC_POTASSIUM_CHANNEL_COMPLEX	http://www.gsea-msigdb.org/gsea/msigdb/cards/GOCC_POTASSIUM_CHANNEL_COMPLEX	KCNE3	HCN4	ABCC9	AKAP9	KCNMB2	ABCB8	LRRC38	DLG2	DLG4	CTTN	KCNH4	CNTNAP2	KCNG2	KCNMB3	KCNMB4	GRIK2	GRIK5	KCNIP3	KCNIP2	HCN1	KCNA1	KCNA3	KCNA6	KCNB1	KCND1	KCND3	KCNE1	KCNG1	KCNH2	KCNJ1	KCNJ2	KCNJ5	KCNJ8	KCNJ14	KCNJ16	KCNK1	KCNMA1	KCNMB1	KCNN1	KCNN4	KCNQ1	KCNQ2	KCNQ3	KCNS1	KCNS2	KCNK4	AMIGO1	SNAP25
HP_MACROORCHIDISM	http://www.gsea-msigdb.org/gsea/msigdb/cards/HP_MACROORCHIDISM	MECP2	GNAS	RBMX	CLIC2	HUWE1	CYP19A1	MED12	NF1	UPF3B	AGA	ARX	AKT1	IL1RAPL1	PTEN	ZDHHC9
HP_ELEVATED_CIRCULATING_FOLLICLE_STIMULATING_HORMONE_LEVEL	http://www.gsea-msigdb.org/gsea/msigdb/cards/HP_ELEVATED_CIRCULATING_FOLLICLE_STIMULATING_HORMONE_LEVEL	WT1	CYP11A1	SRY	ESR2	CYP17A1	BNC1	FANCM	KISS1R	XRCC2	GDF9	DHX37	GATA4	MCM8	CNBP	CBX2	CYB5A	ERCC6	NR0B1	MAP3K1	WWOX	PPP2R3C
GOBP_POSITIVE_REGULATION_OF_AXON_EXTENSION	http://www.gsea-msigdb.org/gsea/msigdb/cards/GOBP_POSITIVE_REGULATION_OF_AXON_EXTENSION	ZFYVE27	DBN1	DSCAM	MEGF8	EIF4G2	RUFY3	CYFIP1	MACF1	GDI1	DISC1	GOLGA4	DBNL	ANAPC2	L1CAM	LIMK1	LRP1	MAP1B	MAPT	PAK1	TRPV2	ISLR2	CXCL12	BMPR2	SRF	CDKL5	TRPC5	VEGFA	NDEL1	SEMA7A	RAB11A	NRP1	SEMA5A	NTN1
GOBP_ACTIVATION_OF_PROTEIN_KINASE_B_ACTIVITY	http://www.gsea-msigdb.org/gsea/msigdb/cards/GOBP_ACTIVATION_OF_PROTEIN_KINASE_B_ACTIVITY	PARK7	OSBPL8	ADRA2A	ADRA2B	ADRA2C	AKT1	FGF1	RICTOR	GAS6	ANG	NRG1	IGF1	IL18	INS	INSR	NTF3	NTRK3	PDGFB	PDPK1	PPIA	PRR5	PRKCZ	PINK1	SRC	TXN	MAPKAP1	ITGB1BP1
GOBP_VESICLE_MEDIATED_TRANSPORT_BETWEEN_ENDOSOMAL_COMPARTMENTS	http://www.gsea-msigdb.org/gsea/msigdb/cards/GOBP_VESICLE_MEDIATED_TRANSPORT_BETWEEN_ENDOSOMAL_COMPARTMENTS	CORO1A	SNF8	WDR81	DAB2	EMP2	LMTK2	RAB21	FLNA	DNAJC13	PTPN23	HOOK2	SNX12	MSN	MYO1D	HOOK1	PIK3C3	VPS11	MAPK1	MAPK3	MAP2K1	MAP2K2	RAB5A	RDX	SNX16	AKTIP	SORL1	SRC	RILP	ANKRD27	EEA1	HOOK3	BECN1	SNX3	MTMR2	STX8
GOBP_REGULATION_OF_EARLY_ENDOSOME_TO_LATE_ENDOSOME_TRANSPORT	http://www.gsea-msigdb.org/gsea/msigdb/cards/GOBP_REGULATION_OF_EARLY_ENDOSOME_TO_LATE_ENDOSOME_TRANSPORT	DAB2	RAB21	DNAJC13	PTPN23	SNX12	MSN	VPS11	MAPK1	MAPK3	MAP2K1	MAP2K2	RDX	SRC	SNX3	MTMR2
GOBP_ADRENAL_GLAND_DEVELOPMENT	http://www.gsea-msigdb.org/gsea/msigdb/cards/GOBP_ADRENAL_GLAND_DEVELOPMENT	FSTL3	CITED2	NR0B1	DKK3	APOA1	INSM1	SMAD2	SMAD3	MDK	ASCL1	NF1	PBX1	PDGFRA	TSPO	WNT11	WT1	ARID5B
GOBP_NEUROMUSCULAR_PROCESS	http://www.gsea-msigdb.org/gsea/msigdb/cards/GOBP_NEUROMUSCULAR_PROCESS	ZMPSTE24	ADARB1	PRRT2	TPP1	CLN3	USH1G	ADORA2A	CTNNA2	DCTN1	DLG4	DRD3	DVL1	CLN8	MYCBP2	AGTPBP1	BACE1	FXN	ABL1	GAA	PNKD	GBA	GCH1	GLRA1	GM2A	GRIN2A	HEXB	HOXA1	HOXC10	HMX3	APP	KCNA1	MECP2	MYO7A	NBN	NEFL	NEUROG1	TIFAB	PAFAH1B1	ATP8A2	PENK	POU4F1	PTEN	JPH3	NLGN2	CHD8	RAC3	CDH23	TCF15
GOBP_REPRODUCTIVE_BEHAVIOR	http://www.gsea-msigdb.org/gsea/msigdb/cards/GOBP_REPRODUCTIVE_BEHAVIOR	DRD5	MAPK8IP2	HDAC2	HEXB	APP	NHLH2	OXTR	AVP	AVPR1A	UBE2Q1	PTEN	THRA	ZFX	PPP1R1B	PPP1R9B	NCOA1	MBD2	KALRN	HDAC4
HP_ABNORMALITY_OF_THE_AXILLARY_HAIR	http://www.gsea-msigdb.org/gsea/msigdb/cards/HP_ABNORMALITY_OF_THE_AXILLARY_HAIR	WT1	TBX3	SNRPE	GNRH1	SRA1	GATA4	CYP17A1	EPS8L3	FAT4	CYB5A	AXL	FGF17	APCDD1	SEMA3E	PPP2R3C	MAP3K1	CCBE1	DSC3	PSMB8	SPRY4	DUSP6	SRY	ITGB4	DHX37	COL17A1	ZBTB20	HLA-DRA	NR0B1	WWOX
GOBP_NEGATIVE_REGULATION_OF_VIRAL_LIFE_CYCLE	http://www.gsea-msigdb.org/gsea/msigdb/cards/GOBP_NEGATIVE_REGULATION_OF_VIRAL_LIFE_CYCLE	TRIM10	IFITM3	IFITM2	MID2	TRIM31	FCN1	GSN	APCS	LY6E	CIITA	PPIA	PTX3	BST2	TRIM25	TRIM26	TRIM11	TRIM8	IFITM1	TRIM5	SNX3
GOBP_POSITIVE_REGULATION_OF_CELL_MORPHOGENESIS_INVOLVED_IN_DIFFERENTIATION	http://www.gsea-msigdb.org/gsea/msigdb/cards/GOBP_POSITIVE_REGULATION_OF_CELL_MORPHOGENESIS_INVOLVED_IN_DIFFERENTIATION	DNM1L	ACTR2	ARPC2	CIB1	OLFM4	TRIOBP	IL1RAPL1	CRK	CRKL	DBN1	DHX36	DNM2	DOCK1	UNC13D	EPHA4	FGA	FGB	RAB21	FLNA	OBSL1	ABL1	SS18L1	FBXW8	DBNL	ANAPC2	EEF2K	APOA1	ILK	ITPKA	LIMS1	MDK	MPL	MYOC	NEDD9	OPA1	P4HB	PAK3	SS18L2	CDKL3	LIMS2	PRKDC	RELN	PARP6	PREX1	RAC1	RAC3	RREB1	S100A10
GOBP_GLYCEROPHOSPHOLIPID_METABOLIC_PROCESS	http://www.gsea-msigdb.org/gsea/msigdb/cards/GOBP_GLYCEROPHOSPHOLIPID_METABOLIC_PROCESS	PLA2G4B	PIGK	NR1H3	BPNT1	CEPT1	PEMT	CDIPT	AGPAT1	AGPAT2	CETP	STARD10	MTMR11	SERINC3	CHAT	CHKA	CHKB	PHB2	OSBPL5	OSBPL8	OSBPL10	CISH	CLN3	SOCS4	PLA2G4E	SLC44A3	MBOAT2	DNAJC19	PIP5KL1	CSF1R	TTC7B	CSNK2A1	CSNK2A2	CSNK2B	PLB1	DGKA	DGKG	DGKH	DGKQ	DBI	PHOSPHO1	ABHD3	LIPH	SLC44A5	ABCA3	FABP5	ACSL3	FGF2	INPP5F
HP_HYPERTRIGLYCERIDEMIA	http://www.gsea-msigdb.org/gsea/msigdb/cards/HP_HYPERTRIGLYCERIDEMIA	LRP6	LCAT	SMPD1	CYP7A1	PPARG	PHKA2	CIDEC	TMEM43	LDLRAP1	PIGT	ALMS1	LEP	LIPC	FLII	LMNA	POLR3A	BSCL2	PYGL	SGPL1	JAG1	RAI1	POLD1	PRF1	SLC29A3	AKT2	CAV1	PSMB8	PSMB4	SLC25A13	LIPA	FHL1	MTX2	AGPAT2	PIGH	HAVCR2	LIPE	SLC7A7	XRCC4	LYST	STXBP2	DEAF1	AGL	UNC13D	AEBP1	PNPLA2	FECH	PHKG2	EMD
HP_NEUROFIBRILLARY_TANGLES	http://www.gsea-msigdb.org/gsea/msigdb/cards/HP_NEUROFIBRILLARY_TANGLES	NPC2	ABCA7	PLAU	GRN	APP	NOS3	PLA2G6	MPO	SORL1	NPC1	PSEN1	ITM2B	MAPT	TREM2	TOMM40	PRNP	PSEN2	VPS13C
GOBP_PHOSPHOLIPID_METABOLIC_PROCESS	http://www.gsea-msigdb.org/gsea/msigdb/cards/GOBP_PHOSPHOLIPID_METABOLIC_PROCESS	PLA2G4B	PIGK	NR1H3	ABCA8	BPNT1	CEPT1	PEMT	CDIPT	AGPAT1	AGPAT2	PMVK	CETP	STARD10	MTMR11	SERINC3	CHAT	CHKA	CHKB	PHB2	OSBPL5	OSBPL8	OSBPL10	CISH	NUS1	CLN3	SOCS4	PLA2G4E	SLC44A3	MBOAT2	DNAJC19	PIP5KL1	SAMD8	CSF1R	TTC7B	CSNK2A1	CSNK2A2	CSNK2B	PROCA1	PLB1	DGKA	DGKG	DGKH	DGKQ	DBI	PHOSPHO1	ABHD3	DPAGT1	ABCA2
GOBP_ENERGY_HOMEOSTASIS	http://www.gsea-msigdb.org/gsea/msigdb/cards/GOBP_ENERGY_HOMEOSTASIS	OMA1	EDN2	EIF4G1	FLCN	PASK	CRTC1	ALK	METRNL	DLL1	ACACB	SLC35D3	LEPR	PIK3CA	PRCP	PRKAA1	STAT3	UBB	IRX3	CD36	NR1D2
HP_ABNORMAL_SPERM_MOTILITY	http://www.gsea-msigdb.org/gsea/msigdb/cards/HP_ABNORMAL_SPERM_MOTILITY	SPAG1	PKD1	DNAH17	GAS2L2	RPGR	TTC12	GAS8	LRRC6	DNAH5	TTC25	CATSPER1	CATSPER2	DNAL1	GBA2	CCDC40	STRC	DNAJB13	DNAI2	DNAH8	LRRC56	GANAB	DNAH1	ZMYND10	ARMC2	PMFBP1	FOXJ1	PKD2	OFD1	DNAI1	STK36	NEK10	CCDC65
GOBP_VACUOLE_ORGANIZATION	http://www.gsea-msigdb.org/gsea/msigdb/cards/GOBP_VACUOLE_ORGANIZATION	ATP6AP2	TCIRG1	ATG7	CORO1A	WDR45	TREX1	LYST	GABARAP	GABARAPL2	TPP1	CLN3	CLN5	LRRK2	CHMP4B	ADPRH	SYNPO2	ABCA1	ENO1	ENO2	ENO3	C9orf72	CLN8	EXT1	TPCN2	RAB3GAP1	ATP10B	TBC1D12	PACS2	SCFD1	ATP13A2	STX12	GABARAPL1	TMEM9	GAA	MFSD8	WIPI2	GBA	NUPR1	VPS4A	ATG9B	GRN	CHMP4A	HOOK2	UBQLN2	UBQLN1	ANXA2	HEXB	HPS1
GOBP_AUTOPHAGY_OF_MITOCHONDRION	http://www.gsea-msigdb.org/gsea/msigdb/cards/GOBP_AUTOPHAGY_OF_MITOCHONDRION	HDAC6	DNM1L	HUWE1	OPTN	RNF41	HAX1	ATG7	CAMKK2	CDC37	WDR45	PARK7	PHB2	GABARAP	GABARAPL2	FUNDC1	CSNK2A2	CTSK	MARK2	CTTN	ATP13A2	GABARAPL1	FBXO7	WIPI2	GBA	HTRA2	ATG9B	GSK3A	HIF1A	HK2	MAP1LC3C	FIS1	TOMM7	VPS13C	WIPI1	VPS13D	FBXW7	USP36	ATG3	PINK1	FUNDC2	BNIP3	BNIP3L	SREBF1	SREBF2	TSPO	TP53	TSC2	VDAC1
GOBP_NEGATIVE_REGULATION_OF_NERVOUS_SYSTEM_PROCESS	http://www.gsea-msigdb.org/gsea/msigdb/cards/GOBP_NEGATIVE_REGULATION_OF_NERVOUS_SYSTEM_PROCESS	CTSC	TMEM98	TNFRSF21	GLRA1	GPR35	HCRT	IL10	MTNR1B	NPY2R	AVP	AVPR1A	PTEN	JAM2	CACNB3	MTMR2	EIF2AK3
GOBP_LOCOMOTORY_BEHAVIOR	http://www.gsea-msigdb.org/gsea/msigdb/cards/GOBP_LOCOMOTORY_BEHAVIOR	ZMPSTE24	NCOA2	C1QL1	PARK7	CHRNA3	ADCY8	BTBD9	CLCN3	LRRK2	CNP	DMBX1	ADORA2A	CSTB	CTNS	DLG4	DPP4	DRD3	DRD4	DSCAM	EGR1	ABCA2	EN1	EPHA4	CLN8	INPP5F	VPS13A	DDHD2	RASD2	ALK	FXN	GAA	GAD1	NEGR1	ABHD12	GDNF	GHSR	GLRA1	HTRA2	GNAO1	GPR37	GIT1	HIPK2	ZDHHC8	HEXB	HOXD9	HPRT1	HTR2C	ID2
GOMF_PROTEIN_LIPID_COMPLEX_BINDING	http://www.gsea-msigdb.org/gsea/msigdb/cards/GOMF_PROTEIN_LIPID_COMPLEX_BINDING	STAB1	APOL2	PCSK9	APCS	HSPD1	APOA1	APOA2	LDLR	LIPC	LPL	MAPT	MSR1	PLTP	TREM2	SORL1	THBS1	LRP8	APOL5	SCARF1	CD36	SCARB1
GOCC_CATENIN_COMPLEX	http://www.gsea-msigdb.org/gsea/msigdb/cards/GOCC_CATENIN_COMPLEX	CDH2	CDH6	CDH7	CDH9	CDH11	CDH15	CTNNA1	CTNNA2	CTNNB1	CTNND1	CDH20	APC	JUP	SMAD7	CDH26	CDH23	CDH22	DCHS1	CDH1
GOMF_AMINOPEPTIDASE_ACTIVITY	http://www.gsea-msigdb.org/gsea/msigdb/cards/GOMF_AMINOPEPTIDASE_ACTIVITY	NAALADL1	DPP3	METAP2	CTSH	DPP4	F11	METAP1	DNPEP	ANPEP	DPP7	LNPEP	LTA4H	MMP14	MMP15	MMP17	LAP3	PEPD	DPP8	RNPEPL1	RNPEP	XPNPEP3	BLMH	TPP2	XPNPEP1	XPNPEP2	NPEPL1	DPP9	NPEPPS
GOBP_LEUKOTRIENE_METABOLIC_PROCESS	http://www.gsea-msigdb.org/gsea/msigdb/cards/GOBP_LEUKOTRIENE_METABOLIC_PROCESS	GGT6	CYP4A11	DPEP1	ALOX12	ALOX5	ALOX5AP	ALOX15	GGT1	GGTA1	LTA4H	CYP4F3	LTC4S	MGST2	MGST3	ABCC1	PLA2G4A	CYP4F11	DPEP2	CYP4F12	SYK	TLR2	GGT2	ABCC10	MAPKAPK2
GOBP_MYELOID_CELL_APOPTOTIC_PROCESS	http://www.gsea-msigdb.org/gsea/msigdb/cards/GOBP_MYELOID_CELL_APOPTOTIC_PROCESS	CDKN2A	MAEA	CTSL	SIRT1	GHSR	ANXA1	IL6	IRF3	IRF7	ITPKB	ARF6	MEF2C	PIK3CB	PIK3CD	PTEN	BCL2	ADAM17	TCP1	THRA	ADIPOQ
GOCC_CILIARY_MEMBRANE	http://www.gsea-msigdb.org/gsea/msigdb/cards/GOCC_CILIARY_MEMBRANE	EHD1	CLTB	TTC8	CNGB1	CNGA2	CNGA4	EVC2	PKD1L1	DRD5	TMEM17	ARL13B	EVC	IQCE	GPR161	TAS2R43	BBS9	GNAT1	GNAT2	GNB1	GUCY2D	EHD3	ARL13A	TAS2R4	PDE6A	PDE6G	PDE6H	PDE6B	PKD1	PKD2	BBS7	BBS1	BBS2	BBS4	ROM1	SCNN1A	HHIP	SMO	SSTR3	UMOD	SHANK3	CASK	PKD2L1	TMEM67	DHRS3	SNAP29
HP_NASOGASTRIC_TUBE_FEEDING	http://www.gsea-msigdb.org/gsea/msigdb/cards/HP_NASOGASTRIC_TUBE_FEEDING	DCPS	NSUN2	IQSEC1	PIK3CD	FOXP3	SLC45A1	CC2D1A	ST3GAL3	SLC35A2	PSAT1	C12orf4	SIM1	ABCD1	GRIN1	CLIP1	HNMT	EPM2A	DPM2	RSRC1	NDST1	FBXO31	MED25	MAGEL2	GRIK2	B3GALNT2	ANAPC1	PGAP1	CRBN	HECW2	MAN1B1	TNIK	WAC	KCNK9	PRSS12	LINS1	PIGC	PLP1	CRADD	ZC3H14	PACS1	LMAN2L	NONO
GOBP_ALCOHOL_CATABOLIC_PROCESS	http://www.gsea-msigdb.org/gsea/msigdb/cards/GOBP_ALCOHOL_CATABOLIC_PROCESS	BPNT1	CEL	NUDT3	ADH4	CYP7A1	CYP27A1	ALDH2	ALDH1B1	ALDH3B1	GK	GK2	SULT1B1	GPD2	IMPA1	IMPA2	INPP1	INPP5A	INPP5B	SULT1A4	NTSR1	OCRL	HAO1	INPP5E	PTEN	SORD	AKR1D1	SULT1E1	SULT1A2	SULT1A1	SULT1A3	TPI1	SCARF1	AKR1C3	SYNJ1	SYNJ2	MTMR2	SCARB1	SNX17
GOBP_APOPTOTIC_CELL_CLEARANCE	http://www.gsea-msigdb.org/gsea/msigdb/cards/GOBP_APOPTOTIC_CELL_CLEARANCE	NR1H3	ABCA7	MERTK	TREX1	CD300LF	FCN1	FCN2	RHOBTB2	ALOX15	GAS6	XKR6	ANXA1	HMGB1	ITGAV	ITGB3	PEAR1	RHOG	LRP1	MFGE8	RAB14	TREM2	XKR8	AXL	RAC1	RAC2	RARA	CCL2	TGM2	THBS1	C2	C3	C4A	TYRO3	TYROBP	TXNDC5	MEGF10	BECN1	MARCO	CD36	SCARB1
GOBP_POSITIVE_REGULATION_OF_ACTIN_FILAMENT_BUNDLE_ASSEMBLY	http://www.gsea-msigdb.org/gsea/msigdb/cards/GOBP_POSITIVE_REGULATION_OF_ACTIN_FILAMENT_BUNDLE_ASSEMBLY	SORBS3	RAPGEF3	SYNPO	SYNPO2	EPHA1	PPM1E	SWAP70	FLNA	ABL1	FHOD1	APOA1	PFN3	RHOA	RHOC	LIMK1	SMAD3	MYOC	NF2	NOX4	PAK1	EVL	PFN1	PFN2	PLEK	ARHGEF10L	PXN	RAC1	S100A10	SFRP1	TESK1	TGFB3	TGFBR1	TPM1	TSC1	VIL1	WNT11	ARHGEF5	GPR65	NRP1	ITGB1BP1	ROCK2	BAG4	CD47	ARHGEF10	PPM1F	CDC42
GOMF_MYOSIN_V_BINDING	http://www.gsea-msigdb.org/gsea/msigdb/cards/GOMF_MYOSIN_V_BINDING	RAB10	RAB3C	NPC1L1	RAB8A	RAB14	RAB6B	RAB25	RAB3A	RAB3B	RAB6A	RAB27A	RAB27B	RAB11A	RAB11B	RAB3D
GOBP_HEPARAN_SULFATE_PROTEOGLYCAN_METABOLIC_PROCESS	http://www.gsea-msigdb.org/gsea/msigdb/cards/GOBP_HEPARAN_SULFATE_PROTEOGLYCAN_METABOLIC_PROCESS	HPSE	B3GALT6	CTNNB1	EXT1	EXT2	EXTL2	EXTL3	SULF1	GLCE	B3GAT3	HS6ST3	GPC1	NDST1	SULF2	XYLT1	XYLT2	SGSH	NDST4	TCF7L2	UGDH	NDST2	HS6ST1	HS2ST1	HS3ST4	HS3ST3B1
GOMF_PROTEIN_TYROSINE_KINASE_ACTIVITY	http://www.gsea-msigdb.org/gsea/msigdb/cards/GOMF_PROTEIN_TYROSINE_KINASE_ACTIVITY	HIPK3	TNK2	TESK2	MERTK	CAMKK2	CLK1	CLK2	CLK3	CSF1R	CSK	HIPK4	DYRK1A	EFNA4	EGFR	EPHA1	EPHA3	EPHA4	EPHA8	EPHB1	EPHB2	EPHB3	EPHB4	EPHB6	ERBB2	ERBB3	ERBB4	PTK2B	FER	FES	FGFR3	FGFR4	FGR	FLT3	FLT4	ALK	ABL1	FYN	ABL2	EPHA10	EPHA6	HIPK2	HCK	IGF1R	IGF2R	INSR	ITK	JAK1	JAK2
HP_ABSENCE_OF_SECONDARY_SEX_CHARACTERISTICS	http://www.gsea-msigdb.org/gsea/msigdb/cards/HP_ABSENCE_OF_SECONDARY_SEX_CHARACTERISTICS	HESX1	WT1	LHX4	CYP11A1	SPRY4	PROP1	POLA1	HS6ST1	DUSP6	SRY	GATA4	LEP	CYP17A1	CYB5A	KISS1R	CHD7	PROKR2	POR	DHX37	GNRH1	TAC3	LEPR	FGF17	OTX2	PROK2	NR0B1	MAP3K1	TACR3	KISS1	WWOX	ESR1
HP_BONE_SPICULE_PIGMENTATION_OF_THE_RETINA	http://www.gsea-msigdb.org/gsea/msigdb/cards/HP_BONE_SPICULE_PIGMENTATION_OF_THE_RETINA	ABCA4	RP9	ZNF513	IDH3A	PRPF31	CLCC1	CNGB1	IMPDH1	USH2A	RP1L1	PDE6A	PISD	C8orf37	CRB1	TTC8	CRX	VPS13B
GOCC_CLATHRIN_COATED_PIT	http://www.gsea-msigdb.org/gsea/msigdb/cards/GOCC_CLATHRIN_COATED_PIT	DNM1L	TNK2	RAMP2	RAB35	ADCY8	FCHO2	AP2M1	AP1S1	AP2S1	CLTA	CLTB	CLTC	AP2A1	DAB2	AP2A2	AP2B1	DNM2	CTTN	EPS15	AAK1	INPP5F	FNBP1	FCHO1	SH3BP4	NECAP1	LRP10	EPN1	LRP12	HSPD1	APP	LDLR	LRP1	LRP3	ARRB1	ARRB2	OCRL	ITSN2	NECAP2	EPS15L1	SORT1	SELE	ITSN1	SLC2A4	TF	TFRC	CUBN	AMN	CLTCL1
GOBP_TERPENOID_METABOLIC_PROCESS	http://www.gsea-msigdb.org/gsea/msigdb/cards/GOBP_TERPENOID_METABOLIC_PROCESS	GPC6	DHRS9	AKR1C4	RDH13	ADH1B	ADH4	ADH5	ADH6	CRABP2	CRH	RDH12	PLB1	CYP1A1	CYP1A2	CYP1B1	CYP2C19	CYP2C8	CYP2C18	CYP2D6	CYP2E1	RDH10	CYP3A5	CYP26A1	EGFR	ALDH1A1	GPC2	FDFT1	FDPS	GPC4	ALDH3A2	GPC5	AKR1B1	ABCA4	OPN1MW	GPC3	HTRA2	GPC1	CYP4V2	CYP2S1	HMGCS1	HMGCS2	HSPG2	APOA1	APOA2	CYP26C1	APOC2	AGRN	LIPE
HP_ABNORMAL_LACRIMAL_DUCT_MORPHOLOGY	http://www.gsea-msigdb.org/gsea/msigdb/cards/HP_ABNORMAL_LACRIMAL_DUCT_MORPHOLOGY	PTDSS1	SIX5	PIK3CD	TFAP2A	SOX6	FREM2	NDUFB11	CREBBP	PAX1	EP300	CD151	SMCHD1	TAF1	FGFR3	TCOF1	SMC3	COL11A2	YY1	FRAS1
GOBP_MICROTUBULE_NUCLEATION	http://www.gsea-msigdb.org/gsea/msigdb/cards/GOBP_MICROTUBULE_NUCLEATION	RANBP9	AKAP9	TUBGCP3	TUBGCP2	TPPP	TUBGCP5	CSNK1D	DCTN1	TPX2	CLASP2	CLASP1	TUBG2	GOLGA2	CCDC57	HSPA1A	HSPA1B	MECP2	NIN	NDE1	CEP192	CENPJ	TUBG1	NDEL1	TUBGCP6	CKAP5
HP_RENAL_SALT_WASTING	http://www.gsea-msigdb.org/gsea/msigdb/cards/HP_RENAL_SALT_WASTING	CYP11B2	MRAP	SCNN1G	CYP11A1	SARS2	MUC1	NNT	KCNJ10	STAR	SCNN1A	KCNJ1	NR0B1	CLCNKB	BSND	TXNRD2	CYP21A2	CLCNKA	SCNN1B
GOBP_FIBROBLAST_GROWTH_FACTOR_RECEPTOR_SIGNALING_PATHWAY	http://www.gsea-msigdb.org/gsea/msigdb/cards/GOBP_FIBROBLAST_GROWTH_FACTOR_RECEPTOR_SIGNALING_PATHWAY	SPRY3	SPRY1	SPRY2	FRS3	FRS2	TRIM71	CRKL	KLB	SPRED1	SPRED2	EXT1	FGF1	FGF2	FGF3	FGF5	FGF6	FGF9	FGFR3	FGFR4	NCBP2	SETX	SULF1	FLRT2	PRKD2	GALNT3	GATA3	FGF20	FGF21	NPTN	GPC1	GRB2	GTF2F1	GTF2F2	NDST1	NCBP1	NGFR	OTX2	RAB14	FGFRL1	POLR2A	POLR2B	POLR2C	POLR2D	POLR2F	POLR2G	POLR2H	POLR2I	POLR2J
GOMF_FATTY_ACID_DERIVATIVE_BINDING	http://www.gsea-msigdb.org/gsea/msigdb/cards/GOMF_FATTY_ACID_DERIVATIVE_BINDING	ACOT7	ACOT12	DBI	OXER1	ACOT11	GCDH	ACAD9	HMGCL	ACADVL	ALDH6A1	SCP2	ACBD3	SOAT1	ACBD4	ACBD6	SOAT2	ACBD5
GOMF_PHOSPHATIDYLINOSITOL_BISPHOSPHATE_BINDING	http://www.gsea-msigdb.org/gsea/msigdb/cards/GOMF_PHOSPHATIDYLINOSITOL_BISPHOSPHATE_BINDING	AVIL	RAB35	WDR45	TIRAP	FCHO2	PLA2G4E	SYT9	COMMD1	RPH3A	FLII	PLCB1	ATP13A2	ALOX15	WIPI2	LDLRAP1	PLEK2	SDCBP2	SNX5	SH3PXD2B	STXBP6	GSN	ANXA2	HIP1	KCNJ1	KCNJ2	KCNQ1	MAPT	MARK1	MYO1B	VILL	PFN1	PFN2	PLCD1	TPCN1	PLEKHA5	SYTL2	WIPI1	LAPTM4B	EXOC1	PARD3	JPH2	SNX14	PLEKHA4	RLBP1	SDCBP	MYO1G	ANXA8	SLC9A1
GOBP_RESPONSE_TO_MANGANESE_ION	http://www.gsea-msigdb.org/gsea/msigdb/cards/GOBP_RESPONSE_TO_MANGANESE_ION	LRRK2	EIF2S1	ATP13A2	BACE1	HSPA5	APP	ARG1	ATF4	ATP7A	SLC30A10	SOD2	TSPO	D2HGDH	ADAM9	EIF2AK3
GOBP_REGULATION_OF_LYASE_ACTIVITY	http://www.gsea-msigdb.org/gsea/msigdb/cards/GOBP_REGULATION_OF_LYASE_ACTIVITY	CAP1	NPFFR2	PARK7	CRHR1	DRD3	DRD5	EDNRB	ISCU	FXN	GNAI2	GNAI3	PHPT1	GRM2	GUCA1A	GUCA1B	GUCA2A	MTRR	NF1	NOS1	NOS3	PALM	P2RY13	GPR87	STIM1	TIMP2	CCR2	CACNA1D	PDZD3	GUCA1C
GOMF_CALMODULIN_DEPENDENT_PROTEIN_KINASE_ACTIVITY	http://www.gsea-msigdb.org/gsea/msigdb/cards/GOMF_CALMODULIN_DEPENDENT_PROTEIN_KINASE_ACTIVITY	CAMKK2	PNCK	DAPK1	PTK2B	MKNK2	EEF2K	ITPKA	PHKA1	PHKA2	PHKG1	PHKG2	CAMK1D	CAMK1G	MAPKAPK3	CAMK4	CAMK2B	CAMK2D	CAMK2G	CAMKK1	CAMK1	MYLK2	MAPKAPK5	MKNK1	MAPKAPK2
GOBP_INOSITOL_PHOSPHATE_METABOLIC_PROCESS	http://www.gsea-msigdb.org/gsea/msigdb/cards/GOBP_INOSITOL_PHOSPHATE_METABOLIC_PROCESS	BPNT1	NUDT4	NUDT3	PLD4	PTK2B	FGF2	PLCH1	PLCB1	IPMK	HRH1	IMPA1	IMPA2	INPP1	INPP4A	INPP5A	INPP5B	INPP5D	INPPL1	ITPK1	ITPKA	ITPKB	MAS1	NTSR1	OCRL	P2RY1	P2RY6	PLCE1	ISYNA1	CD244	PLCB2	PLCB3	PLCB4	PLCD1	PLCG1	PLCG2	PLEK	NUDT11	INPP5E	PTAFR	PTEN	IPPK	SNCA	CALM1	ITPKC	INPP4B	SYNJ1	SYNJ2	MTMR2
GOBP_PHOSPHOLIPID_CATABOLIC_PROCESS	http://www.gsea-msigdb.org/gsea/msigdb/cards/GOBP_PHOSPHOLIPID_CATABOLIC_PROCESS	PLA2G4B	PLA2G4E	INPP5F	ABHD12	SMPDL3B	PLA2G4D	GDPD1	APOA2	ENPP7	APOC1	IDH1	APOC2	LDLR	LIPC	PNPLA8	ENPP2	PLA2G4A	PLCG1	PLCG2	SMPD3	PRKCD	ABHD6	SMPD1	SMPD2	GDPD3	PLA2G7	PLA2G6	PLA2G10	PLA2G4C	SCARB1	PRDX6
GOBP_LIPID_EXPORT_FROM_CELL	http://www.gsea-msigdb.org/gsea/msigdb/cards/GOBP_LIPID_EXPORT_FROM_CELL	ABCC4	GIPC1	CPLX1	C1QTNF1	ADORA1	ADORA2A	CRH	CRHR1	CRY1	CYP19A1	AGTR2	EDN1	RAB3GAP1	GDF9	GLS2	GLS	GRM2	IL1B	LEP	MYB	NKX3-1	NTRK2	NTSR1	P2RX4	PLA2G3	GAL	GHRL	PLA2G4A	SLC38A2	POMC	AVP	AVPR1A	MAP2K6	RETN	SLC17A7	PTPN11	RAB3A	REN	SLC1A2	SLC1A3	SLC1A7	BMP6	SLC12A2	SNAP25	SPP1	STX1A	STXBP1	VAMP2
GOMF_PATTERN_RECOGNITION_RECEPTOR_ACTIVITY	http://www.gsea-msigdb.org/gsea/msigdb/cards/GOMF_PATTERN_RECOGNITION_RECEPTOR_ACTIVITY	NOD1	PGLYRP2	PGLYRP3	DMBT1	FCN1	LY96	CLEC4E	TLR7	TLR8	TLR9	PGLYRP4	PTAFR	CLEC7A	TLR2	TLR4	TRIM5	MARCO	PGLYRP1	CD14	CD36	SCARB1
GOBP_AORTA_DEVELOPMENT	http://www.gsea-msigdb.org/gsea/msigdb/cards/GOBP_AORTA_DEVELOPMENT	SEC24B	ADAMTS6	PRICKLE1	AP2B1	JAG1	ENG	PLXND1	HEY1	HEY2	HECTD1	EFEMP2	NDST1	RBPJ	LEP	LRP1	SMAD6	MYLK	NGFR	NKX3-1	NOTCH1	PDE2A	PDGFRB	PKD2	CHD7	FKBP10	BMPR1A	SOX4	SRF	DCTN5	FOXH1	SNX17
GOBP_SENSORY_PERCEPTION_OF_SMELL	http://www.gsea-msigdb.org/gsea/msigdb/cards/GOBP_SENSORY_PERCEPTION_OF_SMELL	ADCY3	OR52J3	OR51A7	OR52R1	OR4C46	OR4B1	OR52K2	OR2D2	OR52W1	OR56A1	OR10AD1	OR4L1	SLC24A4	OR4D2	CNGB1	OR7D4	OR7G1	CNGA2	CNGA4	OR2M3	OR2T12	OR2T11	OR10J5	OR9A2	OR2A14	OR2F2	OR1L8	OR1N2	OR1N1	OR2AG1	OR6B3	OR56B4	OR4C16	OR4C11	OR5D14	OR5AS1	OR8K5	OR8H1	OR8J1	OR5M3	OR5AR1	OR8B12	OR10S1	OR4D5	OR6Q1	OR9I1	OR1S2	OR5B21
HP_ABNORMAL_CIRCULATING_CHOLESTEROL_CONCENTRATION	http://www.gsea-msigdb.org/gsea/msigdb/cards/HP_ABNORMAL_CIRCULATING_CHOLESTEROL_CONCENTRATION	LRP6	LCAT	SMPD1	CYP7A1	UBR1	CYP11A1	PPARG	PHKA2	TDP1	PCSK9	TMEM43	LDLRAP1	TBL1X	SLC2A3	ABCG5	APOA2	PANK2	LIPC	FLII	LMNA	PYGL	DYRK1B	FDFT1	ABCG8	NUP107	JAG1	RAI1	NPC2	ABCA1	OCRL	EBP	CAV1	PSMB8	FLCN	DHCR7	NSDHL	CCT5	SLC25A13	GALK1	LIPA	LDLR	FHL1	BSCL2	CYP27A1	APOA1	CETP	AGPAT2	DGAT1
GOBP_REGULATION_OF_PROTEIN_TARGETING_TO_MITOCHONDRION	http://www.gsea-msigdb.org/gsea/msigdb/cards/GOBP_REGULATION_OF_PROTEIN_TARGETING_TO_MITOCHONDRION	SAE1	HUWE1	ARIH2	HAX1	UBE2J2	LRRK2	CSNK2A2	C11orf65	ABLIM3	HTRA2	GSK3A	HSPA1L	LMAN1	SH3GLB1	TOMM7	LEPROT	RNF31	FBXW7	PARL	PRKAA1	VPS11	USP36	RAC2	UBL5	PINK1	BNIP3L	SREBF1	SREBF2	UBE2D3	UBE2L3	FZD5	BAP1	HPS4	PDCD5	NPEPPS	BAG4	BAG3
GOBP_PHOTORECEPTOR_CELL_DIFFERENTIATION	http://www.gsea-msigdb.org/gsea/msigdb/cards/GOBP_PHOTORECEPTOR_CELL_DIFFERENTIATION	TOPORS	RDH13	CNGB1	C8orf37	DCX	DIO3	DLX1	DLX2	DSCAM	AGTPBP1	CRB1	NPHP4	GNAT1	GNGT1	CRB2	SOX8	HCN1	ARL3	MYO7A	NAGLU	NOTCH1	NRL	NTRK2	SDK2	AHI1	TUG1	PRKCI	CABP4	RPGRIP1	PTN	BBS4	ROM1	STAT3	VEGFA	CEP290	NKD1	IFT20	RP1L1	IFT140
HP_GENERALIZED_HYPERPIGMENTATION	http://www.gsea-msigdb.org/gsea/msigdb/cards/HP_GENERALIZED_HYPERPIGMENTATION	MRAP	AAAS	USP8	CYP11A1	GMPPA	KRAS	SLC40A1	AIP	TERT	GPR101	TINF2	ALDH3A2	KCNN3	STAR	PTEN	POR	NNT	RTEL1	INSR	CDH23	CYP17A1	MAP2K1	TXNRD2	HRAS	ATP6V1B2	MYO5A	PARN	ACD	BRAF	MAP2K2	AKT1	DKC1	POLA1
GOBP_ASSOCIATIVE_LEARNING	http://www.gsea-msigdb.org/gsea/msigdb/cards/GOBP_ASSOCIATIVE_LEARNING	ACTR2	CDK5	ABCA7	RGS14	ADCY3	CLN3	CREB1	CRH	CTNS	DRD3	DRD5	CLN8	DDHD2	FOS	GABRA5	NPTN	FOXB1	GRIN1	GRIN2A	HIF1A	HRH1	APP	KIT	KRAS	MAP1A	MECP2	MEIS2	NEUROD2	NF1	NRGN	PDE1B	LGMN	RIC8A	NDRG4	SLC6A1	SNAP25	SRF	TNR	UCN	BTG2	PPP1R1B	BRSK1	TANC1	PIAS1	B4GALT2	IFT20
GOBP_DEFENSE_RESPONSE_TO_FUNGUS	http://www.gsea-msigdb.org/gsea/msigdb/cards/GOBP_DEFENSE_RESPONSE_TO_FUNGUS	GNLY	CHGA	CTSG	DEFA1	DEFA3	DEFA4	COTL1	DEFB119	GAPDH	HTN3	ARG1	C10orf99	LTF	MPO	DEFB106B	RARRES2	FAM3A	S100A8	S100A9	S100A12	IL17RC	CLEC6A
GOBP_GLYCEROLIPID_METABOLIC_PROCESS	http://www.gsea-msigdb.org/gsea/msigdb/cards/GOBP_GLYCEROLIPID_METABOLIC_PROCESS	PLA2G4B	PIGK	NR1H3	BPNT1	CEPT1	PEMT	CDIPT	AGPAT1	AGPAT2	AVIL	CETP	STARD10	MTMR11	SERINC3	SLC27A5	CHAT	ABHD2	CHKA	CHKB	LYPLA2	PHB2	MGLL	OSBPL5	OSBPL8	OSBPL10	CISH	MOGAT1	CLN3	SOCS4	PLA2G4E	SLC44A3	MBOAT2	DNAJC19	CPS1	CPT1A	PIP5KL1	CSF1R	TTC7B	CSNK2A1	CSNK2A2	CSNK2B	PLB1	CYP2E1	NKX2-3	DGKA	DGKG	DGKH	DGKQ
GOMF_CHEMOREPELLENT_ACTIVITY	http://www.gsea-msigdb.org/gsea/msigdb/cards/GOMF_CHEMOREPELLENT_ACTIVITY	SEMA3A	SEMA6C	SEMA6B	SEMA4F	SEMA4D	SEMA4B	SEMA3C	DPP4	FLRT2	NRG1	APOA1	SEMA5B	SEMA4C	SEMA3G	SEMA6A	SEMA4G	SEMA3F	SEMA4A	SEMA3B	SEMA6D	SEMA7A	SEMA5A	SEMA3E
GOBP_REGULATION_OF_CYCLASE_ACTIVITY	http://www.gsea-msigdb.org/gsea/msigdb/cards/GOBP_REGULATION_OF_CYCLASE_ACTIVITY	CAP1	NPFFR2	CRHR1	MAPK14	DRD3	DRD5	EDNRB	GNAI2	GNAI3	GRM2	GUCA1A	GUCA1B	GUCA2A	NF1	NOS1	NOS3	PALM	P2RY13	GPR87	MAPK3	MAPK8	STIM1	TIMP2	CCR2	CACNA1D	PDZD3	GUCA1C
GOBP_CYTOSOLIC_TRANSPORT	http://www.gsea-msigdb.org/gsea/msigdb/cards/GOBP_CYTOSOLIC_TRANSPORT	ACTR2	ARFRP1	STX6	VTI1B	YKT6	CES1	KIF1C	CORO1A	SNF8	VPS26B	CLN3	CLN5	LRRK2	CLTC	WDR81	VTI1A	AP2A1	DAB2	DCTN1	AP1G1	EMP2	EPS15	RHOBTB3	LMTK2	RAB21	MON2	ERC1	KIF1B	FLNA	VPS13A	DNAJC13	GAK	PTPN23	TMEM87A	TBC1D10B	GGA1	SNX5	ARFIP1	KLHL20	SNX8	HOOK2	SNX12	EHD3	RAB41	TBC1D10C	KIF5A	KIF5B	LAMP1
HP_FOOT_DORSIFLEXOR_WEAKNESS	http://www.gsea-msigdb.org/gsea/msigdb/cards/HP_FOOT_DORSIFLEXOR_WEAKNESS	LYST	EGR2	MPZ	SBF2	PMP22	DMPK	TTN	DNAJB2	LMNA	LRP12	TRPV4	MFN2	GDAP1	SQSTM1	VCP	FHL1	MME	GNE	NEB	BSCL2	LBR	TPM2	SACS	COX6A1	RRM2B	HINT1	MPV17	LMOD3	LRSAM1	RAI1	IGHMBP2	TIA1	HSPB1	MCM3AP	GYG1	GJB1	MORC2	LDB3	CFL2	TBCE	SCO2	POLG	MYH7	ALDH18A1	MYOT	NEFL	PNPLA2	SMCHD1
GOBP_MEMBRANE_LIPID_CATABOLIC_PROCESS	http://www.gsea-msigdb.org/gsea/msigdb/cards/GOBP_MEMBRANE_LIPID_CATABOLIC_PROCESS	CEL	NEU3	CYP1B1	FUCA1	GALC	GBA	GLA	SMPDL3B	GM2A	HEXA	HEXB	ENPP7	MGST2	ASAH1	NAGA	NEU1	ENPP2	PPT1	SMPD3	PRKCD	ASAH2	GBA2	SMPD1	SMPD2	SPHK1	SGPL1
GOBP_NEGATIVE_REGULATION_OF_VIRAL_ENTRY_INTO_HOST_CELL	http://www.gsea-msigdb.org/gsea/msigdb/cards/GOBP_NEGATIVE_REGULATION_OF_VIRAL_ENTRY_INTO_HOST_CELL	TRIM10	IFITM3	IFITM2	MID2	TRIM31	FCN1	GSN	APCS	LY6E	CIITA	PTX3	TRIM25	TRIM26	TRIM11	TRIM8	IFITM1	TRIM5	SNX3
HP_POLYCYTHEMIA	http://www.gsea-msigdb.org/gsea/msigdb/cards/HP_POLYCYTHEMIA	CCND1	ENG	VHL	SLC4A1	GATA1	FH	SLC30A10	KCNN4	BPGM	JAK2	CYB5R3	EPAS1	EPOR	PKLR	EGLN1
HP_SKIN_TAGS	http://www.gsea-msigdb.org/gsea/msigdb/cards/HP_SKIN_TAGS	LRP5	SIX5	UBE3B	BCOR	SNRPN	PLCB4	GPC3	MAFB	GPC4	POLR1C	PRMT7	SF3B4	CTBP1	ODC1	CHD7	PTEN	MED12	DACT1	FGFRL1	TXNL4A	TCOF1	LETM1	EXT2	CCDC22	ARID1B	CHN1	FLNB	ALX3	RIPK4	ANKRD11	PIK3CA	AKT1	CPLX1	FLCN	EFTUD2	GNAI3	TASP1	PIGS	FGF3	ANTXR1	VPS13B	EDN1	POLR1D	SEMA3E	STAG2	PTCH2	KIF7	SEMA5A
GOBP_GLUTAMATE_SECRETION	http://www.gsea-msigdb.org/gsea/msigdb/cards/GOBP_GLUTAMATE_SECRETION	GIPC1	CPLX1	ADORA1	ADORA2A	RAB3GAP1	GLS2	GLS	GRM2	NTRK2	NTSR1	SLC38A2	AVP	AVPR1A	SLC17A7	RAB3A	SLC1A2	SLC1A3	SLC1A7	SNAP25	STX1A	STXBP1	VAMP2	TRH	PPFIA4	PPFIA1	PPFIA3	KMO
GOBP_REGULATION_OF_TORC1_SIGNALING	http://www.gsea-msigdb.org/gsea/msigdb/cards/GOBP_REGULATION_OF_TORC1_SIGNALING	RRAGB	RRAGA	KPTN	SESN3	DGKQ	FLCN	C9orf72	RNF152	SESN1	ATM	GPR137	RRAGD	RRAGC	STK11	GPR137B	SEH1L	SESN2	DYRK3	KLHL22	DEPDC5
GOBP_PROTEIN_LOCALIZATION_TO_CELL_SURFACE	http://www.gsea-msigdb.org/gsea/msigdb/cards/GOBP_PROTEIN_LOCALIZATION_TO_CELL_SURFACE	PIGK	PTPRU	ABCA7	FBLN5	CTNNB1	COMMD1	TOR1A	EGF	ABCA2	EMP2	ERBB4	AKT1	FCN1	GGA2	FLNA	GGA3	GPD1L	ASTN2	NEDD4L	LEPROTL1	RAB11FIP5	GGA1	ANGPT1	TAX1BP3	HSP90AB1	ARF6	MAP1A	LEPROT	GOPC	CD177	SMURF1	PTPRK	BDNF	TNF	TYROBP	USP4	VCL	WNT11	RIC3	PRRT1	PICALM	JAM3	KCNAB2	AP3B1	CAV3	GBF1	RAB11A	ACTN2
HP_ABNORMALITY_OF_THE_ODONTOID_PROCESS	http://www.gsea-msigdb.org/gsea/msigdb/cards/HP_ABNORMALITY_OF_THE_ODONTOID_PROCESS	GALNS	IDUA	DYM	TRAPPC2	EIF2AK3	COL2A1	BGN	GNPTAB	TRPV4	GLB1	EXTL3	NFIX	DKK1	AIFM1	FLNB	COG4	GUSB	ARSB	RAB33B	MESP2	FLNA	LFNG
HP_STREAK_OVARY	http://www.gsea-msigdb.org/gsea/msigdb/cards/HP_STREAK_OVARY	BNC1	WT1	NUP107	DHH	PSMC3IP	SRY	SETBP1	MRPS22	DHX37	GATA4	HARS2	PPP1R12A	POLR3H	NR0B1	MAP3K1	ERAL1	WWOX
GOMF_PHOSPHATIDYLINOSITOL_3_4_5_TRISPHOSPHATE_BINDING	http://www.gsea-msigdb.org/gsea/msigdb/cards/GOMF_PHOSPHATIDYLINOSITOL_3_4_5_TRISPHOSPHATE_BINDING	IQGAP2	PLA2G4E	COMMD1	AKT1	DAPP1	RACGAP1	MYO1B	MYO10	NRGN	ZFYVE1	PLEKHB2	PARD3	JPH2	MYO1G	ARHGAP9	ANXA8	BTK	MAPKAP1	OBSCN	OGT	GBF1	IQGAP1	HIP1R	ZFYVE16	GAB2	FCHSD2
GOBP_REGULATION_OF_PROTEIN_POLYUBIQUITINATION	http://www.gsea-msigdb.org/gsea/msigdb/cards/GOBP_REGULATION_OF_PROTEIN_POLYUBIQUITINATION	DDX3X	FOXF2	SASH1	PTPN22	FBXO4	GPS2	BIRC2	TRIM44	PPIA	OTUB1	UBE2D1	OTUB2	PARP10	NMI	SPSB4	TRIP12	PLAA	RNF40
GOBP_PHOTORECEPTOR_CELL_DEVELOPMENT	http://www.gsea-msigdb.org/gsea/msigdb/cards/GOBP_PHOTORECEPTOR_CELL_DEVELOPMENT	TOPORS	RDH13	CNGB1	C8orf37	DCX	DIO3	CRB1	NPHP4	GNAT1	GNGT1	CRB2	HCN1	ARL3	MYO7A	NAGLU	NRL	NTRK2	AHI1	TUG1	PRKCI	CABP4	RPGRIP1	BBS4	ROM1	VEGFA	CEP290	IFT20	RP1L1	IFT140
GOBP_LIPID_PHOSPHORYLATION	http://www.gsea-msigdb.org/gsea/msigdb/cards/GOBP_LIPID_PHOSPHORYLATION	BPNT1	CISH	SOCS4	PIP5KL1	TTC7B	DGKA	DGKG	DGKH	DGKQ	SMG1	PIP5K1C	IPMK	FAM126B	SOCS7	IMPA1	IMPA2	INPP1	ITPKA	ITPKB	CERKL	PIK3C2A	PIK3C2B	PIK3C3	PIK3CA	PIK3CB	PIK3CD	PIK3CG	PIK3R1	PIK3R2	PI4K2B	SPHK2	TTC7A	CERK	ITPKC	PIP5K1A	PIP5K1B	SLA2	FAM126A	PIK3R3	DGKZ	DGKE	DGKD	SOCS1	SOCS2	SPHK1	SOCS3	SOCS6	SOCS5
GOBP_REGULATION_OF_TRIGLYCERIDE_METABOLIC_PROCESS	http://www.gsea-msigdb.org/gsea/msigdb/cards/GOBP_REGULATION_OF_TRIGLYCERIDE_METABOLIC_PROCESS	NR1H3	FGF21	GNB3	APOA1	APOC2	SLC27A1	LDLR	ABHD5	PIK3CG	FBXW7	PNPLA2	SORL1	SREBF1	C3	NR1H2	PANK2	DGAT2	RGN	SCARB1
GOBP_VITAMIN_TRANSPORT	http://www.gsea-msigdb.org/gsea/msigdb/cards/GOBP_VITAMIN_TRANSPORT	SLC19A2	SLC2A6	SLC2A14	FOLR1	FOLR2	FOLR3	SLC2A8	APOA1	SLC27A1	ABCC1	CD320	LMBRD1	SLC25A19	SLC2A1	SLC19A1	TCN1	TCN2	CUBN	AMN	SLC5A6	SCARB1	SLC23A2	SLC23A1
GOBP_ADULT_BEHAVIOR	http://www.gsea-msigdb.org/gsea/msigdb/cards/GOBP_ADULT_BEHAVIOR	CDK5	ZMPSTE24	PARK7	CHRNA3	CHRNA4	CHRNA5	CHRNB1	BTBD9	CLCN3	CNP	DMBX1	CRHBP	CSTB	CTNS	ABAT	AGRP	DRD3	DRD4	EN1	EPHA4	CLN8	INPP5F	NCSTN	ALK	FXN	GABRG2	CNTNAP2	ABHD12	GDNF	GHSR	PCDH17	GLRA1	HTRA2	RNF180	HIPK2	HDAC2	HOXD9	HTR2A	OTOG	APP	KCNJ10	LEP	ARRB2	MAFG	MECP2	NPC1	NTSR1	NR4A2
GOBP_AUTONOMIC_NERVOUS_SYSTEM_DEVELOPMENT	http://www.gsea-msigdb.org/gsea/msigdb/cards/GOBP_AUTONOMIC_NERVOUS_SYSTEM_DEVELOPMENT	SEMA3A	ADARB1	CTNNB1	ARX	EDNRB	EGR2	GATA3	GBX2	GDNF	GFRA3	SOX8	TLX2	HOXB1	HOXB2	INSM1	PHOX2A	ASCL1	NF1	NTRK1	PLXNA3	RET	SEMA3F	PHACTR4	SOX4	SOX10	TFAP2A	VCAM1	FZD3	NRP1	PHOX2B
GOMF_ACTIN_FILAMENT_BINDING	http://www.gsea-msigdb.org/gsea/msigdb/cards/GOMF_ACTIN_FILAMENT_BINDING	ARPC5	ARPC4	ARPC3	ARPC1B	ACTR3	ACTR2	ARPC2	CORO2B	NEBL	ARPC1A	GAS2L1	AVIL	CFL1	CFL2	IQGAP2	DSTN	TRIOBP	KPTN	CORO1A	FMNL2	ADD1	ADD2	ADD3	MYOM3	IQGAP3	CTNNA1	CTNNA2	DBN1	EEF2	EGFR	AIF1	SAMD14	CTTN	ABLIM3	FLII	FLNA	CYFIP1	SYNE2	SYNE1	COTL1	MACF1	CORO1C	PANX1	GAS2L2	FRG1	ABL1	ABL2	BIN1
GOCC_CLATHRIN_VESICLE_COAT	http://www.gsea-msigdb.org/gsea/msigdb/cards/GOCC_CLATHRIN_VESICLE_COAT	AP2M1	AP1S1	AP2S1	CLTA	CLTB	CLTC	AP2A1	AP2A2	AP2B1	AP1G1	EPN2	NECAP1	EPN1	AFTPH	NECAP2	CLTCL1	PICALM	NCALD	AP1G2	TBC1D5
GOBP_EYE_PHOTORECEPTOR_CELL_DEVELOPMENT	http://www.gsea-msigdb.org/gsea/msigdb/cards/GOBP_EYE_PHOTORECEPTOR_CELL_DEVELOPMENT	TOPORS	RDH13	DIO3	CRB1	GNAT1	GNGT1	CRB2	HCN1	MYO7A	NAGLU	NRL	NTRK2	TUG1	PRKCI	CABP4	RPGRIP1	BBS4	VEGFA	CEP290
GOMF_GTPASE_ACTIVATING_PROTEIN_BINDING	http://www.gsea-msigdb.org/gsea/msigdb/cards/GOMF_GTPASE_ACTIVATING_PROTEIN_BINDING	RGS14	TUBB	AKT1	GAPVD1	GNAI1	GNAI3	GNAO1	ARL3	PIN1	PLCD1	PLXNB1	TSC1	FMNL1	FMNL3	CDH1
HP_URETHRAL_OBSTRUCTION	http://www.gsea-msigdb.org/gsea/msigdb/cards/HP_URETHRAL_OBSTRUCTION	CHRM3	CLIP2	TINF2	SRCAP	TBL2	ITGB4	NPM1	BNC2	COL7A1	LAMB3	DACT1	NSD1	MKKS	RTEL1	ELN	MAP3K7	FLT4	TERT	BAZ1B	LIMK1	FLNA	MMP1	GTF2IRD1	GTF2I	LAMA3	LRIG2	RFC2	PARN	ITGA6	RIN2	DKC1	POLA1
HP_ABNORMALITY_OF_IRON_HOMEOSTASIS	http://www.gsea-msigdb.org/gsea/msigdb/cards/HP_ABNORMALITY_OF_IRON_HOMEOSTASIS	KIF23	BCS1L	ALAS2	PKLR	HBB	CARD9	STEAP3	FOXP1	BMP2	TRNT1	CP	SLC30A10	SKIV2L	TFR2	COL7A1
GOBP_CELL_SUBSTRATE_ADHESION	http://www.gsea-msigdb.org/gsea/msigdb/cards/GOBP_CELL_SUBSTRATE_ADHESION	BCL2L11	EDIL3	ARPC2	SORBS3	CDK5	CDK6	CD96	MSLN	CDKN2A	CORO2B	DLC1	TESK2	MERTK	FBLN5	CIB1	AGR2	OLFM4	SORBS1	PDPN	POSTN	HPSE	TRIOBP	ADAMTS13	EMILIN1	BVES	CORO1A	FAM107A	DEFB118	CCR7	COL1A1	COL8A1	COL13A1	COL17A1	EGFLAM	CRK	CRKL	DAG1	DAPK3	STRC	DNM2	DOCK1	JAG1	ECM2	DUSP3	EDA	EFNA1	EFNA5	MEGF9
GOBP_ESTABLISHMENT_OF_EPITHELIAL_CELL_POLARITY	http://www.gsea-msigdb.org/gsea/msigdb/cards/GOBP_ESTABLISHMENT_OF_EPITHELIAL_CELL_POLARITY	FOXF1	SIPA1L3	FRMD4B	CLASP1	SH3BP1	LAMA1	ARF6	RHOA	HES5	MYO18A	MSN	MYO9A	FRMD4A	PARD3	PTK7	GOLPH3	TCF15	FBF1	IFT20	SLC9A3R1	CDC42
GOBP_POSITIVE_REGULATION_OF_POTASSIUM_ION_TRANSMEMBRANE_TRANSPORT	http://www.gsea-msigdb.org/gsea/msigdb/cards/GOBP_POSITIVE_REGULATION_OF_POTASSIUM_ION_TRANSMEMBRANE_TRANSPORT	AKAP9	LRRC38	DNM2	FLNA	KCNIP2	KCNA1	KCNE1	KCNH2	KCNJ2	KCNMB1	KCNQ1	ATP1B1	ATP1B2	ATP1B3	FXYD2	NPPA	GAL	TREM2	AMIGO1	WNK1	WNK3	WNK2	ACTN2
GOMF_LRR_DOMAIN_BINDING	http://www.gsea-msigdb.org/gsea/msigdb/cards/GOMF_LRR_DOMAIN_BINDING	PMF1	CRX	DAPK3	DDIT3	ERC1	AATF	KRAS	ATF4	NRL	PAWR	POLR2J	STK11	ZXDC	LRRFIP2	CDC5L
GOBP_NEGATIVE_REGULATION_OF_AXON_EXTENSION	http://www.gsea-msigdb.org/gsea/msigdb/cards/GOBP_NEGATIVE_REGULATION_OF_AXON_EXTENSION	CDK5	SEMA3A	SEMA6C	SEMA6B	SEMA4F	SEMA4D	SEMA4B	SEMA3C	ARHGAP4	MAG	MAP2	CDKL3	SEMA5B	SEMA4C	PLXNA3	SEMA3G	RTN4	SEMA6A	DIP2B	SEMA4G	PTPRS	RNF6	RYK	SEMA3F	SEMA4A	RTN4R	TNR	WNT3	SEMA3B	SEMA6D	TRIM46	SEMA7A	NRP1	CDK5R1	SEMA5A	NTN1	SEMA3E	KIAA0319
HP_JOINT_STIFFNESS	http://www.gsea-msigdb.org/gsea/msigdb/cards/HP_JOINT_STIFFNESS	CLIP2	COL2A1	PADI4	AGA	TMEM43	LTBP3	SUMF1	SH3PXD2B	TPM2	SKI	GDF5	FLII	SUZ12	VPS33A	SRCAP	RAI1	PLOD2	OCRL	HDAC8	PTPN22	COL6A3	PNKD	GTF2IRD1	GTPBP2	GTF2I	DYM	SETBP1	CBS	L1CAM	PITX1	NEK9	NDE1	MMP9	TNNI2	PTEN	GNPTG	RFC2	PRG4	FHL1	LMNA	FBN2	COL6A2	MAN2B1	IDH1	TBL2	FBN1	LMX1B	DEAF1
GOBP_SOMITOGENESIS	http://www.gsea-msigdb.org/gsea/msigdb/cards/GOBP_SOMITOGENESIS	SEMA3C	DMRT2	TMED2	MESP2	EP300	FOXF1	FOXC1	FOXC2	COBL	POFUT1	FOXB1	DLL1	CRB2	RBPJ	LFNG	LHX1	LRP6	SMAD3	SMAD4	MEOX1	MYF5	MYF6	ATM	NKX3-1	NOTCH1	PAX1	LEF1	PLXNA2	NLE1	PRKDC	PSEN1	MIB1	EPB41L5	SFRP1	SFRP2	BMPR1A	TBX6	TCF15	TP53	XRCC2	AXIN2	NKD1	ALDH1A2	TBX19	TBX18	MED12
GOBP_MANNOSYLATION	http://www.gsea-msigdb.org/gsea/msigdb/cards/GOBP_MANNOSYLATION	ALG3	POMT1	NUS1	DPY19L3	TMTC2	TMTC3	DPY19L1	SDF2L1	DPY19L2	DPY19L4	POMT2	ALG11	DPM3	PIGV	ALG1	ALG8	ALG12	FKRP	ALG9	PIGZ	TMTC4	ALG2	DPM1	DPM2	PIGM	PIGB
GOMF_OLFACTORY_RECEPTOR_ACTIVITY	http://www.gsea-msigdb.org/gsea/msigdb/cards/GOMF_OLFACTORY_RECEPTOR_ACTIVITY	OR52J3	OR51A7	OR52R1	OR4C46	OR4B1	OR52K2	OR2D2	OR52W1	OR56A1	OR10AD1	OR4L1	OR4D2	OR7D4	OR7G1	OR2M3	OR2T12	OR2T11	OR10J5	OR9A2	OR2A14	OR2F2	OR1L8	OR1N2	OR1N1	OR2AG1	OR6B3	OR56B4	OR4C16	OR4C11	OR5D14	OR5AS1	OR8K5	OR8H1	OR8J1	OR5M3	OR5AR1	OR8B12	OR10S1	OR4D5	OR6Q1	OR9I1	OR1S2	OR5B21	OR4D6	OR4D11	OR6C3	OR2T6	OR1L4
GOCC_EXTRINSIC_COMPONENT_OF_ORGANELLE_MEMBRANE	http://www.gsea-msigdb.org/gsea/msigdb/cards/GOCC_EXTRINSIC_COMPONENT_OF_ORGANELLE_MEMBRANE	COQ7	WDR81	STXBP5	TOR1A	FKBP1A	WDFY3	SARM1	SNX5	GOLGA3	SNX10	ANXA1	ACADVL	NUCB1	OPA1	COQ6	COQ3	PHB	ATP6V1B1	ZFYVE1	PML	VAC14	PSD	GRIPAP1	GBA2	DUSP21	SNX16	SOX10	ZC3H12A	ULK1	COQ5	DOC2A	USP8
GOBP_MEMBRANE_REPOLARIZATION_DURING_ACTION_POTENTIAL	http://www.gsea-msigdb.org/gsea/msigdb/cards/GOBP_MEMBRANE_REPOLARIZATION_DURING_ACTION_POTENTIAL	KCNE3	FLNA	KCNIP2	KCND3	KCNE1	KCNH2	KCNJ2	KCNJ5	KCNJ8	KCNN2	KCNQ1	ATP1A1	ATP1B1	YWHAE	CACNB3	CAV1
GOBP_TRIGLYCERIDE_BIOSYNTHETIC_PROCESS	http://www.gsea-msigdb.org/gsea/msigdb/cards/GOBP_TRIGLYCERIDE_BIOSYNTHETIC_PROCESS	NR1H3	MOGAT1	ACSL1	ACSL4	LPIN1	GK	SLC27A1	LDLR	LPL	PCK2	FBXW7	GPAM	LPIN3	SREBF1	C3	NR1H2	MOGAT2	DGAT2	DGAT1	RGN	SCARB1	LPIN2	LPGAT1
GOBP_ACTIN_FILAMENT_SEVERING	http://www.gsea-msigdb.org/gsea/msigdb/cards/GOBP_ACTIN_FILAMENT_SEVERING	AVIL	CFL1	CFL2	DSTN	FLII	SRGAP2	GMFB	GSN	MYH9	VILL	SVIL	VIL1	FMNL1	CAPG	GMFG
GOBP_SEGMENTATION	http://www.gsea-msigdb.org/gsea/msigdb/cards/GOBP_SEGMENTATION	SEMA3A	BASP1	SEMA3C	DMRT2	FRS2	TMED2	MESP2	IRX2	DVL2	EGR2	EP300	MTF2	FOXF1	FOXC1	FOXC2	COBL	POFUT1	FOXB1	DLL1	CRB2	HOXA2	HOXD8	RBPJ	HES5	LFNG	LHX1	LRP6	SMAD3	SMAD4	MEOX1	MLLT3	MYF5	MYF6	ATM	NEUROG1	NKX3-1	NOTCH1	TIFAB	PAX1	LEF1	PLXNA2	NLE1	PRKDC	PSEN1	MIB1	EPB41L5	SEMA3F	SFRP1
GOBP_ESTABLISHMENT_OF_CELL_POLARITY	http://www.gsea-msigdb.org/gsea/msigdb/cards/GOBP_ESTABLISHMENT_OF_CELL_POLARITY	UST	RNF41	SPRY1	SPRY2	TCIRG1	ARFGEF1	CENPA	SDCCAG8	RAB10	PARD3B	CCR7	CRK	CRKL	MPP7	AMOT	AMOTL1	DCTN1	DOCK2	MARK2	EPHB1	PTK2B	FGF13	RAB11FIP2	RUFY3	FOXF1	FOXJ1	SIPA1L3	FRMD4B	FLOT2	WWC1	FBXW11	CLASP1	CRB1	SCRIB	SH3BP1	FAM89B	RICTOR	GATA3	LAMA1	CRB2	GSK3B	GSN	GPSM2	HSP90AA1	HSP90AB1	ITGB1	ARF6	KIF25
GOBP_BARBED_END_ACTIN_FILAMENT_CAPPING	http://www.gsea-msigdb.org/gsea/msigdb/cards/GOBP_BARBED_END_ACTIN_FILAMENT_CAPPING	AVIL	TRIOBP	ADD1	ADD2	ADD3	MTPN	EPS8	FLII	GSN	VILL	RDX	SVIL	VIL1	CAPG	CAPZA1	CAPZA2	CAPZB
HP_ABNORMALITY_OF_SECONDARY_SEXUAL_HAIR	http://www.gsea-msigdb.org/gsea/msigdb/cards/HP_ABNORMALITY_OF_SECONDARY_SEXUAL_HAIR	BNC1	HESX1	WT1	LHX4	TBX3	NUP107	PROP1	PSMC3IP	GNRH1	SNRPE	MDM2	SRA1	GATA4	CYP17A1	EPS8L3	FAT4	CYB5A	AXL	FGF17	APCDD1	SEMA3E	PPP2R3C	MAP3K1	CCBE1	DSC3	PSMB8	SPRY4	DUSP6	SRY	ITGB4	MRPS22	DHX37	COL17A1	ZBTB20	OTX2	HLA-DRA	POLR3H	NR0B1	WWOX
GOBP_CELL_MATRIX_ADHESION	http://www.gsea-msigdb.org/gsea/msigdb/cards/GOBP_CELL_MATRIX_ADHESION	BCL2L11	CDK5	CDK6	CD96	MSLN	CDKN2A	CORO2B	DLC1	TESK2	FBLN5	CIB1	SORBS1	POSTN	HPSE	ADAMTS13	EMILIN1	FAM107A	DEFB118	CCR7	COL13A1	COL17A1	DAG1	DAPK3	STRC	JAG1	ECM2	DUSP3	EDA	EFNA5	EMP2	CTTN	EPHA1	EPHA3	PTK2B	FGA	FGB	NID2	CLASP2	CLASP1	MACF1	CORO1C	ABL1	SNED1	GREM1	LYPD3	DISC1	GSK3B	EFEMP2
GOBP_TORC1_SIGNALING	http://www.gsea-msigdb.org/gsea/msigdb/cards/GOBP_TORC1_SIGNALING	RRAGB	RRAGA	KPTN	SESN3	DGKQ	FLCN	C9orf72	RNF152	SMG1	LARP1	MFSD8	SESN1	ATM	GPR137	RRAGD	RRAGC	STK11	GPR137B	SEH1L	SESN2	CARD11	DYRK3	KLHL22	DEPDC5
GOMF_CALMODULIN_BINDING	http://www.gsea-msigdb.org/gsea/msigdb/cards/GOMF_CALMODULIN_BINDING	CAMKK2	ADCY1	IQGAP2	ADCY3	ADCY8	ADD1	ADD2	ADD3	CNGA2	CNN1	CNN2	CNN3	IQGAP3	PNCK	CTH	CAMSAP1	DAPK1	AEBP1	EEF1A1	EGFR	EPB41	AKT1	EWSR1	UNC13A	PLCB1	DAPK2	ASPM	GAP43	INVS	MKNK2	GRIN1	STRN4	EEF2K	STRN3	FAS	ITPKA	ITPKB	KCNN1	KCNN2	KCNN3	KCNN4	KCNQ1	KCNQ2	KCNQ3	MARCKS	MAP2	MBP	MYO1B
GOBP_POSITIVE_REGULATION_OF_AXONOGENESIS	http://www.gsea-msigdb.org/gsea/msigdb/cards/GOBP_POSITIVE_REGULATION_OF_AXONOGENESIS	PLXNC1	STK25	SEMA4D	ZFYVE27	CRABP2	CHODL	DBN1	DSCAM	MEGF8	EIF4G2	RUFY3	PLXND1	CYFIP1	MACF1	PLXNB2	TIAM2	GDI1	DISC1	GOLGA4	DBNL	ANAPC2	RHOA	L1CAM	ARHGDIA	LIMK1	LRP1	MAP1B	MAPT	NEFL	NGFR	NTRK2	PAK1	NIN	TRPV2	PLXNA1	PLXNA2	PLXNB1	PLXNA3	MAP2K1	AMIGO1	ISLR2	BDNF	CXCL12	SHOX2	SKIL	BMPR2	SRF	CDKL5
GOBP_MICROTUBULE_POLYMERIZATION	http://www.gsea-msigdb.org/gsea/msigdb/cards/GOBP_MICROTUBULE_POLYMERIZATION	RANBP9	AKAP9	TUBGCP3	TUBGCP2	STMN2	TPPP	TUBGCP5	CSNK1D	CAMSAP1	DCTN1	DYRK1A	SLC39A12	FES	FGF13	FKBP4	MAPRE1	MAPRE3	TPX2	CLASP2	CLASP1	ABL1	FBXO5	TUBG2	GOLGA2	CCDC57	HSPA1A	HSPA1B	STMN1	ARL2	MAP1B	MAP2	MAPT	MECP2	DRG1	NUMA1	PAK1	NIN	NDE1	CEP192	CDK5RAP2	CENPJ	GBA2	RAC1	TRPV4	RPS3	CLIP1	SNCA	TBCD
GOBP_NEGATIVE_REGULATION_OF_AXON_EXTENSION_INVOLVED_IN_AXON_GUIDANCE	http://www.gsea-msigdb.org/gsea/msigdb/cards/GOBP_NEGATIVE_REGULATION_OF_AXON_EXTENSION_INVOLVED_IN_AXON_GUIDANCE	SEMA3A	SEMA6C	SEMA6B	SEMA4F	SEMA4D	SEMA4B	SEMA3C	SEMA5B	SEMA4C	PLXNA3	SEMA3G	SEMA6A	SEMA4G	RYK	SEMA3F	SEMA4A	WNT3	SEMA3B	SEMA6D	SEMA7A	NRP1	SEMA5A	SEMA3E
GOBP_ACTIVATION_OF_GTPASE_ACTIVITY	http://www.gsea-msigdb.org/gsea/msigdb/cards/GOBP_ACTIVATION_OF_GTPASE_ACTIVITY	TBC1D3G	RASGRP1	SLC27A4	TBC1D8	EVI5L	CCR7	TBC1D16	ARHGEF19	CRK	CRKL	ADPRH	RUNDC1	ECT2	EIF5	EPHA1	AKT2	PTK2B	FOXJ1	TBC1D9B	SIPA1L3	TBC1D2B	TBC1D9	TBC1D1	TBC1D12	SCRIB	CORO1C	RABGAP1	TBC1D22A	TBC1D10B	SIPA1L1	TIAM2	RAPGEF1	ABR	TAX1BP3	TBC1D10C	RHOG	TBC1D3B	TBC1D3C	NEDD9	NTF3	NTRK3	TBC1D7	GMIP	TBC1D13	BCAS3	TBC1D2	TBC1D22B	RCC2
GOBP_DRUG_METABOLIC_PROCESS	http://www.gsea-msigdb.org/gsea/msigdb/cards/GOBP_DRUG_METABOLIC_PROCESS	CYP2U1	CYP2R1	ABCC2	CYP1A1	CYP1A2	CYP2A7	CYP2A13	CYP2C19	CYP2C8	CYP2C18	CYP2D6	CYP2E1	CYP2F1	CYP2J2	CYP3A5	ADAL	DPEP1	NT5C2	FMO1	FMO2	FMO4	FMO5	CYP2S1	NOS1	CYP2W1	NUDT15	BCHE	CYP4F12	TPMT	CAD	VKORC1	ABCB11	CBR1	NR1I2
GOMF_PHOSPHATIDYLINOSITOL_3_PHOSPHATE_BINDING	http://www.gsea-msigdb.org/gsea/msigdb/cards/GOMF_PHOSPHATIDYLINOSITOL_3_PHOSPHATE_BINDING	WDR45	PLA2G4E	SNX13	ZFYVE26	WIPI2	PLEK2	SH3PXD2B	SNX12	HIP1	SNX19	NCF4	VPS36	PLA2G4A	ZFYVE1	PLEKHA5	WIPI1	LANCL2	PARD3	JPH2	PLEKHA4	DENND1A	PLEKHF1	SNX27	OBSCN	ZFYVE19	SNX3	SESTD1
GOBP_RENAL_SYSTEM_VASCULATURE_DEVELOPMENT	http://www.gsea-msigdb.org/gsea/msigdb/cards/GOBP_RENAL_SYSTEM_VASCULATURE_DEVELOPMENT	EGR1	FOXC2	ANGPT1	ANGPT2	IL6R	NOTCH1	NOTCH2	PDGFB	PDGFRA	PDGFRB	PECAM1	PKD2	ACTA2	BMP7	TEK	WT1	PDGFD	SERPINB7	CFLAR	CD34
GOBP_DRUG_CATABOLIC_PROCESS	http://www.gsea-msigdb.org/gsea/msigdb/cards/GOBP_DRUG_CATABOLIC_PROCESS	CYP2U1	CYP2R1	CYP1A2	CYP2A7	CYP2A13	CYP2C19	CYP2C8	CYP2C18	CYP2D6	CYP2E1	CYP2F1	CYP2J2	CYP3A5	FMO4	CYP2S1	NOS1	CYP2W1	NUDT15	NR1I2
GOMF_PHOSPHATIDYLINOSITOL_3_5_BISPHOSPHATE_BINDING	http://www.gsea-msigdb.org/gsea/msigdb/cards/GOMF_PHOSPHATIDYLINOSITOL_3_5_BISPHOSPHATE_BINDING	WDR45	PLA2G4E	COMMD1	ATP13A2	WIPI2	PLEK2	SNX5	SH3PXD2B	HIP1	TPCN1	PLEKHA5	WIPI1	JPH2	SNX14	PLEKHA4	MAPKAP1	SNX3	GBF1	HIP1R	SESTD1
GOBP_REGULATION_OF_DENDRITE_MORPHOGENESIS	http://www.gsea-msigdb.org/gsea/msigdb/cards/GOBP_REGULATION_OF_DENDRITE_MORPHOGENESIS	DNM1L	PQBP1	ACTR2	SEMA4D	IL1RAPL1	CHRNA3	DBN1	DHX36	EPHA4	RAB21	TNIK	SARM1	NEDD4L	OBSL1	SIPA1L1	SS18L1	FBXW8	DBNL	GSK3B	ANAPC2	EEF2K	TLX2	ITPKA	NEDD4	OPA1	PAK3	SS18L2	CDKL3	PPP3CA	RELN	PARP6	HECW2	RAP2A	SDC2	GORASP1	CDKL5	STK11	TIAM1	NR2E1	TRPC5	TRPC6	YWHAH	LRP8	FBXO31	BHLHB9	CAMK2B	ANKRD27	KNDC1
GOBP_ACTIN_FILAMENT_ORGANIZATION	http://www.gsea-msigdb.org/gsea/msigdb/cards/GOBP_ACTIN_FILAMENT_ORGANIZATION	ABI1	ARPC5	ARPC4	ARPC3	ARPC1B	ACTR3	ACTR2	ARPC2	ABI2	WASF2	SORBS3	EFS	CCL26	CORO2B	DLC1	RAPGEF3	CDC42EP2	HAX1	BAIAP2	MAD2L2	NEBL	ARPC1A	ARFGEF1	SORBS1	CDC42EP3	GAS2L1	AVIL	CFL1	CFL2	NCKAP1	IQGAP2	WASF3	DSTN	TRIOBP	KPTN	CDC42EP1	CORO1A	FAM107A	SYNPO	ADD1	ADD2	ADD3	CCR7	PLEKHH2	PPARGC1B	JMY	MTPN	CTNNA1
GOBP_PHOSPHATIDYLINOSITOL_METABOLIC_PROCESS	http://www.gsea-msigdb.org/gsea/msigdb/cards/GOBP_PHOSPHATIDYLINOSITOL_METABOLIC_PROCESS	PIGK	BPNT1	CDIPT	MTMR11	CISH	SOCS4	PLA2G4E	PIP5KL1	CSF1R	TTC7B	FGF2	INPP5F	SACM1L	SMG1	PLCB1	PIP5K1C	PIK3R5	PIGN	IPMK	PLA2G2D	SH3YL1	PLA2G4D	PIGW	FAM126B	PLA2G2E	SOCS7	PIK3R4	HTR2A	HTR2C	IMPA1	IMPA2	INPP1	INPP4A	INPP5A	INPP5B	INPP5D	INPPL1	ITPKA	ITPKB	ARF1	SLC27A1	ARF3	MTM1	ATM	OCRL	PLA2G3	PDGFA	PDGFB
GOBP_MAINTENANCE_OF_PROTEIN_LOCATION_IN_CELL	http://www.gsea-msigdb.org/gsea/msigdb/cards/GOBP_MAINTENANCE_OF_PROTEIN_LOCATION_IN_CELL	CDK5	TOPORS	KDELR1	OS9	KDELR2	RER1	PARK7	DBN1	AKT1	VPS13A	SYNE1	MORC3	ARL2BP	ANK3	GRIK5	GSN	HK1	HK2	HSPA5	INSIG1	PFN4	ARL2	INSIG2	PML	VPS13C	VPS13D	SRGN	BARD1	BBS4	RANGAP1	BCL3	GOLPH3	PINK1	SORL1	SP100	TSPO	TMSB4X	TXN	ANKRD13C	TAF3	CAV1	GPAA1	TMSB4Y	TMSB10	CD4	SUPT7L
GOCC_NUCLEAR_OUTER_MEMBRANE	http://www.gsea-msigdb.org/gsea/msigdb/cards/GOCC_NUCLEAR_OUTER_MEMBRANE	LRPPRC	NUTF2	DHCR7	DMPK	EMD	SYNE2	SYNE1	GUCY2F	GUCY2D	ITPR3	LTC4S	UGT2B28	PSEN1	PTGS2	BOK	TMEM109	CLMN	NAV3
HP_ABNORMAL_PLATELET_VOLUME	http://www.gsea-msigdb.org/gsea/msigdb/cards/HP_ABNORMAL_PLATELET_VOLUME	CD36	GP1BA	PRKACG	GATA1	WAS	ARPC1B	SLC35A1	TUBB1	GP1BB	ACTN1	GP9	CDC42	ITGB3	FLNA	LBR	MYH9	ITGA2B	ABCG8	SKIV2L
GOBP_PROTEIN_AUTOPHOSPHORYLATION	http://www.gsea-msigdb.org/gsea/msigdb/cards/GOBP_PROTEIN_AUTOPHOSPHORYLATION	RAD50	TRIM28	CDK5	GPNMB	STK25	HTATIP2	CAMKK2	NEK6	RIPK3	PIM2	MAP4K1	CHEK2	IRAK3	CLK1	CLK2	CLK3	LRRK2	UHMK1	CSF1R	CSK	CSNK1G2	HIPK4	NEK10	DAPK1	DAPK3	DDX3X	DYRK1A	EGFR	EIF2S1	MARK2	ENG	EPHA1	EPHA4	EPHA8	EPHB1	EPHB3	EPHB4	ERBB2	ERBB4	AKT1	ERN1	PTK2B	FER	FES	MAPK15	FGFR3	FGFR4	FGR
GOBP_REGULATION_OF_NOTCH_SIGNALING_PATHWAY	http://www.gsea-msigdb.org/gsea/msigdb/cards/GOBP_REGULATION_OF_NOTCH_SIGNALING_PATHWAY	TSPAN5	ADAM10	YAP1	POSTN	WWP2	PDCD10	CREBBP	GATA5	DLX1	DLX2	JAG1	DTX1	EGF	EGFR	EP300	AKT1	AAK1	EPN2	SNW1	HEY1	HEY2	POFUT1	TSPAN15	GATA2	CNTN6	DLL1	RBPJ	IL6ST	JAG2	KIT	HES5	LFNG	LLGL2	LLGL1	ARRB1	MAGEA1	CD46	MFNG	ASCL1	MMP14	NFKBIA	NOS3	NOTCH1	NOTCH4	SLC35C2	EGFL7	ZBTB7A	YTHDF2
GOBP_CELLULAR_PIGMENTATION	http://www.gsea-msigdb.org/gsea/msigdb/cards/GOBP_CELLULAR_PIGMENTATION	DCTN2	RAB32	LYST	AP1G1	RAB38	VPS33B	BLOC1S1	BLOC1S2	HPS1	BLOC1S3	MYO5A	MYO7A	GPR143	POMC	BBS7	BBS2	BBS4	RAB1A	RAB27A	RAB27B	BCL2	KIF13A	VPS33A	TRAPPC6A	MKKS	DTNBP1	ANKRD27	AP3B1	RAB11A	AP1M1	AP3D1	HPS4	RAB11B	CD63
GOBP_GRANULOCYTE_DIFFERENTIATION	http://www.gsea-msigdb.org/gsea/msigdb/cards/GOBP_GRANULOCYTE_DIFFERENTIATION	TRIB1	HAX1	CEBPA	CEBPE	ZFPM1	EVI2B	FASN	GATA1	GATA2	HCLS1	IL5	INPP5D	LBR	LEF1	TESC	RARA	CEACAM1	IL25	SP3	SPI1	SRP54	TAL1	C1QC	L3MBTL3	CUL4A	AP3B1	RUNX1	CBFA2T3	ADIPOQ
HP_ABNORMAL_TRABECULAR_BONE_MORPHOLOGY	http://www.gsea-msigdb.org/gsea/msigdb/cards/HP_ABNORMAL_TRABECULAR_BONE_MORPHOLOGY	VDR	CYP2R1	TINF2	NPM1	ANAPC1	CLCN5	PLCB3	TCIRG1	SLC29A3	PARN	PORCN	ENPP1	RTEL1	CYP27B1	SLC34A3	TRPV4	DKC1	NOTCH2	TERT
GOBP_REGULATION_OF_PROTEIN_MATURATION	http://www.gsea-msigdb.org/gsea/msigdb/cards/GOBP_REGULATION_OF_PROTEIN_MATURATION	ADAM8	SPON1	TIMM17A	RNF139	CLN3	LRRK2	LDLRAD3	CCBE1	CTSZ	ENO1	F12	CARD8	SIRT4	TMEM98	GAS1	GLG1	GSN	SNX12	HPN	INPP5B	KLKB1	MAGEA3	ASTL	MMP14	MYH9	SERPINE1	IFT52	SERPINE2	PRKACA	PRKACB	PRNP	RFX4	SOX4	SRC	TFR2	THBS1	CLEC3B	TNP1	IL1R2	CHAC1	CAST	BCL2L12	RHBDD1	CST7	RUNX1	NOL3	TMEM59
GOMF_OXIDOREDUCTASE_ACTIVITY_ACTING_ON_THE_CH_CH_GROUP_OF_DONORS	http://www.gsea-msigdb.org/gsea/msigdb/cards/GOMF_OXIDOREDUCTASE_ACTIVITY_ACTING_ON_THE_CH_CH_GROUP_OF_DONORS	DUS4L	COX15	CRAT	DECR1	DHCR7	DHCR24	DHODH	DPYD	FASN	DECR2	GCDH	ACAD8	DHDH	ZADH2	ACAD9	ACAA1	ACADM	ACADS	ACADSB	ACADVL	IVD	LBR	ACOX1	MECR	PPOX	RSAD1	PECR	DUS3L	SDHA	SDHB	SDHC	SDHD	DUS1L	BLVRA	BLVRB	SRD5A1	SRD5A2	AKR1D1	TBXAS1	TM7SF2	ACAD10	ACOX2	ACOX3	ACAD11	AKR1C3
GOMF_CLATHRIN_BINDING	http://www.gsea-msigdb.org/gsea/msigdb/cards/GOMF_CLATHRIN_BINDING	TOM1	AP1M2	DNM1L	AP4B1	STON1	AP2M1	AP2S1	LRRK2	CLTA	CLTB	CLTC	SYT9	TOM1L2	AP2A1	DAB2	AP2A2	AP1B1	AP2B1	AP1G1	EPN2	SYT11	GAK	LDLRAP1	BIN1	EPN1	HIP1	LDLR	LRP1	ARRB1	SYT17	PIK3C2A	AFTPH	GPR107	SMAP1	SYT5	TRPC5	TRPC6	CLTCL1	PICALM	SYT15	NCALD	SYT3	AP1G2	AP1M1	SYT8	HIP1R	SYT7	SYT12
GOBP_RETROGRADE_TRANSPORT_ENDOSOME_TO_GOLGI	http://www.gsea-msigdb.org/gsea/msigdb/cards/GOBP_RETROGRADE_TRANSPORT_ENDOSOME_TO_GOLGI	ARFRP1	STX6	VTI1B	YKT6	VPS26B	CLN5	LRRK2	CLTC	VTI1A	DCTN1	RHOBTB3	ERC1	TMEM87A	TBC1D10B	GGA1	SNX5	ARFIP1	SNX8	SNX12	EHD3	RAB41	TBC1D10C	ARL1	RAB9B	BET1L	ANKFY1	VPS54	RAB6B	VPS29	HEATR5B	MAGEL2	PLEKHJ1	VPS53	RNF126	VPS35	TBC1D23	TBC1D14	SNX6	RAB6A	VPS52	UBE2O	SNX1	SNX2	EVI5	USP7	TBC1D17	CLTCL1	TBC1D10A
HP_ABNORMAL_PLATELET_AGGREGATION	http://www.gsea-msigdb.org/gsea/msigdb/cards/HP_ABNORMAL_PLATELET_AGGREGATION	ITGB3	GP1BA	P2RY12	PLAU	GP1BB	VWF	ITGA2B	GP9	AP3B1	RUNX1	KCNJ1	RASGRP2	FLI1	DTNBP1	BLOC1S3	EPHB2	TBXA2R	GATA1	HPS6	PLA2G4A	NBEAL2	CALR	ABCG8
GOMF_SUGAR_TRANSMEMBRANE_TRANSPORTER_ACTIVITY	http://www.gsea-msigdb.org/gsea/msigdb/cards/GOMF_SUGAR_TRANSMEMBRANE_TRANSPORTER_ACTIVITY	SLC2A6	SLC2A14	SLC5A9	SLC2A8	PPBP	SLC2A9	SLC2A1	SLC2A3	SLC2A4	SLC2A5	SLC5A2	SLC5A3	SLC2A11	SLC45A3	SLC23A2	SLC23A1
GOBP_POLYOL_CATABOLIC_PROCESS	http://www.gsea-msigdb.org/gsea/msigdb/cards/GOBP_POLYOL_CATABOLIC_PROCESS	BPNT1	NUDT3	GK	GK2	GPD2	IMPA1	IMPA2	INPP1	INPP5A	INPP5B	NTSR1	OCRL	INPP5E	PTEN	SORD	TPI1	SYNJ1	SYNJ2	MTMR2
GOBP_POSITIVE_REGULATION_OF_CELL_GROWTH	http://www.gsea-msigdb.org/gsea/msigdb/cards/GOBP_POSITIVE_REGULATION_OF_CELL_GROWTH	PARP2	ADAM10	SEMA4D	CIB1	RNF157	FAM122A	ZFYVE27	MTPN	CRABP2	CSNK2A1	CPNE9	DBN1	DDX3X	DSCAM	HBEGF	EDN1	MEGF8	EGFR	EIF4G1	EIF4G2	ERBB2	AKT1	EXTL3	PTK2B	RUFY3	TRIM32	UNC13A	CYFIP1	NEDD4L	EXOSC2	MACF1	FXN	GDI1	DISC1	GOLGA4	DBNL	N6AMT1	ANAPC2	HPN	IGF1	IGFBP1	INS	KRT17	L1CAM	LIMK1	LRP1	SMAD7	MAP1B
HP_DECREASED_CIRCULATING_CORTISOL_LEVEL	http://www.gsea-msigdb.org/gsea/msigdb/cards/HP_DECREASED_CIRCULATING_CORTISOL_LEVEL	MRAP	TRAF7	CYP11A1	TERT	AKT1	TBX19	NF2	GLI3	SMARCE1	PDGFB	STAR	POR	NNT	NR0B1	CYP17A1	BAP1	ABCD1	TXNRD2	PIK3CA	AAAS	NFKB2	QRSL1	SMARCB1	SMO
HP_MALE_INFERTILITY	http://www.gsea-msigdb.org/gsea/msigdb/cards/HP_MALE_INFERTILITY	SPAG1	DNAH17	RPGR	CATSPER2	CYP19A1	DNAH5	CATSPER1	FANCA	TTC12	MAP2K1	FCGR2A	CCDC40	STRC	CTNS	DAZ2	LRRC56	PPP2R3C	ZMYND10	SRY	CFTR	DNAI1	DHX37	LRRC6	AMHR2	ARMC2	PMFBP1	STK36	NR0B1	NEK10	XRCC2	CCDC65	WT1	GAS2L2	GAS8	TTC25	GCM2	DNAL1	GATA4	TGFB1	PTPN11	DAZ3	DNAJB13	BRAF	DNAI2	USP9Y	DNAH8	GALT	DNAH1
GOBP_AXON_EXTENSION	http://www.gsea-msigdb.org/gsea/msigdb/cards/GOBP_AXON_EXTENSION	CDK5	SEMA3A	OLFM1	SLC9A6	SEMA6C	SEMA6B	SEMA4F	SEMA4D	SEMA4B	SEMA3C	ZFYVE27	TTL	DBN1	DNM2	DPYSL2	DSCAM	DVL1	MEGF8	EIF4G2	CTTN	C9orf72	ALCAM	RUFY3	RAB21	CYFIP1	MACF1	ABL1	SIN3A	AUTS2	GDI1	DISC1	GOLGA4	DBNL	GSK3B	ANAPC2	HSP90AA1	HSP90AB1	L1CAM	LAMB2	ARHGAP4	LIMK1	LRP1	MAG	MAP1B	MAP2	MAPT	NDN	NRCAM
GOCC_BRUSH_BORDER_MEMBRANE	http://www.gsea-msigdb.org/gsea/msigdb/cards/GOCC_BRUSH_BORDER_MEMBRANE	PEMT	GNA13	SLC17A3	SLC27A4	SLC7A9	ABCC2	TRPM6	SLC34A3	PLB1	DRD5	FOLR1	B4GALT1	GNA12	NPC1L1	HSP90AB1	SLC6A18	AQP1	KCNK1	SLC11A2	LIMA1	PDZK1	ATP8B1	ATP7A	ITLN1	PEX19	ACE2	SLC28A3	SLC26A6	SLC3A1	SLC9A3	SLC19A1	SLC22A5	CA4	CYBRD1	CUBN	AMN	SLC5A6	SLC28A1	SLC9A3R1	CD36
HP_CHRONIC_RHINITIS	http://www.gsea-msigdb.org/gsea/msigdb/cards/HP_CHRONIC_RHINITIS	SPAG1	CLCN7	GAS2L2	RPGR	DNAH1	TTC12	GAS8	FOXJ1	DNAH5	TTC25	DNAL1	CCDC40	TCIRG1	DNAJB13	DNAI2	LRRC56	SLC29A3	ZMYND10	DNAI1	LRRC6	SNX10	OFD1	STK36	NEK10	CCDC65
GOBP_POSITIVE_REGULATION_OF_PROTEIN_TARGETING_TO_MITOCHONDRION	http://www.gsea-msigdb.org/gsea/msigdb/cards/GOBP_POSITIVE_REGULATION_OF_PROTEIN_TARGETING_TO_MITOCHONDRION	SAE1	HUWE1	ARIH2	UBE2J2	CSNK2A2	ABLIM3	HTRA2	GSK3A	HSPA1L	SH3GLB1	TOMM7	LEPROT	RNF31	FBXW7	PRKAA1	VPS11	USP36	RAC2	UBL5	PINK1	SREBF2	UBE2D3	UBE2L3	FZD5	BAP1	HPS4	PDCD5	NPEPPS
GOBP_REGULATION_OF_ESTABLISHMENT_OR_MAINTENANCE_OF_CELL_POLARITY	http://www.gsea-msigdb.org/gsea/msigdb/cards/GOBP_REGULATION_OF_ESTABLISHMENT_OR_MAINTENANCE_OF_CELL_POLARITY	RNF41	ARFGEF1	PTK2B	RUFY3	FLOT2	RICTOR	GATA3	GSN	LLGL2	LLGL1	BCAS3	RAP1B	ROCK1	TEK	DOCK8	KRIT1	ROCK2
HP_APLASIA_HYPOPLASIA_OF_THE_THYMUS	http://www.gsea-msigdb.org/gsea/msigdb/cards/HP_APLASIA_HYPOPLASIA_OF_THE_THYMUS	SEC24C	DCLRE1C	ATM	PEX5	IL2RG	POLR1C	AK2	ANTXR2	NEK9	GP1BB	RREB1	RORC	WIPF1	POLR1D	CHD7	COMT	G6PC3	WAS	TTC7A	HIRA	JMJD1C	ADA	SEMA3E	SKIV2L	TCOF1
GOMF_SEMAPHORIN_RECEPTOR_BINDING	http://www.gsea-msigdb.org/gsea/msigdb/cards/GOMF_SEMAPHORIN_RECEPTOR_BINDING	SEMA3A	SEMA6C	SEMA6B	SEMA4F	SEMA4D	SEMA4B	SEMA3C	SH3BP1	PLXNB1	SEMA5B	SEMA4C	SEMA3G	SEMA6A	SEMA4G	SEMA3F	SEMA4A	SEMA3B	SEMA6D	SEMA7A	SEMA5A	SEMA3E
HP_GERM_CELL_NEOPLASIA	http://www.gsea-msigdb.org/gsea/msigdb/cards/HP_GERM_CELL_NEOPLASIA	KEAP1	WT1	PIK3CA	STS	RNF43	TP53	CDKN2A	SRY	GATA4	NSD1	AKT1	CHEK2	CDH1	SETBP1	MAP3K1	DICER1	DHH	KCNQ1	CTNNB1	CDKN1C	DHX37	MDM2	MSH3	OPCML	NR0B1	WWOX
GOBP_REGULATION_OF_MYELOID_CELL_APOPTOTIC_PROCESS	http://www.gsea-msigdb.org/gsea/msigdb/cards/GOBP_REGULATION_OF_MYELOID_CELL_APOPTOTIC_PROCESS	CDKN2A	MAEA	SIRT1	GHSR	ANXA1	IRF7	ITPKB	MEF2C	PIK3CB	PIK3CD	PTEN	BCL2	ADAM17	TCP1	THRA	ADIPOQ
GOMF_PHOSPHORIC_DIESTER_HYDROLASE_ACTIVITY	http://www.gsea-msigdb.org/gsea/msigdb/cards/GOMF_PHOSPHORIC_DIESTER_HYDROLASE_ACTIVITY	SMPDL3A	CHRM3	CCR1	CCR5	CNP	NOTUM	GDPD4	PLCH1	PLCL2	PLCB1	PLD3	PDE7B	SMPDL3B	APEX2	GNB1	GDPD1	PDIA3	HMOX1	APEX1	ENPP7	PLCE1	PDE1A	PDE1C	PDE2A	PDE3A	PDE3B	PDE4A	PDE4B	PDE4C	PDE4D	PDE6A	PDE6G	PDE6H	PDE7A	PDE8A	PDE9A	PDE1B	PDE6B	ENPP1	ENPP2	ENPP3	PLCB2	PLCB3	PLCB4	PLCD1	PLCL1	PLCG1	PLCG2
GOBP_NEGATIVE_REGULATION_OF_DEVELOPMENTAL_GROWTH	http://www.gsea-msigdb.org/gsea/msigdb/cards/GOBP_NEGATIVE_REGULATION_OF_DEVELOPMENTAL_GROWTH	CDK5	CDKN1A	CDKN1B	SEMA3A	SEMA6C	SEMA6B	SEMA4F	SEMA4D	SEMA4B	SEMA3C	RAI1	DUSP10	ADRB2	DCC	PI16	FGF13	FGFR3	WWC1	FXN	G6PD	GSK3A	JARID2	ARHGAP4	MAG	MAP2	MEIS1	PAK1	CDKL3	PLAC8	BCL11A	SEMA5B	PPARA	SEMA4C	PLXNA3	WWC3	MAPK11	LGMN	SEMA3G	RTN4	PTEN	SEMA6A	DIP2B	SEMA4G	PTPRS	BBS2	MYOZ1	RGS2	RGS4
GOBP_NEGATIVE_REGULATION_OF_NECROTIC_CELL_DEATH	http://www.gsea-msigdb.org/gsea/msigdb/cards/GOBP_NEGATIVE_REGULATION_OF_NECROTIC_CELL_DEATH	RBCK1	NUPR1	SLC25A4	BIRC2	BIRC3	PELI1	BOK	UCN	FZD9	CASP8	CAV1	RIPK1	FADD	NOL3	ARHGEF2
GOMF_PROTEIN_MEMBRANE_ADAPTOR_ACTIVITY	http://www.gsea-msigdb.org/gsea/msigdb/cards/GOMF_PROTEIN_MEMBRANE_ADAPTOR_ACTIVITY	PDCD6	CIB1	EPB41L3	SYNE2	SYNE1	JUP	LPL	MYH9	PDZK1	SPTBN4	RAPSN	SLC4A1	SPAG4	PDZD3	SLC9A3R2	SLC9A3R1	NUP153
GOBP_NEGATIVE_REGULATION_OF_NEURON_DEATH	http://www.gsea-msigdb.org/gsea/msigdb/cards/GOBP_NEGATIVE_REGULATION_OF_NEURON_DEATH	PARP2	ADAM8	CDK5	GPNMB	CEBPB	ATG7	NES	CHGA	CORO1A	PARK7	CLN3	LRRK2	CNTFR	CHMP4B	CD200R1	ADORA2A	CREB1	CX3CR1	AP2B1	DLX1	EIF4G1	EN1	EN2	ERBB3	AKT1	F2R	PTK2B	UNC5B	ATP13A2	SIRT1	CLCF1	FYN	GABRA5	FBXO7	FGF20	GBA	FGF21	GBE1	GDNF	FOXB1	GCLM	HTRA2	ANGPT1	GRN	GRIK2	HIPK2	CHMP4A	GSK3B
GOBP_NEGATIVE_REGULATION_OF_AXONOGENESIS	http://www.gsea-msigdb.org/gsea/msigdb/cards/GOBP_NEGATIVE_REGULATION_OF_AXONOGENESIS	CDK5	SEMA3A	SEMA6C	SEMA6B	SEMA4F	SEMA4D	SEMA4B	SEMA3C	DCC	EPHB2	FGF13	RUFY3	GDI1	RHOA	ARHGAP4	ARHGDIA	MAG	MAP2	MCF2	NGFR	OMG	CDKL3	SEMA5B	SEMA4C	PLXNA3	PSEN1	SEMA3G	RTN4	PTEN	SEMA6A	DIP2B	SEMA4G	PTPRS	RNF6	RYK	SEMA3F	SEMA4A	RTN4R	TRAK2	SPP1	TNR	WNT3	SEMA3B	SEMA6D	TRIM46	SEMA7A	NRP1	CDK5R1
GOBP_RESPONSE_TO_AMINO_ACID_STARVATION	http://www.gsea-msigdb.org/gsea/msigdb/cards/GOBP_RESPONSE_TO_AMINO_ACID_STARVATION	CDKN1A	RRAGB	RRAGA	KPTN	SESN3	DAP	EIF2S1	EIF4EBP1	FLCN	RNF152	LARP1	SESN1	FAS	MAP3K5	EIF2AK4	ATF3	ATF4	SH3GLB1	SLC38A2	IMPACT	MAPK1	MAPK3	MAPK8	EIF2AK2	RRAGD	RRAGC	UCP2	TFEB	WDR59	SEH1L	SESN2	WDR24	MAP1LC3A	BECN1	EIF2AK3	DEPDC5
GOCC_CLUSTER_OF_ACTIN_BASED_CELL_PROJECTIONS	http://www.gsea-msigdb.org/gsea/msigdb/cards/GOCC_CLUSTER_OF_ACTIN_BASED_CELL_PROJECTIONS	DNM1L	ACTR3	RGS19	PEMT	CIB2	GNA13	GIPC1	SLC17A3	SLC27A4	TRIOBP	KPTN	SLC7A9	ADCY6	TMC1	TMC2	CLIC1	ADD3	ABCC2	LOXHD1	MYO3B	TRPM6	SLC34A3	PLB1	STRC	DRD5	LCTL	EPS8	FLII	FLNA	FOLR1	B4GALT1	SNX5	GNA12	NPC1L1	HSP90AB1	ESPNL	SLC6A18	AQP1	ITPR3	KCNK1	RHOC	MME	MPP1	MYO1B	MYH9	MYL6	MYO1A	MYO1C
HP_ABNORMAL_ATRIAL_ARRANGEMENT	http://www.gsea-msigdb.org/gsea/msigdb/cards/HP_ABNORMAL_ATRIAL_ARRANGEMENT	SPAG1	PKD1L1	GAS2L2	RPGR	TTC12	GAS8	DNAH5	TTC25	DNAL1	CCDC40	DNAI2	LRRC56	GDF1	DNAH1	ZMYND10	DNAJB13	LRRC6	FOXJ1	CFC1	OFD1	DNAI1	STK36	NEK10	CCDC65
GOBP_REGULATION_OF_POTASSIUM_ION_TRANSPORT	http://www.gsea-msigdb.org/gsea/msigdb/cards/GOBP_REGULATION_OF_POTASSIUM_ION_TRANSPORT	KCNE3	AKAP9	WWP2	ADCYAP1	LRRC38	ADORA1	ADRA2A	DNM2	DRD3	PTK2B	FHL1	FLNA	NEDD4L	STK39	BIN1	KCNRG	ANK3	HCRT	KCNIP3	KCNIP2	HTR2A	ITGB1	KCNA1	KCNE1	KCNG1	KCNH2	KCNJ2	KCNMB1	KCNN2	KCNQ1	KCNS1	KCNS2	KEL	KIF5B	MTNR1B	ATF4	NEDD4	ATP1B1	ATP1B2	ATP1B3	NOS1	FXYD2	NPPA	GAL	CAB39	TREM2	KLHL24	PTEN
HP_REDUCED_VITAL_CAPACITY	http://www.gsea-msigdb.org/gsea/msigdb/cards/HP_REDUCED_VITAL_CAPACITY	MUSK	TTN	COL13A1	TPM3	MYL2	ITGA7	CHRNE	NEB	TPM2	VCP	MYOT	AGRN	RAPSN	ACTN2	CHRNB1	MYH7
GOBP_REGULATION_OF_CELL_SIZE	http://www.gsea-msigdb.org/gsea/msigdb/cards/GOBP_REGULATION_OF_CELL_SIZE	AKT3	CDK4	CDK5	SEMA3A	OLFM1	VAV3	SEMA6C	SEMA6B	SEMA4F	SEMA4D	SEMA4B	SEMA3C	SLC12A7	TMEM123	ADD1	CLCN3	CLCN6	ZFYVE27	CLN3	CLNS1A	IQGAP3	MTPN	CRABP2	CREB1	TTL	DBN1	DCC	DNM2	DPYSL2	DSCAM	E2F4	EDN1	MEGF8	EIF4G2	CTTN	CLN8	AKT1	FGF13	RUFY3	RAB21	CYFIP1	MACF1	ABL1	SIN3A	GDI1	DISC1	GNB3	GOLGA4
GOBP_POSITIVE_REGULATION_OF_SUBSTRATE_ADHESION_DEPENDENT_CELL_SPREADING	http://www.gsea-msigdb.org/gsea/msigdb/cards/GOBP_POSITIVE_REGULATION_OF_SUBSTRATE_ADHESION_DEPENDENT_CELL_SPREADING	ARPC2	CIB1	OLFM4	TRIOBP	CRK	CRKL	DNM2	DOCK1	UNC13D	FGA	FGB	FLNA	ABL1	APOA1	ILK	LIMS1	MDK	MYOC	NEDD9	P4HB	LIMS2	PREX1	RAC1	RAC3	RREB1	S100A10	TESK1	C1QBP	DOCK5	CALR	NRP1	ARHGEF7	MYADM	CDC42
GOBP_ISOPRENOID_METABOLIC_PROCESS	http://www.gsea-msigdb.org/gsea/msigdb/cards/GOBP_ISOPRENOID_METABOLIC_PROCESS	GPC6	DHRS9	NPC2	PMVK	AKR1C4	RDH13	NUS1	ADH1B	ADH4	ADH5	ADH6	CRABP2	CRH	RDH12	PLB1	CYP1A1	CYP1A2	CYP1B1	CYP2C19	CYP2C8	CYP2C18	CYP2D6	CYP2E1	RDH10	CYP3A5	CYP26A1	DPAGT1	EGFR	ALDH1A1	GPC2	FDFT1	FDPS	GPC4	ALDH3A2	GPC5	AKR1B1	PDSS1	ABCA4	OPN1MW	GPC3	COQ2	HTRA2	GPC1	CYP4V2	CYP2S1	HMGCR	HMGCS1	HMGCS2
GOCC_MYOSIN_COMPLEX	http://www.gsea-msigdb.org/gsea/msigdb/cards/GOCC_MYOSIN_COMPLEX	MYL9	MYO3B	DYNLL2	MYO18A	MYO1B	MYO1F	MYH3	MYH4	MYH6	MYH7	MYH9	MYH10	MYH11	MYL1	MYL2	MYL4	MYL5	MYL6	MYO1A	MYO1C	MYO1D	MYO1E	MYO5A	MYO5B	MYO7A	MYO7B	MYO9A	MYO9B	MYO10	MYO5C	MYL7	MYO1G	MYH16	BMF
HP_ABNORMAL_CORTICAL_BONE_MORPHOLOGY	http://www.gsea-msigdb.org/gsea/msigdb/cards/HP_ABNORMAL_CORTICAL_BONE_MORPHOLOGY	MAN2B1	TBCE	FBN1	LRP5	HPGD	FAM111A	CEP63	SLCO2A1	SASS6	PTDSS1	AGA	TCIRG1	WNK1	FARSB	LEMD3	PYCR2	PHC1	CEP152	NSDHL	TBXAS1	CYP27B1	ASPM	TRPV4	NF1	PLEKHM1	COPB2	COL1A1	SETBP1	VDR	CYP2R1	KIF14	SCN9A	STIL	FLNA	TAF13	CLCN5	MCPH1	CDK6	METTL5	ADAMTS10	TGFB1	SH3PXD2B	CDK5RAP2	ENPP1	AKT1	SLC34A3	CLCN7	CEP135
GOBP_REGULATION_OF_AUTOPHAGY_OF_MITOCHONDRION	http://www.gsea-msigdb.org/gsea/msigdb/cards/GOBP_REGULATION_OF_AUTOPHAGY_OF_MITOCHONDRION	HDAC6	DNM1L	RNF41	HAX1	CAMKK2	PARK7	CSNK2A2	CTTN	ATP13A2	FBXO7	HTRA2	GSK3A	HIF1A	VPS13C	VPS13D	FBXW7	USP36	PINK1	BNIP3	BNIP3L	SREBF1	SREBF2	TSPO	TP53	TSC2	VDAC1	FZD5	USP30
GOMF_METALLOAMINOPEPTIDASE_ACTIVITY	http://www.gsea-msigdb.org/gsea/msigdb/cards/GOMF_METALLOAMINOPEPTIDASE_ACTIVITY	DPP3	METAP2	METAP1	ANPEP	LNPEP	LTA4H	MMP14	MMP15	MMP17	LAP3	PEPD	RNPEPL1	RNPEP	XPNPEP3	XPNPEP1	XPNPEP2	NPEPL1	NPEPPS
GOBP_CELL_SUBSTRATE_JUNCTION_ORGANIZATION	http://www.gsea-msigdb.org/gsea/msigdb/cards/GOBP_CELL_SUBSTRATE_JUNCTION_ORGANIZATION	CORO2B	DLC1	TESK2	SORBS1	MAPRE2	FAM107A	COL17A1	DAPK3	DUSP3	EFNA5	CTTN	EPHA3	PTK2B	CLASP2	CLASP1	MACF1	CORO1C	ABL1	GREM1	ITGA6	ITGA2	ITGA5	ITGB4	KDR	ARF6	RHOA	LAMA3	LAMB3	LAMC1	LIMS1	LRP1	SMAD3	MMP14	MYOC	PDPK1	RAB8B	PIK3R1	BCAS3	RCC2	DUSP22	PTEN	PTK2	EPB41L5	PTPRA	PTPRJ	PTPRK	RAC1	BCL2
GOBP_REGULATION_OF_LIPID_BIOSYNTHETIC_PROCESS	http://www.gsea-msigdb.org/gsea/msigdb/cards/GOBP_REGULATION_OF_LIPID_BIOSYNTHETIC_PROCESS	NR1H3	CDK4	SORBS1	PMVK	CES1	AVIL	CGA	ERLIN2	TREX1	CLCN2	ADM	CREB1	CREBL2	SAMD8	RDH10	CYP7A1	CYP27B1	CYP51A1	DGKQ	DHCR7	NR0B1	EGR1	ABCA2	AKT1	ABCA3	ABCD1	FABP5	ACSL3	FASN	FDFT1	FDPS	FGF1	ABCD2	FGFR4	SCAP	SIRT4	SIRT3	SIRT1	RAB38	ZBTB20	GFI1	DKKL1	DKK3	ORMDL2	ANXA1	ACACA	HMGCR	HMGCS1
GOBP_AXONEME_ASSEMBLY	http://www.gsea-msigdb.org/gsea/msigdb/cards/GOBP_AXONEME_ASSEMBLY	CCDC63	DCX	DNAH5	DNAH8	FOXJ1	LRRC6	TTLL1	DNAH1	TTLL3	GAS8	DNAI1	TEKT2	DNAJB13	FSIP2	PLA2G3	ZMYND10	TTC12	CCDC40	DNAH7	BBS2	DNAI2	SPAG1	UBE2B	SPAG16	TTC25	DNAL1	ARMC2	IQCG	CCDC65	DNAH17	RP1L1
HP_ABNORMAL_LUMBAR_SPINE_MORPHOLOGY	http://www.gsea-msigdb.org/gsea/msigdb/cards/HP_ABNORMAL_LUMBAR_SPINE_MORPHOLOGY	CDH11	MAN2B1	COL2A1	MGAT2	GBA	FGFR3	GNPTAB	POP1	ERLIN2	EXTL3	SLC26A2	NTRK1	GUSB	VPS33A	NPR2	RPS6KA3	FLNB
GOBP_ORGANIC_HYDROXY_COMPOUND_CATABOLIC_PROCESS	http://www.gsea-msigdb.org/gsea/msigdb/cards/GOBP_ORGANIC_HYDROXY_COMPOUND_CATABOLIC_PROCESS	BPNT1	CEL	NUDT3	ADH4	COMT	CYP4A11	CYP7A1	CYP27A1	CYP27B1	DIO3	ALDH2	FAH	ALDH1B1	ALDH3B1	MOXD1	GK	GK2	SULT1B1	GPD2	IMPA1	IMPA2	INPP1	INPP5A	INPP5B	CYP4F3	MAOA	MAOB	SULT1A4	NTSR1	OCRL	HAO1	INPP5E	PDXP	PTEN	CYP4F11	CYP4F12	SORD	AKR1D1	SULT1E1	SULT1A2	SULT1A1	SULT1A3	TPI1	FGF23	SCARF1	HSD17B6	AKR1C3	SYNJ1
HP_SLOW_SACCADIC_EYE_MOVEMENTS	http://www.gsea-msigdb.org/gsea/msigdb/cards/HP_SLOW_SACCADIC_EYE_MOVEMENTS	PDYN	ALS2	ATXN1	MAPT	VAMP1	COQ5	DHX16	ELOVL5	AFG3L2	SNCA	SLC44A1	ATP13A2	DARS2	PIK3R5	FBXO7	ATXN2	VPS13A	AGTPBP1	ATP2B3	PRNP	PLD3	GBA	SHMT2
HP_STEPPAGE_GAIT	http://www.gsea-msigdb.org/gsea/msigdb/cards/HP_STEPPAGE_GAIT	EGR2	MPZ	SBF2	PMP22	TDP1	LMNA	MFN2	GDAP1	HSPB1	GNB4	SQSTM1	FHL1	GNE	POLG	PDK3	COX6A1	HINT1	LRSAM1	IGHMBP2	TIA1	HSPB3	NEFL	SCO2	MYH7	TTN	KLHL9	DHH	SLC30A10	GAN	ATP1A1	PRX	KIF1B	CLIC2
GOBP_CELLULAR_COMPONENT_DISASSEMBLY_INVOLVED_IN_EXECUTION_PHASE_OF_APOPTOSIS	http://www.gsea-msigdb.org/gsea/msigdb/cards/GOBP_CELLULAR_COMPONENT_DISASSEMBLY_INVOLVED_IN_EXECUTION_PHASE_OF_APOPTOSIS	BLCAP	CAPN10	DEDD2	DFFA	DFFB	DNASE1L3	DNASE2	ENDOG	ACIN1	DICER1	CECR2	HMGB1	HMGB2	APAF1	HSF1	IL6	KPNA1	KPNB1	BAX	DNASE2B	NMNAT1	BOK	TOP2A	CDK5RAP3	SHARPIN	CASP3
GOBP_ALCOHOL_METABOLIC_PROCESS	http://www.gsea-msigdb.org/gsea/msigdb/cards/GOBP_ALCOHOL_METABOLIC_PROCESS	DHRS9	AKR1A1	BPNT1	ACAA2	CEBPA	SPTLC1	CEL	NPC2	PMVK	CES1	EBP	CETP	CFTR	DHRS4	STARD3	AKR1C4	ERLIN2	NUDT4	NUDT3	CHKA	RDH13	PARK7	OSBPL1A	OSBPL5	NUS1	MOGAT1	CLCN2	CYP2R1	PLD4	ADH1B	ADH4	ADH5	ADH6	SGPP2	RDH12	PLB1	CYP1A1	CYP1A2	CYP1B1	CYP2C8	CYP2D6	RDH10	CYP3A5	CYP7A1	CYP11A1	CYP11B2	CYP27A1	CYP27B1
HP_CENTRAL_SLEEP_APNEA	http://www.gsea-msigdb.org/gsea/msigdb/cards/HP_CENTRAL_SLEEP_APNEA	MAGEL2	MYO9A	VAMP1	COQ2	FGFR3	PHOX2B	CHAT	SLC25A1	ASCL1	NGLY1	CCDC47	PIGT	USP7	PRPS1	AGRN	SNAP25	COL13A1	SIM1	DKK1	RET
GOBP_TRANSFERRIN_TRANSPORT	http://www.gsea-msigdb.org/gsea/msigdb/cards/GOBP_TRANSFERRIN_TRANSPORT	TCIRG1	CLTC	ATP6V1G3	DNM2	LMTK2	ATP6V0A2	ATP6V0D2	ARHGAP1	ATP6V1D	ATP6V1H	ATP6V1A	ATP6V1B1	ATP6V1B2	ATP6V0C	ATP6V1C1	ATP6V1E1	ATP6V0B	ATP6V1G2	ATP6V0A1	ATP6AP1	STEAP3	MCOLN1	TF	TFR2	TFRC	ATP6V0E1	ATP6V1E2	ATP6V0D1	RAB11B	ATP6V1F	ATP6V1G1
HP_RENAL_TUBULAR_ACIDOSIS	http://www.gsea-msigdb.org/gsea/msigdb/cards/HP_RENAL_TUBULAR_ACIDOSIS	VPS33B	PDSS2	BCS1L	SURF1	CTNS	GATM	SLC4A1	ATP6V1B1	CLCNKB	NDUFB8	CYP11B2	CPT1A	NOTCH2	KYNU	HNF4A	PHKG2	GATA3	JAG1	FAH	OCRL	COQ2	NDUFS2	SLC4A4	CAD	ALDOB	FBXL4	CA2	CLDN16	EHHADH	PHKA2	SCO2
GOMF_ACID_THIOL_LIGASE_ACTIVITY	http://www.gsea-msigdb.org/gsea/msigdb/cards/GOMF_ACID_THIOL_LIGASE_ACTIVITY	SLC27A5	SLC27A4	SLC27A3	SLC27A2	AASDH	ACSL1	ACSL3	ACSL4	DIP2A	ACSBG1	ACSL6	SLC27A6	SLC27A1	ACSL5	ACSS2	ACSM3	AACS	ACSBG2	ACSS1	SUCLG2	SUCLG1	SUCLA2
GOBP_ACTIVATION_OF_JUN_KINASE_ACTIVITY	http://www.gsea-msigdb.org/gsea/msigdb/cards/GOBP_ACTIVATION_OF_JUN_KINASE_ACTIVITY	MAP3K2	MAP4K5	MAP4K1	DAXX	MLKL	ERCC6	ERN1	MAPK8IP3	DBNL	MDFIC	MAP3K5	MAP3K9	MAP3K11	PKN1	MAP2K7	TAOK1	PTPN1	MAP4K2	CCL19	MAP2K4	SYK	TF	MAP3K12	RIPK1	RIPK2	SPAG9	MAP3K6	CD40LG
GOBP_SEMAPHORIN_PLEXIN_SIGNALING_PATHWAY	http://www.gsea-msigdb.org/gsea/msigdb/cards/GOBP_SEMAPHORIN_PLEXIN_SIGNALING_PATHWAY	PLXNC1	SEMA3A	SEMA6C	SEMA6B	SEMA4F	SEMA4D	SEMA4B	SEMA3C	PLXND1	FLNA	SH3BP1	PLXNB2	GDNF	ARHGDIA	NCAM1	PLXNA1	PLXNA2	PLXNB1	SEMA5B	SEMA4C	PLXNA3	SEMA3G	SEMA6A	SEMA4G	RAC1	SEMA3F	SEMA4A	SEMA3B	SEMA6D	SEMA7A	NRP1	SEMA5A	SEMA3E	FARP2
HP_DECREASED_FERTILITY_IN_FEMALES	http://www.gsea-msigdb.org/gsea/msigdb/cards/HP_DECREASED_FERTILITY_IN_FEMALES	SPAG1	WT1	GAS2L2	RPGR	TTC12	GAS8	CYP19A1	DNAH5	TTC25	AIP	DNAL1	GATA4	CYP17A1	MEN1	CCDC40	CDH23	BSCL2	CYB5A	PANX1	TUBB8	AGPAT2	DNAI2	GALT	LRRC56	DNAH1	ZMYND10	SRY	TLE6	DNAJB13	POR	DHX37	LRRC6	HUWE1	FOXJ1	OFD1	DNAI1	STK36	NR0B1	NEK10	MAP3K1	CCDC65	BLM	WWOX	TRIP13
GOBP_NEGATIVE_REGULATION_OF_NEURON_DIFFERENTIATION	http://www.gsea-msigdb.org/gsea/msigdb/cards/GOBP_NEGATIVE_REGULATION_OF_NEURON_DIFFERENTIATION	OLIG2	GDF11	HMG20A	CNTN4	DDX6	DLX1	DLX2	JAG1	DTX1	EIF4E	ZHX2	HEY1	LSM1	GLI3	DLL1	GSK3B	TLX3	SOX8	HOXA2	APP	ISL1	HES5	HES3	MAG	MEIS1	ASCL1	EIF2AK4	NOTCH1	PBX1	CDK5RAP2	EIF4ENIF1	B2M	MIB1	REST	SHH	ISL2	SIX3	SLC6A4	BMP7	NR2E1	IRX3	CALR	DIXDC1	PHOX2B	SPAG9	ZNF536
GOMF_GTPASE_BINDING	http://www.gsea-msigdb.org/gsea/msigdb/cards/GOMF_GTPASE_BINDING	DNM1L	PREB	OPTN	ABI2	RNF41	NUTF2	RRAGB	NDRG1	CDC42EP2	CIB1	IPO8	IPO7	NCKAP1	IQGAP2	NOXA1	RALBP1	EHD1	RCC1	RAPGEF4	TRIOBP	KIF3A	CHM	AKAP13	CHML	EVI5L	LRRK2	CLTA	FGD4	TBC1D20	EXOC8	DAPK3	AP1G1	DVL2	DVL3	ECT2	ABCA1	UNC13D	ENO1	C9orf72	EPS8	RNF152	FGD2	RHOBTB3	RAB3GAP1	USP33	GGA2	MYCBP2	ERC1
GOBP_REGULATION_OF_CELL_MORPHOGENESIS_INVOLVED_IN_DIFFERENTIATION	http://www.gsea-msigdb.org/gsea/msigdb/cards/GOBP_REGULATION_OF_CELL_MORPHOGENESIS_INVOLVED_IN_DIFFERENTIATION	DNM1L	ACTR2	ARPC2	CIB1	OLFM4	PDPN	POSTN	TRIOBP	IL1RAPL1	CRK	CRKL	DBN1	DHX36	DNM2	DOCK1	EFNA5	UNC13D	EPHA4	FBLN1	FGA	FGB	RAB21	FLNA	OBSL1	CORO1C	ABL1	SS18L1	FBXW8	GBP1	DBNL	ANAPC2	EEF2K	APOA1	ILK	ITPKA	LIMS1	TACSTD2	MDK	MPL	MYOC	NEDD9	OPA1	P4HB	PAK3	SS18L2	CDKL3	LIMS2	PRKDC
GOBP_MYELOID_CELL_DEVELOPMENT	http://www.gsea-msigdb.org/gsea/msigdb/cards/GOBP_MYELOID_CELL_DEVELOPMENT	TSPAN2	WASF2	MAEA	KLF2	LILRB1	ZFPM1	EP300	EPB42	ERCC2	ALAS1	ALAS2	EVI2B	FBN1	FLI1	BRD1	G6PD	GATA1	FOXP1	TMOD3	ANXA2	APP	KIT	LTF	MEIS1	NOTCH2	SLC11A2	CLDN18	ZBTB7A	ATP6AP1	FBXW7	LYAR	PTPN6	PTPN11	ARID4A	BCL6	RPS6	SLC4A1	BPGM	SRC	SRF	TAL1	TLR2	TYROBP	LRRK1	GPR68	L3MBTL3	PABPC4
GOBP_COLLATERAL_SPROUTING	http://www.gsea-msigdb.org/gsea/msigdb/cards/GOBP_COLLATERAL_SPROUTING	HDAC6	SEMA4D	CRABP2	DCC	DVL1	FGF13	COBL	ABL1	APP	LRP1	NIN	PTPRS	BDNF	SPP1	WNT3	RND2
GOCC_CLATHRIN_COAT	http://www.gsea-msigdb.org/gsea/msigdb/cards/GOCC_CLATHRIN_COAT	AP1M2	AP4B1	AP3M2	AP2M1	AP1S1	AP2S1	CLTA	CLTB	CLTC	AP2A1	AP2A2	AP1B1	AP2B1	AP1G1	EPS15	EPN2	NECAP1	AP3M1	VPS41	EPN1	IGF2R	AFTPH	NECAP2	EPS15L1	VPS33A	BAIAP2L2	CLTCL1	PICALM	NCALD	AP3B1	SYNJ1	AP1G2	AP1M1	AP4M1	TBC1D5
GOBP_BONE_CELL_DEVELOPMENT	http://www.gsea-msigdb.org/gsea/msigdb/cards/GOBP_BONE_CELL_DEVELOPMENT	WASF2	LILRB1	ZFPM1	EP300	FBN1	FLI1	FOXP1	ANXA2	KIT	LTF	MEIS1	NOTCH2	CLDN18	ATP6AP1	FBXW7	PTPN6	PTPN11	SRC	SRF	TAL1	TYROBP	LRRK1	GPR68
GOCC_RETROMER_COMPLEX	http://www.gsea-msigdb.org/gsea/msigdb/cards/GOCC_RETROMER_COMPLEX	VPS26B	DCTN1	SNX5	SNX8	SNX12	ANKFY1	VPS29	MAGEL2	DENND4C	VPS35	SNX6	SNX1	SNX2	SNX27	SNX3	VPS26A	TBC1D5
HP_ABNORMALITY_OF_VISUAL_EVOKED_POTENTIALS	http://www.gsea-msigdb.org/gsea/msigdb/cards/HP_ABNORMALITY_OF_VISUAL_EVOKED_POTENTIALS	TBC1D20	PDSS2	CLCN7	COX6B1	ERCC6	RAB3GAP1	ARSA	ELOVL4	SUCLA2	ARHGEF2	GALC	PLA2G6	FXN	PRPS1	RDH11	OPA1	PSAP	TCIRG1	AAAS	POLG	NDRG1	ZNHIT3	POGZ	ERCC8	RAB18	ATXN1	TIMM8A	COQ2	LAMA2	MFN2	ACOX1	ABCA4	SNX10	POMGNT1
HP_ABNORMALITY_OF_THE_DISTAL_PHALANGES_OF_THE_TOES	http://www.gsea-msigdb.org/gsea/msigdb/cards/HP_ABNORMALITY_OF_THE_DISTAL_PHALANGES_OF_THE_TOES	SOX4	CANT1	NOG	LMNA	ZMPSTE24	TRPV4	DPF2	SMARCD1	GPC4	KCNN3	ARID2	SMARCC2	HOXD13	SMARCE1	RIPK4	ARID1B	SMARCA4	SMARCB1	ARID1A	MED25	VAC14
GOBP_GLYCEROLIPID_BIOSYNTHETIC_PROCESS	http://www.gsea-msigdb.org/gsea/msigdb/cards/GOBP_GLYCEROLIPID_BIOSYNTHETIC_PROCESS	PLA2G4B	PIGK	NR1H3	CEPT1	PEMT	CDIPT	AGPAT1	AGPAT2	AVIL	STARD10	CHAT	CHKA	CHKB	MOGAT1	CLN3	SLC44A3	CSNK2A1	CSNK2A2	CSNK2B	DGKA	DGKG	DGKH	DGKQ	PHOSPHO1	ABHD3	LIPH	SLC44A5	FABP5	ACSL1	ACSL3	ACSL4	FGF2	INPP5F	SACM1L	GPD1L	LPIN1	DDHD2	PIP5K1C	SLC44A1	PIK3R5	PIGN	RAB38	PISD	ALOX15	ALPI	PLA2G2D	SH3YL1	GK
HP_ABNORMALITY_OF_THE_PARATHYROID_GLAND	http://www.gsea-msigdb.org/gsea/msigdb/cards/HP_ABNORMALITY_OF_THE_PARATHYROID_GLAND	TBCE	CDKN1A	PRKAR1A	MEN1	PRMT7	PIGT	DGCR6	FOXI1	CDKN1B	CDC73	STX16	ATP7B	HBB	CDKN2C	KL	GNA11	COMT	GNAS	TSC2	CYP27B1	GATA3	LIG4	OCRL	SEC24C	CDKN2B	RREB1	PTEN	PDE4D	HIRA	ACTG2	SEMA3E	GCM2	DGCR2	RET	NSUN2	DGCR8	DMPK	FAM111A	VDR	GP1BB	AIRE	CLCNKB	CHD7	HADHB	TSC1	NF1	IDH2	IDH1
GOBP_NUCLEOTIDE_SUGAR_BIOSYNTHETIC_PROCESS	http://www.gsea-msigdb.org/gsea/msigdb/cards/GOBP_NUCLEOTIDE_SUGAR_BIOSYNTHETIC_PROCESS	GNPDA1	GNPDA2	SLC35D1	GFPT1	GMDS	GMPPB	MPI	AMDHD2	PGM3	PMM1	PMM2	NANS	NAGK	RENBP	UAP1	UGDH	UGP2	UXS1	UAP1L1	GFPT2
GOBP_MAINTENANCE_OF_PROTEIN_LOCALIZATION_IN_ORGANELLE	http://www.gsea-msigdb.org/gsea/msigdb/cards/GOBP_MAINTENANCE_OF_PROTEIN_LOCALIZATION_IN_ORGANELLE	CDK5	TOPORS	KDELR1	OS9	KDELR2	RER1	PARK7	AKT1	SYNE1	MORC3	ARL2BP	GRIK5	HK1	HK2	HSPA5	INSIG1	ARL2	INSIG2	PML	BARD1	BBS4	RANGAP1	BCL3	PINK1	SP100	TSPO	TXN	ANKRD13C	TAF3	GPAA1	SUPT7L
GOBP_DETECTION_OF_ABIOTIC_STIMULUS	http://www.gsea-msigdb.org/gsea/msigdb/cards/GOBP_DETECTION_OF_ABIOTIC_STIMULUS	CDH2	NPFFR2	MMP24	METAP2	CEP250	TMC1	TMC2	CNGB1	COL11A1	ADORA1	CTNNB1	STRC	PKD1L1	EPHB1	NR2F6	OPN5	METAP1	FNTA	CRB1	FNTB	OPN3	BACE1	AIPL1	ABCA4	FYN	OPN1MW	PKD2L2	GNA11	GNAQ	GNAT1	GNAT2	GNB1	GNGT1	GNGT2	CCDC66	GRK4	GRIK2	GUCA1A	GUCA1B	GUCY2F	GUCY2D	HPN	HTR2A	PKD1L3	ITGA2	JUP	KCNA1	KIT
HP_DECREASED_CIRCULATING_ANDROGEN_LEVEL	http://www.gsea-msigdb.org/gsea/msigdb/cards/HP_DECREASED_CIRCULATING_ANDROGEN_LEVEL	WT1	TRAF7	CYP11A1	DMPK	TERT	SPRY4	POLA1	HS6ST1	GNRH1	NF2	SMARCE1	PDGFB	DUSP6	GATA4	LEP	CYP17A1	DHX37	CYB5A	AKT1	KISS1R	SLC39A4	CHD7	SRY	DMXL2	PROKR2	POR	BAP1	DHH	TAC3	RBM28	LEPR	FGF17	PIK3CA	NFKB2	PROK2	NR0B1	MAP3K1	SMARCB1	TACR3	KISS1	WWOX	SMO
GOBP_ESTABLISHMENT_OR_MAINTENANCE_OF_CELL_POLARITY	http://www.gsea-msigdb.org/gsea/msigdb/cards/GOBP_ESTABLISHMENT_OR_MAINTENANCE_OF_CELL_POLARITY	PDCD6IP	UST	ARPC5	ACTR3	ACTR2	RNF41	SPRY1	SPRY2	TCIRG1	CAP1	STK25	ARFGEF1	CENPA	SPINT2	SDCCAG8	RAB10	KIF2C	PARD3B	CCR7	CRK	CRKL	MPP7	CTNNA1	AMOT	AMOTL1	DCTN1	DLG2	DLG3	DOCK2	MARK2	EPHB1	PTK2B	FGF13	RHOBTB3	RAB11FIP2	RUFY3	FOXF1	FOXJ1	SIPA1L3	CLASP2	FRMD4B	FLOT2	RHOBTB2	WWC1	FBXW11	CLASP1	CRB1	SCRIB
HP_CHILLS	http://www.gsea-msigdb.org/gsea/msigdb/cards/HP_CHILLS	TBK1	SLC4A1	UNC93B1	SPTA1	EPB42	GYPC	ANK1	HADHA	SPTB	TICAM1	HADHB	PKHD1	TLR3	MVK	NLRP3	HAVCR2	EPB41	TRAF3
GOBP_POSITIVE_REGULATION_OF_GTPASE_ACTIVITY	http://www.gsea-msigdb.org/gsea/msigdb/cards/GOBP_POSITIVE_REGULATION_OF_GTPASE_ACTIVITY	DNM1L	TBC1D3G	PREB	RASGRP1	RASA4	RASGRP2	NET1	CCL26	DLC1	RAPGEF3	CDC42EP2	VAV3	SEC23B	SEC23A	SEMA4D	ARFGEF1	RGS14	GNB5	IQGAP2	RALBP1	MAPRE2	SLC27A4	TBC1D8	CHM	FZD10	CHML	CHN1	CHN2	EVI5L	ADCYAP1	TAGAP	LRRK2	CCR7	TBC1D16	IQGAP3	ARHGEF19	TBC1D20	STXBP5	CRK	DOCK11	CRKL	ADPRH	RUNDC1	DOCK1	DOCK2	DVL2	DVL3	ECT2
GOBP_MODIFIED_AMINO_ACID_TRANSPORT	http://www.gsea-msigdb.org/gsea/msigdb/cards/GOBP_MODIFIED_AMINO_ACID_TRANSPORT	ABCC5	SLC19A2	SLC7A9	CTNS	FOLR1	FOLR2	FOLR3	SLC16A12	ABCC1	PDZK1	SLC38A2	SLC6A20	SLC13A3	SLC1A4	SLC3A1	SLC6A8	SLC6A13	SLC19A1	SLC22A4	SLC22A5	SLC25A20	SLC22A16	SLC5A6	SLC9A3R1
HP_CLUMSINESS	http://www.gsea-msigdb.org/gsea/msigdb/cards/HP_CLUMSINESS	MAN2B1	CLN8	ATXN3	ATP2B3	ARSA	CLN5	ASAH1	CAV3	RNF168	GALC	TBC1D24	RAD51	HEPACAM	DEAF1	SLC2A3	PLA2G6	SQSTM1	PRNP	DNAL4	PSAP	TPM3	MAPT	RNF125	SYNE1	POLR3A	KCNA1	GALT	TIA1	SLC22A5	ACOX1	DCC	GJB1	TPP1	ALG13	CPLX1	GRIN2A	NEB	SCO2	CAPN3	NTN1	TPM2	PANK2	ATP7B	DARS2	UBE3A	TTN	AFF2	CWF19L1
GOBP_NEUTRAL_LIPID_BIOSYNTHETIC_PROCESS	http://www.gsea-msigdb.org/gsea/msigdb/cards/GOBP_NEUTRAL_LIPID_BIOSYNTHETIC_PROCESS	NR1H3	AVIL	MOGAT1	ACSL1	ACSL4	LPIN1	GK	ANG	SLC27A1	LDLR	LPL	PCK2	PLCE1	PLA2G4A	FBXW7	PNPLA2	GPAM	LPIN3	SREBF1	C3	NR1H2	MOGAT2	DGAT2	DGAT1	RGN	SCARB1	LPIN2	LPGAT1
GOMF_TETRAPYRROLE_BINDING	http://www.gsea-msigdb.org/gsea/msigdb/cards/GOMF_TETRAPYRROLE_BINDING	ABCB6	PGRMC2	PGRMC1	CYB561D2	CYP4F8	CYP2U1	CYP2R1	CYB5D2	LOXHD1	COX15	CYB5A	CYBA	CYBB	CYC1	CYP1A1	CYP1A2	CYP1B1	CYP2A7	CYP2A13	CYP2C19	CYP2C8	CYP2C18	CYP2D6	CYP2E1	CYP2F1	CYP2J2	CYP3A5	CYP4A11	CYP4B1	CYP7A1	CYP8B1	CYP11A1	CYP11B2	CYP17A1	CYP19A1	CYP21A2	CYP26A1	CYP27A1	CYP27B1	CYP51A1	CYP4Z2P	HEBP2	AMBP	MMACHC	EIF2AK1	CYP4V2	GUCY1A2	CYP2S1
GOBP_REGULATION_OF_PROTEIN_LOCALIZATION_TO_CELL_SURFACE	http://www.gsea-msigdb.org/gsea/msigdb/cards/GOBP_REGULATION_OF_PROTEIN_LOCALIZATION_TO_CELL_SURFACE	ABCA7	CTNNB1	COMMD1	TOR1A	EGF	ABCA2	ERBB4	AKT1	GPD1L	ASTN2	NEDD4L	LEPROTL1	RAB11FIP5	TAX1BP3	HSP90AB1	ARF6	MAP1A	LEPROT	GOPC	BDNF	TNF	TYROBP	PICALM	KCNAB2	CAV3	GBF1	ACTN2	CD247	RAB11B	TM9SF4	LRIG2
HP_NON_MIDLINE_CLEFT_LIP	http://www.gsea-msigdb.org/gsea/msigdb/cards/HP_NON_MIDLINE_CLEFT_LIP	NBN	CTNND1	TFAP2A	SPOP	YAP1	FGF20	SMAD4	IRF6	DDX59	HOXD13	KIF7	DHODH	SF3B4	PIGN	RET	DLX4	HYLS1	RSPO2	CDH1	SUMO1
GOBP_EYE_PHOTORECEPTOR_CELL_DIFFERENTIATION	http://www.gsea-msigdb.org/gsea/msigdb/cards/GOBP_EYE_PHOTORECEPTOR_CELL_DIFFERENTIATION	TOPORS	RDH13	DIO3	DSCAM	AGTPBP1	CRB1	GNAT1	GNGT1	CRB2	SOX8	HCN1	MYO7A	NAGLU	NRL	NTRK2	SDK2	TUG1	PRKCI	CABP4	RPGRIP1	PTN	BBS4	ROM1	STAT3	VEGFA	CEP290	NKD1
HP_ATELECTASIS	http://www.gsea-msigdb.org/gsea/msigdb/cards/HP_ATELECTASIS	SPAG1	GAS2L2	RPGR	TTC12	GAS8	DNAH5	CXCR4	TTC25	GP1BB	DNAL1	RIPK4	COMT	CCDC40	DNAI2	SFTPC	B3GALT6	LRRC56	OCRL	SEC24C	NHLRC2	ABCA3	DNAH1	ZMYND10	TSC1	TSC2	LAMA2	DNAJB13	RREB1	SFTPB	LRRC6	FOXJ1	HIRA	OFD1	STAT3	JMJD1C	DNAI1	STK36	NEK10	CCDC65	ASAH1
GOCC_MICROVILLUS	http://www.gsea-msigdb.org/gsea/msigdb/cards/GOCC_MICROVILLUS	RAPGEF3	PDPN	IQGAP2	STARD10	SLC27A4	LRRK2	CNP	DPEP1	SLC26A2	MUC20	AKR1B1	NFASC	KIF13B	CRB1	SLC7A8	CLIC4	ANGPT1	FSCN3	ICAM2	ENPP7	ITGAV	ITGB3	MYO1B	MSN	MYO1F	MYO1A	MYO1C	MYO1D	MYO1E	MYO7A	MYO7B	OXTR	DCXR	PDGFA	PDGFRA	PDZK1	WWOX	ATP6V1A	ATP6V1B1	ATP6V1B2	ATP6V1E1	ATP7A	PODXL	PTPRH	BBS2	RDX	EXOC4	S100P
GOBP_DEVELOPMENTAL_GROWTH_INVOLVED_IN_MORPHOGENESIS	http://www.gsea-msigdb.org/gsea/msigdb/cards/GOBP_DEVELOPMENTAL_GROWTH_INVOLVED_IN_MORPHOGENESIS	HDAC6	TRIM28	CDK5	SPRY1	SPRY2	SEMA3A	YAP1	OLFM1	SLC9A6	SEMA6C	SEMA6B	SEMA4F	SEMA4D	SEMA4B	SEMA3C	POSTN	RNF157	ZFYVE27	CRABP2	CTNNB1	TTL	CPNE9	RDH10	DBN1	DCC	DNM2	DPYSL2	DSCAM	DVL1	MEGF8	EIF4G2	CTTN	C9orf72	ESR1	EXT1	ALCAM	FGF1	FGF13	RUFY3	RAB21	UNC13A	CYFIP1	COBL	NEDD4L	MACF1	ABL1	SIN3A	AUTS2
HP_EXERTIONAL_DYSPNEA	http://www.gsea-msigdb.org/gsea/msigdb/cards/HP_EXERTIONAL_DYSPNEA	MUSK	NPM1	CYB5R3	ENG	MAT2A	ZBTB16	SURF1	TGFBR2	PRKG1	STAT5B	NEB	MUC5B	TBX20	PARN	STAT3	RRM2B	ACTA2	MYH6	DSP	CYB5A	CHRNB1	CITED2	SMAD4	PRKAR1A	COL13A1	RTEL1	PML	SMAD3	ABCA3	PYGM	FOXE3	BCOR	AGRN	TRMT5	ELN	MYH11	RAPSN	CRELD1	ZMPSTE24	TGFB3	SFTPC	COLQ	TBL1XR1	FBN1	MYLK	POLG	CHRNE	RARA
HP_MEGALENCEPHALY	http://www.gsea-msigdb.org/gsea/msigdb/cards/HP_MEGALENCEPHALY	TSC1	KRAS	MLC1	PIK3CA	AKT3	DLL1	FOXH1	PTEN	CCND2	HEPACAM	NRAS	CRADD	FGFR3	HERC1	TBC1D7	DISP1	NODAL	PIK3R2	IFNG	TGIF1	SMS	ZIC2	SIX3	SMO	TSC2	SHH	GAS1	HRAS	DEPDC5
GOBP_REGULATION_OF_CYTOPLASMIC_TRANSPORT	http://www.gsea-msigdb.org/gsea/msigdb/cards/GOBP_REGULATION_OF_CYTOPLASMIC_TRANSPORT	LRRK2	DAB2	RAB21	DNAJC13	PTPN23	ARFIP1	SNX12	MAP2	MSN	VPS11	MAPK1	MAPK3	MAP2K1	MAP2K2	RDX	SORL1	SRC	USP7	TRIM46	SNX3	MTMR2
GOCC_ENDOLYSOSOME	http://www.gsea-msigdb.org/gsea/msigdb/cards/GOCC_ENDOLYSOSOME	AP2M1	AP2S1	CLTA	SLC15A4	CLTC	CTSB	CTSK	CTSL	CTSS	AP2A1	AP2A2	AP2B1	PCSK9	LDLR	TLR7	TLR8	TLR9	PRKCD	LGMN	SMPD1	TLR3
GOBP_FATTY_ACID_TRANSMEMBRANE_TRANSPORT	http://www.gsea-msigdb.org/gsea/msigdb/cards/GOBP_FATTY_ACID_TRANSMEMBRANE_TRANSPORT	SLC25A13	ARL6IP5	SLC27A5	PRAF2	CPT1A	CPT1B	CPT2	CLN8	AKT1	AKT2	ABCD1	ACSL1	ABCD2	ARL6IP1	ACACA	ACACB	ITGB1	SLC27A1	KCNJ10	NTSR1	PRKAG2	ACSL5	PRKAB2	PSEN1	SLC17A7	ABCD3	ABCD4	MID1IP1	SLC1A2	SLC1A3	SLC1A7	SLC2A1	THBS1	SLC25A20	SLC25A22	SLC25A12	IRS2	PER2	CD36
GOMF_PHOSPHATIDYLINOSITOL_PHOSPHATE_BINDING	http://www.gsea-msigdb.org/gsea/msigdb/cards/GOMF_PHOSPHATIDYLINOSITOL_PHOSPHATE_BINDING	AVIL	IQGAP2	RAB35	WDR45	TIRAP	OSBPL5	OSBPL8	FCHO2	PLA2G4E	SYT9	COMMD1	AKT1	FGD2	PHLDA1	RPH3A	FLII	SNX13	PLCB1	ATP13A2	ZFYVE26	ARFIP2	ALOX15	GAP43	WIPI2	LDLRAP1	PLEK2	DAPP1	SDCBP2	SNX5	ARFIP1	SH3PXD2B	SNX24	STXBP6	RACGAP1	GSN	SNX11	SNX12	ANXA2	HIP1	KCNJ1	KCNJ2	KCNQ1	SNX19	MAPT	MARK1	MYO1B	MYO10	NCF4
GOBP_POSITIVE_REGULATION_OF_CELLULAR_RESPONSE_TO_INSULIN_STIMULUS	http://www.gsea-msigdb.org/gsea/msigdb/cards/GOBP_POSITIVE_REGULATION_OF_CELLULAR_RESPONSE_TO_INSULIN_STIMULUS	SORBS1	OSBPL8	SIRT1	SNX5	GNAI2	INS	IRS1	LEP	MYO1C	OPA1	PAK1	ZBTB7B	ADIPOR1	PRKCZ	PTPN11	NUCKS1	SORL1	SRC	ECHDC3	GKAP1	NR1H4
GOCC_STRIATED_MUSCLE_THIN_FILAMENT	http://www.gsea-msigdb.org/gsea/msigdb/cards/GOCC_STRIATED_MUSCLE_THIN_FILAMENT	LMOD1	TMOD4	TMOD3	LMOD3	TMOD1	TNNC2	TNNI2	TNNI3	TNNT1	TNNT2	TNNT3	TPM1	TPM2	TPM3	TPM4
GOBP_POSITIVE_REGULATION_OF_MICROTUBULE_POLYMERIZATION_OR_DEPOLYMERIZATION	http://www.gsea-msigdb.org/gsea/msigdb/cards/GOBP_POSITIVE_REGULATION_OF_MICROTUBULE_POLYMERIZATION_OR_DEPOLYMERIZATION	AKAP9	KATNB1	STMN2	DCTN1	FES	MAPRE1	CLASP1	HSPA1A	HSPA1B	ARL2	MAP1B	MAPT	MECP2	DRG1	NUMA1	PAK1	NIN	CDK5RAP2	RAC1	TRPV4	RPS3	CLIP1	SPAST	PSRC1	CAV3	CDK5R1	NAV3	CKAP5
GOBP_DEVELOPMENT_OF_PRIMARY_SEXUAL_CHARACTERISTICS	http://www.gsea-msigdb.org/gsea/msigdb/cards/GOBP_DEVELOPMENT_OF_PRIMARY_SEXUAL_CHARACTERISTICS	BCL2L11	LHFPL2	FSTL3	CITED2	SEMA3A	BASP1	FST	CEBPB	PRDX4	ADAM29	DMC1	ADCYAP1	DACH2	COL9A3	ZFP42	CRKL	CTNNA1	RNF38	RDH10	CYP19A1	DACH1	NR0B1	ERCC1	EREG	ESR1	FANCA	FANCG	PRPS1L1	FGF9	RHOBTB3	FOXC1	FLNA	SIRT1	PATZ1	SPO11	LRRC6	TIPARP	GATA1	GATA3	GATA4	NUPR1	GDF9	AMHR2	GNRH1	ANG	SOX8	HMGB2	HMGCS1
GOCC_MYELIN_SHEATH	http://www.gsea-msigdb.org/gsea/msigdb/cards/GOCC_MYELIN_SHEATH	TSPAN2	CNP	ERBB2	SIRT2	AKR1B1	SERINC5	GDI1	GNAO1	GSN	HSP90AA1	ITPR3	CA13	MAG	MBP	MPZ	MYO1D	PLP1	PRKCI	PRKCZ	PTEN	BCL2	EXOC4	MPP5	SRD5A1	CNTN2	TUBA1A	CALM1	CALM3	JAM3
GOBP_PHOSPHATIDYLCHOLINE_BIOSYNTHETIC_PROCESS	http://www.gsea-msigdb.org/gsea/msigdb/cards/GOBP_PHOSPHATIDYLCHOLINE_BIOSYNTHETIC_PROCESS	CEPT1	PEMT	STARD10	CHAT	CHKA	CHKB	SLC44A3	CSNK2A1	CSNK2A2	CSNK2B	PHOSPHO1	ABHD3	SLC44A5	FABP5	ACSL3	LPIN1	SLC44A1	RAB38	APOA1	APOA2	SLC27A1	LCAT	ACHE	PCYT1A	STARD7	CHPT1	SLC44A2	PCTP	LPIN3	SLC44A4	CAPN2	PCYT1B	LPIN2
GOBP_SEX_DIFFERENTIATION	http://www.gsea-msigdb.org/gsea/msigdb/cards/GOBP_SEX_DIFFERENTIATION	BCL2L11	LHFPL2	FSTL3	CITED2	SEMA3A	SYCP2	BASP1	MERTK	FST	CEBPB	PRDX4	DMRT2	ADAM29	DMC1	ADCYAP1	DACH2	CNTFR	COL9A3	DNAJC19	ZFP42	CRKL	CTNNA1	RNF38	RDH10	CYP17A1	CYP19A1	DACH1	NR0B1	ERCC1	EREG	ESR1	FANCA	FANCG	PRPS1L1	FGF9	RHOBTB3	FOXF2	FOXC1	FLNA	SIRT1	PATZ1	SPO11	LRRC6	NIPBL	TIPARP	GATA1	GATA3	GATA4
HP_HAMMERTOE	http://www.gsea-msigdb.org/gsea/msigdb/cards/HP_HAMMERTOE	MPZ	SBF2	REEP1	PMP22	TRPV4	AEBP1	BSCL2	GDAP1	PEX7	GNB4	BCOR	FBN1	TOR1A	MPV17	LRSAM1	VCP	EGR2	SLC35A3	DHCR7	PHYH	NEFL	PDXK	SACS	PRX	KIF1B	MFN2	HSD17B4
GOBP_POSITIVE_REGULATION_OF_LIPID_STORAGE	http://www.gsea-msigdb.org/gsea/msigdb/cards/GOBP_POSITIVE_REGULATION_OF_LIPID_STORAGE	EHD1	OSBPL11	ACACB	APOC4	LPL	MSR1	NFKB1	ASXL2	SREBF2	C3	NR1H2	ZC3H12A	PLA2G10	CD36	SCARB1	IKBKE
GOBP_SYNAPTIC_TRANSMISSION_CHOLINERGIC	http://www.gsea-msigdb.org/gsea/msigdb/cards/GOBP_SYNAPTIC_TRANSMISSION_CHOLINERGIC	CHRNA2	CHRNA3	CHRNA4	CHRNA5	CHRNA7	CHRNB1	CHRNB3	CHRNE	CHRNG	ADORA2A	NQO1	LAMA2	ACHE	CHRNA10	RAPSN	RIC3	COLQ	ANXA9	CHRNA6
GOBP_STRESS_FIBER_ASSEMBLY	http://www.gsea-msigdb.org/gsea/msigdb/cards/GOBP_STRESS_FIBER_ASSEMBLY	WASF2	SORBS3	CORO2B	DLC1	RAPGEF3	SORBS1	ELN	EPHA1	PTK2B	PHACTR1	PPM1E	CLASP2	CLASP1	ARHGEF18	ABL1	KCTD13	FHOD1	APOA1	ITGB5	RHOA	RHOC	STMN1	LIMK1	TACSTD2	ARRB1	SMAD3	MYOC	NF2	NOX4	PAK1	PAK2	F11R	EVL	PFN1	PFN2	PIK3R1	ARHGEF10L	PPP1R9A	PTGER4	PXN	RAC1	ROCK1	S100A10	SFRP1	SLC9A1	SRC	SRF	TESK1
GOBP_NUCLEUS_LOCALIZATION	http://www.gsea-msigdb.org/gsea/msigdb/cards/GOBP_NUCLEUS_LOCALIZATION	DCTN1	DYNC1H1	SYNE2	FBXW11	BIN1	FHOD1	KIF25	PAFAH1B1	PCM1	CLMN	HOOK3	DOCK7	CAV3	SLC9A3R1	NTN1	CDC42
HP_LIMB_MUSCLE_WEAKNESS	http://www.gsea-msigdb.org/gsea/msigdb/cards/HP_LIMB_MUSCLE_WEAKNESS	LYST	REEP1	VCP	MAPT	TMEM43	BSCL2	SMARCE1	MFN2	TRPV4	TPM3	KIF5A	TRIM32	FHL1	EXTL3	MTMR14	KY	BTD	RTN2	TPM2	CHRNB1	SLC33A1	RAI1	TIA1	DGUOK	CAPN1	SPG7	COL13A1	LAMA2	SBF1	SORD	GBA2	NEB	MYH7	MYF6	TDP1	MPZ	ALDH18A1	AGRN	SPAST	RYR1	DES	MTHFR	NEFL	NEFH	SMCHD1	GMPPB	BAP1	TBCE
HP_GOWERS_SIGN	http://www.gsea-msigdb.org/gsea/msigdb/cards/HP_GOWERS_SIGN	CHRNE	GFPT1	SGCG	DAG1	DPAGT1	TRPV4	TPM3	ASAH1	ALG2	TTN	PNPLA2	GMPPB	CHKB	SGCB	RAPSN	SYNE1	TPM2	POMGNT1	MUSK	RYR1	LAMA2	TRIM32	SGCA	POMT1	NEFL	GATM	BICD2	DMD	ACBD5	ALG14	CFL2	PNPLA8	DNAJB6	DPM3	TK2	BIN1	MSTO1
GOCC_ENDOPLASMIC_RETICULUM_TUBULAR_NETWORK	http://www.gsea-msigdb.org/gsea/msigdb/cards/GOCC_ENDOPLASMIC_RETICULUM_TUBULAR_NETWORK	RNF41	RAB10	ZFYVE27	EMD	REEP3	RAB3GAP1	RAB18	KPNB1	ASPH	PARP16	RTN4	ARV1	REEP1	STIM1	REEP5	REEP4
GOBP_PHOSPHATIDYLINOSITOL_PHOSPHORYLATION	http://www.gsea-msigdb.org/gsea/msigdb/cards/GOBP_PHOSPHATIDYLINOSITOL_PHOSPHORYLATION	BPNT1	CISH	SOCS4	PIP5KL1	TTC7B	SMG1	PIP5K1C	IPMK	FAM126B	SOCS7	IMPA1	IMPA2	INPP1	ITPKA	ITPKB	PIK3C2A	PIK3C2B	PIK3C3	PIK3CA	PIK3CB	PIK3CD	PIK3CG	PIK3R1	PIK3R2	PI4K2B	TTC7A	ITPKC	PIP5K1A	PIP5K1B	SLA2	FAM126A	PIK3R3	SOCS1	SOCS2	SOCS3	SOCS6	SOCS5
GOBP_NEURON_PROJECTION_EXTENSION_INVOLVED_IN_NEURON_PROJECTION_GUIDANCE	http://www.gsea-msigdb.org/gsea/msigdb/cards/GOBP_NEURON_PROJECTION_EXTENSION_INVOLVED_IN_NEURON_PROJECTION_GUIDANCE	SEMA3A	SEMA6C	SEMA6B	SEMA4F	SEMA4D	SEMA4B	SEMA3C	DSCAM	MEGF8	ALCAM	SEMA5B	SEMA4C	PLXNA3	SEMA3G	SEMA6A	SEMA4G	RYK	CXCL12	SEMA3F	SEMA4A	BMPR2	VEGFA	WNT3	SEMA3B	SEMA6D	SEMA7A	NRP1	SEMA5A	SLIT2	SEMA3E
HP_PERICARDIAL_EFFUSION	http://www.gsea-msigdb.org/gsea/msigdb/cards/HP_PERICARDIAL_EFFUSION	PMM2	LYST	ACADVL	CCBE1	ENPP1	ALG9	CDH23	DNASE1L3	SPP1	UQCRFS1	GBA	TSC1	TSC2	AEBP1	LMNA	KIAA1109	EPHB4	ABCC6	SMAD4	HLA-DRB1	SCARB2	STAT4	MAF	CLCNKB	FAT4	PLVAP	IRAK1	MYBPC3	ABCC9	PTPN14	ITK
GOBP_AXIS_ELONGATION	http://www.gsea-msigdb.org/gsea/msigdb/cards/GOBP_AXIS_ELONGATION	TRIM28	SPRY1	SPRY2	YAP1	RDH10	ESR1	FGF1	HOXD13	TNC	LRP6	SIX4	PTK7	SFRP1	SFRP2	SHH	WNT11	NKD1	MED12
GOBP_DETECTION_OF_STIMULUS_INVOLVED_IN_SENSORY_PERCEPTION	http://www.gsea-msigdb.org/gsea/msigdb/cards/GOBP_DETECTION_OF_STIMULUS_INVOLVED_IN_SENSORY_PERCEPTION	MMP24	CEP250	TMC1	TMC2	OR52J3	OR51A7	OR52R1	OR4C46	OR4B1	OR52K2	OR2D2	OR52W1	OR56A1	OR10AD1	OR4L1	OR4D2	CNGB1	OR7D4	OR7G1	OR2M3	OR2T12	OR2T11	OR10J5	COL11A1	RTP1	ADORA1	OR9A2	OR2A14	OR2F2	OR1L8	OR1N2	OR1N1	OR2AG1	CST4	OR6B3	STRC	OR56B4	EPHB1	NR2F6	OR4C16	OR4C11	OR5D14	OR5AS1	OR8K5	OR8H1	OR8J1	OR5M3	OR5AR1
GOBP_NEGATIVE_REGULATION_OF_INTRACELLULAR_STEROID_HORMONE_RECEPTOR_SIGNALING_PATHWAY	http://www.gsea-msigdb.org/gsea/msigdb/cards/GOBP_NEGATIVE_REGULATION_OF_INTRACELLULAR_STEROID_HORMONE_RECEPTOR_SIGNALING_PATHWAY	PHB2	CRY1	CRY2	DAB2	ZNF366	NR0B1	CNOT1	SIRT1	FOXP1	STRN3	HDAC1	ISL1	ARNTL	NODAL	CNOT2	ZBTB7A	PER1	PHB	VPS11	VPS18	SFRP1	SMARCA4	BRCA1	CALR	FOXH1	PIAS2	CLOCK	NCOR1	NCOR2
GOMF_GTPASE_ACTIVATOR_ACTIVITY	http://www.gsea-msigdb.org/gsea/msigdb/cards/GOMF_GTPASE_ACTIVATOR_ACTIVITY	DNM1L	TBC1D3G	PREB	RASA4	DLC1	CDC42EP2	VAV3	SEC23B	SEC23A	RGS14	GNB5	IQGAP2	RALBP1	TBC1D8	CHM	CHML	CHN1	CHN2	EVI5L	TAGAP	LRRK2	TBC1D16	IQGAP3	ARHGEF19	TBC1D20	STXBP5	ADPRH	RUNDC1	DOCK1	DOCK2	ECT2	FLCN	ARHGAP27	RANBP3L	ALDH1A1	RASA3	RAB3GAP1	TBC1D9B	ARHGAP26	SIPA1L3	TBC1D2B	TBC1D9	TBC1D1	TBC1D12	PLCB1	ARHGEF12	SRGAP2	SH3BP1
HP_DYSCALCULIA	http://www.gsea-msigdb.org/gsea/msigdb/cards/HP_DYSCALCULIA	TARDBP	CHMP2B	SQSTM1	VCP	PNKP	TMEM106B	C9orf72	TBK1	GRN	MAPT	NSD1	PSEN1	FUS	MAP1B	TREM2	SRY	CACNA1A
HP_GRAY_MATTER_HETEROTOPIA	http://www.gsea-msigdb.org/gsea/msigdb/cards/HP_GRAY_MATTER_HETEROTOPIA	FLNA	PDHB	FKRP	CEP63	ARFGEF2	KIAA1109	ARF1	POMGNT1	PYCR2	PHC1	CEP152	TUBA1A	ASPM	FGFR3	NEDD4L	COPB2	GMPPB	ANKRD11	KATNB1	KIF14	STIL	TMEM107	HYLS1	CDK6	METTL5	DHCR7	ASXL1	ARMC9	POMT1	PTEN	USP18	TMTC3	CSF1R	PEX1	AKT1	CENPJ	PAFAH1B1	SASS6	MAN1B1	MLH1	SLC25A24	TBC1D24	MED12	DCX	CDH2	LAMA1	FAT4	TUBGCP2
HP_FLARED_METAPHYSIS	http://www.gsea-msigdb.org/gsea/msigdb/cards/HP_FLARED_METAPHYSIS	PTDSS1	FGFR3	COL10A1	KIF22	B3GALT6	FLNA	SLC39A13	COL2A1	B3GAT3	RUNX2	CHST3	PEX7	TRPV4	SH3PXD2B	TCIRG1	OSTM1	FAM111A	ERCC1	LBR	COL11A2	COG4	NANS	NPR2	B4GALT7	EZH2	XYLT1	VAC14
HP_TYPE_1_MUSCLE_FIBER_PREDOMINANCE	http://www.gsea-msigdb.org/gsea/msigdb/cards/HP_TYPE_1_MUSCLE_FIBER_PREDOMINANCE	MUSK	TNNT1	GFPT1	TTN	DPAGT1	CHRNE	COL6A1	COL6A2	ALG2	GMPPB	MTMR14	NEB	COL6A3	LAMB2	TPM2	ACTN2	RYR1	TPM3	MYH7	CHRNB1	LMOD3	DNM2	PNPT1	COL13A1	POMT1	KCNA1	CFL2	MYF6	AGRN	BIN1	RAPSN	ALG14	COLQ	FXR1
GOBP_ICOSANOID_BIOSYNTHETIC_PROCESS	http://www.gsea-msigdb.org/gsea/msigdb/cards/GOBP_ICOSANOID_BIOSYNTHETIC_PROCESS	PTGES3	GGT6	CYP2C8	CYP4A11	EDN1	EDN2	FABP5	SIRT1	ALOX5	ALOX5AP	GGT1	GGTA1	ANXA1	IL1B	FADS1	LTA4H	LTC4S	MGST2	MGST3	MIF	PLA2G3	PNPLA8	PLA2G4A	AVP	AVPR1A	PTGDS	PTGS1	PTGS2	SYK	TBXAS1	GGT2	PTGES2	AKR1C3	CBR1	CD74
GOBP_NEGATIVE_CHEMOTAXIS	http://www.gsea-msigdb.org/gsea/msigdb/cards/GOBP_NEGATIVE_CHEMOTAXIS	SEMA3A	SEMA6C	SEMA6B	SEMA4F	SEMA4D	SEMA4B	SEMA3C	DPP4	FLRT2	NRG1	APOA1	ITGAV	ITGB3	RHOA	PDGFA	SEMA5B	SEMA4C	PLXNA3	SEMA3G	LRTM1	SEMA6A	SEMA4G	LGR6	RYK	SEMA3F	SEMA4A	LRTM2	SEMA3B	SEMA6D	SEMA7A	UNC5C	SEMA5A	SLIT2	NTN1	SEMA3E
GOMF_MANNOSYLTRANSFERASE_ACTIVITY	http://www.gsea-msigdb.org/gsea/msigdb/cards/GOMF_MANNOSYLTRANSFERASE_ACTIVITY	ALG3	POMT1	DPY19L3	TMTC2	TMTC3	DPY19L1	SDF2L1	DPY19L2	DPY19L4	POMT2	ALG11	PIGV	ALG1	ALG8	ALG12	ALG9	PIGZ	TMTC4	ALG2	DPM1	PIGM	PIGB
HP_CONGENITAL_MUSCULAR_DYSTROPHY	http://www.gsea-msigdb.org/gsea/msigdb/cards/HP_CONGENITAL_MUSCULAR_DYSTROPHY	COL12A1	POMT2	FKRP	MYH7	GMPPB	LAMA2	POMT1	LMNA	COL6A1	COL6A2	POMGNT1	CHKB	COL6A3	ITGA7	TTN
GOBP_PROTEIN_POLYMERIZATION	http://www.gsea-msigdb.org/gsea/msigdb/cards/GOBP_PROTEIN_POLYMERIZATION	RANBP9	DNM1L	ARPC5	ARPC4	ARPC3	ARPC1B	ACTR3	ACTR2	ARPC2	AKAP9	ABI2	WASF2	CCL26	TUBGCP3	CDC42EP2	HAX1	BAIAP2	ARPC1A	ARFGEF1	CDC42EP3	AVIL	NCKAP1	IQGAP2	WASF3	TUBGCP2	UBE2C	STMN2	TPPP	TRIOBP	CDC42EP1	CORO1A	FAM107A	TUBGCP5	TRIM6	ADD1	ADD2	ADD3	CCR7	CHMP4B	JMY	MTPN	CSNK1D	CTNNA2	CAMSAP1	DBN1	DCTN1	DIAPH1	DNM2
GOMF_NON_MEMBRANE_SPANNING_PROTEIN_TYROSINE_KINASE_ACTIVITY	http://www.gsea-msigdb.org/gsea/msigdb/cards/GOMF_NON_MEMBRANE_SPANNING_PROTEIN_TYROSINE_KINASE_ACTIVITY	TNK2	CLK1	CSK	DYRK1A	PTK2B	FER	FES	FGR	ABL1	FYN	ABL2	HCK	ITK	JAK1	JAK2	JAK3	LCK	LYN	MATK	STYK1	PRKCD	EIF2AK2	PTK2	PTK6	BLK	SLA	BMX	SRC	SRMS	SYK	BTK	TEC	TXK	TYK2	WEE1	YES1	ZAP70	STK16	RIPK2	BAZ1B	MELK
GOBP_REGULATION_OF_CELL_SUBSTRATE_ADHESION	http://www.gsea-msigdb.org/gsea/msigdb/cards/GOBP_REGULATION_OF_CELL_SUBSTRATE_ADHESION	EDIL3	ARPC2	CDK6	CDKN2A	CORO2B	DLC1	CIB1	AGR2	OLFM4	PDPN	POSTN	TRIOBP	EMILIN1	FAM107A	CCR7	COL1A1	COL8A1	EGFLAM	CRK	CRKL	DAG1	DAPK3	DNM2	DOCK1	JAG1	ECM2	DUSP3	EFNA5	UNC13D	EMP2	EPHA1	EPHA3	PTK2B	FBLN1	FBLN2	FGA	FGB	FOXF1	CLASP2	FLNA	CLASP1	MACF1	CORO1C	ALOX15	ABL1	GBP1	GCNT2	GREM1
GOBP_PHOSPHATIDYLSERINE_METABOLIC_PROCESS	http://www.gsea-msigdb.org/gsea/msigdb/cards/GOBP_PHOSPHATIDYLSERINE_METABOLIC_PROCESS	PLA2G4B	SERINC3	OSBPL5	OSBPL8	OSBPL10	PLA2G4E	MBOAT2	SERINC5	ABHD12	PLA2G2D	PLA2G4D	PLA2G2E	SERINC2	SLC27A1	PLA2G3	PLA2G2A	PLA2G4A	PLSCR1	SERINC1	PTDSS2	PLA2G12A	PLA2G10	PTDSS1
HP_HYPOPLASIA_OF_THE_ODONTOID_PROCESS	http://www.gsea-msigdb.org/gsea/msigdb/cards/HP_HYPOPLASIA_OF_THE_ODONTOID_PROCESS	GALNS	IDUA	DYM	TRAPPC2	EIF2AK3	COL2A1	BGN	GNPTAB	TRPV4	GLB1	EXTL3	NFIX	AIFM1	FLNB	COG4	GUSB	ARSB	RAB33B	LFNG
GOBP_POSITIVE_REGULATION_OF_CYTOSKELETON_ORGANIZATION	http://www.gsea-msigdb.org/gsea/msigdb/cards/GOBP_POSITIVE_REGULATION_OF_CYTOSKELETON_ORGANIZATION	ARPC5	ARPC4	ARPC3	ARPC1B	ACTR3	ACTR2	ARPC2	AKAP9	ABI2	WASF2	SORBS3	CDK5	KATNB1	CCL26	RAPGEF3	CDC42EP2	HAX1	BAIAP2	ARPC1A	CDC42EP3	SPAG5	CFL2	PLK4	NES	NCKAP1	IQGAP2	WASF3	CCL27	DSTN	STMN2	CDC42EP1	CORO1A	SYNPO	CCR7	JMY	CTNNA2	DCTN1	SYNPO2	DYNC1H1	EDN1	CTTN	EPHA1	F2RL1	PTK2B	FER	FES	MAPK15	PPM1E
GOBP_FOCAL_ADHESION_ASSEMBLY	http://www.gsea-msigdb.org/gsea/msigdb/cards/GOBP_FOCAL_ADHESION_ASSEMBLY	CORO2B	DLC1	TESK2	SORBS1	FAM107A	DAPK3	DUSP3	EFNA5	CTTN	EPHA3	PTK2B	CLASP2	CLASP1	MACF1	CORO1C	ABL1	GREM1	ITGA2	KDR	RHOA	LIMS1	LRP1	SMAD3	MMP14	MYOC	PDPK1	BCAS3	RCC2	DUSP22	PTEN	PTK2	EPB41L5	PTPRA	PTPRJ	PTPRK	RAC1	BCL2	ROCK1	BCR	S100A10	SFRP1	SLC9A1	SRC	TEK	THBS1	ACTG1	TRIP6	TSC1
GOCC_EXTRINSIC_COMPONENT_OF_MEMBRANE	http://www.gsea-msigdb.org/gsea/msigdb/cards/GOCC_EXTRINSIC_COMPONENT_OF_MEMBRANE	CDH2	BCL2L11	CDH6	CDH7	CDH9	CDH11	CDH15	FARP1	TNK2	COQ7	SEC23A	GNA13	GNB5	AP4B1	WDR45	PACSIN2	MGLL	CISH	SOCS4	WDR81	CNR2	CNTFR	STXBP5	CRKL	CTNNA1	CTNNA2	CTNNB1	CTNND1	CYLD	DEFB1	DLG4	DMBT1	TOR1A	AKT1	PTK2B	FCN1	FER	FES	FGR	FKBP1A	AAK1	CNKSR2	RPH3A	WDFY3	SARM1	VPS13A	FOLR3	PIK3R5
GOBP_PLACENTA_BLOOD_VESSEL_DEVELOPMENT	http://www.gsea-msigdb.org/gsea/msigdb/cards/GOBP_PLACENTA_BLOOD_VESSEL_DEVELOPMENT	TMED2	AKT1	VASH1	HEY1	HEY2	FBXW8	RBPJ	ITGB8	JUNB	NOTCH2	NSDHL	PKD1	PKD2	MAPK1	MAP2K1	OVOL2	RBM15	SPINT1	NR2F2	WNT2	FZD5	FOSL1	SOCS3
GOBP_ERYTHROCYTE_DEVELOPMENT	http://www.gsea-msigdb.org/gsea/msigdb/cards/GOBP_ERYTHROCYTE_DEVELOPMENT	MAEA	KLF2	EPB42	ERCC2	ALAS1	ALAS2	BRD1	G6PD	GATA1	TMOD3	SLC11A2	ZBTB7A	LYAR	ARID4A	BCL6	RPS6	SLC4A1	BPGM	SRF	TAL1	L3MBTL3
GOMF_WNT_PROTEIN_BINDING	http://www.gsea-msigdb.org/gsea/msigdb/cards/GOMF_WNT_PROTEIN_BINDING	FZD10	CTHRC1	APCDD1	FRZB	FZD2	LRP6	LRP5	PTPRO	RYK	SFRP1	SFRP2	PORCN	FZD5	FZD3	FZD1	FZD6	FZD7	FZD8	FZD9	RECK
GOBP_OLEFINIC_COMPOUND_METABOLIC_PROCESS	http://www.gsea-msigdb.org/gsea/msigdb/cards/GOBP_OLEFINIC_COMPOUND_METABOLIC_PROCESS	ACOT8	PLA2G4B	DHRS9	PTGES3	AKR1C4	RDH13	MGLL	CYP2U1	CLCN2	ADM	CYP1A1	CYP1A2	CYP1B1	CYP2A7	CYP2A13	CYP2C19	CYP2C8	CYP2C18	CYP2D6	CYP2E1	CYP2F1	CYP2J2	RDH10	CYP4A11	CYP11A1	CYP11B2	CYP17A1	DGKQ	EGR1	EPHX1	EPHX2	ABCD1	FAAH	ACSL1	ALOX12	ALOX5	ALOX15	ALOX15B	DKKL1	DKK3	GPX1	GPX4	GRIN1	GSTM2	GSTP1	CYP2S1	ACAA1	HSD17B1
HP_DELAYED_PUBERTY	http://www.gsea-msigdb.org/gsea/msigdb/cards/HP_DELAYED_PUBERTY	BNC1	STAT1	SLC37A4	SMPD1	CYP11A1	TBX3	NUP107	WFS1	PROP1	HESX1	PPP1R15B	ALMS1	GBA	DUSP6	LHX4	FGF17	USP9X	PROKR2	FLII	CDH23	POLR3A	CTNS	IL17RD	MAGEL2	RAI1	TAF13	OCRL	HDAC8	CTNNB1	SNRPN	SLC29A3	IGFALS	VPS13B	MRPS22	SLC25A13	NDN	RBM28	TGFB1	SEMA3E	POLR3H	PHKA2	WT1	GPR161	ALDOA	G6PC	DEAF1	TRIP4	GATA4
GOBP_SENSORY_PERCEPTION_OF_CHEMICAL_STIMULUS	http://www.gsea-msigdb.org/gsea/msigdb/cards/GOBP_SENSORY_PERCEPTION_OF_CHEMICAL_STIMULUS	ADCY3	OR52J3	OR51A7	OR52R1	OR4C46	OR4B1	OR52K2	OR2D2	OR52W1	OR56A1	OR10AD1	OR4L1	SLC24A4	OR4D2	CNGB1	OR7D4	OR7G1	CNGA2	CNGA4	OR2M3	OR2T12	OR2T11	OR10J5	RTP1	OR9A2	OR2A14	OR2F2	OR1L8	OR1N2	OR1N1	OR2AG1	CST4	OR6B3	OR56B4	OR4C16	OR4C11	OR5D14	OR5AS1	OR8K5	OR8H1	OR8J1	OR5M3	OR5AR1	OR8B12	OR10S1	OR4D5	OR6Q1	OR9I1
GOBP_REGULATION_OF_MACROPHAGE_CHEMOTAXIS	http://www.gsea-msigdb.org/gsea/msigdb/cards/GOBP_REGULATION_OF_MACROPHAGE_CHEMOTAXIS	CMKLR1	CSF1R	DDT	PTK2B	MDK	MIF	MST1	MAPK1	MAPK3	SLAMF8	PTK2	MTUS1	RARRES2	CCL5	THBS1	C3AR1	C5	C5AR1	MMP28	TNFSF18
GOBP_REGULATION_OF_WATER_LOSS_VIA_SKIN	http://www.gsea-msigdb.org/gsea/msigdb/cards/GOBP_REGULATION_OF_WATER_LOSS_VIA_SKIN	CLDN4	ALOX12	GBA	GRHL1	KRT1	KRT16	STMN1	LSR	CYP26B1	ALOXE3	ELOVL1	SRF	UGCG	TMEM79	CLDN1
HP_BROAD_BASED_GAIT	http://www.gsea-msigdb.org/gsea/msigdb/cards/HP_BROAD_BASED_GAIT	SATB2	RBM10	PEX5	SNX14	CHD3	MAN1B1	XRCC4	TRPV4	SHANK3	DEAF1	PACS2	CUL4B	GBA2	TRIM2	SGCB	TBP	PPP1R15B	GALC	GPT2	ITPR1	ATCAY	WDR26	DDX3X	DYRK1A	TBC1D23	SMS	ATP10A	RAI1	PPM1D	MYOT	RNF113A	TOP3A	SIM1	THRA	DLAT	BCORL1	KCND3	HACE1	GBA	ACTL6B	PIGL	ZSWIM6	UBE3A	CDK10	PURA	CAD	SGCG	SNRPN
GOCC_BRUSH_BORDER	http://www.gsea-msigdb.org/gsea/msigdb/cards/GOCC_BRUSH_BORDER	DNM1L	ACTR3	RGS19	PEMT	GNA13	GIPC1	SLC17A3	SLC27A4	SLC7A9	CLIC1	ADD3	ABCC2	TRPM6	SLC34A3	PLB1	DRD5	LCTL	FLII	FLNA	FOLR1	B4GALT1	SNX5	GNA12	NPC1L1	HSP90AB1	SLC6A18	AQP1	ITPR3	KCNK1	MME	MYO1B	MYH9	MYL6	MYO1A	MYO1C	MYO1D	MYO1E	MYO7B	SLC11A2	DCXR	LIMA1	PDZK1	ATP8B1	PLS1	ATP7A	SLC38A2	ITLN1	PEX19
GOMF_MICROFILAMENT_MOTOR_ACTIVITY	http://www.gsea-msigdb.org/gsea/msigdb/cards/GOMF_MICROFILAMENT_MOTOR_ACTIVITY	MYO1B	MYO1F	MYH3	MYH4	MYH6	MYH7	MYH9	MYH10	MYO1A	MYO1C	MYO1D	MYO1E	MYO5A	MYO5B	MYO7A	MYO7B	MYO9B	MYO10	MYO5C	MYO1G
GOBP_INFLAMMATORY_CELL_APOPTOTIC_PROCESS	http://www.gsea-msigdb.org/gsea/msigdb/cards/GOBP_INFLAMMATORY_CELL_APOPTOTIC_PROCESS	ZMPSTE24	CDKN2A	CTSL	SIRT1	GHSR	ANXA1	FASLG	IL6	IRF3	IRF7	ITPKB	MEF2C	PIK3CB	PIK3CD	TCP1
GOBP_REGULATION_OF_GTPASE_ACTIVITY	http://www.gsea-msigdb.org/gsea/msigdb/cards/GOBP_REGULATION_OF_GTPASE_ACTIVITY	DNM1L	TBC1D3G	PREB	RASGRP1	PLXNC1	RASA4	TNK2	RASGRP2	SPRY1	SPRY2	NET1	CCL26	DLC1	RAPGEF3	CDC42EP2	VAV3	SEC23B	SEC23A	SEMA4D	ARFGEF1	RGS14	GNB5	IQGAP2	RALBP1	TMED2	MAPRE2	SLC27A4	TBC1D8	BVES	CHM	FZD10	CHML	CHN1	CHN2	EVI5L	ADCYAP1	TAGAP	LRRK2	FGD4	TRAPPC6B	CCR7	TBC1D16	IQGAP3	ARHGEF19	TBC1D20	CPEB2	STXBP5	CRK
GOBP_POSITIVE_REGULATION_OF_CELL_SUBSTRATE_ADHESION	http://www.gsea-msigdb.org/gsea/msigdb/cards/GOBP_POSITIVE_REGULATION_OF_CELL_SUBSTRATE_ADHESION	EDIL3	ARPC2	CDK6	CIB1	AGR2	OLFM4	TRIOBP	EMILIN1	CCR7	COL8A1	EGFLAM	CRK	CRKL	DAG1	DNM2	DOCK1	ECM2	UNC13D	EMP2	EPHA1	PTK2B	FBLN2	FGA	FGB	FOXF1	FLNA	ALOX15	ABL1	DISC1	GSK3B	EFEMP2	APOA1	ILK	ITGA6	ITGA3	ITGA5	JAK2	JUP	KDR	LIMS1	ARL2	SMAD3	MDK	MYOC	CEACAM6	NEDD9	NID1	NPY2R
GOCC_ACTIN_FILAMENT	http://www.gsea-msigdb.org/gsea/msigdb/cards/GOCC_ACTIN_FILAMENT	ARPC3	PDLIM5	GAS2L1	AVIL	NCKAP1	KPTN	CORO1A	LDB3	AMOT	DAPK3	DBN1	DPYSL3	AIF1	MARK2	CTTN	PALLD	FLNA	COBL	EHBP1	COTL1	RHOQ	CD2AP	GAS2L2	FYN	LMOD1	PDLIM3	GAS2L3	DBNL	ANXA1	HCK	HCLS1	LCP1	MYO1B	MYO1A	MYO1C	MYO5A	MYO9B	PAK1	PAWR	PKD2	PLS1	PLS3	GDPD2	GNG12	DUSP22	CORO1B	SHROOM4	VPS18
GOBP_RESPONSE_TO_COCAINE	http://www.gsea-msigdb.org/gsea/msigdb/cards/GOBP_RESPONSE_TO_COCAINE	HDAC5	CDK5	CNR1	CRH	CRHBP	DNM2	DNMT3A	DNMT3B	ABAT	DRD3	DRD4	DRD5	EN1	PTK2B	CACNG4	HDAC2	HNMT	HSPA5	HSP90AB1	HTR2A	HTR3A	OPRM1	OXTR	RGS4	SMPD1	TACR3	TIAM1	UBE3A	PPP1R1B	FADD	CCNA2	EFTUD2	HOMER2
GOBP_B_CELL_APOPTOTIC_PROCESS	http://www.gsea-msigdb.org/gsea/msigdb/cards/GOBP_B_CELL_APOPTOTIC_PROCESS	ADA	BCL2L11	TRAF3IP2	CRKL	NOC2L	FOXP1	TNFRSF21	IL10	LYN	PKN1	SLC39A10	PTEN	BAK1	BAX	BCL6	BLK	BTK	IRS2	BCL10	AURKB	ORMDL3	CD74
GOBP_RETROGRADE_TRANSPORT_ENDOSOME_TO_PLASMA_MEMBRANE	http://www.gsea-msigdb.org/gsea/msigdb/cards/GOBP_RETROGRADE_TRANSPORT_ENDOSOME_TO_PLASMA_MEMBRANE	VPS39	SCRIB	CCDC22	RAB8A	ZDHHC2	VPS29	VPS35	GRIPAP1	ANKRD50	GRIP2	SNX27	ANKRD27	RAB11A	RAB11B	VPS26A	SNX17
GOBP_REGULATION_OF_RECEPTOR_BINDING	http://www.gsea-msigdb.org/gsea/msigdb/cards/GOBP_REGULATION_OF_RECEPTOR_BINDING	RUVBL2	PLCL2	PCSK9	ANXA2	IL10	MMP9	NKX3-1	ATP2A2	ATP2A3	LEF1	PLCL1	B2M	PTPRF	BDNF	PHLDA2	ADAM15	NRP1	NOG	ADIPOQ
HP_ABNORMALITY_OF_THE_GALLBLADDER	http://www.gsea-msigdb.org/gsea/msigdb/cards/HP_ABNORMALITY_OF_THE_GALLBLADDER	ANK1	CLIP2	MST1	GYPC	SMPD1	CYP7A1	ARSA	SEC23B	SCNN1A	BPGM	SPTB	SMAD4	NR1H4	F5	LETM1	SPTA1	EPB42	HBB	COMT	GPC1	ABCB11	GPI	ABCG8	MED25	SEC24C	UROS	GBA	HK1	GTF2IRD1	GTF2I	BLVRA	ENG	PFKM	RREB1	RFC2	CYP27A1	HIRA	SCNN1G	SCNN1B	TPI1	FOXF1	GPR35	PSAP	PEX19	ABCB4	ALAS2	TBL2	ALDOA
HP_MULTIFOCAL_EPILEPTIFORM_DISCHARGES	http://www.gsea-msigdb.org/gsea/msigdb/cards/HP_MULTIFOCAL_EPILEPTIFORM_DISCHARGES	ST3GAL5	DCPS	NSUN2	IQSEC1	GNAO1	CDKL5	GNB1	PCDH19	SLC45A1	PIGT	DOCK7	SLC25A22	CC2D1A	ST3GAL3	C12orf4	KCNA1	CLIP1	HNMT	CASK	TRIM8	PIGQ	RSRC1	NDST1	GABRG2	FBXO31	MED25	MYD88	SLC25A10	GRIK2	STXBP1	ARX	B3GALNT2	PGAP1	SCN1B	CRBN	ACTL6B	NEUROD2	KCNMA1	MAN1B1	TNIK	PRSS12	DMXL2	LINS1	CLTCL1	PIGC	CRADD	ZC3H14	LMAN2L
GOMF_VOLTAGE_GATED_CATION_CHANNEL_ACTIVITY	http://www.gsea-msigdb.org/gsea/msigdb/cards/GOMF_VOLTAGE_GATED_CATION_CHANNEL_ACTIVITY	KCNE3	HCN4	ABCC9	CDK5	CACNG3	GRIN3B	CATSPER1	TMC1	TMC2	LRRC38	CNR1	KCNH8	PTK2B	TPCN2	KCNH4	KCNH3	KCNG2	CACNG5	CACNG4	GRIN1	GRIN2A	GRIN2B	KCNIP2	KCNK18	HCN1	ITGAV	KCNA1	KCNA3	KCNA6	KCNB1	KCND1	KCND3	KCNE1	KCNG1	KCNH2	KCNJ1	KCNJ2	KCNJ5	KCNJ8	KCNJ9	KCNJ10	KCNJ13	KCNJ14	KCNJ15	KCNJ16	KCNK1	KCNK3	KCNMA1
GOMF_AMIDE_TRANSMEMBRANE_TRANSPORTER_ACTIVITY	http://www.gsea-msigdb.org/gsea/msigdb/cards/GOMF_AMIDE_TRANSMEMBRANE_TRANSPORTER_ACTIVITY	TIMM23	ABCC5	TIMM17B	TIMM17A	TOMM40	SLC19A2	TMED10	SEC63	SLC15A4	ABCA1	ABCD1	ABCB9	SEC61G	SEC61A1	TIMM22	AQP3	AQP7	AQP9	SLC27A1	BLOC1S3	MCL1	ABCC1	SLC15A3	TOMM7	SEC61A2	AZGP1	TOMM22	SLC13A3	SLC14A1	SLC15A1	SLC15A2	SLC19A1	TAP1	TAP2	TAPBP	SLC14A2	TOMM40L	DISP1	SLC5A6	AQP10	SLC33A1	SLC38A5	TOMM20
GOBP_UNSATURATED_FATTY_ACID_METABOLIC_PROCESS	http://www.gsea-msigdb.org/gsea/msigdb/cards/GOBP_UNSATURATED_FATTY_ACID_METABOLIC_PROCESS	ACOT8	PLA2G4B	PTGES3	AKR1C4	CYP4F8	MGLL	CYP2U1	CYP1A1	CYP1A2	CYP1B1	CYP2A7	CYP2A13	CYP2C19	CYP2C8	CYP2C18	CYP2D6	CYP2E1	CYP2F1	CYP2J2	CYP4A11	EDN1	EDN2	EPHX1	EPHX2	ABCD1	FAAH	FABP5	ACSL1	ABCD2	SIRT1	ALOX12	ALOX5	ALOX15	ALOX15B	DECR2	ZADH2	GPX1	GPX4	GSTM1	GSTM2	GSTP1	CYP2S1	ACAA1	ANXA1	HPGD	HSD17B4	IL1B	FADS1
HP_PROLONGED_BLEEDING_TIME	http://www.gsea-msigdb.org/gsea/msigdb/cards/HP_PROLONGED_BLEEDING_TIME	ITGB3	CD36	GP1BA	SLC35A1	VWF	ITGA2B	GP9	RUNX1	WIPF1	ITGB4	WAS	HPS5	MPL	GATA1	AGGF1	CALR	F5	TP53	GATA2	TEK	GP1BB	AP3B1	SOS1	COL1A1	GP6	RASGRP2	COL5A1	MYH9	RIN2	NF1	HPS6	NBEAL2	GFI1B	JAK2	MAP2K2	HPS1
GOBP_REGULATION_OF_PROTEIN_TARGETING_TO_MEMBRANE	http://www.gsea-msigdb.org/gsea/msigdb/cards/GOBP_REGULATION_OF_PROTEIN_TARGETING_TO_MEMBRANE	CDK5	CIB1	STOM	ERBB2	AKT2	FYN	GDI1	ANK3	HRAS	ITGAM	ITGB2	KCNB1	KCNE1	MYO1C	PAK1	FIS1	PDZK1	PRNP	CACNB3	CDK5R1	ITGB1BP1
GOBP_PHOSPHATIDIC_ACID_METABOLIC_PROCESS	http://www.gsea-msigdb.org/gsea/msigdb/cards/GOBP_PHOSPHATIDIC_ACID_METABOLIC_PROCESS	PLA2G4B	AGPAT1	AGPAT2	DGKA	DGKG	DGKH	DGKQ	LIPH	GPD1L	DDHD2	ALPI	PLA2G2D	PLA2G4D	PLA2G2E	SLC27A1	PLA2G3	ABHD5	ACP6	PLA2G2A	PLA2G4A	PLD1	PLD2	AGPAT5	AGPAT3	AGPAT4	GPAM	ABHD4	ABHD8	DDHD1	PLA2G12A	PLA2G6	PLA2G10	GNPAT	DGKZ	DGKE	DGKD	NR1H4
GOBP_VASCULAR_ENDOTHELIAL_GROWTH_FACTOR_SIGNALING_PATHWAY	http://www.gsea-msigdb.org/gsea/msigdb/cards/GOBP_VASCULAR_ENDOTHELIAL_GROWTH_FACTOR_SIGNALING_PATHWAY	SPRY2	NUS1	CCBE1	DCN	FOXC1	FLT3	FLT4	TSPAN12	GAB1	PRKD2	DLL1	HSPB1	IL12A	KDR	MYO1C	PDGFRA	PDGFRB	PIK3CA	PIK3CB	PIK3CD	SEMA6A	VEGFA	VEGFB	NRP1	CD63
GOBP_SCHWANN_CELL_DIFFERENTIATION	http://www.gsea-msigdb.org/gsea/msigdb/cards/GOBP_SCHWANN_CELL_DIFFERENTIATION	CDK5	NDRG1	DAG1	EGR2	ERBB3	AKT1	AKT2	SIRT2	DICER1	GPC1	ITGB4	LAMA2	LAMB2	MYOC	NAB1	NAB2	NF1	NTRK2	POU3F2	PARD3	PRX	RELA	MPP5	SKI	SOD1	SH3TC2	CNTNAP1	ARHGEF10	MED12
GOBP_NEGATIVE_REGULATION_OF_PEPTIDE_HORMONE_SECRETION	http://www.gsea-msigdb.org/gsea/msigdb/cards/GOBP_NEGATIVE_REGULATION_OF_PEPTIDE_HORMONE_SECRETION	CHGA	FAM3D	CRH	CRHBP	ADRA2A	FKBP1B	SIRT4	GHSR	INHBB	IRS1	KCNB1	LEP	PIM3	MTNR1B	GHRL	PFKL	PPP3CA	ENY2	PSMD9	PTPN11	REST	SFRP1	SREBF1	UCP2	KLF7	NPFF	KALRN	MIDN	SYTL4
GOMF_ENZYME_ACTIVATOR_ACTIVITY	http://www.gsea-msigdb.org/gsea/msigdb/cards/GOMF_ENZYME_ACTIVATOR_ACTIVITY	ABI1	TANK	CD24	DNAJB6	SAE1	DNM1L	TBC1D3G	PREB	RASA4	PSME3	PSMD14	SPRY2	CDKN1A	DNAJA2	NOD1	DLC1	CDC42EP2	VAV3	SEC23B	SEC23A	PITRM1	AHSA1	RGS14	GNB5	CTSC	IQGAP2	NOXA1	FRS2	CLPX	MALT1	MMP24	DBF4	RALBP1	ADRM1	DNAJB4	TBC1D8	CHM	CHML	CHN1	POLG2	CHN2	PARK7	EVI5L	CKS1B	CKS2	TAGAP	LRRK2	NOXO1
GOCC_LAMELLIPODIUM	http://www.gsea-msigdb.org/gsea/msigdb/cards/GOCC_LAMELLIPODIUM	CDH2	ABI1	ARPC5	ARPC3	ACTR3	ACTR2	ARPC2	ABI2	WASF2	CDK5	FLOT1	TUBB3	RAPGEF3	HAX1	CIB1	PDPN	IGF2BP1	AVIL	CFL1	NCKAP1	IQGAP2	WASF3	STMN2	KPTN	CORO1A	KLHL2	RAB3IP	FGD4	PLEKHH2	CSPG4	CTNNA1	CTNND1	AMOT	DAG1	DBN1	DDX3X	DNM2	DPP4	DPYSL3	AIF1	CTTN	STX2	AKT1	PTK2B	FAP	SPATA13	FGD2	FER
HP_DISTAL_SENSORY_IMPAIRMENT	http://www.gsea-msigdb.org/gsea/msigdb/cards/HP_DISTAL_SENSORY_IMPAIRMENT	MPZ	SCYL1	SBF2	PMP22	TDP1	ABHD12	NAGA	GDAP1	AIFM1	MFN2	BAG3	SETX	RASA1	TRPV4	KIF5A	MME	PRPS1	FBLN5	BSCL2	REEP1	POLG	PDK3	PIK3R5	ATP13A2	COX6A1	NDRG1	LITAF	GJB1	SOX10	RAI1	IGHMBP2	VCP	MCM3AP	FGD4	PEX10	DHH	SBF1	XRCC1	GAN	SAMD9L	NEFL	HK1	CCT5	DNM2	SPTLC2	MSTO1	DARS2	NEFH
GOMF_EXOPEPTIDASE_ACTIVITY	http://www.gsea-msigdb.org/gsea/msigdb/cards/GOMF_EXOPEPTIDASE_ACTIVITY	NAALAD2	NAALADL1	DPP3	ZMPSTE24	CTSC	METAP2	CPXM2	TPP1	NUDT16	CPA3	CPB1	CPD	CPM	CTSH	CTSZ	DPEP1	DPP4	F11	FAP	VASH1	METAP1	AGTPBP1	FOLH1	DNPEP	ANPEP	DPP7	HPN	LNPEP	LTA4H	MME	MMP14	MMP15	MMP17	LAP3	PEPD	CPVL	DPP8	PRCP	CNDP2	RNPEPL1	ACE2	SCPEP1	RNPEP	XPNPEP3	DPEP2	DPEP3	BLMH	TPP2
GOBP_ADHERENS_JUNCTION_ORGANIZATION	http://www.gsea-msigdb.org/gsea/msigdb/cards/GOBP_ADHERENS_JUNCTION_ORGANIZATION	CDH2	CDH6	CDH7	CDH9	CDH11	CDH15	ADAM10	RAMP2	ADD1	PLEKHA7	CSK	CTNNA1	CTNNB1	CTNND1	DSP	EPHA4	PIP5K1C	PTPN23	ANG	CDH20	JUP	KIFC3	SMAD7	PAK2	PVR	RDX	ACTB	CDH22	BMP6	SRC	TBCD	VCL	VEGFA	ZNF703	JAM3	DCHS1	NUMB	NUMBL	CDC42	CDH1
GOBP_DETECTION_OF_CHEMICAL_STIMULUS	http://www.gsea-msigdb.org/gsea/msigdb/cards/GOBP_DETECTION_OF_CHEMICAL_STIMULUS	KCNMB2	TLR6	OR52J3	OR51A7	OR52R1	OR4C46	OR4B1	OR52K2	OR2D2	OR52W1	OR56A1	OR10AD1	OR4L1	OR4D2	OR7D4	OR7G1	OR2M3	OR2T12	OR2T11	OR10J5	RTP1	OR9A2	OR2A14	OR2F2	OR1L8	OR1N2	OR1N1	OR2AG1	CST4	OR6B3	DMBT1	OR56B4	OR4C16	OR4C11	OR5D14	OR5AS1	OR8K5	OR8H1	OR8J1	OR5M3	OR5AR1	OR8B12	OR10S1	OR4D5	OR6Q1	OR9I1	OR1S2	OR5B21
GOBP_POSITIVE_REGULATION_OF_ACTIN_CYTOSKELETON_REORGANIZATION	http://www.gsea-msigdb.org/gsea/msigdb/cards/GOBP_POSITIVE_REGULATION_OF_ACTIN_CYTOSKELETON_REORGANIZATION	CDK5	HAX1	BAIAP2	CCL27	FES	ABL1	HCK	HCLS1	HRAS	NTF3	NTRK3	BCAS3	TEK	BAIAP2L2	NRP1	CDC42
HP_LIMITED_ELBOW_EXTENSION	http://www.gsea-msigdb.org/gsea/msigdb/cards/HP_LIMITED_ELBOW_EXTENSION	ITCH	LMX1B	FLNA	COL2A1	STAG1	FGFR3	BGN	NIPBL	FZD2	RSPRY1	CLCF1	CRLF1	SF3B4	HDAC8	HUWE1	KCNK9	FLNB	MAPK1	GPC6	NPR2	MED12	OPA3	ATP7A	EZH2	PPP2R3C
GOBP_REGULATION_OF_PHOSPHOLIPID_METABOLIC_PROCESS	http://www.gsea-msigdb.org/gsea/msigdb/cards/GOBP_REGULATION_OF_PHOSPHOLIPID_METABOLIC_PROCESS	PHB2	DNAJC19	ABCA2	ABCA3	ACSL3	RAB38	GNB3	STOML2	HTR2A	HTR2C	ENPP7	APOC1	IDH1	APOC2	ARF1	SLC27A1	LDLR	PDGFA	PDGFB	PRKCD	MTMR9	CAPN2	MTMR1	MTMR3	MTMR2	MTMR4	SCARB1	NR1H4
GOBP_NOTCH_SIGNALING_PATHWAY	http://www.gsea-msigdb.org/gsea/msigdb/cards/GOBP_NOTCH_SIGNALING_PATHWAY	CDH6	TSPAN5	ADAM10	YAP1	CEBPA	POSTN	WWP2	PDCD10	DTX2	CREBBP	GATA5	MIB2	MESP2	DTX3L	CFD	DLX1	DLX2	JAG1	DTX1	EGF	EGFR	DTX3	EP300	AKT1	ETV2	FCER2	AAK1	EPN2	SNW1	FOXC1	SPEN	FOXC2	PLXND1	WWC1	NCSTN	HEY1	HEY2	POFUT1	TSPAN15	IFT172	GATA2	CNTN6	GMDS	GOT1	DLL1	ANXA4	ONECUT1	HOXD3
HP_SUBARACHNOID_HEMORRHAGE	http://www.gsea-msigdb.org/gsea/msigdb/cards/HP_SUBARACHNOID_HEMORRHAGE	MFAP5	TGFBR1	SMAD3	ENG	MAT2A	TGFBR2	GP1BA	GP1BB	SMAD4	RASA1	PRKG1	FOXE3	ITGB3	ANGPTL6	ELN	MYH11	TGFB3	ITGA2	ACTA2	DOCK8	TGFBR3	ITGA2B	FBN1	MYLK
GOBP_REGULATION_OF_PROTEIN_DEPOLYMERIZATION	http://www.gsea-msigdb.org/gsea/msigdb/cards/GOBP_REGULATION_OF_PROTEIN_DEPOLYMERIZATION	HDAC6	KATNB1	CIB1	AVIL	CFL2	NES	DSTN	STMN2	TRIOBP	ADD1	ADD2	ADD3	PLEKHH2	MTPN	TTBK2	CAMSAP1	EPS8	F2RL1	FGF13	TPX2	SWAP70	CLASP2	FLII	CLASP1	SH3BP1	LMOD1	GSN	TMOD4	TMOD3	APC	MAP1A	MAP1B	VILL	SPTBN5	LIMA1	PIK3CA	PLEK	LMOD3	PDXP	TRIM54	TAOK1	SPTBN4	MID1IP1	TRPV4	RDX	SPAST	SPTA1	SPTAN1
GOBP_POSITIVE_REGULATION_OF_PEPTIDYL_THREONINE_PHOSPHORYLATION	http://www.gsea-msigdb.org/gsea/msigdb/cards/GOBP_POSITIVE_REGULATION_OF_PEPTIDYL_THREONINE_PHOSPHORYLATION	CHI3L1	TRIM6	EGF	STOX1	GCG	GSK3A	IRGM	APP	PRKAG2	CAB39	PLK1	MAPK1	AZU1	WNK3	BMP7	TGFB1	TRPC5	TRPC6	CALM1	CALM2	CALM3	AXIN1	TNKS1BP1	RIPK2	SPHK1
HP_MISSING_RIBS	http://www.gsea-msigdb.org/gsea/msigdb/cards/HP_MISSING_RIBS	VANGL1	ATR	B3GALT6	GABRD	CEP152	WNT3	TBC1D24	TBX6	CENPJ	B3GAT3	CHST3	RPS19	FBN1	FLNB	PTPN11	SNRPB	MYF5	NFASC	HDAC6	RSPO2	KCNAB2	LBR	FLI1	SKI	GPX4	CCDC22	RRAS2	DNMT3A	TOR1A	RERE	BMP2
GOBP_RETINA_MORPHOGENESIS_IN_CAMERA_TYPE_EYE	http://www.gsea-msigdb.org/gsea/msigdb/cards/GOBP_RETINA_MORPHOGENESIS_IN_CAMERA_TYPE_EYE	TOPORS	RDH13	DIO3	DSCAM	ZHX2	OBSL1	CRB1	TSPAN12	FJX1	DLL1	CRB2	HIPK2	SOX8	HCN1	LHX1	LRP6	LRP5	MAN2A1	NAGLU	NRL	NTRK2	ATP8A2	SDK2	AHI1	CABP4	RPGRIP1	PTN	PTPRM	BBS4	ROM1	TFAP2A	CALB1
HP_LIMITATION_OF_KNEE_MOBILITY	http://www.gsea-msigdb.org/gsea/msigdb/cards/HP_LIMITATION_OF_KNEE_MOBILITY	STXBP1	FLNA	GABRG2	COL2A1	PCDH19	GABRD	DYSF	MYOT	HCN1	MAP3K7	TOR1A	SCN1B	GPC6	SCN9A	ATP7A	EZH2
GOBP_DIGESTION	http://www.gsea-msigdb.org/gsea/msigdb/cards/GOBP_DIGESTION	NR1H3	CEL	STRAP	CHRM3	UCN3	COPA	CRH	ADRA2A	CYP8B1	ARX	DRD3	EPB41	FABP1	FABP2	ALPI	GHSR	STK39	AMY2A	GUCA2A	NPC1L1	SNX10	HRH2	APOA1	ENPP7	VSIG1	AQP1	IREB2	KCNN4	KCNQ1	SLC9A4	LDLR	LEP	CTRB2	MUC2	MUC4	MUC6	NEUROG1	ACO1	TIFAB	OPRK1	OXTR	F11R	LIMA1	GHRL	PGA5	PLS1	TLR9	PRSS3
GOBP_MULTICELLULAR_ORGANISMAL_MOVEMENT	http://www.gsea-msigdb.org/gsea/msigdb/cards/GOBP_MULTICELLULAR_ORGANISMAL_MOVEMENT	C12orf57	CHRNB1	CHUK	JSRP1	VTI1A	DMD	DMPK	DRD3	EEF2	CLN8	STAC3	GAA	HIPK2	GSTM2	STAC2	ITPR1	KCNJ2	MAP1A	ASCL1	MYH3	MYH7	ATP2A1	ATP2A2	VPS54	ATP8A2	RPS6KB1	SLC8A3	STAC	TNNC2	TNNI2	TNNI3	TNNT1	TNNT3	XRCC1	CASQ1	CAV3	RCSD1	GSTO1
GOBP_UBIQUITIN_DEPENDENT_PROTEIN_CATABOLIC_PROCESS_VIA_THE_MULTIVESICULAR_BODY_SORTING_PATHWAY	http://www.gsea-msigdb.org/gsea/msigdb/cards/GOBP_UBIQUITIN_DEPENDENT_PROTEIN_CATABOLIC_PROCESS_VIA_THE_MULTIVESICULAR_BODY_SORTING_PATHWAY	HDAC6	SNF8	VPS37A	VPS37D	PTPN23	VPS4A	NEDD4	VPS36	VPS28	UBAP1	VPS37C	RNF126	TSG101	VPS37B	STAM	VPS25	PLAA	VPS4B
GOCC_PORE_COMPLEX	http://www.gsea-msigdb.org/gsea/msigdb/cards/GOCC_PORE_COMPLEX	PPIF	ADAM10	TOMM40	PLEKHA7	TSPAN33	PDZD11	BAK1	BAX	BCL2	SPG7	C5	C6	C8G	VDAC1	VDAC3	TOMM40L	CD34
GOMF_ACTININ_BINDING	http://www.gsea-msigdb.org/gsea/msigdb/cards/GOMF_ACTININ_BINDING	PDLIM5	LDB3	ADORA2A	CSRP1	CSRP2	DAG1	SYNPO2	PALLD	PDLIM3	KCNN2	NFKB1	PKD2	PPARG	RARA	RELA	TRPC5	TRPC6	TTN	CACNA1D	PKD2L1	PDLIM1	PDLIM7	MYOT
GOMF_VOLTAGE_GATED_POTASSIUM_CHANNEL_ACTIVITY	http://www.gsea-msigdb.org/gsea/msigdb/cards/GOMF_VOLTAGE_GATED_POTASSIUM_CHANNEL_ACTIVITY	KCNE3	HCN4	ABCC9	LRRC38	KCNH8	KCNH4	KCNH3	KCNG2	KCNIP2	KCNK18	HCN1	KCNA1	KCNA3	KCNA6	KCNB1	KCND1	KCND3	KCNE1	KCNG1	KCNH2	KCNJ1	KCNJ2	KCNJ5	KCNJ8	KCNJ9	KCNJ10	KCNJ13	KCNJ14	KCNJ15	KCNJ16	KCNK1	KCNK3	KCNMA1	KCNQ1	KCNQ2	KCNQ3	KCNS1	KCNS2	KCNK9	PKD2	HCN3	SNAP25	KCNAB1	KCNH6	KCNAB2	KCNAB3	KCNK6
GOBP_PROSTATE_GLAND_MORPHOGENESIS	http://www.gsea-msigdb.org/gsea/msigdb/cards/GOBP_PROSTATE_GLAND_MORPHOGENESIS	FEM1B	FRS2	CRIP1	ESR1	SULF1	HOXD13	TNC	NKX3-1	NOTCH1	SERPINB5	RARG	SFRP1	SHH	BMP7	NOG
GOBP_LOW_DENSITY_LIPOPROTEIN_PARTICLE_CLEARANCE	http://www.gsea-msigdb.org/gsea/msigdb/cards/GOBP_LOW_DENSITY_LIPOPROTEIN_PARTICLE_CLEARANCE	NPC2	EHD1	AP2M1	AP2S1	CLTA	CLTC	CSK	AP2A1	AP2A2	AP2B1	CES3	PCSK9	LDLRAP1	FGF21	MYLIP	IL19	ANXA2	HMOX1	LDLR	LIPA	NPC1	SOAT1	SOAT2	DGAT2	KHSRP	ADIPOQ	CD36	SCARB1	NR1H4
GOBP_RESPONSE_TO_FIBROBLAST_GROWTH_FACTOR	http://www.gsea-msigdb.org/gsea/msigdb/cards/GOBP_RESPONSE_TO_FIBROBLAST_GROWTH_FACTOR	SPRY3	SPRY1	SPRY2	POSTN	FRS3	FRS2	COL1A1	TRIM71	CPS1	CRKL	KLB	SPRED1	EGR3	ELK1	SPRED2	EXT1	EXT2	FGF1	FGF2	FGF3	FGF5	FGF6	FGF9	FGFR3	FGFR4	NCBP2	SETX	SULF1	FLRT2	PRKD2	GALNT3	GATA3	FGF20	FGF21	NPTN	GCLM	GPC1	GRB2	GTF2F1	GTF2F2	NDST1	TNC	LHX1	NCBP1	NGFR	OTX2	RAB14	FGFRL1
GOBP_PYRIDINE_CONTAINING_COMPOUND_BIOSYNTHETIC_PROCESS	http://www.gsea-msigdb.org/gsea/msigdb/cards/GOBP_PYRIDINE_CONTAINING_COMPOUND_BIOSYNTHETIC_PROCESS	AFMID	ACMSD	SLC5A8	NMNAT2	QPRT	HAAO	PSAT1	IDH2	NMNAT3	NNMT	PARP16	PNPO	NADSYN1	PTGS2	NMNAT1	NADK	PARP9	PARP10	KMO	PDXK	KYNU	SLC22A13
HP_TRUNCAL_ATAXIA	http://www.gsea-msigdb.org/gsea/msigdb/cards/HP_TRUNCAL_ATAXIA	COX6B1	EIF2AK2	ATP2B3	PEX10	PPP1R15B	SLC9A6	MECP2	SLC1A3	GBA2	ATXN1	AP2M1	ATP1A3	ATG5	COG5	POLR3A	ATCAY	APTX	HIBCH	SLC30A10	WDR81	STUB1	SHMT2	KCND3	EEF2	SYT14	ATP8A2	ABCD1	ATXN3	KCTD7	MSTO1	DARS2	ITPR1	SPTBN2	CWF19L1	SACS	EBF3	ATN1	PRNP
GOBP_NEGATIVE_REGULATION_OF_NEURON_APOPTOTIC_PROCESS	http://www.gsea-msigdb.org/gsea/msigdb/cards/GOBP_NEGATIVE_REGULATION_OF_NEURON_APOPTOTIC_PROCESS	ADAM8	CEBPB	NES	CORO1A	PARK7	CLN3	CNTFR	ADORA2A	CX3CR1	DLX1	EN1	EN2	ERBB3	F2R	PTK2B	UNC5B	CLCF1	FYN	GABRA5	FGF20	GBA	GBE1	GDNF	FOXB1	GCLM	ANGPT1	GRN	GRIK2	HIPK2	HIF1A	HMOX1	HRAS	HSP90AB1	NRBP2	IL10	ISL1	JAK2	KRAS	LIG4	LRP1	ARRB1	ARRB2	MAG	MDK	MECP2	MEF2C	MSH2	MTNR1B
GOBP_REGULATION_OF_METAL_ION_TRANSPORT	http://www.gsea-msigdb.org/gsea/msigdb/cards/GOBP_REGULATION_OF_METAL_ION_TRANSPORT	KCNE3	CDK5	RAMP3	LILRB2	TRDN	GNB5	LILRB1	LILRA2	CORO1A	FCRL3	GRIN3B	TMC1	TMC2	CLIC2	CCR1	JSRP1	ADORA2A	CRH	CRHR1	CTNNB1	ADRA2A	EFHB	TRPV3	DIAPH1	DMD	DRD3	DRD4	EGF	EPB41	F2R	PTK2B	FKBP1A	FKBP1B	P2RX2	STAC3	ABL1	FYN	G6PD	GCG	TSPAN13	BIN1	GNAI2	GNAO1	GPR35	FFAR1	GRIN1	GSTM2	PACSIN3
HP_NATAL_TOOTH	http://www.gsea-msigdb.org/gsea/msigdb/cards/HP_NATAL_TOOTH	BCL11B	EHMT1	FAM20C	GLI3	KRT17	ZMPSTE24	EVC	CREBBP	LMNA	MKS1	KRT16	JUP	NEK1	DSP	POLR3A	EP300	KRT6A	FLNA	EVC2
GOBP_POSITIVE_REGULATION_OF_PROTEIN_KINASE_B_SIGNALING	http://www.gsea-msigdb.org/gsea/msigdb/cards/GOBP_POSITIVE_REGULATION_OF_PROTEIN_KINASE_B_SIGNALING	ADAM8	SPRY2	RAMP3	HAX1	ARFGEF1	FRS2	HPSE	CHI3L1	PARK7	OSBPL8	C1QTNF1	PIK3AP1	CCR7	CX3CR1	KLB	HBEGF	EGF	EGFR	ENG	ERBB2	ERBB3	ERBB4	EREG	ESR1	F7	FGF1	FGF2	FGF3	FGF5	FGF6	FGF9	FGFR3	FGFR4	PIK3R5	RASD2	RICTOR	FYN	GAB1	EPGN	GAS6	GATA3	FGF20	GCNT2	H19	ANGPT1	GPX1	GRB2	ICOS
GOBP_LIPID_MODIFICATION	http://www.gsea-msigdb.org/gsea/msigdb/cards/GOBP_LIPID_MODIFICATION	ACOT8	BPNT1	ACAA2	SLC25A17	MTMR11	ILVBL	SLC27A2	CISH	SOCS4	CPT1C	CNR1	ADH4	ADH5	MBOAT2	SGPP2	CPT1A	CPT1B	CPT2	CRAT	PIP5KL1	MAPK14	TTC7B	CYP1A1	CYP2C8	CYP2E1	CYP3A5	DGKA	DGKG	DGKH	DGKQ	DECR1	ECH1	ECHS1	EHHADH	ABCA2	EPHX2	AKT1	AKT2	ETFA	ETFB	ETFDH	ABCD1	FABP1	TYSND1	ALDH3A2	ABCD2	INPP5F	SACM1L
GOBP_SCHWANN_CELL_DEVELOPMENT	http://www.gsea-msigdb.org/gsea/msigdb/cards/GOBP_SCHWANN_CELL_DEVELOPMENT	CDK5	NDRG1	DAG1	AKT1	AKT2	SIRT2	DICER1	ITGB4	LAMB2	MYOC	NF1	NTRK2	POU3F2	PARD3	PRX	MPP5	SKI	SOD1	SH3TC2	CNTNAP1	ARHGEF10	MED12
GOMF_ATPASE_COUPLED_ION_TRANSMEMBRANE_TRANSPORTER_ACTIVITY	http://www.gsea-msigdb.org/gsea/msigdb/cards/GOMF_ATPASE_COUPLED_ION_TRANSMEMBRANE_TRANSPORTER_ACTIVITY	ABCC9	ABCC4	TCIRG1	ATP8A1	ATP6V1G3	ATP13A2	ATP6V0A2	ATP6V0D2	ATP2C1	KCNJ8	ATP12A	ATP1A4	ATP2A1	ATP2A2	ATP2A3	ATP2B1	ATP2B3	ATP2B4	ATP6V1D	PCYOX1	ATP6V1H	ATP6V1A	ATP6V1B2	ATP6V0C	ATP6V1C1	ATP6V1E1	ATP6V0B	ATP6V0A1	ATP13A1	ABCB11	ATP6V0E1	ATP6V1E2	ATP6V0D1	ATP6V1F	ATP6V1G1
HP_HYPOPARATHYROIDISM	http://www.gsea-msigdb.org/gsea/msigdb/cards/HP_HYPOPARATHYROIDISM	TBCE	NSUN2	DGCR8	FAM111A	PIGT	DGCR6	GP1BB	GCM2	AIRE	ATP7B	HBB	COMT	HADHB	GATA3	LIG4	SEC24C	RREB1	HADHA	HIRA	JMJD1C	DGCR2
GOMF_LONG_CHAIN_FATTY_ACID_TRANSPORTER_ACTIVITY	http://www.gsea-msigdb.org/gsea/msigdb/cards/GOMF_LONG_CHAIN_FATTY_ACID_TRANSPORTER_ACTIVITY	SLC27A5	SLC27A4	SLC27A3	SLC27A2	ABCD1	FABP4	FABP1	FABP5	ABCD2	SLC27A6	SLC27A1	ABCD3	ABCD4	SLC2A1	CD36
HP_WEAKNESS_OF_MUSCLES_OF_RESPIRATION	http://www.gsea-msigdb.org/gsea/msigdb/cards/HP_WEAKNESS_OF_MUSCLES_OF_RESPIRATION	CHRNE	VAMP1	TARDBP	VCP	SLC25A1	TMEM43	ASAH1	SURF1	COL6A1	MTMR14	COL13A1	POLG	BICD2	RYR1	TPM3	COLQ	TNPO3	MYH7	ACOX1	FHL1	MYL1	TRIP4	LAMA2	NEB	SUCLA2	COL6A2	MYF6	DES	MATR3	YARS2	BIN1	TPI1	MPZ	LMOD3	ALAD	TNNT1	DMPK	HMBS	TTN	KCNE3	COL6A3	MYL2	ITGA7	LRP12	LMNA	TK2	SLC25A4	CHAT
GOMF_LIGASE_ACTIVITY_FORMING_CARBON_SULFUR_BONDS	http://www.gsea-msigdb.org/gsea/msigdb/cards/GOMF_LIGASE_ACTIVITY_FORMING_CARBON_SULFUR_BONDS	UBA2	SAE1	ATG7	SLC27A5	SLC27A4	SLC27A3	SLC27A2	AASDH	ACSL1	ACSL3	ACSL4	DIP2A	ACSBG1	ACSL6	MOCS3	SLC27A6	SLC27A1	ACSL5	ACSS2	ACSM3	AACS	ACSBG2	ACSS1	SUCLG2	SUCLG1	SUCLA2
GOBP_GAS_TRANSPORT	http://www.gsea-msigdb.org/gsea/msigdb/cards/GOBP_GAS_TRANSPORT	HBA1	HBA2	HBM	HBB	HBD	HBE1	HBG1	HBG2	HBQ1	HBZ	AQP1	AQP6	MYC	NGB	RHAG	CA2
GOBP_FATTY_ACID_BIOSYNTHETIC_PROCESS	http://www.gsea-msigdb.org/gsea/msigdb/cards/GOBP_FATTY_ACID_BIOSYNTHETIC_PROCESS	NR1H3	PTGES3	LIAS	ABHD2	ERLIN2	ACOT7	MGLL	ACOT4	CYP1A1	CYP1A2	CYP2C8	CYP2D6	CYP2E1	CYP7A1	ABHD3	EDN1	EDN2	LIPH	EPHX2	ABCD1	FABP5	ACSL3	FASN	ABCD2	SCAP	ACSBG1	SIRT1	MLYCD	ALOX12	ALOX5	ALOX15	ALOX15B	DECR2	FADS6	GPX4	GSTM1	GSTM2	GSTM4	GSTP1	ANXA1	ACACA	ACACB	HPGD	APOA1	APOC1	APOC2	IL1B	INSIG1
GOBP_DETECTION_OF_STIMULUS	http://www.gsea-msigdb.org/gsea/msigdb/cards/GOBP_DETECTION_OF_STIMULUS	CDH2	KCNMB2	TLR6	NOD1	YAP1	POLD3	NPFFR2	MMP24	METAP2	CEP250	TREX1	PNKP	NLRP3	PGLYRP2	PGLYRP3	TMC1	TMC2	OR52J3	OR51A7	OR52R1	OR4C46	OR4B1	OR52K2	OR2D2	OR52W1	OR56A1	OR10AD1	OR4L1	OR4D2	CNGB1	OR7D4	OR7G1	OR2M3	OR2T12	OR2T11	OR10J5	COL11A1	RTP1	ADORA1	OR9A2	OR2A14	OR2F2	OR1L8	OR1N2	OR1N1	PARP1	OR2AG1	CST4
GOMF_PROTEIN_TYROSINE_SERINE_THREONINE_PHOSPHATASE_ACTIVITY	http://www.gsea-msigdb.org/gsea/msigdb/cards/GOMF_PROTEIN_TYROSINE_SERINE_THREONINE_PHOSPHATASE_ACTIVITY	CDKN3	DUSP14	PTP4A3	DUSP10	DUSP12	PTPDC1	DUSP19	DUSP18	CDC14C	DUSP1	DUSP2	DUSP3	DUSP5	DUSP6	DUSP7	DUSP8	DUSP13	STYXL1	SSH1	DUSP23	SSH3	DUSP22	PTEN	SBF1	DUSP21	STYX	PTP4A1	DUSP26	DUSP16	DUSP11	SSH2	CDC14B	CDC14A	RNGTT	MTMR2	PPM1F
GOBP_MECHANORECEPTOR_DIFFERENTIATION	http://www.gsea-msigdb.org/gsea/msigdb/cards/GOBP_MECHANORECEPTOR_DIFFERENTIATION	SEC24B	TRIOBP	CTHRC1	TMC1	USH1G	STRC	JAG1	HEY2	FZD2	GABRA5	FGF20	CECR2	DLL1	RBPJ	JAG2	HES5	MYO7A	NAGLU	NOTCH1	NTRK1	NTRK2	ATP8B1	PLS1	MCOLN3	CDH23	SOD1	USH2A	FAT4	SLC44A4	IFT88	IFT20	TRIP11	SLC9A3R1	SLC4A7
GOBP_REGULATION_OF_PROTEIN_LOCALIZATION_TO_PLASMA_MEMBRANE	http://www.gsea-msigdb.org/gsea/msigdb/cards/GOBP_REGULATION_OF_PROTEIN_LOCALIZATION_TO_PLASMA_MEMBRANE	CDK5	RAMP3	LYPLA1	VTI1B	CIB1	AGR2	SORBS1	RER1	AP2M1	CLN3	CLTC	LRRC15	CSK	DAB2	EGFR	EPHA3	EPHB2	AKT1	ACSL3	RAB11FIP2	RHOQ	STAC3	ZDHHC5	LDLRAP1	GBP1	VPS4A	ZDHHC8	STAC2	IFNG	INS	ITGA3	ITGB1	KIF5B	ARF6	RHOG	LGALS3	LRP1	MMP14	ATP2B4	ZDHHC2	PDPK1	PIK3R1	PLS1	TREM2	PPP2R5A	ZDHHC7	PRKCE	PRKCH
GOBP_POSITIVE_REGULATION_OF_ERYTHROCYTE_DIFFERENTIATION	http://www.gsea-msigdb.org/gsea/msigdb/cards/GOBP_POSITIVE_REGULATION_OF_ERYTHROCYTE_DIFFERENTIATION	MAPK14	ETS1	BRD1	GATA1	GATA2	HIF1A	HMGB2	PRMT1	HSPA1A	HSPA1B	INPP5D	ARNT	PRKDC	SMAP1	STAT1	STAT3	STAT5B	TAL1	ZNF16	ACVR1B	ACVR2A	ISG15
HP_PETECHIAE	http://www.gsea-msigdb.org/gsea/msigdb/cards/HP_PETECHIAE	TREX1	NPM1	GP1BA	ZBTB16	RARA	GP1BB	WIPF1	STAT5B	ITGB3	WAS	STAT3	ETHE1	NUMA1	GATA1	RAB27A	CASP10	PRKAR1A	SAMD9	FIP1L1	GNA14	NEU1	PML	GP9	MPL	USP18	BCOR	CALR	CLCN7	ITGA2	ETV6	ITGA2B	FCGR2C	JAK2	GBA	TBL1XR1	PEPD	GFI1B	IRF2BP2
GOBP_LONG_CHAIN_FATTY_ACID_TRANSPORT	http://www.gsea-msigdb.org/gsea/msigdb/cards/GOBP_LONG_CHAIN_FATTY_ACID_TRANSPORT	SLC27A5	SLC27A4	SLC27A3	SLC27A2	CPT1A	CPT1B	CPT2	PROCA1	DRD3	DRD4	AKT1	AKT2	ABCD1	FABP4	FABP1	FABP5	ACSL1	ACSL3	ABCD2	PLA2G2D	LCN12	SLC27A6	ANXA1	PLA2G2E	ACACA	ACACB	SLC27A1	LCN1	NMB	NTSR1	PLA2G3	PNPLA8	PRKAG2	ACSL5	PLA2G2A	PLA2G4A	PPARG	PRKAB2	ABCD3	ABCD4	MID1IP1	RPS6KB1	BDKRB2	SLC2A1	SYK	THBS1	SLC25A20	PLA2G12A
GOBP_PHOSPHOLIPID_BIOSYNTHETIC_PROCESS	http://www.gsea-msigdb.org/gsea/msigdb/cards/GOBP_PHOSPHOLIPID_BIOSYNTHETIC_PROCESS	PLA2G4B	PIGK	ABCA8	CEPT1	PEMT	CDIPT	AGPAT1	AGPAT2	PMVK	STARD10	CHAT	CHKA	CHKB	NUS1	CLN3	SLC44A3	MBOAT2	SAMD8	CSNK2A1	CSNK2A2	CSNK2B	DGKA	DGKG	DGKH	DGKQ	PHOSPHO1	ABHD3	DPAGT1	ABCA2	LIPH	SLC44A5	FABP5	ACSL3	FDPS	FGF2	INPP5F	SACM1L	GPD1L	LPIN1	DDHD2	PIP5K1C	SLC44A1	PIK3R5	PIGN	RAB38	PISD	ALOX15	ALPI
GOMF_TRANSMEMBRANE_RECEPTOR_PROTEIN_TYROSINE_KINASE_ACTIVITY	http://www.gsea-msigdb.org/gsea/msigdb/cards/GOMF_TRANSMEMBRANE_RECEPTOR_PROTEIN_TYROSINE_KINASE_ACTIVITY	MERTK	CSF1R	EFNA4	EGFR	EPHA1	EPHA3	EPHA4	EPHA8	EPHB1	EPHB2	EPHB3	EPHB4	EPHB6	ERBB2	ERBB3	ERBB4	FGFR3	FGFR4	FLT3	FLT4	ALK	EPHA10	EPHA6	IGF1R	IGF2R	INSR	KDR	KIT	LTK	MUSK	NTRK1	NTRK2	NTRK3	CRIM1	PDGFRA	PDGFRL	PDGFRB	FGFRL1	AXL	RET	TEK	TIE1	TYRO3	DDR1	NRP1
HP_PROGRESSIVE_NIGHT_BLINDNESS	http://www.gsea-msigdb.org/gsea/msigdb/cards/HP_PROGRESSIVE_NIGHT_BLINDNESS	KLHL7	CRB1	REEP6	AHI1	GUCY2D	ARL3	OAT	CYP4V2	RDH5	POMGNT1	TOPORS	GUCA1B	IDH3B	CRX	USH2A	NEK2	SPATA7	RDH11	PRPF3	CERKL	ARHGEF18	SEMA4A	RP2	IFT88	RPGR	PRPF31	PRPF4	IDH3A	CNGB1	PDE6B	RDH12	POU3F4	MERTK	AHR	RGR	IMPDH1	IFT140	DHX38	BBS2	NRL	ZNF513	IFT172	ROM1	ZNF408	RLBP1	PRPF8	IMPG2	RP9
GOBP_POSITIVE_REGULATION_OF_NEURON_PROJECTION_DEVELOPMENT	http://www.gsea-msigdb.org/gsea/msigdb/cards/GOBP_POSITIVE_REGULATION_OF_NEURON_PROJECTION_DEVELOPMENT	DNM1L	ACTR2	KATNB1	AVIL	STMN2	ADCYAP1	CNR1	AP2A1	DBN1	DHX36	DPYSL3	DVL1	MARK2	EP300	EPHA3	EZH2	PTK2B	GPC2	FES	FKBP1B	SETX	FLNA	CYFIP1	COBL	CRTC1	PLXNB2	ALK	FYN	NEGR1	ABL2	NPTN	DISC1	RAPGEF1	GRN	DBNL	EEF2K	PACSIN1	HGF	HSPA5	ITGA6	ITGA3	ITPKA	LRP1	LTK	LYN	ARSB	MDK	TRIM67
GOBP_POSITIVE_REGULATION_OF_TOR_SIGNALING	http://www.gsea-msigdb.org/gsea/msigdb/cards/GOBP_POSITIVE_REGULATION_OF_TOR_SIGNALING	AKT3	RRAGB	RRAGA	FLCN	RICTOR	GAS6	HTR6	LEP	PIK3CA	TREM2	GPR137	RRAGD	RHEB	GOLPH3	RRAGC	GPR137B	WDR59	SEH1L	WDR24	KLHL22	HDAC3
HP_URETEROCELE	http://www.gsea-msigdb.org/gsea/msigdb/cards/HP_URETEROCELE	GNAO1	ITGB4	ARX	SCN1B	STXBP1	LHX1	LAMA3	LAMB3	NEUROD2	SLC25A22	KCNA1	PEX6	ITGA6	DMXL2	CASK	CDKL5	TRIM8	PIGQ	PNKP
GOBP_STEROL_TRANSPORT	http://www.gsea-msigdb.org/gsea/msigdb/cards/GOBP_STEROL_TRANSPORT	NR1H3	ABCA7	ABCA8	CEL	NPC2	CES1	CETP	CFTR	STARD3	OSBPL1A	OSBPL5	OSBPL6	OSBPL7	OSBPL8	OSBPL9	OSBPL10	OSBPL11	NUS1	CYP8B1	ABCA1	EGF	ABCA2	ABCA3	SIRT1	ABCA5	STX12	OSBP2	PCSK9	OSBPL3	LDLRAP1	VPS4A	GPS2	ZDHHC8	NPC1L1	ANXA2	APOA1	APOA2	ENPP7	APOC1	APOC2	LCAT	LDLR	LEP	LIPC	LRP1	LRP6	MSR1	NFKB1
HP_GENERALIZED_NEONATAL_HYPOTONIA	http://www.gsea-msigdb.org/gsea/msigdb/cards/HP_GENERALIZED_NEONATAL_HYPOTONIA	PEX26	SUCLG1	PEX10	TBC1D24	MTHFR	PEX6	ATP2B3	PEX3	PSMD12	COG4	ADNP	MED12	PEX16	PEX12	VAC14
GOMF_DYNEIN_LIGHT_INTERMEDIATE_CHAIN_BINDING	http://www.gsea-msigdb.org/gsea/msigdb/cards/GOMF_DYNEIN_LIGHT_INTERMEDIATE_CHAIN_BINDING	DNAL4	DYNLL2	DNHD1	DNAH5	DNAH8	DYNC1H1	DNAH10	BICD2	DNAH1	HOOK2	HOOK1	DNAH7	DYNC2H1	RILP	HOOK3	DNAH17	DYNLL1	RAB11FIP3
GOBP_ENDOSOMAL_TRANSPORT	http://www.gsea-msigdb.org/gsea/msigdb/cards/GOBP_ENDOSOMAL_TRANSPORT	TOM1	DNM1L	ARL4C	ARFRP1	STX6	STAM2	VTI1B	YKT6	RAB10	EHD1	RAB35	BVES	SNF8	VPS26B	LYST	CLN5	LRRK2	CLTC	PLA2G4E	CHMP4B	VPS37A	VTI1A	VPS37D	DCTN1	ABCA1	EPS15	RHOBTB3	LMTK2	INPP5F	TMCC1	ERC1	GGA3	VPS39	LEPROTL1	SCRIB	TMEM50A	CORO1C	PTPN23	TMEM87A	CHMP2B	TBC1D10B	GGA1	BLOC1S1	SNX5	VPS4A	ARFIP1	CHMP2A	BLOC1S2
GOBP_POSITIVE_REGULATION_OF_PROTEIN_DEPHOSPHORYLATION	http://www.gsea-msigdb.org/gsea/msigdb/cards/GOBP_POSITIVE_REGULATION_OF_PROTEIN_DEPHOSPHORYLATION	LILRB2	DLC1	CD300A	FCRL3	SPPL3	ADORA1	CDCA2	AGTR2	CAMTA1	PPP1R15A	PPP1R16B	GBA	HSP90AB1	ITGA1	JAK2	PPP1R12A	VRK3	PDGFRB	PIN1	PPIA	PPP1R14D	PPP1R7	PPP2R5A	PPP2R5D	PRKCD	SLC39A10	PTBP1	PTPRC	PINK1	SMPD1	TGFB1	DUSP26	CALM1	CALM2	CALM3	SYMPK	PPP1R15B	CD33
GOMF_NEUROTRANSMITTER_RECEPTOR_ACTIVITY	http://www.gsea-msigdb.org/gsea/msigdb/cards/GOMF_NEUROTRANSMITTER_RECEPTOR_ACTIVITY	CHRM3	CHRNA2	CHRNA3	CHRNA4	CHRNA5	CHRNA7	CHRNB1	CHRNB3	CHRNE	CHRNG	GRIN3B	OR10J5	ADORA1	HTR3C	DRD3	DRD4	DRD5	HTR3D	PTK2B	GABBR1	GABRA2	GABRA4	GABRA5	GABRA6	GABRB3	GABRD	GABRE	GABRG2	GABRG3	GABRP	OR10H3	GLRA1	GRIA2	GRIA3	GRIK2	GRIK5	GRIN1	GRIN2A	GRIN2B	HRH1	HRH2	HTR1A	HTR1D	HTR1E	HTR2A	HTR2C	HTR3A	HTR6
GOBP_LIPOPROTEIN_METABOLIC_PROCESS	http://www.gsea-msigdb.org/gsea/msigdb/cards/GOBP_LIPOPROTEIN_METABOLIC_PROCESS	PIGK	PEMT	LYPLA1	ATG7	WDR45	LYPLA2	LYPLAL1	ZDHHC19	NOTUM	CTSD	DBI	RAB3GAP1	ZDHHC17	PIGN	APOL2	ZDHHC20	ZDHHC24	ZDHHC23	PCSK9	ZDHHC5	ABHD12	WIPI2	GBA	GLUL	ZDHHC22	PIGW	RABL3	ZDHHC1	ZDHHC8	NPC1L1	APOA1	APOA2	ZDHHC21	APOC1	IRGM	ITGAV	ITGB3	LCAT	LEP	LRP1	ATM	NMT1	OLR1	ZDHHC9	GOLGA7	ZDHHC2	ZDHHC3	PIGT
GOMF_LIPASE_ACTIVITY	http://www.gsea-msigdb.org/gsea/msigdb/cards/GOMF_LIPASE_ACTIVITY	PLA2G4B	LYPLA1	CEL	CES1	ABHD2	SEC23IP	CHRM3	LYPLA2	MGLL	CLC	CCR1	CCR5	PLA2G4E	LYPLAL1	PROCA1	NOTUM	PLB1	ABHD3	LIPH	FAAH	PLCH1	PLCL2	PLCB1	DDHD2	CES3	PLD3	ABHD12	PLA2G2D	SMPDL3B	PLA2G4D	GDPD1	PNPLA1	LGALS13	PDIA3	PLA2G2E	HMOX1	ENPP7	LCAT	LIPA	LIPC	LIPE	LPL	PLA2G3	PNPLA8	PLCE1	ENPP2	PLA2G2A	PLA2G4A
GOCC_NBAF_COMPLEX	http://www.gsea-msigdb.org/gsea/msigdb/cards/GOCC_NBAF_COMPLEX	SS18L1	ACTL6B	ARID1B	DPF2	SMARCA2	SMARCA4	SMARCB1	SMARCC1	SMARCC2	SMARCD1	SMARCD3	SMARCE1	DPF3	DPF1	ARID1A
GOBP_ORGANELLE_DISASSEMBLY	http://www.gsea-msigdb.org/gsea/msigdb/cards/GOBP_ORGANELLE_DISASSEMBLY	HDAC6	DNM1L	HUWE1	OPTN	RNF41	HAX1	ATG7	CAMKK2	CDC37	WDR45	PARK7	PHB2	GABARAP	GABARAPL2	KIF19	PLK3	FUNDC1	CSNK2A2	CTSK	MARK2	CTTN	MTIF3	ATP13A2	GABARAPL1	FBXO7	WIPI2	GBA	HTRA2	GOLGA2	ATG9B	MCTS1	GSK3A	HIF1A	HK2	KIF5B	MAP1LC3C	MTIF2	FIS1	TEX264	UFC1	UFM1	PELO	TOMM7	VPS13C	WIPI1	VPS13D	FBXW7	USP36
GOBP_ENDOCYTIC_RECYCLING	http://www.gsea-msigdb.org/gsea/msigdb/cards/GOBP_ENDOCYTIC_RECYCLING	ARL4C	STX6	EHD1	RAB35	BVES	SNF8	PLA2G4E	EPS15	LMTK2	INPP5F	GGA3	PTPN23	CCDC22	SNX12	EHD4	EHD3	EHD2	ARF6	ARHGAP1	PLA2G3	RAB14	VPS29	CMTM6	VPS53	DENND1A	RAB13	VPS52	NDRG4	SORL1	DENND1C	KIAA1109	RAB11FIP4	SNX4	SNX3	ACTN2	RAB11B	RAB11FIP3	SNX17
GOBP_DETECTION_OF_MECHANICAL_STIMULUS_INVOLVED_IN_SENSORY_PERCEPTION	http://www.gsea-msigdb.org/gsea/msigdb/cards/GOBP_DETECTION_OF_MECHANICAL_STIMULUS_INVOLVED_IN_SENSORY_PERCEPTION	TMC1	TMC2	COL11A1	STRC	BACE1	FYN	HPN	HTR2A	ITGA2	KCNA1	KIT	NTRK1	KCNK4	SERPINE2	CHRNA9	CHRNA10	CXCL12	CACNB3	CXCR4	MKKS
HP_ABNORMALITY_OF_THE_ISCHIUM	http://www.gsea-msigdb.org/gsea/msigdb/cards/HP_ABNORMALITY_OF_THE_ISCHIUM	HLA-DRB1	IRF5	TBX15	CCDC8	CCR6	CAV1	KIAA0319L	COL2A1	COL11A1	OBSL1	CUL7	EXTL3	COL11A2	TRIP11	CDCA7	INPPL1	ABCC9
HP_NECK_MUSCLE_WEAKNESS	http://www.gsea-msigdb.org/gsea/msigdb/cards/HP_NECK_MUSCLE_WEAKNESS	MUSK	VAMP1	SYNE1	CAV3	SLC25A1	NEB	COL13A1	PSAP	TPM3	ALS2	MYH7	CHRNE	CHRNB1	PRPS1	FUS	TOP3A	MYL1	LAMA2	TRIP4	TRIM32	SGCG	AGRN	CNBP	DES	RAPSN	GMPPB	TMEM43	COLQ	DMPK	TTN	LMNA	PNPLA2	SNAP25	LAMB2	TPM2	LMOD3	PABPN1	SLC22A5	MYOT	MYO9A	GYG1	MTM1	GFPT1	CHAT	CFL2	RNASEH1	DYSF	RRM2B
GOBP_PROTEIN_KINASE_B_SIGNALING	http://www.gsea-msigdb.org/gsea/msigdb/cards/GOBP_PROTEIN_KINASE_B_SIGNALING	PDCD6	ADAM8	RNF41	SPRY2	RAMP3	HAX1	MERTK	CIB1	ARFGEF1	FRS2	HPSE	CHI3L1	PARK7	OSBPL8	C1QTNF1	THEM4	PIK3AP1	CCR7	PLK3	SESN3	CX3CR1	KLB	DAG1	DDIT3	DRD3	HBEGF	EGF	EGFR	FLCN	ENG	ERBB2	ERBB3	ERBB4	EREG	AKT1	ESR1	F7	LEMD2	FGF1	FGF2	FGF3	FGF5	FGF6	FGF9	FGFR3	FGFR4	INPP5F	SIRT2
GOBP_PHOSPHATIDYLINOSITOL_BIOSYNTHETIC_PROCESS	http://www.gsea-msigdb.org/gsea/msigdb/cards/GOBP_PHOSPHATIDYLINOSITOL_BIOSYNTHETIC_PROCESS	PIGK	CDIPT	FGF2	INPP5F	SACM1L	PIP5K1C	PIK3R5	PIGN	SH3YL1	PIGW	PIK3R4	HTR2A	HTR2C	IMPA1	INPP4A	INPP5D	INPPL1	ARF1	SLC27A1	ARF3	MTM1	ATM	OCRL	PDGFA	PDGFB	RAB14	PIGT	PIGA	PIGC	PIGF	PIGH	PIK3C2A	PIK3C2B	PIK3C3	PIK3CA	PIK3CB	PIK3CD	PIK3CG	PIK3R1	PIK3R2	PLCG2	DPM3	MTMR12	PIGG	PIGX	PI4K2B	MTMR8	PIGV
GOBP_WNT_SIGNALING_PATHWAY_CALCIUM_MODULATING_PATHWAY	http://www.gsea-msigdb.org/gsea/msigdb/cards/GOBP_WNT_SIGNALING_PATHWAY_CALCIUM_MODULATING_PATHWAY	CTNNB1	DKK1	TNRC6B	PLCB1	FZD2	TNRC6A	GNAO1	GNAT2	GNB1	MOV10	NFATC1	LEF1	PDE6A	PDE6G	PDE6B	NLK	PLCB2	PLCB3	GNG2	PPP3CA	PPP3CB	PPP3R1	TNRC6C	MAP3K7	TCF7L2	WNT11	FZD5	FZD3	CALM1	FZD6
GOBP_NEGATIVE_REGULATION_OF_DEPHOSPHORYLATION	http://www.gsea-msigdb.org/gsea/msigdb/cards/GOBP_NEGATIVE_REGULATION_OF_DEPHOSPHORYLATION	FARP1	MPHOSPH10	CD2BP2	SEMA4D	LMTK3	FAM122A	WDR81	CRY2	SH3RF2	SPRED1	DLG2	DLG3	ENSA	PHACTR1	FKBP1A	FKBP1B	LMTK2	SWAP70	RIMBP2	CABIN1	PPP1R15A	PPP1R16B	TIPRL	PPP1R14B	PCDH11X	GNAI2	GSK3B	IKBKB	LGALS3	MGAT5	MYO1D	PPME1	STYXL1	ZFYVE1	SYTL2	PPP1R14D	PPP1R2	PPP1R8	CEP192	PPP1R10	PTN	MYOZ1	TSKS	ROCK1	SH2D4A	SET	WNK1	PPP1R11
GOCC_PSEUDOPODIUM	http://www.gsea-msigdb.org/gsea/msigdb/cards/GOCC_PSEUDOPODIUM	LDB3	CNP	F2RL1	ARRB1	MSN	MAPK1	MAPK3	RAB25	MYOZ1	RAF1	ACTN4	CAPN2	PLA2G6	ACTN1	ACTN2
GOMF_MONOOXYGENASE_ACTIVITY	http://www.gsea-msigdb.org/gsea/msigdb/cards/GOMF_MONOOXYGENASE_ACTIVITY	COQ7	AKR1C4	CYP4F8	CYP2U1	CYP2R1	CYP1A1	CYP1A2	CYP1B1	CYP2A7	CYP2A13	CYP2C19	CYP2C8	CYP2C18	CYP2D6	CYP2E1	CYP2F1	CYP2J2	CYP3A5	CYP4A11	CYP4B1	CYP7A1	CYP8B1	CYP11A1	CYP11B2	CYP17A1	CYP19A1	CYP21A2	CYP26A1	CYP27A1	CYP27B1	CYP51A1	FMO1	FMO2	FMO4	FMO5	MOXD1	NDOR1	CYP4V2	CYP2S1	CYP26C1	CYP4F3	MTRR	NOS1	NOS3	PAM	PCBD1	COQ6	POR
HP_CAVUM_SEPTUM_PELLUCIDUM	http://www.gsea-msigdb.org/gsea/msigdb/cards/HP_CAVUM_SEPTUM_PELLUCIDUM	CPLX1	PPP2R5D	NSD1	PACS1	PIK3CA	CTBP1	LRRC32	FGFRL1	MUSK	LETM1	MAPK1	RNF125	PAFAH1B1	MED25	TUBB2B	RBM8A
HP_PERIVENTRICULAR_HETEROTOPIA	http://www.gsea-msigdb.org/gsea/msigdb/cards/HP_PERIVENTRICULAR_HETEROTOPIA	PDHB	ARF1	DHX16	CPLX1	MAN1B1	ARFGEF2	DHCR7	DCHS1	SLC25A24	TBC1D24	RTTN	FLNA	TMTC3	MAP1B	CSF1R	CDH2	FAT4	NEDD4L	ZSWIM6	ANKRD11
GOBP_PHOSPHATIDYLINOSITOL_DEPHOSPHORYLATION	http://www.gsea-msigdb.org/gsea/msigdb/cards/GOBP_PHOSPHATIDYLINOSITOL_DEPHOSPHORYLATION	MTMR11	INPP5F	SACM1L	INPP5A	INPP5B	INPP5D	INPPL1	MTM1	OCRL	MTMR12	MTMR10	MTMR8	INPP5E	PTEN	MTMR9	MTMR1	SYNJ1	SYNJ2	MTMR3	MTMR2	MTMR6	MTMR4
GOBP_DEVELOPMENTAL_PIGMENTATION	http://www.gsea-msigdb.org/gsea/msigdb/cards/GOBP_DEVELOPMENTAL_PIGMENTATION	BCL2L11	ATP6AP2	RAB32	DCT	AP1G1	EDNRB	RAB38	GLI3	GNA11	KIT	BLOC1S3	MEF2C	MITF	GPR143	SLC45A2	ENPP1	BAX	RAB27A	BCL2	VPS33A	SOX10	HPS6	OR51E2	ANKRD27	AP1M1	AP3D1	USP13	HPS4	CD63
GOBP_REGULATION_OF_ENDOCYTOSIS	http://www.gsea-msigdb.org/gsea/msigdb/cards/GOBP_REGULATION_OF_ENDOCYTOSIS	DNM1L	NR1H3	TNK2	FLOT1	ABCA7	NEU3	LILRB1	RAB31	STON1	PACSIN2	CD300A	BTBD9	AP2S1	CLN3	LRRK2	ANKRD13B	AP2A1	DAB2	DGKQ	AP2B1	DLG4	DNM2	DRD3	DRD4	TOR1A	SCAMP5	EGF	ABCA2	EPHA3	F2RL1	AAK1	NLGN1	DKK1	RAB21	SYT11	ARC	NEDD4L	CD2AP	ALOX15	ABL1	PCSK9	LRRTM2	LDLRAP1	GATA2	GREM1	ABL2	GPC3	BIN1
HP_ABNORMALITY_OF_THE_COAGULATION_CASCADE	http://www.gsea-msigdb.org/gsea/msigdb/cards/HP_ABNORMALITY_OF_THE_COAGULATION_CASCADE	FLNA	HMGCL	MST1	PROC	NPM1	F7	CD46	MGAT2	ZBTB16	RFT1	SLC25A15	MAP2K1	SPTB	PROS1	GGCX	VWF	PMM2	F8	BCS1L	F11	STAT5B	SPTA1	EPB42	STAT3	GPC1	SLC30A10	RYR1	F13A1	PRF1	PRKAR1A	SERAC1	CFI	ALG6	GNA14	GP1BA	PML	GP9	MPDU1	FGB	AHCY	OSTM1	SLC25A13	MPI	BCOR	SERPINE1	NR1H4	ALDOB	ITGA2B
GOCC_ACTIN_CYTOSKELETON	http://www.gsea-msigdb.org/gsea/msigdb/cards/GOCC_ACTIN_CYTOSKELETON	CDH2	PDCD6IP	ARPC5	ARPC4	ARPC3	ARPC1B	ACTR3	ACTR2	ADAM8	ARPC2	ACTR1B	ACTR1A	WASF2	FLOT1	SPRY2	MAEA	APBB3	NPM3	CORO2B	DLC1	MYL9	RAPGEF3	HAX1	BAIAP2	CAP1	CIB2	NEBL	DCTN2	ARPC1A	SORBS1	CDC42EP3	PDLIM5	GAS2L1	DCTN6	AVIL	CFL1	CFL2	NCKAP1	IQGAP2	ZNF268	ACTL7B	NPFFR2	DSTN	TOPBP1	TRIOBP	KPTN	CORO1A	LDB3
GOBP_ACTIN_CYTOSKELETON_REORGANIZATION	http://www.gsea-msigdb.org/gsea/msigdb/cards/GOBP_ACTIN_CYTOSKELETON_REORGANIZATION	CDK5	EFS	RAPGEF3	HAX1	BAIAP2	IQGAP2	CCL27	CAPN10	CLDN3	CSF1R	CLDN19	DAPK3	CTTN	NRK	PTK2B	PHACTR1	FER	FES	TNIK	FLNA	CD2AP	ABL1	RICTOR	GAB1	SIPA1L1	AUTS2	PLEK2	ABL2	ATP2C1	GRB2	PHPT1	GSN	PARVB	ANXA1	HCK	HCLS1	HRAS	KIT	RHOA	ARHGDIA	ARHGDIB	MDK	MKLN1	MYH9	NEDD9	NOTCH2	NTF3	NTRK3
GOBP_FAT_SOLUBLE_VITAMIN_METABOLIC_PROCESS	http://www.gsea-msigdb.org/gsea/msigdb/cards/GOBP_FAT_SOLUBLE_VITAMIN_METABOLIC_PROCESS	CYP2R1	CYP1A1	VKORC1L1	CYP11A1	CYP26A1	CYP27A1	CYP27B1	GFI1	UBIAD1	CYP26C1	IFNG	CYP4F3	NFKB1	PIAS4	PLTP	PPARD	CYP2W1	LGMN	CYP26B1	CYP4F11	RBP1	RBP2	RLBP1	CYP4F12	TNF	VDR	VKORC1	CUBN	FGF23	CBR1	ALDH1A2
GOBP_UNSATURATED_FATTY_ACID_BIOSYNTHETIC_PROCESS	http://www.gsea-msigdb.org/gsea/msigdb/cards/GOBP_UNSATURATED_FATTY_ACID_BIOSYNTHETIC_PROCESS	PTGES3	EDN1	EDN2	ABCD1	FABP5	ABCD2	SIRT1	ALOX12	ALOX15	ALOX15B	DECR2	ANXA1	IL1B	FADS1	FADS3	MIF	PLA2G3	PNPLA8	PLA2G4A	ELOVL2	AVP	AVPR1A	PTGDS	PTGS1	PTGS2	ELOVL5	SCD	ELOVL1	ELOVL4	TBXAS1	ELOVL6	SCD5	ELOVL7	PTGES2	ELOVL3	DEGS1	AKR1C3	CBR1	FADS2	CD74
GOBP_POSITIVE_REGULATION_OF_ALCOHOL_BIOSYNTHETIC_PROCESS	http://www.gsea-msigdb.org/gsea/msigdb/cards/GOBP_POSITIVE_REGULATION_OF_ALCOHOL_BIOSYNTHETIC_PROCESS	CYP7A1	FGF1	SCAP	HRH1	MAS1	NTSR1	P2RY1	P2RY6	CD244	PRKAA1	PTAFR	BMP6	SNCA	SREBF1	ABCG1
HP_ABNORMALITY_OF_THE_MENSTRUAL_CYCLE	http://www.gsea-msigdb.org/gsea/msigdb/cards/HP_ABNORMALITY_OF_THE_MENSTRUAL_CYCLE	BNC1	NPM1	PPARG	NUP107	CDKN1A	PROP1	EIF2B1	GP1BA	ZBTB16	HESX1	GNRH1	LARS2	SMARCE1	ALMS1	DUSP6	AIP	LHX4	STAT5B	FGF17	FLI1	HFM1	STAT3	PROKR2	HPS4	CDH23	ERCC6	ESR1	AXL	AGGF1	IL17RD	WT1	F8	MAGEL2	GNAS	HDAC8	SNRPN	DHH	SLC29A3	PSMB8	FANCM	PML	GP9	SMCHD1	H6PD	CAV1	MRPS22	BCOR	MSTO1
GOBP_AMINOGLYCAN_METABOLIC_PROCESS	http://www.gsea-msigdb.org/gsea/msigdb/cards/GOBP_AMINOGLYCAN_METABOLIC_PROCESS	ABCC5	GPC6	UST	B3GNT3	ST3GAL6	HPSE	SLC35D2	CHI3L1	CHI3L2	B4GALT7	PGLYRP2	PGLYRP3	CLTC	B3GALT6	EGFLAM	CSPG4	CTBS	AP2A1	DCN	CHST13	B3GNT6	EGF	AKT1	EXT1	EXT2	GPC2	GPC4	FGF2	GPC5	CHSY1	FOXC1	FMOD	HYAL4	FUCA1	GALNS	GLCE	B3GAT3	GCNT2	B4GALT1	B3GAT1	GPC3	GLB1	GNS	GPC1	ANGPT1	GUSB	HAS3	HEXA
GOBP_PLASMINOGEN_ACTIVATION	http://www.gsea-msigdb.org/gsea/msigdb/cards/GOBP_PLASMINOGEN_ACTIVATION	CTSZ	ENO1	F11	F12	FGA	FGB	HPN	KLKB1	SERPINE1	PGK1	SERPINE2	PLAU	THBS1	CLEC3B	RUNX1
GOBP_PROTEIN_KINASE_C_ACTIVATING_G_PROTEIN_COUPLED_RECEPTOR_SIGNALING_PATHWAY	http://www.gsea-msigdb.org/gsea/msigdb/cards/GOBP_PROTEIN_KINASE_C_ACTIVATING_G_PROTEIN_COUPLED_RECEPTOR_SIGNALING_PATHWAY	CISH	ADORA2A	DGKA	DGKG	DGKH	DGKQ	EDN1	F2R	PRKD3	GAP43	HCRT	LRP1	PARD3	AZU1	BDKRB1	DGKZ	DGKE	DGKD	PICK1
GOBP_LIPOPROTEIN_BIOSYNTHETIC_PROCESS	http://www.gsea-msigdb.org/gsea/msigdb/cards/GOBP_LIPOPROTEIN_BIOSYNTHETIC_PROCESS	PIGK	ATG7	WDR45	ZDHHC19	DBI	RAB3GAP1	ZDHHC17	PIGN	ZDHHC20	ZDHHC24	ZDHHC23	ZDHHC5	WIPI2	GBA	GLUL	ZDHHC22	PIGW	RABL3	ZDHHC1	ZDHHC8	APOA1	ZDHHC21	IRGM	LCAT	NMT1	ZDHHC9	GOLGA7	ZDHHC2	ZDHHC3	PIGT	PIGA	PIGC	PIGF	PIGH	PIK3C3	DPM3	ZDHHC13	PIGG	PPM1A	PPM1B	PIGX	WIPI1	ZDHHC4	ZDHHC7	PIGV	ZDHHC6	PORCN	MPPE1
GOBP_IRE1_MEDIATED_UNFOLDED_PROTEIN_RESPONSE	http://www.gsea-msigdb.org/gsea/msigdb/cards/GOBP_IRE1_MEDIATED_UNFOLDED_PROTEIN_RESPONSE	PLA2G4B	BCL2L11	CTDSP2	PREB	PDIA6	HYOU1	AGR2	YIF1A	PDIA5	COPS5	KLHDC3	ADD1	TPP1	DCTN1	DDX11	ERN1	EXTL1	EXTL2	EXTL3	GFPT1	SERP1	GSK3A	HDGF	CXXC1	HSPA5	ACADVL	LMNA	DNAJB9	SULT1A4	BFAR	DNAJB11	PARP16	FKBP14	WIPI1	TMEM33	PPP2R5B	ARFGAP1	DNAJC3	PTPN1	BAK1	BAX	SRPRB	TSPYL2	SHC1	SSR1	SULT1A3	TLN1	WFS1
GOMF_PASSIVE_TRANSMEMBRANE_TRANSPORTER_ACTIVITY	http://www.gsea-msigdb.org/gsea/msigdb/cards/GOMF_PASSIVE_TRANSMEMBRANE_TRANSPORTER_ACTIVITY	KCNE3	GJE1	HCN4	GJC1	ABCC9	KCNK7	CDK5	KCNMB2	CACNG3	TOMM40	SLC17A3	CFTR	TMC6	CHRNA2	CHRNA3	CHRNA4	CHRNA5	CHRNA7	CHRNB1	CHRNB3	CHRNE	CHRNG	PANX3	SLC26A8	GRIN3B	CATSPER1	CATSPER2	TMC1	TMC2	CLCN2	CLCN3	CLCN4	CLCN5	CLCN6	CLCN7	CLCNKA	CLCNKB	CLIC1	CLIC2	SLC24A4	CNGB1	CNGA2	CNGA3	CNGA4	LRRC38	CNR1	KCNH8	OTOP1
GOMF_LIPOPROTEIN_PARTICLE_RECEPTOR_BINDING	http://www.gsea-msigdb.org/gsea/msigdb/cards/GOMF_LIPOPROTEIN_PARTICLE_RECEPTOR_BINDING	APBB3	LANCL1	AP2M1	CLTC	AP2A1	DKK1	PCSK9	LDLRAP1	DNAJA1	HSPG2	APOA1	APOA2	LRP1	LRPAP1	RELN	ANKRA2	HSP90B1	PICALM	SNX17
GOBP_THYROID_GLAND_DEVELOPMENT	http://www.gsea-msigdb.org/gsea/msigdb/cards/GOBP_THYROID_GLAND_DEVELOPMENT	FOXE1	HOXA5	HOXB3	HOXD3	SMAD3	MAPK1	MAPK3	MAP2K1	RAF1	SHH	SRF	TG	THRA	PAX8	HESX1
HP_OSTEOMYELITIS	http://www.gsea-msigdb.org/gsea/msigdb/cards/HP_OSTEOMYELITIS	LPIN2	HPGD	NCF2	NCF1	CCT5	SLCO2A1	CYBA	CLCN7	BTK	FOXP3	IL1RN	SCNN1A	TCIRG1	ATP7A	TCF3	SBDS	CTSK	IGLL1	PLEKHM1	SRP54	LRRC8A	HBB	MTAP	CYBB	SPTLC1	PIK3R1	PGM3	NTRK1	DNMT1	SPTLC2	CD79B	ITGB2	IFNGR1	STAT3	CD79A	SCNN1G	CLTCL1	SCNN1B	MPV17
GOBP_PROTEIN_ACTIVATION_CASCADE	http://www.gsea-msigdb.org/gsea/msigdb/cards/GOBP_PROTEIN_ACTIVATION_CASCADE	F7	F8	F9	F11	F12	F13A1	FBLN1	FGA	FGB	GP1BA	GP1BB	GP5	GP9	KLKB1	PRCP	TFPI	C1QBP	SERPING1	VWF
HP_PROXIMAL_MUSCLE_WEAKNESS_IN_UPPER_LIMBS	http://www.gsea-msigdb.org/gsea/msigdb/cards/HP_PROXIMAL_MUSCLE_WEAKNESS_IN_UPPER_LIMBS	MUSK	CHRNE	TMEM43	MFN2	MTMR14	LMNA	KY	CHRNB1	EMD	COL13A1	HMBS	LAMA2	SYNE2	DNM2	POMT1	LDB3	MYH7	MYF6	DYSF	AGRN	RYR1	BIN1	RAPSN	FHL1	GMPPB	SYNE1	MORC2	FBXO38	PPOX	LIPE
HP_PRIMARY_ADRENAL_INSUFFICIENCY	http://www.gsea-msigdb.org/gsea/msigdb/cards/HP_PRIMARY_ADRENAL_INSUFFICIENCY	PEX11B	PEX14	PEX12	TRAF7	CYP11A1	TERT	GLI3	HSD11B2	PEX16	PEX5	PEX26	NF2	SMARCE1	AIRE	PEX13	PDGFB	STAR	CYP11B2	PEX10	NR0B1	CYP17A1	ABCD1	TXNRD2	TBX19	PEX19	AAAS	PEX6	QRSL1	MRAP	NR3C1	AKT1	PEX1	POR	NNT	PEX3	BAP1	SCNN1B	PIK3CA	MRPS7	NFKB2	SMARCB1	NR3C2	SMO	HSD17B4
GOMF_KINASE_ACTIVATOR_ACTIVITY	http://www.gsea-msigdb.org/gsea/msigdb/cards/GOMF_KINASE_ACTIVATOR_ACTIVITY	ABI1	CD24	SPRY2	CDKN1A	MALT1	DBF4	CKS1B	CKS2	DUSP19	DGKQ	DAXX	DDX3X	EFNA5	EGF	MARK2	ERBB3	ERCC6	FGF13	TPX2	RICTOR	GAS6	GREM1	NRG1	HMGB1	IRGM	INCENP	LTF	MNAT1	MTCP1	PAK2	PRKAG2	GPRC5B	CAB39	GHRL	PIK3CA	FAM20A	PARP16	GPRC5D	GPRC5C	MAP2K1	MAP2K2	TAOK1	ALS2	RPLP1	CCL5	WNK1	STK3	STK4
GOBP_FERTILIZATION	http://www.gsea-msigdb.org/gsea/msigdb/cards/GOBP_FERTILIZATION	GNPDA1	LHFPL2	NPM2	SYCP2	TUBGCP3	AKAP3	CCT7	CCT4	CCT2	CCT8	ADCY3	TDRKH	ABHD2	ADAM30	PARK7	CATSPER1	CATSPER2	TDRD9	SPACA3	CRKL	ATP8B3	PLB1	ROPN1B	STX2	ALDOA	ZP1	POMZP3	CCT5	PLCB1	FOLR1	FOLR2	FOLR3	SPESP1	ADAM2	ADAM5	CLIC4	OR10J1	B4GALT1	FETUB	DKKL1	GLRA1	CECR2	TMPRSS12	TSSK4	HEXB	HOXA9	HOXD9	HSPA1L
HP_FRONTOTEMPORAL_DEMENTIA	http://www.gsea-msigdb.org/gsea/msigdb/cards/HP_FRONTOTEMPORAL_DEMENTIA	TARDBP	PSEN1	CHMP2B	SQSTM1	VCP	ABCA7	DCTN1	MAPT	TBK1	GRN	TREM2	C9orf72	PLA2G6	FUS	TMEM106B	TOMM40	ZFYVE26	PSEN2	APP	PRKAR1B	SORL1	UBQLN2
HP_CUTANEOUS_CYST	http://www.gsea-msigdb.org/gsea/msigdb/cards/HP_CUTANEOUS_CYST	MSX2	CTNND1	ZSWIM6	APC	KRT6A	KRT17	KRT16	TSC1	TSC2	TFAP2A	ANTXR1	CDH1	CEP57	ALX3	VANGL1
GOBP_MEMBRANE_REPOLARIZATION	http://www.gsea-msigdb.org/gsea/msigdb/cards/GOBP_MEMBRANE_REPOLARIZATION	KCNE3	AKAP9	ZMPSTE24	FLNA	NEDD4L	KCNIP2	KCND3	KCNE1	KCNH2	KCNJ2	KCNJ5	KCNJ8	KCNN2	KCNQ1	ATP1A1	ATP1B1	ATP1B2	ATP1B3	NPPA	SCN1B	SCN4B	SCN5A	SNTA1	YWHAE	CACNA1D	CACNB3	CAV1	CAV3	WDR1
GOBP_NEGATIVE_REGULATION_OF_CHEMOTAXIS	http://www.gsea-msigdb.org/gsea/msigdb/cards/GOBP_NEGATIVE_REGULATION_OF_CHEMOTAXIS	SEMA3A	SEMA6C	SEMA6B	SEMA4F	SEMA4D	SEMA4B	SEMA3C	PADI2	DDT	DPP4	DUSP1	DUSP3	AIF1	KLRK1	GREM1	ANGPT2	GSTP1	MIF	NBL1	NOTCH1	SEMA5B	SEMA4C	PLXNA3	SLAMF8	SEMA3G	CORO1B	SEMA6A	PTPN2	SEMA4G	PTPRO	RYK	CCL2	SEMA3F	SEMA4A	THBS1	C5	WNT3	SEMA3B	MMP28	RIN3	SEMA6D	SEMA7A	NRP1	SEMA5A	SLIT2	SEMA3E
GOMF_ACTIN_BINDING	http://www.gsea-msigdb.org/gsea/msigdb/cards/GOMF_ACTIN_BINDING	HDAC6	ARPC5	ARPC4	ARPC3	ARPC1B	ACTR3	ACTR2	ARPC2	WASF2	MAEA	CORO2B	CAP1	NEBL	ARPC1A	SORBS1	PDLIM5	GAS2L1	AVIL	CFL1	CFL2	GIPC1	IQGAP2	WASF3	DSTN	TRIOBP	KPTN	CORO1A	LDB3	FAM107A	KLHL2	SYNPO	ADCY8	FMNL2	ADD1	ADD2	ADD3	LRRK2	FGD4	CCR5	CNN1	CNN2	CNN3	MYOM3	IQGAP3	PLEKHH2	JMY	ABRA	MYO3B
GOBP_MATING	http://www.gsea-msigdb.org/gsea/msigdb/cards/GOBP_MATING	ADA	CNR1	DRD5	EDNRB	MAPK8IP2	HDAC2	HEXB	APP	NHLH2	OXTR	P2RX1	P2RY1	PI3	SERPINE2	AVP	AVPR1A	UBE2Q1	PTEN	SEMG1	SLC6A4	THRA	VIP	OR2H2	PPP1R1B	PPP1R9B	DDO	NCOA1	ACVR2A	HDAC4
GOCC_AUTOPHAGOSOME_MEMBRANE	http://www.gsea-msigdb.org/gsea/msigdb/cards/GOCC_AUTOPHAGOSOME_MEMBRANE	ATP6AP2	CALCOCO2	TM9SF1	GABARAP	GABARAPL2	WDR81	WDFY3	ATP13A2	GABARAPL1	ATG9B	IRGM	LAMP1	LAMP2	MAP1LC3C	SH3GLB1	TEX264	STX17	ATG16L1	WIPI1	MCOLN3	RPN2	UVRAG	MAP1LC3B	ULK1	MAP1LC3A	ATG16L2	SNAP29	ENTPD4	RB1CC1
HP_INFERTILITY	http://www.gsea-msigdb.org/gsea/msigdb/cards/HP_INFERTILITY	DNAH17	RPGR	PROP1	CATSPER1	GNRH1	ZP1	NANOS1	FCGR2A	SLC26A8	PADI6	SYCP2	HSD17B3	PANX1	CTNS	AXL	MAGEL2	PPP2R3C	SNRPN	CDH23	GBA2	ZMYND10	DNAI1	H6PD	NDN	LRRC6	AMHR2	GAS2L2	ARMC2	PMFBP1	STK36	NEK10	XRCC2	CCDC65	WT1	LHX4	GAS8	CFTR	DNAL1	GATA4	TGFB1	SIM1	PTPN11	HERC2	BRAF	DNAI2	TSGA10	CATSPER2	DNAH1
GOBP_LIPID_CATABOLIC_PROCESS	http://www.gsea-msigdb.org/gsea/msigdb/cards/GOBP_LIPID_CATABOLIC_PROCESS	ACOT8	PLA2G4B	CDK4	ACAA2	SLC25A17	CEL	CES1	NEU3	ILVBL	SLC27A4	SLC27A2	ABHD2	LYPLA2	MGLL	PLA2G4E	CPT1C	CNR1	ADORA1	CPS1	CPT1A	CPT1B	CPT2	CRAT	ADRA2A	CYP1A2	CYP1B1	CYP4A11	CYP7A1	CYP19A1	CYP26A1	CYP27A1	CYP27B1	DECR1	MMAA	ABHD3	ECH1	ECHS1	EHHADH	LIPH	AKT1	AKT2	ETFA	ETFB	ETFDH	ABCD1	FAAH	FABP4	FABP1
GOBP_REGULATION_OF_DENDRITE_DEVELOPMENT	http://www.gsea-msigdb.org/gsea/msigdb/cards/GOBP_REGULATION_OF_DENDRITE_DEVELOPMENT	DNM1L	PQBP1	ACTR2	CARM1	SEMA4D	IL1RAPL1	CHRNA3	CRK	CRKL	DGKG	DBN1	DCC	DHX36	EPHA4	EZH2	RAB21	TNIK	SARM1	CYFIP1	COBL	NEDD4L	OBSL1	CRTC1	ALK	SIPA1L1	SS18L1	FBXW8	DBNL	GSK3A	GSK3B	ANAPC2	EEF2K	PACSIN1	TLX2	ITPKA	ARF6	MARK1	NEDD4	OPA1	PAK3	SS18L2	CDKL3	BCL11A	PPP3CA	RELN	PARP6	CAMK1D	HECW2
GOBP_REGULATION_OF_CELLULAR_COMPONENT_SIZE	http://www.gsea-msigdb.org/gsea/msigdb/cards/GOBP_REGULATION_OF_CELLULAR_COMPONENT_SIZE	AKT3	ARPC5	ARPC4	ARPC3	ARPC1B	ACTR3	ACTR2	ARPC2	ABI2	WASF2	CDK4	CDK5	CCL26	SEMA3A	CDC42EP2	OLFM1	VAV3	HAX1	BAIAP2	SEMA6C	SEMA6B	SEMA4F	SEMA4D	SEMA4B	SEMA3C	ARPC1A	ARFGEF1	CDC42EP3	AVIL	SLC12A7	CFL2	NCKAP1	IQGAP2	WASF3	DSTN	TRIOBP	CDC42EP1	CORO1A	SNF8	TMEM123	AP2M1	ADD1	CLCN3	CLCN6	ZFYVE27	ADD2	ADD3	CLN3
HP_PRENATAL_MATERNAL_ABNORMALITY	http://www.gsea-msigdb.org/gsea/msigdb/cards/HP_PRENATAL_MATERNAL_ABNORMALITY	VANGL2	SPAG1	VANGL1	ERGIC1	CYP11A1	ZIC2	SHH	RPGR	MTHFR	MAT2A	CD46	CYP19A1	DNAH5	DHPS	HBA1	TGFBR2	EP300	NR1H4	LBR	PRKG1	PROKR2	SIX3	CCDC40	SLC25A20	HADHA	ACTA2	NOS3	HBA2	SMAD4	LRRC56	CFI	DISP1	MME	ZMYND10	SMAD3	DLL1	ABCB11	IRF6	CYP11B2	POR	FOXE3	CPT1A	LRRC6	ELN	MYH11	NODAL	TGFB3	STK36
GOBP_POSITIVE_REGULATION_OF_SMOOTHENED_SIGNALING_PATHWAY	http://www.gsea-msigdb.org/gsea/msigdb/cards/GOBP_POSITIVE_REGULATION_OF_SMOOTHENED_SIGNALING_PATHWAY	CTNNA1	EVC	CHSY1	ULK3	IFT172	GAS8	STK36	GPC3	GLI1	NDST1	KIF7	PDCL	TUBD1	UCHL5	SFRP1	SHH	SHOX2	TTC23	SMO	DYNC2H1	ARMC9	RAB34
GOBP_REGULATION_OF_CYTOSKELETON_ORGANIZATION	http://www.gsea-msigdb.org/gsea/msigdb/cards/GOBP_REGULATION_OF_CYTOSKELETON_ORGANIZATION	HDAC6	PARP3	ARPC5	ARPC4	ARPC3	ARPC1B	ACTR3	ACTR2	ARPC2	AKAP9	ABI2	WASF2	SORBS3	CDK5	CDK2AP2	KATNB1	CCL26	CORO2B	DLC1	RAPGEF3	RBM14	CDC42EP2	HAX1	BAIAP2	TACC3	CIB1	ARPC1A	ARFGEF1	CDC42EP3	SPAG5	GAS2L1	AVIL	CFL2	PLK4	NES	NCKAP1	IQGAP2	WASF3	CCL27	MAPRE2	DSTN	RCC1	STMN2	TPPP	TRIOBP	CDC42EP1	CORO1A	FAM107A
HP_ORTHOSTATIC_HYPOTENSION_DUE_TO_AUTONOMIC_DYSFUNCTION	http://www.gsea-msigdb.org/gsea/msigdb/cards/HP_ORTHOSTATIC_HYPOTENSION_DUE_TO_AUTONOMIC_DYSFUNCTION	B2M	LEP	VPS35	LEPR	DNAJC13	ARSA	COQ2	NTRK1	SNCA	LRRK2	EIF4G1	LMNB1	PSAP	GSN	GBA	TTR
GOBP_ORGANIC_HYDROXY_COMPOUND_METABOLIC_PROCESS	http://www.gsea-msigdb.org/gsea/msigdb/cards/GOBP_ORGANIC_HYDROXY_COMPOUND_METABOLIC_PROCESS	ACOT8	DHRS9	AKR1A1	BPNT1	ACAA2	CEBPA	SPTLC1	CEL	NPC2	PMVK	CES1	EBP	CETP	GIPC1	CFTR	CGA	DHRS4	STARD3	SLC27A5	SLC27A2	AKR1C4	ERLIN2	NUDT4	NUDT3	CHKA	RDH13	PARK7	BTBD9	OSBPL1A	OSBPL5	OSBPL6	OSBPL7	OSBPL9	NUS1	MOGAT1	SLC16A10	CLCN2	CYP2R1	PLD4	ADH1B	ADH4	ADH5	ADH6	SGPP2	COMT	MTPN	CRYM	RDH12
HP_THORACIC_AORTIC_ANEURYSM	http://www.gsea-msigdb.org/gsea/msigdb/cards/HP_THORACIC_AORTIC_ANEURYSM	CLIP2	MLX	MAT2A	ERCC6	FBN2	TGFBR2	TPM3	PRKG1	CYP17A1	DNMT3A	SMAD6	LMNA	ACTA2	TPM2	TRMT1	ACTL6B	FBN1	SMAD4	B3GALT6	FBXW11	TGFBR1	PGM3	B3GAT3	GTF2IRD1	GATA5	GTF2I	SMAD3	COL1A1	MFAP5	POR	ACTL6A	FOXE3	ZMPSTE24	KCNAB2	ANGPTL6	RFC2	ELN	MYH11	TGFB3	MED12	SEMA3E	TGFBR3	MYLK	NKAP	BRF1	TBL2	PKD1	DDX6
HP_NONPROGRESSIVE	http://www.gsea-msigdb.org/gsea/msigdb/cards/HP_NONPROGRESSIVE	CHRNE	HOXB1	ATN1	COL4A3	COL4A4	CLDN14	TRPV4	MRPS2	ATG5	ILDR1	STARD7	CWF19L1	ATP2B3	PMPCA	YEATS2	RYR1	GFPT1	TUBB6
GOMF_GROWTH_FACTOR_ACTIVITY	http://www.gsea-msigdb.org/gsea/msigdb/cards/GOMF_GROWTH_FACTOR_ACTIVITY	GDF11	LEFTY1	CSH1	CSH2	CSHL1	GDF7	JAG1	HBEGF	EGF	EREG	FGF1	FGF2	FGF3	FGF5	FGF6	FGF9	FGF11	FGF13	DKK1	CLCF1	EPGN	FGF20	FGF21	GDF1	GDF9	GDNF	GH2	GMFB	GPI	GRN	CXCL1	NENF	OSGIN1	HDGF	HGF	NRG1	IGF1	IL4	IL5	IL6	IL7	IL10	IL12A	INHBB	INHBC	JAG2	LIF	MDK
HP_ABNORMALITY_OF_THE_SCROTUM	http://www.gsea-msigdb.org/gsea/msigdb/cards/HP_ABNORMALITY_OF_THE_SCROTUM	MTM1	ATRX	TBX3	GLI3	POLR1C	KIAA1109	FARSB	FZD2	MAPRE2	MKRN3	WNT7A	TRMT1	ACTL6B	ARCN1	CYB5A	MAGEL2	CDH11	ACTB	AKT1	FBXW11	TBC1D20	STT3A	SAMD9	NDN	UPB1	BUB1B	SNRPN	MEGF8	TOE1	SRY	DHCR7	SRD5A2	POR	ACTL6A	DHX37	TRRAP	PSMD12	IRF6	SEMA3E	STXBP1	NR0B1	TUBB	EFNB1	ERCC2	WT1	SRCAP	HMGA2	DDX6
GOBP_PIGMENT_GRANULE_ORGANIZATION	http://www.gsea-msigdb.org/gsea/msigdb/cards/GOBP_PIGMENT_GRANULE_ORGANIZATION	RAB32	LYST	AP1G1	RAB38	BLOC1S1	BLOC1S2	HPS1	BLOC1S3	GPR143	BCL2	KIF13A	TRAPPC6A	DTNBP1	AP3B1	AP1M1	AP3D1	HPS4
GOBP_MAMMARY_GLAND_MORPHOGENESIS	http://www.gsea-msigdb.org/gsea/msigdb/cards/GOBP_MAMMARY_GLAND_MORPHOGENESIS	PHB2	CSF1R	ESR1	SCRIB	SOSTDC1	GLI3	IGFBP5	ARG1	LRP6	LRP5	PML	BAX	SRC	TBX3	TGFBR2	DDR1	CAPN1	CAV1	CAV3	BTRC	LRP5L	NTN1
HP_BROAD_PHALANX_OF_THE_TOES	http://www.gsea-msigdb.org/gsea/msigdb/cards/HP_BROAD_PHALANX_OF_THE_TOES	EFNB1	GNAO1	GATA4	ARX	BMPR1A	SCN1B	STXBP1	NEUROD2	ABCC9	GPC4	SLC25A22	SUMF1	BMP2	HOXD13	CTCF	DACT1	WDR19	GLI3	KCNJ8	NXN	FLI1	KCNA1	DMXL2	PTEN	CASK	CDKL5	TRIM8	PIGQ	PNKP	MED25	SATB2
GOBP_RESPONSE_TO_RETINOIC_ACID	http://www.gsea-msigdb.org/gsea/msigdb/cards/GOBP_RESPONSE_TO_RETINOIC_ACID	CDKN2D	YAP1	FZD10	PHB2	OVCA2	COL1A1	CREB1	CTSH	CYP26A1	ASXL1	DUSP1	EPHA3	PTK2B	SNW1	SETX	SUZ12	ABL2	GJB3	HTRA2	HDAC2	HOXA2	TNC	IGF2R	IGFBP2	IGFBP7	AQP1	AQP3	LEP	LTK	LYN	MICB	ASCL1	MYB	MYOG	ATM	PAX2	NDUFA13	PDGFRB	SERPINF1	PPARG	GDAP2	TESC	CYP26B1	PTK6	PTK7	RARA	RARG	RET
HP_EPISTAXIS	http://www.gsea-msigdb.org/gsea/msigdb/cards/HP_EPISTAXIS	LYST	ITGB3	NPM1	F7	ENG	GP1BA	ZBTB16	SMAD4	GGCX	FGB	VWF	RUNX1	WIPF1	F8	STAT5B	DTNBP1	WAS	STAT3	HPS4	F13A1	SBDS	GATA1	PRKAR1A	PTPN22	GBA	PML	GP9	CYP11B2	RASGRP2	BCOR	PRTN3	SERPINE1	BLOC1S3	IFNG	ITGA2B	TERT	STXBP1	TBL1XR1	HPS6	F5	GFI1B	FGA	MYH9	GP1BB	HPS1	RARA	LMX1B	HLA-DPA1
GOMF_BETA_TUBULIN_BINDING	http://www.gsea-msigdb.org/gsea/msigdb/cards/GOMF_BETA_TUBULIN_BINDING	HDAC6	LRPPRC	GABARAP	GABARAPL2	ARL8A	EMD	FGF13	CCT5	SYT11	GABARAPL1	EML4	RACGAP1	PEX14	BCAS3	ARL8B	TAOK1	BBS4	TRPV4	RGS2	SLC6A2	SPAST	TBCA	TBCD	TTLL7	IFT74	NDEL1	UXT	CDK5R1	SMC3	PDCD5
GOBP_RESPONSE_TO_ANGIOTENSIN	http://www.gsea-msigdb.org/gsea/msigdb/cards/GOBP_RESPONSE_TO_ANGIOTENSIN	AHCYL1	CYBB	AGTR2	HSF1	MAS1	NFE2L2	NFKB1	SLC30A10	PRKCD	AGTRAP	ARID1B	RELA	ROCK1	SRC	CA2	BRIP1	CAV1	ACTN2	IQGAP1	ROCK2	CDC6
GOBP_CAMERA_TYPE_EYE_MORPHOGENESIS	http://www.gsea-msigdb.org/gsea/msigdb/cards/GOBP_CAMERA_TYPE_EYE_MORPHOGENESIS	ABI2	TOPORS	GDF11	FRS2	RDH13	C12orf57	COL8A1	COL8A2	DIO3	JAG1	DSCAM	LCTL	EPHB2	ZHX2	FOXF2	FOXE3	OBSL1	CRB1	TDRD7	TSPAN12	FJX1	IFT172	GLI3	DLL1	CRB2	HIPK2	SOX8	HIF1A	HCN1	LHX1	LRP6	LRP5	MAN2A1	MEIS1	NAGLU	ATF4	NF1	NOTCH2	NRL	NTRK2	PAX2	WNT16	ATP8A2	PITX2	SDK2	AHI1	IFT122	CABP4
GOMF_SOLUTE_ANION_ANTIPORTER_ACTIVITY	http://www.gsea-msigdb.org/gsea/msigdb/cards/GOMF_SOLUTE_ANION_ANTIPORTER_ACTIVITY	SLC26A1	SLC26A8	SLC26A2	SLC37A2	SLC37A4	SLC26A11	SLC25A4	SLC25A5	SLC26A5	SLC37A1	SLC4A5	SLC26A6	SLC26A10	SLC4A1	SLC4A2	SLC19A1	SLC25A31	SLC4A11	SLC25A11	SLC22A6	SLC4A8
HP_PTERYGIUM	http://www.gsea-msigdb.org/gsea/msigdb/cards/HP_PTERYGIUM	ITGA6	PLOD2	PHGDH	IRF6	ERCC5	RAPSN	LMX1B	CHRNG	MMP14	ITGB4	MYH3	NUP88	MYOD1	ERCC3	FKBP10	ERCC2	RIPK4	ERCC4	XPC	DDB2	MMP2	GPC6	DKC1	PSAT1	MUSK	EFNB1	XPA
GOBP_NEGATIVE_REGULATION_OF_PROTEIN_LOCALIZATION_TO_MEMBRANE	http://www.gsea-msigdb.org/gsea/msigdb/cards/GOBP_NEGATIVE_REGULATION_OF_PROTEIN_LOCALIZATION_TO_MEMBRANE	LYPLA1	AP2M1	CLTC	LRRC15	CSK	DAB2	RHOQ	GBP1	GDI1	KCNE1	LZTFL1	PPP2R5A	MRAP	GOPC	BCL2L1	RSC1A1	TMBIM1	TGFB1	PICALM	FZD9	PPFIA1	NUMB	ITGB1BP1	TMEM59
GOMF_ION_CHANNEL_REGULATOR_ACTIVITY	http://www.gsea-msigdb.org/gsea/msigdb/cards/GOMF_ION_CHANNEL_REGULATOR_ACTIVITY	KCNE3	ABCC9	AKAP9	KCNMB2	PIAS3	VTI1B	CFTR	LRRC38	COMMD1	ADRB2	DRD4	ENSA	FKBP1B	FLNA	NEDD4L	SGK3	PCSK9	AMBP	TSPAN13	CACNG4	KCNMB3	KCNMB4	GNB2	PHPT1	GRM2	PACSIN3	KCNIP3	KCNIP2	ITPR1	KCNE1	KCNMB1	KCNS1	NEDD4	FXYD2	NPY2R	HPCAL4	CABP2	FXYD1	FXYD3	FXYD7	FXYD6	FXYD5	PRKCZ	PRKG1	CABP4	AMIGO1	STIM2	RASA1
HP_RECURRENT_MYCOBACTERIAL_INFECTIONS	http://www.gsea-msigdb.org/gsea/msigdb/cards/HP_RECURRENT_MYCOBACTERIAL_INFECTIONS	ZAP70	SPAG1	GAS2L2	RPGR	TTC12	GAS8	IFNGR2	DNAH5	TTC25	IL12RB1	DNAL1	CCDC40	DCLRE1C	GATA2	DNAI2	TYK2	CYBB	LRRC56	DNAH1	ZMYND10	DNAJB13	STAT1	LRRC6	ISG15	FOXJ1	OFD1	DNAI1	STK36	NEK10	CCDC65	IFNGR1
GOBP_EXCRETION	http://www.gsea-msigdb.org/gsea/msigdb/cards/GOBP_EXCRETION	CLDN16	NFAT5	CHRNA3	CLCN5	CLCNKA	CLCNKB	CLN3	ADORA1	ADORA2A	ADORA2B	ADRA1A	DRD3	AGTR2	EDN1	EDNRB	NEDD4L	SNX5	GNAI2	HMOX1	AQP6	AQP9	KCNJ1	KCNMA1	MLLT6	NPHP1	NPR1	SLC22A18	ATP6V1B1	AVP	AVPR1A	SCNN1B	SCNN1G	ABCG5	ABCG8	STC1	UMOD	NPHS2	AMN	KCNK5	SLC9A3R1	GRHPR
GOMF_COLLAGEN_BINDING	http://www.gsea-msigdb.org/gsea/msigdb/cards/GOMF_COLLAGEN_BINDING	CRTAP	C1QTNF1	PODN	COL6A1	COL6A2	LRRC15	CCBE1	CTSB	CTSK	CTSL	CTSS	DCN	AEBP1	COCH	ECM2	NID2	PCOLCE2	ITGA1	ITGA2	ITGA3	ITGB1	SMAD3	SMAD4	SMAD7	ACHE	MMP9	MUSK	NID1	PAK1	HSD17B12	PCOLCE	GP6	PDGFA	PDGFB	PPIB	SPARC	TGFBI	THBS1	COL14A1	USH2A	VWF	DDR1	SPARCL1	ANTXR1	ITGA10	SERPINH1	ADAM9	LACRT
HP_ABNORMAL_SACCADIC_EYE_MOVEMENTS	http://www.gsea-msigdb.org/gsea/msigdb/cards/HP_ABNORMAL_SACCADIC_EYE_MOVEMENTS	PDYN	MAPT	SURF1	ELOVL5	NPHP1	SLC35A2	SLC1A3	MME	PIK3R5	TCIRG1	ATP13A2	ALS2	PEX10	GBA	AFG3L2	XRCC1	ATXN3	DNAJC6	DARS2	ITPR1	TPP1	VPS13A	EEF2	VPS13D	SCP2	UBAP1	CLCN7	FXN	PNKP	SNCA	PLA2G6	INPP5E	ATXN1	NDUFB8	GBA2	FBXO7	AGTPBP1	APTX	PRNP	SYNE1	PLD3	SHMT2	VAMP1	COQ5	C19orf12	KIF1B	DHX16	GDAP2
GOCC_M_BAND	http://www.gsea-msigdb.org/gsea/msigdb/cards/GOCC_M_BAND	MYOM3	KCTD6	ENO1	CMYA5	ALDOA	FHL2	OBSL1	ANK1	NBR1	PPP2R5A	LMOD3	SPTBN1	OBSCN	TRIM63	MYOM1	MYOM2
GOBP_MICROTUBULE_POLYMERIZATION_OR_DEPOLYMERIZATION	http://www.gsea-msigdb.org/gsea/msigdb/cards/GOBP_MICROTUBULE_POLYMERIZATION_OR_DEPOLYMERIZATION	HDAC6	RANBP9	AKAP9	KATNB1	TUBGCP3	CIB1	GAS2L1	TUBGCP2	MAPRE2	KIF2C	STMN2	TPPP	TUBGCP5	KIF19	CSNK1D	TTBK2	CAMSAP1	DCTN1	DYRK1A	SLC39A12	FES	FGF13	FKBP4	MAPRE1	MAPRE3	TPX2	CLASP2	CLASP1	GAS2L2	ABL1	FBXO5	TUBG2	GOLGA2	CCDC57	APC	HSPA1A	HSPA1B	KIF24	STMN1	ARL2	MAP1A	MAP1B	MAP2	MAPT	MECP2	DRG1	NUMA1	PAK1
GOBP_NEGATIVE_REGULATION_OF_ACTIN_FILAMENT_POLYMERIZATION	http://www.gsea-msigdb.org/gsea/msigdb/cards/GOBP_NEGATIVE_REGULATION_OF_ACTIN_FILAMENT_POLYMERIZATION	ARFGEF1	AVIL	TRIOBP	ADD1	ADD2	ADD3	MTPN	EPS8	FLII	LMOD1	GSN	TMOD4	TMOD3	PFN4	VILL	SPTBN5	PFN1	PFN2	SSH1	SSH3	PRKCD	LMOD3	SPTBN4	RDX	SPTA1	SPTAN1	SPTB	SPTBN1	SPTBN2	SVIL	TMOD1	TMSB4X	VIL1	MKKS	CAPG	CAPZA1	CAPZA2	CAPZB	SSH2	HIP1R	TMSB4Y	MYADM	TMSB10	SLIT2
GOMF_PHOSPHATIDYLINOSITOL_4_5_BISPHOSPHATE_BINDING	http://www.gsea-msigdb.org/gsea/msigdb/cards/GOMF_PHOSPHATIDYLINOSITOL_4_5_BISPHOSPHATE_BINDING	AVIL	RAB35	TIRAP	FCHO2	PLA2G4E	SYT9	COMMD1	RPH3A	FLII	PLCB1	ALOX15	LDLRAP1	SDCBP2	STXBP6	GSN	ANXA2	KCNJ1	KCNJ2	KCNQ1	MARK1	MYO1B	VILL	PFN1	PFN2	PLCD1	SYTL2	EXOC1	PARD3	JPH2	PLEKHA4	SDCBP	MYO1G	ANXA8	SLC9A1	SVIL	SYT5	TULP3	VIL1	MAPKAP1	CAPG	PICALM	FZD7	OBSCN	ANXA9	ACTN2	KRIT1	HIP1R	SYT7
GOBP_ZYMOGEN_ACTIVATION	http://www.gsea-msigdb.org/gsea/msigdb/cards/GOBP_ZYMOGEN_ACTIVATION	OMA1	CTSH	CTSL	CTSZ	ENO1	F9	F11	F12	FGA	FGB	GGT1	CYFIP2	CIDEB	GRIN2A	PYCARD	HP	HPN	HPR	IFI16	KLK1	KLK2	KLKB1	MMP14	ASPH	FURIN	SERPINE1	CUZD1	C1RL	PGK1	SERPINE2	PLAU	LGMN	PRSS3	BAD	BAK1	PERP	THBS1	CLEC3B	C1R	TBC1D10A	CASP8	PRSS12	RUNX1	RIPK2	FADD
GOBP_ESTABLISHMENT_OR_MAINTENANCE_OF_MONOPOLAR_CELL_POLARITY	http://www.gsea-msigdb.org/gsea/msigdb/cards/GOBP_ESTABLISHMENT_OR_MAINTENANCE_OF_MONOPOLAR_CELL_POLARITY	FOXF1	FOXJ1	SCRIB	SH3BP1	LAMA1	RHOA	MAP1B	MSN	MYO9A	PRKCI	PTK7	FSCN1	TCF15	GBF1	IFT20	SLC9A3R1	CDC42
GOBP_REGULATION_OF_POTASSIUM_ION_TRANSMEMBRANE_TRANSPORTER_ACTIVITY	http://www.gsea-msigdb.org/gsea/msigdb/cards/GOBP_REGULATION_OF_POTASSIUM_ION_TRANSMEMBRANE_TRANSPORTER_ACTIVITY	KCNE3	AKAP9	WWP2	LRRC38	DNM2	FHL1	NEDD4L	STK39	KCNRG	ANK3	KCNIP2	ITGB1	KCNA1	KCNE1	KCNG1	KCNS1	KCNS2	MTNR1B	NEDD4	ATP1B1	ATP1B2	ATP1B3	FXYD2	NPPA	GAL	CAB39	TREM2	KLHL24	PTEN	AMIGO1	VAMP2	SUMO1	YWHAE	CACNA1D	KCNAB1	NETO2	CAV1	CAV3	ACTN2	OXSR1
GOBP_PROTEIN_LOCALIZATION_TO_PLASMA_MEMBRANE	http://www.gsea-msigdb.org/gsea/msigdb/cards/GOBP_PROTEIN_LOCALIZATION_TO_PLASMA_MEMBRANE	CDH2	TSPAN32	TSPAN5	OPTN	ARFRP1	CDK5	FLOT1	RAMP2	RAMP1	RAMP3	LYPLA1	SEC23A	VTI1B	CIB1	ARL6IP5	AGR2	SORBS1	VAMP5	RAB10	EHD1	TMED2	RAB40B	RAB31	RER1	FCHO2	RAB3C	AP2M1	ZFYVE27	CLN3	CLTC	LRRC15	CSK	TTC7B	DAB2	EGFR	EMP2	RAB12	EPHA3	EPHB2	AKT1	AKT2	ACSL3	FGF13	RAB11FIP2	TNIK	GGA2	NFASC	CLASP2
HP_CHRONIC_INFECTION	http://www.gsea-msigdb.org/gsea/msigdb/cards/HP_CHRONIC_INFECTION	PRKAR1A	NPM1	FIP1L1	ZBTB16	TCIRG1	SF3B1	PML	RARA	STAT5B	BCOR	CARD9	HBB	STAT3	NUMA1	RPS14	TBL1XR1	CLCN7	PLEKHM1	IRF2BP2	BCHE
HP_URETHRAL_STENOSIS	http://www.gsea-msigdb.org/gsea/msigdb/cards/HP_URETHRAL_STENOSIS	BAZ1B	CLIP2	LIMK1	ELN	TINF2	TBL2	ITGB4	NPM1	FLNA	MMP1	BNC2	GTF2IRD1	GTF2I	COL7A1	LAMA3	LAMB3	RFC2	PARN	MKKS	RTEL1	ITGA6	TERT	RIN2	MAP3K7	DKC1	FLT4	POLA1
HP_CEREBRAL_VISUAL_IMPAIRMENT	http://www.gsea-msigdb.org/gsea/msigdb/cards/HP_CEREBRAL_VISUAL_IMPAIRMENT	DCPS	IQSEC1	NODAL	GNB1	CHD3	SHANK3	DOCK7	C12orf4	SPATA5	DISP1	GRIN1	CLIP1	TGIF1	SIX3	MAPK8IP3	MBD5	ZMYND11	POGZ	NDST1	CACNA1B	FOXRED1	TAOK1	CACNA1D	CRBN	COQ2	CSNK2B	PRSS12	ASH1L	AHDC1	CRADD	PPP3CA	SHH	CAMK2B	MTHFS	SPTBN4	PDSS2	DEAF1	PGAP1	POLG2	SNRPN	RNF13	SLC45A1	ATN1	BRSK2	TSEN2	SON	STAG2	PYCR2
HP_TYPE_I_DIABETES_MELLITUS	http://www.gsea-msigdb.org/gsea/msigdb/cards/HP_TYPE_I_DIABETES_MELLITUS	STAT1	MST1	ITCH	MMP14	FOXP3	CLCNKB	INS	MMP2	CNOT1	STOX1	SLC16A2	STUB1	STAT3	SLC29A3	TKT	PSTPIP1	EIF2AK3	AIRE	CAT	DNAJC3	IL18BP	KCTD1	LRBA	IL2RA	EDA	TTC7A	TCF4	GPR35
HP_TEMPORAL_CORTICAL_ATROPHY	http://www.gsea-msigdb.org/gsea/msigdb/cards/HP_TEMPORAL_CORTICAL_ATROPHY	VCP	PSEN1	CYB5R3	CAMTA1	COG1	NEK1	GRN	MAPT	CYB5A	TMEM106B	ABCA7	PDE6D	ADARB1	TREM2	C9orf72	CHMP2B
GOBP_NEGATIVE_REGULATION_OF_GROWTH	http://www.gsea-msigdb.org/gsea/msigdb/cards/GOBP_NEGATIVE_REGULATION_OF_GROWTH	CDK5	NME6	CDKN1A	CDKN1B	CDKN2A	CDKN2C	CDKN2D	SEMA3A	SEMA6C	SEMA6B	SEMA4F	SEMA4D	SEMA4B	SEMA3C	CGRRF1	RAI1	DUSP10	DCUN1D3	DCBLD2	ADRB2	CYP27B1	DCC	DDX3X	AGTR2	FLCN	ENO1	ESR2	FBP1	PI16	FGF13	FGFR3	FHL1	WWC1	SIRT1	SH3BP4	FXN	ALOX15B	FRZB	G6PD	GREM1	GDF9	GPC3	GNG4	GSK3A	SERTAD3	OSGIN1	HIF1A	HNF4A
GOMF_PROTEIN_KINASE_ACTIVITY	http://www.gsea-msigdb.org/gsea/msigdb/cards/GOMF_PROTEIN_KINASE_ACTIVITY	AKT3	HIPK3	TRIM28	CDK2	CDK3	TNK2	CDK4	CDK5	CDK6	CDK7	CDK8	CDK9	CDKN1A	BCKDK	PAK4	TESK2	MERTK	STK25	HTATIP2	CAMKK2	PLK4	MAP3K2	NEK6	FASTK	TLK2	RIPK3	PIM2	CHEK1	MAP4K5	MAP4K1	CHEK2	IRAK3	AKAP13	TP53RK	STK38	CHUK	LMTK3	CLK1	CLK2	CLK3	LRRK2	CSNK1A1L	PLK3	UHMK1	MAP3K8	TAF1L	PNCK	MYO3B
GOBP_SNARE_COMPLEX_ASSEMBLY	http://www.gsea-msigdb.org/gsea/msigdb/cards/GOBP_SNARE_COMPLEX_ASSEMBLY	PRRT2	TRIM9	STXBP6	VPS11	VPS18	SNCA	STX1A	STXBP1	VAMP1	VAMP2	UVRAG	ANKRD27	VAMP8	VAMP4	VAMP3
GOMF_CALCIUM_DEPENDENT_PROTEIN_KINASE_ACTIVITY	http://www.gsea-msigdb.org/gsea/msigdb/cards/GOMF_CALCIUM_DEPENDENT_PROTEIN_KINASE_ACTIVITY	PRKD3	PRKD2	MKNK2	PKN3	PRKCA	PRKCD	PRKCE	PRKCG	PRKCH	PRKCI	PKN1	PKN2	PRKCQ	PRKCZ	CCL3	PINK1	MAPKAPK3	CAMK4	MAPKAPK5	MKNK1	MAPKAPK2
GOCC_SYNAPTIC_VESICLE_MEMBRANE	http://www.gsea-msigdb.org/gsea/msigdb/cards/GOCC_SYNAPTIC_VESICLE_MEMBRANE	DNM1L	STX6	RAB35	PRRT2	RAB3C	LRRK2	CLTA	CLTB	SYT9	SCAMP5	RPH3A	SV2C	UNC13A	DMXL2	SYNGR4	STX12	GABRA2	GAD2	RAB26	SLC17A5	AMPH	ICA1	LAMP1	OPRD1	ATP6V1B1	SEMA4C	MCTP2	SLC17A7	PTPRN2	PTPRS	RAB3A	RAB3B	RAB4A	RAB5A	RAB5B	RAB27B	BCL2L1	SH3GL2	SLC6A9	SLC18A1	SLC18A2	STX1A	VAMP1	VAMP2	SYN2	SYP	SYPL1	SYT5
GOBP_VASOCONSTRICTION	http://www.gsea-msigdb.org/gsea/msigdb/cards/GOBP_VASOCONSTRICTION	KCNMB2	CHRM3	ADM	ADRA1D	ADRA1B	ADRA1A	ADRA2A	ADRA2B	ADRA2C	DRD5	ECE1	EDN1	EDN2	EDNRB	EGFR	AKT1	F2R	FGA	FGB	GJA5	KCNMB4	HRH1	HRH2	HTR1A	HTR1D	HTR2A	HTR7	ICAM1	ZDHHC21	KEL	LEP	ATP2B1	OXTR	P2RX1	PIK3C2A	TRPM4	AVP	AVPR1A	PTAFR	BBS2	ACTA2	RAP1GDS1	ACE2	BDKRB2	SCNN1B	SLC6A4	SLC8A1	BMPR2
HP_MENORRHAGIA	http://www.gsea-msigdb.org/gsea/msigdb/cards/HP_MENORRHAGIA	ITGB3	GP1BA	PRKACG	F5	PLAU	USP8	F7	GP1BB	VWF	MCFD2	ITGA2B	GP9	SERPINE1	GP6	F8	FLI1	PRLR	CDH23	BLOC1S3	MYH9	HPS4	LMAN1	F11	HPS5	NBEAL2	F13A1
GOBP_REGULATION_OF_ADENYLATE_CYCLASE_ACTIVITY	http://www.gsea-msigdb.org/gsea/msigdb/cards/GOBP_REGULATION_OF_ADENYLATE_CYCLASE_ACTIVITY	CAP1	NPFFR2	CRHR1	DRD3	DRD5	EDNRB	GNAI2	GNAI3	GRM2	NF1	PALM	P2RY13	GPR87	STIM1	TIMP2	CCR2	CACNA1D
GOBP_EXPORT_ACROSS_PLASMA_MEMBRANE	http://www.gsea-msigdb.org/gsea/msigdb/cards/GOBP_EXPORT_ACROSS_PLASMA_MEMBRANE	KCNE3	ABCC5	ABCC4	SLC17A3	RALBP1	ABCC2	ABCA1	SLC29A4	SLC40A1	KCNIP2	KCNK18	KCND3	KCNE1	KCNH2	SLC27A1	KCNQ1	ABCC1	ATP1A1	ATP1A3	ATP12A	ATP1A4	ATP1B1	ATP1B2	ATP1B3	FXYD2	NPPA	ATP2B1	ATP2B3	SLC22A18	PDZK1	ABCB1	FXYD1	SLC8A2	SLC8A1	SLC8A3	SLC9A1	SLC15A2	SLC22A5	YWHAE	KCNK5	SLC4A4
GOMF_PHOSPHATIDYLINOSITOL_BINDING	http://www.gsea-msigdb.org/gsea/msigdb/cards/GOMF_PHOSPHATIDYLINOSITOL_BINDING	PIGK	AVIL	IQGAP2	RAB35	WDR45	NISCH	TIRAP	OSBPL5	OSBPL8	FCHO2	PARD3B	PLA2G4E	SYT9	EXOC8	COMMD1	DPEP1	EPB41	AKT1	FGD2	FES	PHLDA1	RPH3A	WDFY3	FLII	SNX13	ZCCHC14	PASK	PLCB1	ATP13A2	ZFYVE26	ARFIP2	SGK3	PITPNB	ALOX15	GAP43	WIPI2	LDLRAP1	PITPNC1	PLEK2	RPS6KC1	SH3YL1	DAPP1	SDCBP2	SNX5	ARFIP1	SH3PXD2B	SNX24	STXBP6
GOBP_MACROPHAGE_ACTIVATION_INVOLVED_IN_IMMUNE_RESPONSE	http://www.gsea-msigdb.org/gsea/msigdb/cards/GOBP_MACROPHAGE_ACTIVATION_INVOLVED_IN_IMMUNE_RESPONSE	TREX1	TICAM1	GRN	HMGB1	IFI35	IFNG	LBP	TREM2	PRKCE	SUCNR1	SYK	TYROBP	DYSF	HAVCR2	IL33	NMI
HP_PERIODONTITIS	http://www.gsea-msigdb.org/gsea/msigdb/cards/HP_PERIODONTITIS	LYST	C1S	SRP54	C1R	TINF2	OCRL	CTSC	SLC35C1	NPM1	GFI1	CXCR4	CAT	AEBP1	AP3B1	PARN	RTEL1	ITGB2	FGF3	DKC1	TCIRG1	NOTCH2	TERT
GOMF_ALPHA_ACTININ_BINDING	http://www.gsea-msigdb.org/gsea/msigdb/cards/GOMF_ALPHA_ACTININ_BINDING	PDLIM5	LDB3	ADORA2A	DAG1	SYNPO2	PALLD	PDLIM3	KCNN2	PKD2	PPARG	RARA	TTN	CACNA1D	PKD2L1	PDLIM1	PDLIM7	MYOT
HP_ABNORMAL_CIRCULATING_ESTROGEN_LEVEL	http://www.gsea-msigdb.org/gsea/msigdb/cards/HP_ABNORMAL_CIRCULATING_ESTROGEN_LEVEL	BNC1	CTDP1	WT1	TRAF7	TERT	NUP107	PSMC3IP	GNRH1	NF2	LARS2	SMARCE1	PDGFB	GATA4	LEP	CYP17A1	CYB5A	AKT1	SRY	XRCC2	MRPS22	POR	DHX37	BAP1	DHH	POLR3A	LEPR	PIK3CA	POLR3H	NR0B1	TP53	MAP3K1	SMARCB1	WWOX	SMO
HP_IMPAIRED_PROPRIOCEPTION	http://www.gsea-msigdb.org/gsea/msigdb/cards/HP_IMPAIRED_PROPRIOCEPTION	PDYN	PIK3CD	FXN	PRX	POLG	SETX	SAR1B	DNAJC3	REEP1	GBA2	TBP	GPI	NAGLU	RFC1	POLR3A	PLD3	STUB1	OPA3	ATXN1	RTN2	EGR2	XRCC1	RNF170	MPZ	MFN2	PMP22	TDP1	DARS2	PLEKHG4	VPS37A	ATN1	VAMP1
HP_ACQUIRED_ABNORMAL_HAIR_PATTERN	http://www.gsea-msigdb.org/gsea/msigdb/cards/HP_ACQUIRED_ABNORMAL_HAIR_PATTERN	IKBKG	DSG4	NR3C1	DMPK	APC	ECM1	ITGB4	ANTXR1	TGM3	PQBP1	ALMS1	CNBP	COL17A1	IL2RA	ZMPSTE24	BLM	PORCN	LMNA
HP_SPARSE_BODY_HAIR	http://www.gsea-msigdb.org/gsea/msigdb/cards/HP_SPARSE_BODY_HAIR	SNRPE	LAMB3	ITGB4	SPRY4	HS6ST1	EDARADD	KLHL24	EDAR	TRAF6	DUSP6	CYP17A1	WNT10A	RPL21	CYB5A	APCDD1	LSS	DSC3	KISS1R	LMNA	CTSC	CHD7	DSG4	PROKR2	LIPH	JUP	GNRH1	COL17A1	TAC3	CLDN1	SOX18	LAMA3	FGF17	EDA	AHSG	PROK2	TACR3	KISS1
GOBP_AMINOGLYCAN_BIOSYNTHETIC_PROCESS	http://www.gsea-msigdb.org/gsea/msigdb/cards/GOBP_AMINOGLYCAN_BIOSYNTHETIC_PROCESS	ABCC5	GPC6	UST	B3GNT3	ST3GAL6	SLC35D2	B4GALT7	CLTC	B3GALT6	CSPG4	AP2A1	DCN	CHST13	B3GNT6	EGF	EXT1	EXT2	GPC2	GPC4	GPC5	CHSY1	FMOD	GLCE	B3GAT3	GCNT2	B4GALT1	GPC3	GPC1	ANGPT1	HAS3	HEXA	HSPG2	NDST1	IL1B	AGRN	CHST6	NFKB1	OMD	CHST11	PDGFB	PDGFRB	PRELP	CHST12	SMPD3	CHST7	BGN	SDC1	BCAN
GOCC_EXTRINSIC_COMPONENT_OF_PLASMA_MEMBRANE	http://www.gsea-msigdb.org/gsea/msigdb/cards/GOCC_EXTRINSIC_COMPONENT_OF_PLASMA_MEMBRANE	CDH2	CDH6	CDH7	CDH9	CDH11	CDH15	FARP1	TNK2	GNA13	GNB5	CNR2	STXBP5	CRKL	CTNNA1	CTNNA2	CTNNB1	CTNND1	CYLD	DLG4	AKT1	PTK2B	FCN1	FER	FES	FGR	AAK1	CNKSR2	ALOX15	STAC3	FYN	PCSK9	SNX5	GNA11	GNA12	GNA15	GNAI1	GNAI2	GNAI3	GNAL	GNAO1	GNAQ	GNAS	GNAT1	GNAT2	GNAZ	GNB1	GNB2	GNB3
HP_IMPOTENCE	http://www.gsea-msigdb.org/gsea/msigdb/cards/HP_IMPOTENCE	TRAF7	DMPK	CDKN1B	TERT	SPRY4	CDKN1A	HS6ST1	AIP	NF2	GPR101	SMARCE1	TTR	LMNB1	PDGFB	DUSP6	MEN1	CDKN2C	CDH23	SACS	HEXB	SLC40A1	AKT1	KISS1R	CDKN2B	CHD7	ABCD1	PROKR2	BAP1	GNRH1	TAC3	BMP2	FGF17	PIK3CA	PROK2	COQ2	TFR2	SMARCB1	TACR3	KISS1	SMO
GOCC_LIPID_DROPLET	http://www.gsea-msigdb.org/gsea/msigdb/cards/GOCC_LIPID_DROPLET	BCAP31	CES1	EHD1	CKAP4	RDH10	GIMAP7	CYB5R3	EDA	FABP4	ACSL3	ACSL4	RAB3GAP1	RAB18	VPS13A	ALOX15	METTL7A	GAPDH	GIMAP2	BSCL2	PRPF19	OR6C6	PNPLA1	ANXA2	HSD11B2	HSD17B13	AQP7	IRAK1	LIPE	LSS	CLDN11	G0S2	NSDHL	SCCPDH	ABHD5	ZFYVE1	AUP1	PNPLA2	TMEM159	RAB5C	RAP1B	RBP1	ABHD4	CIDEC	SET	SPAST	TRAF6	TSC1	UBE2G2
GOBP_MAMMARY_GLAND_EPITHELIAL_CELL_PROLIFERATION	http://www.gsea-msigdb.org/gsea/msigdb/cards/GOBP_MAMMARY_GLAND_EPITHELIAL_CELL_PROLIFERATION	CEBPB	DEAF1	PHB2	IQGAP3	ESR1	GATA3	GPX1	HOXA5	ID2	MST1	MAPK1	RTN4	BAX	CCND1	RREB1	BRCA2	ZNF703	BTRC	PYGO2
GOMF_MOLECULAR_ADAPTOR_ACTIVITY	http://www.gsea-msigdb.org/gsea/msigdb/cards/GOMF_MOLECULAR_ADAPTOR_ACTIVITY	ABI1	PDCD6	AP1M2	ARPC4	RAD50	OPTN	AKAP9	ABI2	STX6	CNKSR1	STUB1	BET1	TRDN	TRIM22	BAIAP2	VTI1B	CIB1	SORBS1	GAS2L1	RGS14	YKT6	KHDRBS1	POLD3	FRS2	STON1	AKAP13	TIRAP	SH2D1B	AP2M1	AP2S1	TRIM6	LRRK2	NOXO1	COL1A2	COL8A2	COL11A1	COL11A2	COL19A1	COX15	CRK	DUSP19	MPP7	VTI1A	PPP4R2	ROPN1B	AP2A1	DAB2	AP2A2
HP_ABNORMALITY_OF_CIRCULATING_FIBRINOGEN	http://www.gsea-msigdb.org/gsea/msigdb/cards/HP_ABNORMALITY_OF_CIRCULATING_FIBRINOGEN	CFH	SLC7A7	PRF1	LYST	PRKAR1A	NPM1	FIP1L1	CFI	GNA14	CD46	ZBTB16	UNC13D	PML	RARA	FGB	SPTB	AHCY	NGLY1	STAT5B	SLC4A1	STX11	BCOR	SPTA1	EPB42	ANK1	STAT3	FGA	NUMA1	TBL1XR1	HAVCR2	IRF2BP2
HP_DISTAL_AMYOTROPHY	http://www.gsea-msigdb.org/gsea/msigdb/cards/HP_DISTAL_AMYOTROPHY	REEP1	VCP	ABHD12	BSCL2	MFN2	SETX	MAG	TRPV4	NDRG1	LITAF	SOX10	RAI1	FUS	TIA1	CCT5	ATXN3	DNM2	TDP1	MSTO1	MPZ	SPAST	NEFL	VPS13A	NDUFA9	KIF5A	GAN	SACS	TBCE	LMNA	C19orf12	SPTBN4	ANG	DYSF	FXN	MYOT	GDAP1	HSPB1	SNAP25	EGR2	SDHA	ATP7A	PTRH2	HINT1	MPV17	PMP22	PNKP	CHAT	ALS2
GOCC_ENDOPLASMIC_RETICULUM_QUALITY_CONTROL_COMPARTMENT	http://www.gsea-msigdb.org/gsea/msigdb/cards/GOCC_ENDOPLASMIC_RETICULUM_QUALITY_CONTROL_COMPARTMENT	TRIM13	SEC61B	OS9	RNF139	MAN1B1	FBXO6	AMFR	ASGR2	DERL2	RNF5	SEL1L	RNF103	DERL1	EDEM3	CALR	RHBDD1	SYVN1	RNF185	EDEM1	HERPUD1
HP_ABNORMALITY_OF_THE_DENTAL_ROOT	http://www.gsea-msigdb.org/gsea/msigdb/cards/HP_ABNORMALITY_OF_THE_DENTAL_ROOT	PEX6	BRF1	TINF2	OCRL	DLX3	NPM1	GALNT3	CDH11	EDA	DEAF1	PEX1	WDR19	IQSEC2	LRP6	LAMB3	IFT122	IFT52	BCOR	NEK1	PARN	RTEL1	FLII	RAI1	WDR35	FGF3	DKC1	TERT
GOBP_GLYCOPROTEIN_CATABOLIC_PROCESS	http://www.gsea-msigdb.org/gsea/msigdb/cards/GOBP_GLYCOPROTEIN_CATABOLIC_PROCESS	HPSE	MAN1B1	FBXO27	CST3	CTSL	STT3B	FBXO2	FBXO6	GPC1	MAN1A1	MANBA	NGLY1	SGSH	EDEM3	FBXO44	EDEM1
GOBP_TRANSPOSITION	http://www.gsea-msigdb.org/gsea/msigdb/cards/GOBP_TRANSPOSITION	TREX1	TDRD9	APOBEC3D	PIWIL4	APOBEC3A	APOBEC3F	UBR2	MORC1	APOBEC3C	MOV10	SIRT7	APOBEC3G	ZNF91	THAP9	ZNF93	SPOCD1	PIWIL1	APOBEC3B
GOBP_POSITIVE_REGULATION_OF_ENDOCYTOSIS	http://www.gsea-msigdb.org/gsea/msigdb/cards/GOBP_POSITIVE_REGULATION_OF_ENDOCYTOSIS	DNM1L	FLOT1	ABCA7	RAB31	CLN3	LRRK2	AP2A1	DAB2	AP2B1	DNM2	TOR1A	EGF	F2RL1	NLGN1	RAB21	NEDD4L	PCSK9	LDLRAP1	GATA2	GREM1	GPC3	ANGPT1	DLL1	EEF2K	ANXA2	HIP1	IL4	INSR	ITGA2	ARF1	LRP1	ARRB1	ARRB2	NTF3	SERPINE1	VPS28	ANKFY1	PLCG2	TREM2	PPARG	AHI1	PPP3CA	PPP3CC	PPT1	SCYL2	AXL	B2M	MIB1
GOBP_PLATELET_AGGREGATION	http://www.gsea-msigdb.org/gsea/msigdb/cards/GOBP_PLATELET_AGGREGATION	TSPAN32	MYL9	PDPN	C1QTNF1	CLIC1	CSRP1	FGA	FGB	FLNA	METAP1	ALOX12	GATA1	GNAS	GP1BA	HBB	HSPB1	ILK	ITGA2B	ITGB3	PEAR1	LYN	MPL	MYH9	F11R	PDGFRA	SERPINE2	PIK3CB	PIK3CG	PLEK	PPIA	PRKCA	PRKCD	PRKCQ	PRKG1	PTPN6	RAP2B	ACTB	CEACAM1	BLK	P2RY12	STXBP1	STXBP3	SYK	TLN1	ACTG1	TYRO3	VCL	FIBP
GOBP_PEPTIDYL_TYROSINE_AUTOPHOSPHORYLATION	http://www.gsea-msigdb.org/gsea/msigdb/cards/GOBP_PEPTIDYL_TYROSINE_AUTOPHOSPHORYLATION	DYRK1A	EGFR	PTK2B	ABL1	GREM1	IGF1R	ITK	KDR	NTRK1	MAPK3	BMX	SRMS	TEC	TXK	VEGFA	DDR1	CAV1	IQGAP1	AATK
GOBP_TRANSFORMING_GROWTH_FACTOR_BETA_PRODUCTION	http://www.gsea-msigdb.org/gsea/msigdb/cards/GOBP_TRANSFORMING_GROWTH_FACTOR_BETA_PRODUCTION	CD24	ATP6AP2	LILRB1	CREB1	ATF2	FKBP1A	CD2AP	LRRC32	HIF1A	HSP90AB1	ITGAV	ITGB8	LGALS9	LTBP1	LTBP3	SMAD3	SMAD4	CD46	CD200	MYB	FURIN	FOXP3	LAPTM4B	PTGS2	THBS1	TYROBP	WNT11	SERPINB7	CD34
GOBP_INTESTINAL_ABSORPTION	http://www.gsea-msigdb.org/gsea/msigdb/cards/GOBP_INTESTINAL_ABSORPTION	CEL	ADRA2A	CYP8B1	EPB41	FABP1	FABP2	NPC1L1	APOA1	ENPP7	IREB2	KCNQ1	LDLR	LEP	ACO1	F11R	LIMA1	PLS1	ABCG5	ABCG8	SLC26A6	SLC2A5	UGCG	VIL1	MOGAT2	SOAT2	TJP2	CD36	SCARB1
GOBP_REGULATION_OF_CELL_MATRIX_ADHESION	http://www.gsea-msigdb.org/gsea/msigdb/cards/GOBP_REGULATION_OF_CELL_MATRIX_ADHESION	CDK6	CDKN2A	DLC1	CIB1	POSTN	FAM107A	CCR7	DAG1	DAPK3	JAG1	DUSP3	EFNA5	EMP2	EPHA1	EPHA3	PTK2B	CLASP2	CLASP1	MACF1	CORO1C	ABL1	GREM1	DISC1	GSK3B	EFEMP2	ONECUT1	HOXA7	JUP	KDR	RHOA	LIMS1	LRP1	SMAD3	MMP14	MYF5	MYOC	CEACAM6	NF1	NF2	MINK1	SERPINE1	PIK3CB	PIK3R1	PKHD1	PLAU	RIN2	BCAS3	PRKCZ
GOBP_REGULATION_OF_MICROTUBULE_POLYMERIZATION_OR_DEPOLYMERIZATION	http://www.gsea-msigdb.org/gsea/msigdb/cards/GOBP_REGULATION_OF_MICROTUBULE_POLYMERIZATION_OR_DEPOLYMERIZATION	HDAC6	AKAP9	KATNB1	CIB1	GAS2L1	MAPRE2	STMN2	TTBK2	CAMSAP1	DCTN1	DYRK1A	SLC39A12	FES	FGF13	FKBP4	MAPRE1	MAPRE3	TPX2	CLASP2	CLASP1	GAS2L2	ABL1	APC	HSPA1A	HSPA1B	STMN1	ARL2	MAP1A	MAP1B	MAP2	MAPT	MECP2	DRG1	NUMA1	PAK1	NIN	CDK5RAP2	TRIM54	TAOK1	GBA2	MID1IP1	RAC1	TRPV4	RPS3	CLIP1	SNCA	SPAST	TBCD
GOBP_PHOSPHATIDYLGLYCEROL_METABOLIC_PROCESS	http://www.gsea-msigdb.org/gsea/msigdb/cards/GOBP_PHOSPHATIDYLGLYCEROL_METABOLIC_PROCESS	PLA2G4B	PHB2	DNAJC19	ABCA3	PLA2G2D	PLA2G4D	HADHA	HADHB	PLA2G2E	STOML2	SLC27A1	MECP2	PLA2G3	PLA2G2A	PLA2G4A	PLSCR3	GPAM	TAZ	PLA2G12A	PLA2G6	PLA2G10	SERAC1	CDS2	PGS1	LPGAT1
GOBP_NEGATIVE_REGULATION_OF_LIPID_BIOSYNTHETIC_PROCESS	http://www.gsea-msigdb.org/gsea/msigdb/cards/GOBP_NEGATIVE_REGULATION_OF_LIPID_BIOSYNTHETIC_PROCESS	ERLIN2	CYP7A1	CYP27B1	NR0B1	ABCA2	SCAP	SIRT1	GFI1	DKKL1	DKK3	ORMDL2	APOC1	INSIG1	ACADVL	SLC27A1	ATP1A1	NFKB1	PDGFA	PDGFB	FBXW7	PRKAA1	TRIB3	REST	CEACAM1	BMP2	BMP5	SOD1	BRCA1	CCDC3	AKR1C3	SPHK1	ORMDL1	ORMDL3	FGF19
HP_INCREASED_LDL_CHOLESTEROL_CONCENTRATION	http://www.gsea-msigdb.org/gsea/msigdb/cards/HP_INCREASED_LDL_CHOLESTEROL_CONCENTRATION	SLC7A7	SMPD1	CYP7A1	ABCG8	PCSK9	LCAT	SYNE2	TMEM43	SLC25A13	ABCG5	LMNA	LDLR	APOA2	FHL1	SYNE1	ABCA2	LPL	LDLRAP1	EPHX2	EMD
HP_CEREBRAL_INCLUSION_BODIES	http://www.gsea-msigdb.org/gsea/msigdb/cards/HP_CEREBRAL_INCLUSION_BODIES	PRDM8	C19orf12	VCP	ABCA7	PLAU	LRRK2	TBP	SNCA	NR4A2	PLA2G6	GBA	VPS35	FBXO7	PSEN1	DNAJC13	EPM2A	MAPT	TREM2	TOMM40	GLUD2	PSEN2	VPS13C	APP	NPC2	GRN	ATXN2	EIF4G1	NOS3	MPO	SORL1	NPC1	ITM2B	PRNP
GOBP_ENDOPLASMIC_RETICULUM_TO_CYTOSOL_TRANSPORT	http://www.gsea-msigdb.org/gsea/msigdb/cards/GOBP_ENDOPLASMIC_RETICULUM_TO_CYTOSOL_TRANSPORT	BCAP31	SEC61B	OS9	DERL2	UBE2J1	AUP1	YOD1	NPLOC4	SEL1L	HSP90B1	UBE2G2	VCP	DERL1	HM13	RHBDD1	SYVN1	BRSK2	DERL3	TMEM129	EDEM1	HERPUD1
GOMF_SERINE_HYDROLASE_ACTIVITY	http://www.gsea-msigdb.org/gsea/msigdb/cards/GOMF_SERINE_HYDROLASE_ACTIVITY	NAALAD2	ADAM8	CTSC	PRSS21	KLK11	PRSS23	CTRC	TPP1	CMA1	CPD	CTRL	CTSG	CTSH	RHBDL3	CFD	DPP4	IMMP1L	HTRA4	F7	F9	F11	F12	FAP	TYSND1	PCSK9	RHBDD3	TPSG1	PRSS33	HTRA2	TMPRSS12	DPP7	GZMH	GZMA	GZMB	GZMK	GZMM	HGF	HP	HPN	HPR	APEH	TMPRSS11A	CFI	TMPRSS7	TMPRSS9	KLK1	KLK2	KLKB1
GOCC_CELL_PROJECTION_MEMBRANE	http://www.gsea-msigdb.org/gsea/msigdb/cards/GOCC_CELL_PROJECTION_MEMBRANE	SH2D3C	ARPC2	ATP6AP2	RASGRP2	SPRY2	ABCA7	DLC1	PEMT	CIB1	PDPN	GNA13	CFL1	SLC17A3	NCKAP1	EHD1	SLC27A4	RAB35	SLC7A9	BVES	FAM107A	PACSIN2	TIRAP	THEM4	CLCN3	CLTB	TTC8	ABCC2	CNGB1	CNGA2	CNGA4	EVC2	ADORA1	ADORA2A	TRPM6	SLC34A3	CSPG4	PLB1	PKD1L1	DIAPH1	DMD	DNM2	DPEP1	DPP4	DRD5	SLC26A2	EEF1A1	AIF1	TMEM17
HP_SENSORY_AXONAL_NEUROPATHY	http://www.gsea-msigdb.org/gsea/msigdb/cards/HP_SENSORY_AXONAL_NEUROPATHY	DGUOK	ACOX1	TK2	VCP	KLC2	FXN	CCT5	DHX16	POLG	CAPN1	XRCC4	AIFM1	MFN2	CTSD	PRICKLE1	NEFH	PLEKHG4	GAN	SYNE1	ATP13A2	HINT1	PLD3	MORC2	SHMT2
HP_RENAL_DUPLICATION	http://www.gsea-msigdb.org/gsea/msigdb/cards/HP_RENAL_DUPLICATION	BAZ1B	CLIP2	LIMK1	ELN	TBL2	ITGB4	GPC3	FANCD2	GP1BA	GTF2IRD1	GPC4	GTF2I	GP9	KCTD1	RFC2	DVL1	ITGA6	FOXC2	GP1BB
HP_ABNORMAL_PLATELET_MORPHOLOGY	http://www.gsea-msigdb.org/gsea/msigdb/cards/HP_ABNORMAL_PLATELET_MORPHOLOGY	LYST	ITGB3	WAS	TP53	SLC35A1	ACTN1	GATA1	ITGA2B	HPS4	HPS6	MPL	AP3B1	NBEAL2	GFI1B	JAK2	HPS3	RUNX1	WIPF1	CALR
GOBP_MOTOR_NEURON_AXON_GUIDANCE	http://www.gsea-msigdb.org/gsea/msigdb/cards/GOBP_MOTOR_NEURON_AXON_GUIDANCE	CDK5	SEMA3A	CHN1	EGR2	EPHA4	ERBB2	ALCAM	MYCBP2	HOXA2	KIF5C	RHOG	LHX1	RNF165	PLXNA3	RAC1	RAC2	SEMA3F	TMEFF1	LHX4	NOG	SLIT2	NTN1
GOBP_REGULATION_OF_BLOOD_PRESSURE	http://www.gsea-msigdb.org/gsea/msigdb/cards/GOBP_REGULATION_OF_BLOOD_PRESSURE	ATP6AP2	RAMP2	CORO2B	POSTN	CES1	UTS2	CHGA	NISCH	CMA1	CNR1	COL1A2	ADH5	ADM	ADORA1	CPA3	CRH	ADRA1D	ADRA1B	ADRA1A	ADRA2B	CTSG	CTSZ	ADRB2	ADRB3	CYP4A11	CYP11B2	ADAMTS16	DRD3	DRD5	AGTR2	ECE1	EDN1	EDN2	EDNRB	EMP2	EXT1	EXT2	F2R	F2RL1	P2RX2	TAC4	GAS6	GCH1	GJA5	NOX1	SNX5	STK39	GLP1R
GOMF_G_PROTEIN_COUPLED_RECEPTOR_ACTIVITY	http://www.gsea-msigdb.org/gsea/msigdb/cards/GOMF_G_PROTEIN_COUPLED_RECEPTOR_ACTIVITY	RAMP2	RAMP1	RAMP3	LANCL1	NMUR1	CXCR6	CYSLTR1	CCR9	NPFFR2	GPR83	OGFR	FZD10	GPR176	CHRM3	GNRHR2	SORCS1	GPR146	MAS1L	MRGPRD	MRGPRE	MRGPRF	MRGPRX3	OR52J3	OR51A7	OR52R1	OR4C46	OR4B1	OR52K2	OR2D2	OR52W1	OR56A1	OR10AD1	OR4L1	CCR1	CCR3	CCR4	CCR5	CCR6	CCR7	CMKLR1	LTB4R	OR4D2	OR7D4	OR7G1	CNR1	CNR2	OR2M3	OR2T12
GOBP_CAMERA_TYPE_EYE_PHOTORECEPTOR_CELL_DIFFERENTIATION	http://www.gsea-msigdb.org/gsea/msigdb/cards/GOBP_CAMERA_TYPE_EYE_PHOTORECEPTOR_CELL_DIFFERENTIATION	TOPORS	DIO3	DSCAM	CRB2	SOX8	HCN1	NAGLU	NRL	NTRK2	SDK2	CABP4	RPGRIP1	PTN	BBS4	ROM1
GOBP_CELLULAR_CARBOHYDRATE_BIOSYNTHETIC_PROCESS	http://www.gsea-msigdb.org/gsea/msigdb/cards/GOBP_CELLULAR_CARBOHYDRATE_BIOSYNTHETIC_PROCESS	B3GNT3	SORBS1	AGL	B3GNT6	AKT1	AKT2	ESRRB	EXT1	EXT2	FBP1	AKR1B1	PASK	GBE1	B4GALT1	GOT1	PGM2L1	GSK3A	GSK3B	GYG1	GYS1	HAS3	NDST1	IGF1	IMPA1	IMPA2	INS	INSR	IRS1	LALBA	LEP	PCK2	ISYNA1	ENPP1	PGM1	PHKG1	PHKG2	PRKAG3	PPP1CA	PPP1CB	PPP1R3A	PPP1R3D	PGM2	PDXP	NDST4	SLC2A1	UGP2	B3GNT4	PPP1R3B
GOBP_CEREBELLAR_PURKINJE_CELL_LAYER_DEVELOPMENT	http://www.gsea-msigdb.org/gsea/msigdb/cards/GOBP_CEREBELLAR_PURKINJE_CELL_LAYER_DEVELOPMENT	AGTPBP1	TTLL1	GBA	DLL1	HSPA5	LHX1	NAGLU	RERE	ATP7A	KLHL1	RORA	LHX5	SPTBN2	B4GALT2	LDB1	HERC1	KIF14
GOBP_REGULATION_OF_CALCIUM_ION_TRANSMEMBRANE_TRANSPORT	http://www.gsea-msigdb.org/gsea/msigdb/cards/GOBP_REGULATION_OF_CALCIUM_ION_TRANSMEMBRANE_TRANSPORT	KCNE3	CDK5	RAMP3	TRDN	GNB5	CORO1A	TMC1	TMC2	CLIC2	JSRP1	CRHR1	ADRA2A	DIAPH1	DMD	DRD3	DRD4	F2R	PTK2B	FKBP1A	FKBP1B	STAC3	ABL1	FYN	G6PD	TSPAN13	BIN1	GPR35	GSTM2	UBQLN1	EHD3	HSPA2	STAC2	CXCL10	LYN	CXCL9	ATP1B1	NOS1	ATP2A1	NPPA	NTSR1	P2RY6	PDE4B	PDE4D	PDPK1	PIK3CG	PKD2	PLCG1	PLCG2
HP_ABNORMAL_VISUAL_ELECTROPHYSIOLOGY	http://www.gsea-msigdb.org/gsea/msigdb/cards/HP_ABNORMAL_VISUAL_ELECTROPHYSIOLOGY	RDH12	CACNA2D4	PDE6H	MCOLN1	ELOVL4	GUCY2D	LZTFL1	SUCLA2	RLBP1	TOPORS	CEP290	GNB3	PRPS1	ACOX1	SEMA4A	RP2	RPGR	PRPF4	IDH3A	TCIRG1	CNGB1	PDE6B	USP45	WWOX	NDRG1	ZNHIT3	POGZ	BBS1	IFT140	BBS2	NRL	MYO7A	HADHA	GRK1	KCNJ13	ZNF513	COQ2	ATXN3	C8orf37	PDE6A	ABCA4	KIF3B	RP1L1	ALG3	USH2A	ROM1	GNAT2	CNGA3
GOBP_INOSITOL_LIPID_MEDIATED_SIGNALING	http://www.gsea-msigdb.org/gsea/msigdb/cards/GOBP_INOSITOL_LIPID_MEDIATED_SIGNALING	HAX1	SEMA4D	STAMBP	HCST	CD160	PIK3AP1	CSF1R	DCN	EDN1	EGF	EGFR	EPOR	ERBB2	ERBB3	ERBB4	AKT1	F2R	F2RL1	UNC5B	FGF2	FGR	INPP5F	SIRT2	PLCH1	FLT3	PLCL2	PLCB1	PIP5K1C	SIRT1	PIK3R5	FYN	GAB1	KBTBD2	PPP1R16B	GATA3	ANGPT1	GSN	HCLS1	HGF	HTR2A	IGF1	IGF1R	IL18	INS	INSR	IRS1	JAK2	PEAR1
GOBP_EXTRACELLULAR_VESICLE_BIOGENESIS	http://www.gsea-msigdb.org/gsea/msigdb/cards/GOBP_EXTRACELLULAR_VESICLE_BIOGENESIS	PDCD6IP	COPS5	SNF8	ATP13A2	VPS4A	CHMP2A	IFNG	SMPD3	RAB27A	SDC1	SDCBP	TSG101	STAM	RAB11A	HGS	ARRDC4	ARRDC1	CD34	VPS4B
HP_EEG_WITH_BURST_SUPPRESSION	http://www.gsea-msigdb.org/gsea/msigdb/cards/HP_EEG_WITH_BURST_SUPPRESSION	GNAO1	PNPO	GAD1	ARX	UGDH	DMXL2	ALG14	SCN1B	ALG11	STXBP1	NEUROD2	SLC25A22	KCNQ2	KCNA1	DPM2	CASK	CDKL5	TRIM8	PIGQ	PNKP
HP_TRACHEAL_STENOSIS	http://www.gsea-msigdb.org/gsea/msigdb/cards/HP_TRACHEAL_STENOSIS	SLC26A2	EBP	WNT3	FREM2	HYLS1	IDUA	FLNB	SMAD4	AFF4	HOXD13	RSPO2	KIF7	ADAMTSL2	FOXI1	EXTL3	LTBP3	MAP3K7	KCNJ10	DHCR7	MGP	FRAS1
GOCC_GOLGI_ASSOCIATED_VESICLE_MEMBRANE	http://www.gsea-msigdb.org/gsea/msigdb/cards/GOCC_GOLGI_ASSOCIATED_VESICLE_MEMBRANE	CFTR	KDELR1	TMED2	KDELR2	COPE	AP1S1	CLTA	CLTB	CLTC	SPPL3	CNGB1	CNGA2	CNGA4	COPA	AP2A1	AP1G1	COPZ1	ZDHHC17	TMED3	RHOQ	COPG2	ARCN1	NRGN	TMED7	COPZ2	PKD1	ZDHHC13	AFTPH	SPPL2B	GOPC	SCYL1	GPR89A	CLTCL1	NCALD	SPPL2A	AP1G2	COPB2	ITM2B
GOBP_PROTEIN_EXIT_FROM_ENDOPLASMIC_RETICULUM	http://www.gsea-msigdb.org/gsea/msigdb/cards/GOBP_PROTEIN_EXIT_FROM_ENDOPLASMIC_RETICULUM	PREB	BCAP31	SEC61B	OS9	TMEM30B	SLC35D3	INSIG1	MAP1LC3C	DERL2	SAR1B	UBE2J1	AUP1	YOD1	NPLOC4	TMEM30A	SAR1A	SEL1L	SORL1	HSP90B1	UBE2G2	VCP	DERL1	HM13	RHBDD1	SYVN1	BRSK2	DERL3	TMEM129	GCC2	EDEM1	HERPUD1	CD81	TM9SF4
GOBP_PLATELET_MORPHOGENESIS	http://www.gsea-msigdb.org/gsea/msigdb/cards/GOBP_PLATELET_MORPHOGENESIS	CIB1	ZFPM1	EP300	NBEAL2	GATA1	C1GALT1C1	MEF2C	MPL	MYH9	PRKDC	PTPN6	PTPN11	VPS33A	SRF	TAL1	CASP3	CASP9	ACTN1	WDR1
GOMF_ALCOHOL_BINDING	http://www.gsea-msigdb.org/gsea/msigdb/cards/GOMF_ALCOHOL_BINDING	NR1H3	NPC2	CETP	STARD3	ERLIN2	OSBPL1A	OSBPL5	OSBPL6	OSBPL7	OSBPL8	OSBPL10	RBP7	ADH4	CRABP2	ABCA1	RPH3A	PLCL2	ASTN2	OSBP2	OSBPL3	ANXA6	APOF	APOA1	APOA2	ITPR1	ITPR2	ITPR3	NPC1	PLCL1	GRAMD1C	SIDT1	CYP2W1	PRKCE	TRPC7	GRAMD1A	RBP1	RBP2	RLBP1	SCP2	SOAT1	STAR	SULT2B1	SYP	TSPO	TRPC1	TRPC4	TRPC5	TRPC6
HP_ASYMMETRIC_GROWTH	http://www.gsea-msigdb.org/gsea/msigdb/cards/HP_ASYMMETRIC_GROWTH	KRAS	HMGA2	PIK3CA	PTEN	RASA1	H19	DACT1	NRAS	COL2A1	GNAQ	HOXD13	USP9X	MAPK1	RNF125	EBP	AKT2	HRAS	SKI	AGGF1	ACTB	GABRD	PLAG1	PSMD12	KCNQ1	IKBKG	ARL6IP6	CDKN1C	SATB2	KCNAB2	PORCN	ENPP1	AKT1	MAPRE2	TRPV4	TUBB	EFNB1	RERE
GOBP_NEURON_APOPTOTIC_PROCESS	http://www.gsea-msigdb.org/gsea/msigdb/cards/GOBP_NEURON_APOPTOTIC_PROCESS	BCL2L11	ADAM8	CDK5	LANCL1	ADARB1	CEBPB	NES	CORO1A	EGLN2	EGLN3	PARK7	CLN3	CNTFR	ADORA2A	ATF2	PARP1	CTNNB1	CX3CR1	DDIT3	NQO1	DIO3	DLX1	ATN1	EN1	EN2	ERBB3	AKT2	F2R	PTK2B	UNC5B	NLRP1	TRIM2	NCSTN	CLCF1	BACE1	FYN	G6PD	PCSK9	GABRA5	GAPDH	GATA3	FGF20	GBA	GBE1	NUPR1	GDNF	FOXB1	TNFRSF21
GOBP_PHAGOSOME_ACIDIFICATION	http://www.gsea-msigdb.org/gsea/msigdb/cards/GOBP_PHAGOSOME_ACIDIFICATION	TCIRG1	ATP6V1G3	ATP6V0A2	RAB38	ATP6V0D2	ATP6V1D	ATP6V1H	ATP6V1A	ATP6V1B1	ATP6V1B2	ATP6V0C	ATP6V1C1	ATP6V1E1	ATP6V0B	ATP6V1G2	ATP6V0A1	RAB20	SLAMF8	ATP6V0E1	ATP6V1E2	ATP6V0D1	ATP6V1F	ATP6V1G1
GOBP_LIPID_HOMEOSTASIS	http://www.gsea-msigdb.org/gsea/msigdb/cards/GOBP_LIPID_HOMEOSTASIS	CD24	NR1H3	CEBPA	NPC2	CES1	CETP	EHD1	C1QTNF3	NUS1	TLCD1	ADORA1	CYP7A1	DDX3X	ABCA1	ABCA2	EPHX2	CLN8	ABCA3	ABCD1	FABP4	FGFR4	RALY	ATP13A2	SIRT1	G6PC	PCSK9	LDLRAP1	ZBTB20	GCKR	TMEM97	GOT1	PNPLA1	ORMDL2	COMMD9	MYLIP	ACACA	HNF4A	APOA1	APOA2	ENPP7	APOC2	APOC4	IL18	INS	INSIG1	LCAT	LDLR	LIPC
GOBP_MYELOID_CELL_HOMEOSTASIS	http://www.gsea-msigdb.org/gsea/msigdb/cards/GOBP_MYELOID_CELL_HOMEOSTASIS	BCL2L11	TRIM10	CDK6	MAEA	ADAR	KLF2	MERTK	CEBPG	KLF1	ADD1	SLC15A4	MAPK14	ZFPM1	DNASE2	EPAS1	EPB42	ERCC2	ALAS1	ETS1	ETV2	ALAS2	FANCC	ACIN1	NCSTN	BRD1	G6PD	GATA1	GATA2	GATA3	HIPK2	TMOD3	ANXA1	HCLS1	HIF1A	HMGB1	HMGB2	HMOX1	HOXA5	HOXB6	PRMT1	HSPA1A	HSPA1B	IL6	INPP5D	IREB2	ITPKB	JAK2	JAK3
GOMF_TRANSMEMBRANE_RECEPTOR_PROTEIN_KINASE_ACTIVITY	http://www.gsea-msigdb.org/gsea/msigdb/cards/GOMF_TRANSMEMBRANE_RECEPTOR_PROTEIN_KINASE_ACTIVITY	MERTK	CSF1R	EFNA4	EGFR	ENG	EPHA1	EPHA3	EPHA4	EPHA8	EPHB1	EPHB2	EPHB3	EPHB4	EPHB6	ERBB2	ERBB3	ERBB4	FGFR3	FGFR4	FLT3	FLT4	ALK	SOSTDC1	AMHR2	EPHA10	EPHA6	IGF1R	IGF2R	INSR	KDR	KIT	LTBP1	LTK	MUSK	NTRK1	NTRK2	NTRK3	CRIM1	PDGFRA	PDGFRL	PDGFRB	FGFRL1	AXL	RET	BMPR1A	BMPR2	TEK	TGFBR1
GOBP_REGULATION_OF_CATION_TRANSMEMBRANE_TRANSPORT	http://www.gsea-msigdb.org/gsea/msigdb/cards/GOBP_REGULATION_OF_CATION_TRANSMEMBRANE_TRANSPORT	KCNE3	COX17	PPIF	AKAP9	CDK5	RAMP3	TCIRG1	TRDN	CACNG3	GNB5	WWP2	CORO1A	PARK7	PHB2	TMC1	TMC2	CLIC2	SLC43A2	JSRP1	LRRC38	SLC31A2	CRH	CRHBP	CRHR1	CNIH3	ADRA2A	COMMD1	CTSS	ADRB2	DAPK1	DIAPH1	DLG2	DLG3	DLG4	DMD	DNM2	DRD3	DRD4	STOM	EPHB2	F2R	PTK2B	FGF11	FGF13	FHL1	FKBP1A	FKBP1B	NLGN1
GOMF_VITAMIN_TRANSMEMBRANE_TRANSPORTER_ACTIVITY	http://www.gsea-msigdb.org/gsea/msigdb/cards/GOMF_VITAMIN_TRANSMEMBRANE_TRANSPORTER_ACTIVITY	SLC19A2	SLC2A6	SLC2A14	SLC2A8	SLC27A1	ABCC1	CD320	LMBRD1	SLC25A19	SLC2A1	SLC19A1	SLC44A4	SLC5A6	SLC23A2	SLC23A1
GOBP_REGULATION_OF_PROTEIN_EXIT_FROM_ENDOPLASMIC_RETICULUM	http://www.gsea-msigdb.org/gsea/msigdb/cards/GOBP_REGULATION_OF_PROTEIN_EXIT_FROM_ENDOPLASMIC_RETICULUM	BCAP31	OS9	TMEM30B	SLC35D3	INSIG1	DERL2	SAR1B	UBE2J1	YOD1	TMEM30A	SAR1A	SORL1	UBE2G2	BRSK2	DERL3	GCC2	EDEM1	CD81	TM9SF4
GOBP_DEFINITIVE_HEMOPOIESIS	http://www.gsea-msigdb.org/gsea/msigdb/cards/GOBP_DEFINITIVE_HEMOPOIESIS	ADAR	ZFPM1	GATA1	GATA2	HOXA9	HOXB3	HOXB4	LYL1	MEIS1	SP3	ZFP36L2	TAL1	TEK	TGFBR3	CDK5RAP3	MFAP5	CBFB
GOBP_REPRODUCTIVE_SYSTEM_DEVELOPMENT	http://www.gsea-msigdb.org/gsea/msigdb/cards/GOBP_REPRODUCTIVE_SYSTEM_DEVELOPMENT	ADA	BCL2L11	FEM1B	TRIM28	FSTL3	CITED2	SEMA3A	SYCP2	BASP1	MERTK	FST	CEBPA	CEBPB	PRDX4	SPINT2	PLK4	FRS2	PRDX3	TMED2	ADAM29	DMC1	ADCYAP1	COL9A3	DNAJC19	ZFP42	ADM	CRIP1	CRKL	MAPK14	E2F7	CTNNA1	TCF23	GDF7	RNF38	RDH10	CYP19A1	CYP27B1	DCN	DLX3	NR0B1	EPAS1	EPOR	ERCC1	EREG	AKT1	ESR1	ETV2	FANCA
GOBP_REGULATION_OF_FIBROBLAST_MIGRATION	http://www.gsea-msigdb.org/gsea/msigdb/cards/GOBP_REGULATION_OF_FIBROBLAST_MIGRATION	RFFL	CLN3	AKT1	FER	FGF2	CORO1C	GNA12	ITGB1	ARHGAP4	PAK1	PAK3	PRKCE	RCC2	PTK2	RAC1	SLC8A1	TGFB1	THBS1	ADIPOR2	HYAL2	ARHGEF7	MTA2	ITGB1BP1	BAG4	AKAP12
GOMF_ACTIN_DEPENDENT_ATPASE_ACTIVITY	http://www.gsea-msigdb.org/gsea/msigdb/cards/GOMF_ACTIN_DEPENDENT_ATPASE_ACTIVITY	MYO1B	MYO1F	MYH6	MYH7	MYH9	MYH10	MYL6	MYO1A	MYO1C	MYO1D	MYO1E	MYO5A	MYO5B	MYO7A	MYO7B	MYO10	MYO5C	MYO1G
GOMF_CARBOHYDRATE_TRANSMEMBRANE_TRANSPORTER_ACTIVITY	http://www.gsea-msigdb.org/gsea/msigdb/cards/GOMF_CARBOHYDRATE_TRANSMEMBRANE_TRANSPORTER_ACTIVITY	SLC2A6	SLC2A14	SLC5A9	SLC17A5	SLC2A8	AQP1	AQP2	AQP3	AQP7	AQP9	SLC45A1	SLC45A2	PPBP	SLC2A9	SLC45A4	SLC2A1	SLC2A3	SLC2A4	SLC2A5	SLC5A2	SLC5A3	SLC2A11	SLC45A3	AQP10	SLC23A2	SLC23A1
GOCC_CATION_CHANNEL_COMPLEX	http://www.gsea-msigdb.org/gsea/msigdb/cards/GOCC_CATION_CHANNEL_COMPLEX	KCNE3	HCN4	ABCC9	AKAP9	KCNMB2	CACNG3	ABCB8	GRIN3B	CATSPER1	CATSPER2	CNGB1	CPT1C	LRRC38	CNIH3	PKD1L1	DLG2	DLG4	CTTN	PTK2B	FKBP1A	FKBP1B	NLGN1	KCNH4	STAC3	CNIH2	CNTNAP2	ABHD12	KCNG2	CACNG5	CACNG4	KCNMB3	KCNMB4	GRIA2	GRIA3	GRIK2	GRIK5	GRIN1	GRIN2A	GRIN2B	KCNIP3	KCNIP2	HSPA2	HTR3A	PKD1L3	HCN1	KCNA1	KCNA3	KCNA6
GOBP_NEGATIVE_REGULATION_OF_T_CELL_RECEPTOR_SIGNALING_PATHWAY	http://www.gsea-msigdb.org/gsea/msigdb/cards/GOBP_NEGATIVE_REGULATION_OF_T_CELL_RECEPTOR_SIGNALING_PATHWAY	LILRB4	CD160	DUSP3	PTPN22	GBP1	PHPT1	LGALS3	SH2D1A	PAWR	UBASH3A	PRNP	PTPN2	PTPN6	PTPRJ	CEACAM1	LAPTM5	SLA2	DGKZ	CBLB
GOBP_MAMMARY_GLAND_DUCT_MORPHOGENESIS	http://www.gsea-msigdb.org/gsea/msigdb/cards/GOBP_MAMMARY_GLAND_DUCT_MORPHOGENESIS	PHB2	CSF1R	ESR1	SCRIB	SOSTDC1	LRP6	LRP5	PML	SRC	TBX3	DDR1	CAV3	BTRC	LRP5L	NTN1
GOBP_VENTRAL_SPINAL_CORD_DEVELOPMENT	http://www.gsea-msigdb.org/gsea/msigdb/cards/GOBP_VENTRAL_SPINAL_CORD_DEVELOPMENT	OLIG2	DCTN1	OLIG3	CLN8	IFT172	GATA2	GLI3	HOXC10	ISL1	LHX1	PHOX2A	ASCL1	TBX20	SCYL3	SCYL1	SHH	ISL2	SOX4	LRP8	DYNC2H1	LMO4	LHX4
GOBP_SYNAPTIC_TRANSMISSION_DOPAMINERGIC	http://www.gsea-msigdb.org/gsea/msigdb/cards/GOBP_SYNAPTIC_TRANSMISSION_DOPAMINERGIC	CDK5	FLOT1	PARK7	CRH	CRHBP	DRD3	DRD4	DRD5	TOR1A	PNKD	GDNF	ARRB2	RAB3B	PINK1	SLC6A2	SLC6A4	SNCA	CNTNAP4
GOBP_RESPONSE_TO_PH	http://www.gsea-msigdb.org/gsea/msigdb/cards/GOBP_RESPONSE_TO_PH	CTSS	RAB11FIP5	GBA	NOX1	GNA11	KCNK18	PKD1L3	ARSB	PAM	KCNK4	SERPINF1	IMPACT	LGMN	MCOLN1	SLC9A1	SRC	TRPV1	CA2	GPR68	GPR65	AQP10	PKD2L1	RAB11B
HP_PARALYSIS	http://www.gsea-msigdb.org/gsea/msigdb/cards/HP_PARALYSIS	SDHD	GDAP1	PMP22	SDHB	TMEM43	MFN2	BAG3	RET	CNTNAP1	TRIM2	UNC13A	COL4A1	SOD1	EPAS1	DCTN1	GLT8D1	VHL	POLG	TREM2	ALOXE3	TMEM127	PRPH	CDH23	GBA	TRPM7	MEGF10	EPHA4	FH	SETBP1	GM2A	UBQLN2	ALDH18A1	IGHMBP2	C9orf72	TBK1	FHL1	CYP27A1	PPOX	MATR3	FUS	SLC2A1	PFN1	ANXA11	NONO	HK1	ALAD	HMBS	ATXN3
GOBP_REGULATION_OF_ANATOMICAL_STRUCTURE_SIZE	http://www.gsea-msigdb.org/gsea/msigdb/cards/GOBP_REGULATION_OF_ANATOMICAL_STRUCTURE_SIZE	AKT3	ARPC5	ARPC4	ARPC3	ARPC1B	ACTR3	ACTR2	ARPC2	ABI2	WASF2	CDK4	CDK5	KCNMB2	CCL26	KLF2	SEMA3A	CDC42EP2	OLFM1	VAV3	HAX1	BAIAP2	SEMA6C	SEMA6B	SEMA4F	SEMA4D	SEMA4B	SEMA3C	ARPC1A	ARFGEF1	CDC42EP3	AVIL	SLC12A7	CFL2	NCKAP1	IQGAP2	WASF3	DSTN	TRIOBP	CDC42EP1	CORO1A	ADCY6	SNF8	CHRM3	TMEM123	AP2M1	ADD1	CLCN3	CLCN6
GOBP_REGULATION_OF_AUTOPHAGY	http://www.gsea-msigdb.org/gsea/msigdb/cards/GOBP_REGULATION_OF_AUTOPHAGY	HDAC6	BCL2L11	DNM1L	OPTN	RNF41	CDK5	TRIM13	CALCOCO2	ZMPSTE24	RRAGB	TRIM22	NOD1	HAX1	TRIM38	ATG7	SPTLC1	CAMKK2	RRAGA	TLK2	PIM2	MID2	WDR6	VPS26B	PARK7	PHB2	OSBPL7	TRIM6	CLN3	LRRK2	PLK3	CHMP4B	SESN3	CSNK2A2	ADRA1A	TICAM1	EXOC8	ADRB2	DAP	DAPK1	DAPK3	DCN	DDIT3	EEF1A1	EEF1A2	EIF4G1	EIF4G2	FLCN	TRIM65
HP_POLYGENIC_INHERITANCE	http://www.gsea-msigdb.org/gsea/msigdb/cards/HP_POLYGENIC_INHERITANCE	PPARG	POMC	CFH	TP53	UCP3	SDC3	ADRB2	FLT3	BAX	ENPP1	GHRL	NBN	IRF6	ADRB3	SHANK3	CST3	STOX1	AGRP	SERPINH1	GNB1	BCR	NLRP1	NUP214	ABCG8	TAL1	APOL1
GOBP_REGULATION_OF_PROTEIN_LOCALIZATION_TO_MEMBRANE	http://www.gsea-msigdb.org/gsea/msigdb/cards/GOBP_REGULATION_OF_PROTEIN_LOCALIZATION_TO_MEMBRANE	CDH2	GPC6	ADAM10	CDK5	RAMP3	LYPLA1	VTI1B	CIB1	AGR2	SORBS1	YWHAQ	RER1	AP2M1	CLN3	CLTC	LRRC15	CRKL	CSK	DAB2	DAG1	AP2B1	E2F1	EGFR	STOM	EPHA3	EPHB2	ERBB2	AKT1	AKT2	ACSL3	GPC2	GPC4	GPC5	RAB11FIP2	IQSEC2	PPP1R13B	RHOQ	ZMYND8	STAC3	FYN	ZDHHC5	LDLRAP1	GBP1	GDI1	GHSR	BBC3	VPS4A	GPC3
GOBP_POSITIVE_REGULATION_OF_PROTEIN_TARGETING_TO_MEMBRANE	http://www.gsea-msigdb.org/gsea/msigdb/cards/GOBP_POSITIVE_REGULATION_OF_PROTEIN_TARGETING_TO_MEMBRANE	CDK5	CIB1	STOM	ERBB2	AKT2	FYN	ANK3	HRAS	ITGAM	ITGB2	KCNB1	MYO1C	PAK1	FIS1	PDZK1	PRNP	CACNB3	CDK5R1	ITGB1BP1
GOBP_CELLULAR_RESPONSE_TO_RETINOIC_ACID	http://www.gsea-msigdb.org/gsea/msigdb/cards/GOBP_CELLULAR_RESPONSE_TO_RETINOIC_ACID	YAP1	FZD10	PHB2	COL1A1	CREB1	EPHA3	PTK2B	SNW1	SETX	ABL2	GJB3	HTRA2	HDAC2	HOXA2	TNC	AQP1	LEP	LTK	LYN	MYB	MYOG	ATM	PAX2	NDUFA13	SERPINF1	PPARG	TESC	CYP26B1	PTK6	PTK7	RARG	RET	SLC6A4	WNT2	WNT3	WNT6	WNT7B	WNT10B	WNT11	WNT9A	ZNF35	WNT5B	FZD7	TEAD2	ALDH1A2	KLF4
GOBP_NEGATIVE_REGULATION_OF_SUPRAMOLECULAR_FIBER_ORGANIZATION	http://www.gsea-msigdb.org/gsea/msigdb/cards/GOBP_NEGATIVE_REGULATION_OF_SUPRAMOLECULAR_FIBER_ORGANIZATION	HDAC6	WASF2	KATNB1	CORO2B	DLC1	PFDN6	CIB1	ARFGEF1	AVIL	STMN2	TRIOBP	EMILIN1	CORO1A	ADD1	ADD2	ADD3	PLEKHH2	MTPN	TTBK2	CTNNA2	CAMSAP1	DYRK1A	EPS8	FGF13	FKBP4	MAPRE1	TPX2	SWAP70	CLASP2	FLII	CLASP1	ARHGEF18	LMOD1	GMFB	GSN	TMOD4	TMOD3	APC	HSPA8	IAPP	PFN4	STMN1	LDLR	TACSTD2	SMAD4	MAP1B	MAP2	MYOC
GOCC_PHOTORECEPTOR_OUTER_SEGMENT	http://www.gsea-msigdb.org/gsea/msigdb/cards/GOCC_PHOTORECEPTOR_OUTER_SEGMENT	MERTK	CIB2	CEP250	CNGB1	CRB1	OPN3	ABCA4	OPN1MW	GNA11	GNAQ	GNAT1	GNAT2	GNB1	GNGT1	CCDC66	GRK4	GUCA1A	GUCA1B	GUCY2F	GUCY2D	CERKL	MAK	MAP1B	MYO7A	ATP1A4	OCRL	PDC	SPTBN5	PDE6A	PDE6G	PDE6H	PDE6B	ATP8A2	PEX6	BBS7	LYAR	SPATA7	PTGS1	WDR19	RAB27A	RGR	GRK1	ROM1	RPGR	OPN1SW	BSG	IFT20	DHRS3
HP_OCULAR_ALBINISM	http://www.gsea-msigdb.org/gsea/msigdb/cards/HP_OCULAR_ALBINISM	LYST	DTNBP1	KCNAB2	SOX10	BLOC1S3	GABRD	AP3D1	GPR143	HPS4	HPS5	HPS6	AP3B1	SKI	RERE	SLC45A2	HPS1
GOBP_PEPTIDYL_THREONINE_MODIFICATION	http://www.gsea-msigdb.org/gsea/msigdb/cards/GOBP_PEPTIDYL_THREONINE_MODIFICATION	HIPK3	CDK5	SPRY2	CHEK1	CHI3L1	TRIM6	CLK1	LRRK2	CSNK2A1	CSNK2A2	CSNK2B	HIPK4	DGKQ	SPRED1	DYRK1A	EGF	EIF4G1	SPRED2	MARK2	AKT1	STOX1	LMTK2	SIRT2	PRKD2	GALNT1	GALNT2	GALNT3	GCG	STK39	TSSK4	HIPK2	TBK1	GSK3A	GSK3B	IRGM	APP	SBK1	SPRED3	SMAD7	PRKAG2	PDPK1	NLK	CAB39	PLK1	DDIT4	PPP2R5D	PRKACA	PRKCA
GOBP_NEURON_PROJECTION_GUIDANCE	http://www.gsea-msigdb.org/gsea/msigdb/cards/GOBP_NEURON_PROJECTION_GUIDANCE	RANBP9	PLXNC1	CDK5	SEMA3A	TUBB3	SEMA6C	SEMA6B	SEMA4F	SEMA4D	SEMA4B	SEMA3C	DPYSL4	FRS2	CHN1	LYPLA2	EMB	CRMP1	CSF1R	GDF7	CNTN4	DAG1	DCC	ARX	DOK1	DPYSL2	DSCAM	DVL1	EFNA1	EFNA4	EFNA5	EFNB1	EFNB2	MEGF8	EGR2	EPHA1	EPHA3	EPHA4	EPHA8	EPHB1	EPHB2	EPHB3	EPHB4	EPHB6	ERBB2	EVX1	EXT1	ALCAM	UNC5B
GOBP_ODONTOGENESIS_OF_DENTIN_CONTAINING_TOOTH	http://www.gsea-msigdb.org/gsea/msigdb/cards/GOBP_ODONTOGENESIS_OF_DENTIN_CONTAINING_TOOTH	BCL2L11	TCIRG1	FST	EDAR	SLC24A4	ADM	ATF2	CSF3R	CTNNA1	NKX2-3	DLX1	DLX2	DLX3	EDA	FOXC1	SOSTDC1	CNNM4	GLI3	GNAO1	ANKRD11	HDAC1	HDAC2	TNC	RSPO2	JAG2	LAMA5	LRP6	NF2	NGFR	SERPINE1	LEF1	PDGFRA	PPARA	FAM20A	SMPD3	HTRA1	FAM20C	BAX	SCN5A	PERP	SHH	BCL11B	BMP2	BMP7	BMPR1A	SMO	STIM1	BSG
GOBP_CELLULAR_RESPONSE_TO_OSMOTIC_STRESS	http://www.gsea-msigdb.org/gsea/msigdb/cards/GOBP_CELLULAR_RESPONSE_TO_OSMOTIC_STRESS	CLN3	DDX3X	AKR1B1	XRCC6	STK39	AQP1	LETM1	MYLK	MBIP	CAB39	SERPINB6	PKD2	ERRFI1	LRRC8D	BAD	TRPV4	RELB	BDKRB2	SLC2A1	SLC2A4	WNK3	ZFP36L1	TSPO	XRCC5	SLC25A23	LRRC8E	EFHD1	CAPN3	CASP3	LRRC8C	ARHGEF2	RCSD1	OXSR1	SLC12A6
GOBP_MONOCARBOXYLIC_ACID_BIOSYNTHETIC_PROCESS	http://www.gsea-msigdb.org/gsea/msigdb/cards/GOBP_MONOCARBOXYLIC_ACID_BIOSYNTHETIC_PROCESS	ACOT8	NR1H3	DHRS9	CES1	PTGES3	SDS	SLC27A5	SLC27A2	LIAS	ABHD2	AKR1C4	ERLIN2	PARK7	ACOT7	MGLL	OSBPL1A	OSBPL6	OSBPL7	OSBPL9	ACOT4	ACMSD	CYP1A1	CYP1A2	CYP2C8	CYP2D6	CYP2E1	RDH10	CYP7A1	CYP8B1	CYP27A1	ABHD3	AGXT	EDN1	EDN2	LIPH	EPHX2	ABCD1	FABP5	ACSL3	FASN	ABCD2	FGFR4	SCAP	ACSBG1	SIRT1	MLYCD	AMACR	ALOX12
GOBP_RHO_PROTEIN_SIGNAL_TRANSDUCTION	http://www.gsea-msigdb.org/gsea/msigdb/cards/GOBP_RHO_PROTEIN_SIGNAL_TRANSDUCTION	FLOT1	CNKSR1	NET1	DLC1	CDC42EP2	CDC42EP3	PDPN	GNA13	CFL1	CDC42EP1	AKAP13	CHUK	COL1A2	ABRA	ADRA1A	ADRA2A	ROPN1B	ABCA1	FLCN	EPS8	F2R	F2RL1	ARHGEF12	ARHGEF18	CDC42EP4	ABL1	KCTD13	ABL2	P2RY10	GNA12	GPR18	GPR20	GPR35	P2RY8	TAX1BP3	APOA1	ITGA3	RHOA	RHOB	RHOG	ARHGAP1	STMN1	ARHGAP4	ARHGAP5	ARHGDIA	ARHGDIB	ARHGDIG	LIMK1
GOCC_LYSOSOMAL_LUMEN	http://www.gsea-msigdb.org/gsea/msigdb/cards/GOCC_LYSOSOMAL_LUMEN	GPC6	IFI30	NPC2	HPSE	TPP1	CSPG4	CTSB	CTSD	CTSK	CTSL	CTSS	DCN	GPC2	GPC4	GPC5	FMOD	MAN2B2	ATP13A2	PLD3	FUCA1	GAA	GALC	GALNS	GBA	GLA	GPC3	GLB1	GM2A	GNS	GPC1	GUSB	GYG1	HEXA	HEXB	HSPA8	HSP90AA1	HSPG2	IDS	IDUA	FASLG	AGRN	LAMP2	LIPA	ARSA	ARSB	MAN2B1	MANBA	ASAH1
HP_HYPERGONADOTROPIC_HYPOGONADISM	http://www.gsea-msigdb.org/gsea/msigdb/cards/HP_HYPERGONADOTROPIC_HYPOGONADISM	GALT	CTDP1	PMM2	WT1	DMPK	LMNA	POLA1	CYP19A1	FANCE	FANCA	POLG	COQ2	ALMS1	GATA4	LEP	CYP17A1	LEPR	GNAS	CYB5A	RRM2B	SLC29A3	POLR3B	SAMD9	POLR1C	FANCD2	DHH	SRY	GALK1	CLPP	RIN2	DHX37	FANCB	FANCC	AMACR	ZBTB20	LSS	SIL1	AHSG	SCP2	NR0B1	MAP3K1	POLR3A	WWOX
GOBP_REGULATION_OF_VOLTAGE_GATED_CALCIUM_CHANNEL_ACTIVITY	http://www.gsea-msigdb.org/gsea/msigdb/cards/GOBP_REGULATION_OF_VOLTAGE_GATED_CALCIUM_CHANNEL_ACTIVITY	KCNE3	CDK5	GNB5	CRHR1	DMD	DRD3	DRD4	STAC3	GPR35	EHD3	STAC2	NPPA	PDE4B	SRI	STAC	CACNB3	AHNAK	CALM1	CALM3
GOCC_NON_MOTILE_CILIUM	http://www.gsea-msigdb.org/gsea/msigdb/cards/GOCC_NON_MOTILE_CILIUM	TOPORS	MERTK	CIB2	CETN1	CETN2	SDCCAG8	GPR83	CEP250	TTC8	USH1G	CNGB1	DYNLL2	STRC	PKD1L1	DRD5	ARL13B	HYLS1	KIFAP3	CRB1	OPN3	ABCA4	TSGA10IP	NPHP4	OPN1MW	GNA11	GNAQ	GNAT1	GNAT2	GNB1	GNGT1	CCDC66	GRK4	GUCA1A	GUCA1B	GUCY2F	GUCY2D	CERKL	ARL13A	ARL3	MAK	MAP1B	RAB8A	MYO7A	ATP1A4	NPHP1	NPY2R	OCRL	IFT52
GOMF_PEPTIDE_RECEPTOR_ACTIVITY	http://www.gsea-msigdb.org/gsea/msigdb/cards/GOMF_PEPTIDE_RECEPTOR_ACTIVITY	RAMP2	RAMP1	RAMP3	NMUR1	CXCR6	CYSLTR1	CCR9	NPFFR2	GPR83	OGFR	SORCS1	CCR1	CCR3	CCR4	CCR5	CCR6	CCR7	CMKLR1	LTB4R	PROKR2	CRHR1	CX3CR1	AGTR2	EDNRB	F2R	F2RL1	SORCS3	FPR1	GLP1R	GP1BA	CCR10	XCR1	NPBWR2	CXCR3	GPR35	GPR37	GRPR	GUCY2F	GUCY2D	HCRTR2	MAS1	MC1R	NPR1	NPR2	NPY1R	NPY2R	NPY6R	NTSR1
GOBP_REGULATION_OF_DEVELOPMENTAL_GROWTH	http://www.gsea-msigdb.org/gsea/msigdb/cards/GOBP_REGULATION_OF_DEVELOPMENTAL_GROWTH	BCL2L11	PARP2	CDK4	CDK5	CDKN1A	ZMPSTE24	CDKN1B	SEMA3A	BASP1	YAP1	OLFM1	SEMA6C	SEMA6B	SEMA4F	SEMA4D	SEMA4B	SEMA3C	AGR2	RAI1	AFG3L2	DUSP10	RNF157	ZFYVE27	CRABP2	CREB1	MAPK14	TTL	CPNE9	ADRB2	DBN1	DCC	ARX	DIO3	DNM2	DPYSL2	DSCAM	DUSP6	EDN1	MEGF8	EIF4G2	CTTN	ERBB4	AKT1	PI16	FGF2	FGF13	FGFR3	RUFY3
GOBP_REGULATION_OF_B_CELL_APOPTOTIC_PROCESS	http://www.gsea-msigdb.org/gsea/msigdb/cards/GOBP_REGULATION_OF_B_CELL_APOPTOTIC_PROCESS	ADA	NOC2L	FOXP1	IL10	LYN	SLC39A10	PTEN	BAX	BCL6	BLK	BTK	IRS2	BCL10	AURKB	ORMDL3	CD74
GOBP_BIOLOGICAL_PROCESS_INVOLVED_IN_INTRASPECIES_INTERACTION_BETWEEN_ORGANISMS	http://www.gsea-msigdb.org/gsea/msigdb/cards/GOBP_BIOLOGICAL_PROCESS_INVOLVED_IN_INTRASPECIES_INTERACTION_BETWEEN_ORGANISMS	CX3CR1	DLG4	DRD3	DRD4	DVL1	EIF4EBP2	EN1	CLN8	EXT1	CIC	VPS13A	MAPK8IP2	GAD1	CNTNAP2	GRPR	LTF	MECP2	OXTR	PCM1	NLGN3	AVP	AVPR1A	PTEN	NLGN4X	CHD8	ATXN1	SLC6A4	NR2E1	UCN	MKKS	SHANK3	KALRN	NRXN2	GNG8
GOBP_NEUTRAL_LIPID_CATABOLIC_PROCESS	http://www.gsea-msigdb.org/gsea/msigdb/cards/GOBP_NEUTRAL_LIPID_CATABOLIC_PROCESS	ABHD2	LYPLA2	MGLL	CPS1	LIPH	FAAH	FABP4	FABP1	FABP2	FABP5	FABP7	DDHD2	ABHD12	FGF21	PNPLA1	APOA1	APOA2	APOC2	LIPC	LIPE	LPL	ABHD5	PIK3CG	PNPLA2	ABHD6	SORL1	PNPLA4
HP_RETINAL_HAMARTOMA	http://www.gsea-msigdb.org/gsea/msigdb/cards/HP_RETINAL_HAMARTOMA	SDHD	CCND1	TMEM127	SDHA	IFNG	MAX	VHL	SLC25A11	FH	MDH2	NF1	TSC1	TSC2	RET	PTEN	SDHB	SDHC	NF2	AKT1	DLST	KIF1B
GOBP_EMBRYONIC_HEMOPOIESIS	http://www.gsea-msigdb.org/gsea/msigdb/cards/GOBP_EMBRYONIC_HEMOPOIESIS	ZFPM1	FLT3LG	GATA1	GATA2	GATA3	HIF1A	KDR	KIT	ATF4	PBX1	STK3	STK4	TAL1	TGFBR2	VEGFA	THOC5
GOBP_REGULATION_OF_AXONOGENESIS	http://www.gsea-msigdb.org/gsea/msigdb/cards/GOBP_REGULATION_OF_AXONOGENESIS	CDH2	UST	PLXNC1	CDK5	SEMA3A	STK25	SEMA6C	SEMA6B	SEMA4F	SEMA4D	SEMA4B	SEMA3C	CHN1	ZFYVE27	CRABP2	CHODL	DBN1	DCC	DSCAM	EFNA1	MEGF8	EIF4G2	MARK2	EPHA4	EPHB2	EPHB3	FGF13	RUFY3	PLXND1	CYFIP1	KIF13B	MACF1	PLXNB2	SIPA1L1	TIAM2	GDI1	DISC1	GOLGA4	DBNL	GSK3B	ANAPC2	KEL	RHOA	L1CAM	ARHGAP4	ARHGDIA	LIMK1	LRP1
HP_ABNORMAL_MALE_REPRODUCTIVE_SYSTEM_PHYSIOLOGY	http://www.gsea-msigdb.org/gsea/msigdb/cards/HP_ABNORMAL_MALE_REPRODUCTIVE_SYSTEM_PHYSIOLOGY	CLIP2	VPS13C	DNAH17	RPGR	CDKN1A	WFS1	POLA1	ERCC4	CATSPER1	NANOS1	UCHL1	SMARCE1	TTR	ZMYND15	ALMS1	DUSP6	BRCA1	FGF17	ABCD1	SYCP2	PROKR2	CDH23	ERCC6	CTNS	IL17RD	FANCB	PINK1	HEXB	OCRL	SLC29A3	GBA	GTF2IRD1	SPINK2	ZMYND10	GTF2I	FANCM	DAZ3	RFC2	LRRC6	CNBP	GAS2L2	ARMC2	ANK1	PMFBP1	BAP1	STK36	SCP2	NEK10
GOBP_PHOTOTRANSDUCTION_VISIBLE_LIGHT	http://www.gsea-msigdb.org/gsea/msigdb/cards/GOBP_PHOTOTRANSDUCTION_VISIBLE_LIGHT	METAP2	CNGB1	METAP1	FNTA	FNTB	AIPL1	ABCA4	GNA11	GNAQ	GNAT1	GNB1	GNGT1	GRK4	GUCA1A	GUCA1B	GUCY2F	GUCY2D	NMT1	PDE6A	PDE6G	PDE6B	PPEF1	GRK1	CALM1	NMT2	GUCA1C
GOBP_DOPAMINERGIC_NEURON_DIFFERENTIATION	http://www.gsea-msigdb.org/gsea/msigdb/cards/GOBP_DOPAMINERGIC_NEURON_DIFFERENTIATION	CSNK1D	CSNK1E	CTNNB1	EN1	DKK1	FGF20	GSK3B	HIF1A	RSPO2	PHOX2A	LMX1B	LRP6	NR4A2	OTX2	RYK	DMRTA2	SFRP1	SFRP2	SHH	TIAM1	VEGFA	WNT1	WNT2	WNT3	FZD1	PHOX2B
GOBP_EPOXYGENASE_P450_PATHWAY	http://www.gsea-msigdb.org/gsea/msigdb/cards/GOBP_EPOXYGENASE_P450_PATHWAY	CYP1A1	CYP1A2	CYP1B1	CYP2A7	CYP2A13	CYP2C19	CYP2C8	CYP2C18	CYP2E1	CYP2F1	CYP2J2	CYP4A11	EPHX2	CYP2S1	CYP4F12
GOBP_RHYTHMIC_BEHAVIOR	http://www.gsea-msigdb.org/gsea/msigdb/cards/GOBP_RHYTHMIC_BEHAVIOR	ADA	NCOA2	GPR176	BTBD9	ADORA1	ADORA2A	CRH	DRD3	AHCY	EGR1	EGR2	NLGN1	HCRTR2	ID2	MTNR1B	NAGLU	NPY2R	GHRL	PTEN	PTGDS	SRD5A1	STAR	TP53	PER3	USP2	MTA1	NR1D1	NCOR1	NR1D2
GOBP_PROTEIN_K48_LINKED_DEUBIQUITINATION	http://www.gsea-msigdb.org/gsea/msigdb/cards/GOBP_PROTEIN_K48_LINKED_DEUBIQUITINATION	USP20	USP19	PARK7	OTUD7A	USP33	OTUD3	USP25	USP27X	ATXN3	OTUD4	YOD1	OTUD5	OTUB1	USP37	TNFAIP3	USP7	OTUB2	VCPIP1	USP5	USP9X	BAP1	USP13	USP8	USP34	USP15
GOCC_CELL_LEADING_EDGE	http://www.gsea-msigdb.org/gsea/msigdb/cards/GOCC_CELL_LEADING_EDGE	CDH2	ABI1	SRA1	HDAC6	SH2D3C	ARPC5	ARPC3	ACTR3	ACTR2	ARPC2	ABI2	ATP6AP2	WASF2	CDK5	CDK6	FLOT1	RASGRP2	SPRY2	ABCA7	TUBB3	DLC1	RAPGEF3	HAX1	BAIAP2	CIB1	PDPN	IGF2BP1	AVIL	CFL1	NCKAP1	IQGAP2	WASF3	STMN2	KPTN	CORO1A	FAM107A	PACSIN2	KLHL2	TIRAP	THEM4	RAB3IP	SSX2IP	CLCN3	FGD4	PLEKHH2	JMY	ADORA1	ADORA2A
GOMF_CYCLIC_NUCLEOTIDE_BINDING	http://www.gsea-msigdb.org/gsea/msigdb/cards/GOMF_CYCLIC_NUCLEOTIDE_BINDING	HCN4	RAPGEF3	RAPGEF4	BVES	CNGB1	CNGA2	CNGA3	CNGA4	CNP	FKBP1B	HCN1	PDE2A	PDE4A	PDE4B	PDE4D	PDE6G	PDE6H	PRKAR1A	PRKAR1B	PRKAR2A	PRKAR2B	PRKG1	HCN3	POPDC2	SLC19A1	PDE5A
HP_APLASIA_HYPOPLASIA_OF_THE_DISTAL_PHALANGES_OF_THE_TOES	http://www.gsea-msigdb.org/gsea/msigdb/cards/HP_APLASIA_HYPOPLASIA_OF_THE_DISTAL_PHALANGES_OF_THE_TOES	SOX4	NOG	TRPV4	DPF2	SMARCD1	GPC4	KCNN3	ARID2	SMARCC2	SMARCE1	RIPK4	ARID1B	SMARCA4	HOXD13	SMARCB1	ARID1A	VAC14
HP_FEMALE_INFERTILITY	http://www.gsea-msigdb.org/gsea/msigdb/cards/HP_FEMALE_INFERTILITY	SPAG1	GAS2L2	RPGR	TTC12	GAS8	CYP19A1	DNAH5	TTC25	DNAL1	CCDC40	PANX1	TUBB8	DNAI2	LRRC56	DNAH1	ZMYND10	TLE6	DNAJB13	LRRC6	HUWE1	FOXJ1	OFD1	DNAI1	STK36	NEK10	CCDC65	TRIP13
GOBP_SINGLE_FERTILIZATION	http://www.gsea-msigdb.org/gsea/msigdb/cards/GOBP_SINGLE_FERTILIZATION	GNPDA1	LHFPL2	NPM2	TUBGCP3	AKAP3	CCT7	CCT4	CCT2	CCT8	ADCY3	ABHD2	ADAM30	PARK7	CATSPER1	CATSPER2	SPACA3	CRKL	ATP8B3	PLB1	ROPN1B	STX2	ALDOA	ZP1	POMZP3	CCT5	PLCB1	FOLR1	FOLR2	FOLR3	SPESP1	ADAM2	ADAM5	OR10J1	B4GALT1	FETUB	DKKL1	GLRA1	CECR2	TMPRSS12	HEXB	HOXA9	HOXD9	HSPA1L	RNASE10	SMAD4	CD46	SMCP	MFGE8
HP_CHORIORETINAL_DEGENERATION	http://www.gsea-msigdb.org/gsea/msigdb/cards/HP_CHORIORETINAL_DEGENERATION	GUCA1A	COL8A2	GUCY2D	HADHA	CRB1	OAT	CYP4V2	SLC25A15	CHM	PAX2	NDE1	NRL	ZNF408	RP2	ROM1	POU3F4	TEAD1	OVOL2	CRX	JAG1
GOBP_NEUTRAL_LIPID_METABOLIC_PROCESS	http://www.gsea-msigdb.org/gsea/msigdb/cards/GOBP_NEUTRAL_LIPID_METABOLIC_PROCESS	NR1H3	AVIL	CETP	SLC27A5	ABHD2	LYPLA2	MGLL	MOGAT1	CPS1	CPT1A	CYP2E1	NKX2-3	DGKA	DGKG	DGKH	DGKQ	LIPH	FAAH	FABP4	FABP1	FABP2	FABP5	FABP7	ACSL1	ACSL4	LPIN1	DDHD2	SIRT1	G6PC	PCSK9	ABHD12	FGF21	GK	GK2	GNB3	ANG	PNPLA1	GPX1	APOA1	APOA2	APOC1	APOC2	INSIG1	SLC27A1	LDLR	LIPC	LIPE	LPL
HP_LARGE_BASAL_GANGLIA	http://www.gsea-msigdb.org/gsea/msigdb/cards/HP_LARGE_BASAL_GANGLIA	DCPS	NSUN2	IQSEC1	ATR	GRIK2	B3GALNT2	PGAP1	CRBN	SLC45A1	MAN1B1	TNIK	CC2D1A	ST3GAL3	C12orf4	PRSS12	CLIP1	HNMT	LINS1	TUBB3	PIGC	CRADD	ZC3H14	RSRC1	LMAN2L	NDST1	FBXO31	MED25
GOBP_NERVE_DEVELOPMENT	http://www.gsea-msigdb.org/gsea/msigdb/cards/GOBP_NERVE_DEVELOPMENT	TCIRG1	SEMA3A	ADARB1	AFG3L2	DAG1	EGR2	EPHB2	ERBB3	EXT1	SULF1	DICER1	GABRA5	LRIG1	GLI3	HOXA1	HOXB1	HOXB2	HOXB3	HOXD3	ISL1	ITGA4	PHOX2A	NEUROG1	NGFR	NTF3	NTRK1	RNF165	TIFAB	PAX2	SIX4	ATP8B1	SERPINE2	POU4F1	PLXNA3	CHD7	PRKCG	SULF2	RET	RPL24	BDNF	SEMA3F	TFAP2A	VCAM1	TMEM126A	NRP1	PHOX2B	LRIG2	MAFB
HP_APLASIA_HYPOPLASIA_OF_THE_OVARY	http://www.gsea-msigdb.org/gsea/msigdb/cards/HP_APLASIA_HYPOPLASIA_OF_THE_OVARY	BNC1	BBS12	WT1	NUP107	SPRY4	PSMC3IP	HS6ST1	GNRH1	LZTFL1	LARS2	IFT172	PMM2	DUSP6	GATA4	LEP	MKS1	HARS2	CEP290	BBS1	C8orf37	NPHP1	DHH	KISS1R	TRIM32	BBS7	CHD7	SRY	SDCCAG8	SETBP1	MKKS	PTPN11	MRPS22	PROKR2	BBS9	DHX37	MCM8	BBS4	TAC3	LEPR	TTC8	FGF17	PPP1R12A	POLR3H	PROK2	NR0B1	MAP3K1	ERAL1	TACR3
GOMF_SNAP_RECEPTOR_ACTIVITY	http://www.gsea-msigdb.org/gsea/msigdb/cards/GOMF_SNAP_RECEPTOR_ACTIVITY	STX6	BET1	VTI1B	YKT6	VTI1A	TSNARE1	STX2	STX12	STX19	BET1L	STX18	STX17	SNAP25	BNIP1	STX1A	VAMP1	VAMP2	STX7	VAMP8	STX16	STX11	STX10	SNAP23	VAMP3	SNAP29	STX8	GOSR1	GOSR2
GOCC_PHAGOPHORE_ASSEMBLY_SITE	http://www.gsea-msigdb.org/gsea/msigdb/cards/GOCC_PHAGOPHORE_ASSEMBLY_SITE	ATG7	WDR45	STX12	ULK3	WIPI2	ATG9B	NBR1	PIK3C3	ZFYVE1	ATG16L1	WIPI1	ATG9A	RAB1B	ULK1	BECN1	SQSTM1	ATG12	ATG5	ULK2	RB1CC1
GOBP_REGULATION_OF_PROTEIN_LOCALIZATION_TO_CELL_PERIPHERY	http://www.gsea-msigdb.org/gsea/msigdb/cards/GOBP_REGULATION_OF_PROTEIN_LOCALIZATION_TO_CELL_PERIPHERY	GPC6	ADAM10	CDK5	RAMP3	LYPLA1	VTI1B	CIB1	AGR2	SORBS1	RER1	AP2M1	CLN3	CLTC	LRRC15	CSK	DAB2	DAG1	EGFR	ABCA2	EPB41	EPB41L2	EPHA3	EPHB2	AKT1	ACSL3	GPC4	RAB11FIP2	IQSEC2	RHOQ	STAC3	ZDHHC5	LDLRAP1	GBP1	GHSR	VPS4A	GNAI1	ZDHHC8	GPSM2	HRAS	STAC2	IFNG	INS	ITGA3	ITGB1	KIF5B	ARF6	RHOG	LGALS3
GOBP_FIBROBLAST_MIGRATION	http://www.gsea-msigdb.org/gsea/msigdb/cards/GOBP_FIBROBLAST_MIGRATION	RFFL	CLN3	AKT1	FER	FGF2	CORO1C	GNA12	ITGB1	ARHGAP4	PAK1	PAK3	PML	PRKCE	RCC2	PTK2	RAC1	SLC8A1	TGFB1	THBS1	ADIPOR2	PIP5K1A	ARID5B	HYAL2	ARHGEF7	SGPL1	PDLIM1	MTA2	ITGB1BP1	BAG4	AKAP12
GOBP_NEGATIVE_REGULATION_OF_OSTEOCLAST_DIFFERENTIATION	http://www.gsea-msigdb.org/gsea/msigdb/cards/GOBP_NEGATIVE_REGULATION_OF_OSTEOCLAST_DIFFERENTIATION	FSTL3	PIAS3	TOB2	LILRB1	LILRB4	LILRB3	ZNF675	FBN1	IL4	INPP5D	LTF	CLDN18	PIK3R1	FBXW7	GPR137	CCL3	SFRP1	TCTA	TLR3	TLR4	GPR137B	GPR55	MAFB
GOBP_CRANIAL_NERVE_DEVELOPMENT	http://www.gsea-msigdb.org/gsea/msigdb/cards/GOBP_CRANIAL_NERVE_DEVELOPMENT	TCIRG1	SEMA3A	ADARB1	EGR2	EPHB2	ERBB3	EXT1	GLI3	HOXA1	HOXB1	HOXB2	HOXB3	HOXD3	ISL1	PHOX2A	NEUROG1	NTRK1	TIFAB	PAX2	SIX4	ATP8B1	POU4F1	PLXNA3	CHD7	RPL24	SEMA3F	TFAP2A	TMEM126A	PHOX2B	MAFB
GOBP_PH_REDUCTION	http://www.gsea-msigdb.org/gsea/msigdb/cards/GOBP_PH_REDUCTION	ATP6AP2	TCIRG1	CLCN3	CLN3	CLN5	ATP6V1G3	DMXL1	DMXL2	ATP6V0A2	RAB38	ATP6V0D2	TMEM9	CLIC4	GRN	FASLG	ATP6V1D	ATP6V1H	ATP6V1A	ATP6V1B1	ATP6V1B2	ATP6V0C	ATP6V1C1	ATP6V1E1	ATP6V0B	ATP6V1G2	ATP6V0A1	ATP6AP1	CLN6	AVP	AVPR1A	PPT1	RAB20	SLAMF8	BCL2	GPR89A	SLC11A1	UBE3A	CA2	SLC9A7	ATP6V0E1	ATP6V1E2	ATP6V0D1	ATP6V1F	ATP6V1G1
GOCC_SPECIFIC_GRANULE_MEMBRANE	http://www.gsea-msigdb.org/gsea/msigdb/cards/GOCC_SPECIFIC_GRANULE_MEMBRANE	TOM1	ADAM8	ADAM10	ATP8A1	AGPAT2	CEACAM3	PGRMC1	CEACAM8	CKAP4	SLC27A2	LILRA3	TMC6	SLC15A4	CYBA	CYBB	MOSPD2	CLEC12A	MCEMP1	STOM	FCAR	ALDH3B1	CLEC5A	HMOX2	RAB37	CLEC4D	SLCO4C1	ITGAL	ITGAM	ITGAV	ITGB2	LAIR1	OLR1	P2RX1	ATP6V1D	PLAU	PLAUR	PLD1	GPR84	CMTM6	TMEM30A	CD177	SLC44A2	PTPRJ	RAP1A	RAP2B	CEACAM1	TMBIM1	MMP25
GOMF_NUCLEOSIDE_TRIPHOSPHATASE_REGULATOR_ACTIVITY	http://www.gsea-msigdb.org/gsea/msigdb/cards/GOMF_NUCLEOSIDE_TRIPHOSPHATASE_REGULATOR_ACTIVITY	SH2D3C	SH2D3A	DNAJB6	DNM1L	TBC1D3G	PREB	RASGRP1	RASA4	FARP1	TNK2	RASGRP2	DENND4A	DNAJA2	KATNB1	DLC1	RAPGEF3	CDC42EP2	VAV3	SEC23B	SEC23A	HYOU1	IPO7	ARFGEF2	ARFGEF1	AHSA1	RGS14	GNB5	IQGAP2	HSPH1	RALBP1	RCBTB2	RCC1	RAPGEF4	DNAJB4	TBC1D8	CHM	AKAP13	CHML	CHN1	CHN2	EVI5L	RASGRP4	RAB3IP	TAGAP	LRRK2	FGD4	TBC1D16	PCP2
HP_ABNORMAL_VENOUS_MORPHOLOGY	http://www.gsea-msigdb.org/gsea/msigdb/cards/HP_ABNORMAL_VENOUS_MORPHOLOGY	SPAG1	MST1	GLMN	PPARG	RPGR	ENG	DNAH5	ATP7A	PTEN	KRIT1	PPP1R15B	RASA1	NDP	GNAQ	COMT	CCDC40	FLT4	POLR3A	FIBP	FADD	MED25	AGGF1	RAI1	FOXC2	PDCD10	SLC29A3	LRRC56	SEC24C	CAV1	GBA	ZMYND10	VHL	PROC	EPHB4	PIK3CA	RREB1	LRRC6	BSCL2	AKT1	HIRA	ANTXR1	KIF5A	STK36	AGPAT2	NEK10	CCDC65	GPR35	MSX2
GOBP_NEGATIVE_REGULATION_OF_CELL_GROWTH	http://www.gsea-msigdb.org/gsea/msigdb/cards/GOBP_NEGATIVE_REGULATION_OF_CELL_GROWTH	CDK5	NME6	CDKN1A	CDKN1B	CDKN2A	CDKN2C	CDKN2D	SEMA3A	SEMA6C	SEMA6B	SEMA4F	SEMA4D	SEMA4B	SEMA3C	CGRRF1	DCUN1D3	DCBLD2	CYP27B1	DCC	DDX3X	AGTR2	FLCN	ENO1	ESR2	FBP1	PI16	FGF13	FHL1	SIRT1	SH3BP4	FRZB	G6PD	GREM1	GDF9	GNG4	GSK3A	SERTAD3	OSGIN1	HNF4A	DNAJB2	HSPA1A	HSPA1B	ING1	ARHGAP4	SMAD3	SMAD4	MAG	MAP2
GOBP_PHOSPHATIDYLCHOLINE_METABOLIC_PROCESS	http://www.gsea-msigdb.org/gsea/msigdb/cards/GOBP_PHOSPHATIDYLCHOLINE_METABOLIC_PROCESS	PLA2G4B	NR1H3	CEPT1	PEMT	CETP	STARD10	CHAT	CHKA	CHKB	PLA2G4E	SLC44A3	MBOAT2	CSNK2A1	CSNK2A2	CSNK2B	PLB1	DBI	PHOSPHO1	ABHD3	SLC44A5	ABCA3	FABP5	ACSL3	LPIN1	SLC44A1	RAB38	TMEM86B	PLA2G2D	PLA2G4D	PLA2G2E	APOA1	APOA2	APOC1	SLC27A1	LCAT	LDLR	LIPC	MECP2	ACHE	PLA2G3	PNPLA8	PCYT1A	ENPP2	PLA2G2A	PLA2G4A	STARD7	CHPT1	SLC44A2
GOBP_REGULATION_OF_PLASMA_LIPOPROTEIN_PARTICLE_LEVELS	http://www.gsea-msigdb.org/gsea/msigdb/cards/GOBP_REGULATION_OF_PLASMA_LIPOPROTEIN_PARTICLE_LEVELS	ABCA7	NPC2	CETP	EHD1	AP2M1	AP2S1	CLTA	CLTC	CSK	AP2A1	AP2A2	AP2B1	ABCA1	ALB	ACSL3	ABCA5	CES3	PCSK9	LDLRAP1	FGF21	MYLIP	ZDHHC8	IL19	ANXA2	HDLBP	PLA2G2E	HMOX1	APOA1	APOA2	APOC1	APOC2	APOC4	ARF1	LCAT	LDLR	LIPA	LIPC	LPA	LPL	LRPAP1	MPO	MSR1	NPC1	P4HB	PLA2G3	PLA2G2A	PLAGL2	PLTP
GOBP_RESPONSE_TO_TESTOSTERONE	http://www.gsea-msigdb.org/gsea/msigdb/cards/GOBP_RESPONSE_TO_TESTOSTERONE	CDK4	NQO1	DUSP1	EDN1	ELK1	SIRT1	GBA	GNRH1	HOXD13	HSF1	MSN	MTAP	NASP	NKX3-1	NME1	PLN	XRN1	AVP	BAD	PSPH	RPS6KB1	BGLAP	AACS	SPP1	SRD5A1	TBXA2R	THBS1	TSPO	CA9	CAD	NCOA4	CALR	CBL	CFLAR	ROCK2
HP_SPINAL_MUSCULAR_ATROPHY	http://www.gsea-msigdb.org/gsea/msigdb/cards/HP_SPINAL_MUSCULAR_ATROPHY	EXOSC8	TRIP4	DNAJB2	VRK1	TK2	ASCC1	SMN1	TBCE	ASAH1	BICD2	SMN2	TRPV4	IGHMBP2	KCNK9	DYNC1H1	ATP7A	MORC2	FBXO38
GOBP_AUTOPHAGOSOME_ORGANIZATION	http://www.gsea-msigdb.org/gsea/msigdb/cards/GOBP_AUTOPHAGOSOME_ORGANIZATION	TCIRG1	ATG7	WDR45	GABARAP	GABARAPL2	LRRK2	CHMP4B	ADPRH	SYNPO2	C9orf72	RAB3GAP1	TBC1D12	PACS2	SCFD1	ATP13A2	STX12	GABARAPL1	WIPI2	GBA	NUPR1	ATG9B	CHMP4A	UBQLN2	UBQLN1	RAB43	IRGM	TMEM41B	MAP1LC3C	MTM1	SH3GLB1	RAB23	PIK3C2B	PIK3C3	STX17	ATG16L1	WIPI1	TMEM39B	TMEM39A	NSFL1C	PSEN1	SMURF1	TBC1D14	TP53INP2	RAB1A	RAB5A	RALB	RNF5	ATG3
GOBP_CLATHRIN_DEPENDENT_ENDOCYTOSIS	http://www.gsea-msigdb.org/gsea/msigdb/cards/GOBP_CLATHRIN_DEPENDENT_ENDOCYTOSIS	TNK2	NEU3	FCHO2	AP2M1	AP2S1	CLTA	CLTB	CLTC	AP2A1	DAB2	AP2A2	AP2B1	DNM2	AAK1	INPP5F	FCHO1	SYT11	PIP5K1C	GAK	DLL1	UBQLN2	HIP1	ITGA4	ITSN2	PIK3CB	FNBP1L	BMP2K	SCYL2	GPR107	SMAP1	ITSN1	SH3GL2	SH3GL3	CANX	PICALM	DGKD	WASL	HIP1R	UNC119	DNAJC6	FCHSD2
GOBP_POST_GOLGI_VESICLE_MEDIATED_TRANSPORT	http://www.gsea-msigdb.org/gsea/msigdb/cards/GOBP_POST_GOLGI_VESICLE_MEDIATED_TRANSPORT	SCAMP2	SCAMP3	OPTN	ARFRP1	LYPLA1	VTI1B	ARFGEF2	VAMP5	RAB10	RAB31	SORCS1	OSBPL5	CLN3	VTI1A	CSK	EXOC8	COMMD1	AP2A1	AP1G1	DNM2	EPS15	ACSL3	MON2	GGA2	GGA3	VPS13A	SCFD1	MACF1	GAK	RAB26	GGA1	KLHL20	GOLGA4	ANK3	CCDC22	STXBP6	EHD3	KRT18	LAMP1	LLGL1	ARL3	MYO1B	MYO5A	NSF	GOLGA7	ANKFY1	VPS54	RAB14
GOBP_NEGATIVE_REGULATION_OF_MICROTUBULE_POLYMERIZATION_OR_DEPOLYMERIZATION	http://www.gsea-msigdb.org/gsea/msigdb/cards/GOBP_NEGATIVE_REGULATION_OF_MICROTUBULE_POLYMERIZATION_OR_DEPOLYMERIZATION	HDAC6	KATNB1	CIB1	STMN2	TTBK2	CAMSAP1	DYRK1A	FGF13	FKBP4	MAPRE1	TPX2	CLASP2	CLASP1	APC	STMN1	MAP1B	MAP2	TRIM54	TAOK1	MID1IP1	SNCA	TBCD	MAP6D1	NAV3	ARHGEF2
GOCC_CELL_CORTEX	http://www.gsea-msigdb.org/gsea/msigdb/cards/GOCC_CELL_CORTEX	CDH2	ACTR2	ACTR1A	FRY	FLOT1	CNKSR1	MAEA	DLC1	RAPGEF3	HAX1	CAP1	CIB2	GIPC1	RAB10	SPINK5	DSTN	CORO1A	AKAP13	PARD3B	ADD3	CLTA	CLTB	PLEKHH2	CRIP2	MPP7	CSNK1G2	CTBP2	EXOC8	CTNNB1	CTNND1	CTSZ	DBN1	SPRR4	DCTN1	DLG4	DYNC1H1	ECT2	EEF1A1	EMD	CTTN	ENO1	EPB41	EPB41L2	EPB42	EPS8	AKT2	FABP1	PTK2B
HP_TALL_STATURE	http://www.gsea-msigdb.org/gsea/msigdb/cards/HP_TALL_STATURE	GRIA3	PPARG	CDKN1A	FGFR3	MED12	LARS2	FBN2	COL6A1	TGFBR2	SUZ12	SHANK3	PRKG1	TRIM32	FARSB	FAM20A	CCND1	PIGL	FBN1	ACTA2	BSCL2	TPM3	FIBP	TRMT1	ACTL6B	TGFBR1	AGGF1	SMAD4	POLG	FBXW11	NSD1	ATP6V1A	NEB	CBS	PTEN	ABAT	SMAD3	CNOT1	ACTL6A	ELN	MYH11	NPR2	TGFB1	KIF7	HRAS	MYLK	NKAP	GPC3	ESR1
GOBP_POSITIVE_REGULATION_OF_POTASSIUM_ION_TRANSPORT	http://www.gsea-msigdb.org/gsea/msigdb/cards/GOBP_POSITIVE_REGULATION_OF_POTASSIUM_ION_TRANSPORT	AKAP9	LRRC38	ADORA1	ADRA2A	DNM2	FHL1	FLNA	STK39	KCNIP2	KCNA1	KCNE1	KCNH2	KCNJ2	KCNMB1	KCNQ1	KIF5B	ATP1B1	ATP1B2	ATP1B3	FXYD2	NPPA	GAL	TREM2	AMIGO1	WNK1	WNK3	WNK2	ACTN2
GOBP_ORGANIC_HYDROXY_COMPOUND_TRANSPORT	http://www.gsea-msigdb.org/gsea/msigdb/cards/GOBP_ORGANIC_HYDROXY_COMPOUND_TRANSPORT	NR1H3	ABCA7	ABCA8	NCOA2	CEL	NPC2	SLCO1B1	CES1	CETP	CFTR	LILRB1	RALBP1	STARD3	SLC27A5	AKR1C4	CHGA	NISCH	SLCO2B1	PARK7	CHRNA4	SLC2A13	OSBPL1A	OSBPL5	OSBPL6	OSBPL7	OSBPL8	OSBPL9	OSBPL10	OSBPL11	C1QTNF1	NUS1	ABCC2	CNR1	EMB	ADORA2A	CRH	CRHR1	SYT9	ADRA2A	ADRA2B	ADRA2C	CYP7A1	CYP8B1	CYP19A1	SLC5A8	DRD3	DRD4	AGTR2
GOBP_DIGESTIVE_SYSTEM_PROCESS	http://www.gsea-msigdb.org/gsea/msigdb/cards/GOBP_DIGESTIVE_SYSTEM_PROCESS	NR1H3	CEL	STRAP	CHRM3	COPA	CRH	ADRA2A	CYP8B1	DRD3	EPB41	FABP1	FABP2	GHSR	STK39	NPC1L1	SNX10	HRH2	APOA1	ENPP7	VSIG1	AQP1	IREB2	KCNN4	KCNQ1	SLC9A4	LDLR	LEP	MUC2	MUC4	MUC6	NEUROG1	ACO1	TIFAB	OPRK1	OXTR	F11R	LIMA1	GHRL	PLS1	TLR9	PTGER1	PTGER3	SCT	ABCG5	ABCG8	SLC26A6	SLC2A5	SLC22A5
GOBP_RESPONSE_TO_BMP	http://www.gsea-msigdb.org/gsea/msigdb/cards/GOBP_RESPONSE_TO_BMP	TOB1	FSTL3	FST	LEFTY1	SPINT2	FSTL1	COL2A1	GATA5	DSG4	GDF7	DDX5	DLX1	MEGF8	EGR1	DAND5	ENG	ETV2	EXT1	FBN1	LEMD2	SULF1	LEMD3	FKBP8	ABL1	BAMBI	SOSTDC1	GATA3	GATA4	GDF1	GREM1	GDF9	AMHR2	GPC3	PDCD4	RGMB	CRB2	HIPK2	HIVEP1	RBPMS2	RBPJ	ITGA3	HES5	SMAD1	SMAD2	SMAD3	SMAD4	SMAD5	SMAD6
GOBP_SIGNAL_TRANSDUCTION_IN_ABSENCE_OF_LIGAND	http://www.gsea-msigdb.org/gsea/msigdb/cards/GOBP_SIGNAL_TRANSDUCTION_IN_ABSENCE_OF_LIGAND	BCL2L11	COL2A1	CTNNA1	DAPK3	DCC	ERBB3	AKT1	EYA4	UNC5B	FYN	IFI6	GATA1	GDNF	HTRA2	MKNK2	GSK3A	GSK3B	HSPA1A	HSPA1B	FAS	IL1B	IL4	IL7	ITGAV	MCL1	ZC3HC1	WWOX	PF4	PPP1CA	PPP2R1B	MAPK7	MAP2K5	BAD	BAK1	BAX	BCL2	BCL2A1	RET	BCL2L1	BCL2L2	MOAP1	BOK	PRDX2	TERT	TNF	CASP2	CASP3	CASP9
GOBP_REGULATION_OF_NEURON_DIFFERENTIATION	http://www.gsea-msigdb.org/gsea/msigdb/cards/GOBP_REGULATION_OF_NEURON_DIFFERENTIATION	OLIG2	GDF11	HMG20B	HMG20A	LRRK2	CYB5D2	CSNK1D	CSNK1E	KCTD11	ADRA2B	GDF7	ADRA2C	CNTN4	DDX6	DIO3	DLX1	DLX2	DNMT3B	DPYSL2	JAG1	DTX1	ECT2	EDNRB	EIF4E	EIF4G1	ETV5	NLGN1	ZHX2	DKK1	TRIM32	HEY1	HEY2	MMD	ALK	SIN3A	GATA2	FGF20	LSM1	PRPF19	GLI3	BIN1	DLL1	GSK3B	TLX3	SOX8	HOXA2	HOXD3	ID2
GOBP_CIRCADIAN_SLEEP_WAKE_CYCLE	http://www.gsea-msigdb.org/gsea/msigdb/cards/GOBP_CIRCADIAN_SLEEP_WAKE_CYCLE	ADA	BTBD9	ADORA1	ADORA2A	CRH	DRD3	AHCY	NLGN1	HCRTR2	MTNR1B	NPY2R	GHRL	PTGDS	SRD5A1	STAR	PER3	NR1D1
HP_AORTIC_ANEURYSM	http://www.gsea-msigdb.org/gsea/msigdb/cards/HP_AORTIC_ANEURYSM	CLIP2	MYH11	MLX	MAT2A	ERCC6	FBN2	TGFBR2	ARFGEF2	TPM3	PRKG1	CYP17A1	SAMHD1	DNMT3A	SMAD6	LMNA	TSC2	FBN1	ACTA2	HGD	ELN	TPM2	SMAD4	TRMT1	ACTL6B	EFEMP2	TGFBR1	RAI1	B3GALT6	FBXW11	PGM3	CRKL	SKI	ARF1	PTPN22	B3GAT3	GTF2IRD1	GATA5	TREX1	GTF2I	PTEN	SMAD3	COL1A1	MFAP5	POR	ACTL6A	FOXE3	ZMPSTE24	MAPK1
HP_DELUSIONS	http://www.gsea-msigdb.org/gsea/msigdb/cards/HP_DELUSIONS	PRDM8	MAN2B1	APOL4	DGCR8	DMPK	RTN4R	ARSA	PPP2R2B	EIF2B1	ECM1	DGCR6	COMT	SLC2A3	PLA2G6	PRNP	SNCA	EIF2B2	TBP	EIF2B4	PSAP	APOL2	C9orf72	HTR2A	SYN2	HMBS	HLA-DQB1	TIMM8A	EIF2B5	CHI3L1	SLC25A13	CYP27A1	JPH3	VPS13A	GBA	MTHFR	DRD3	DGCR2	IMPA1	PPOX
GOBP_REGULATION_OF_ACTIN_FILAMENT_ORGANIZATION	http://www.gsea-msigdb.org/gsea/msigdb/cards/GOBP_REGULATION_OF_ACTIN_FILAMENT_ORGANIZATION	ARPC5	ARPC4	ARPC3	ARPC1B	ACTR3	ACTR2	ARPC2	ABI2	WASF2	SORBS3	CCL26	CORO2B	DLC1	RAPGEF3	CDC42EP2	HAX1	BAIAP2	ARPC1A	ARFGEF1	CDC42EP3	AVIL	CFL2	NCKAP1	IQGAP2	WASF3	DSTN	TRIOBP	CDC42EP1	CORO1A	SYNPO	ADD1	ADD2	ADD3	CCR7	PLEKHH2	JMY	MTPN	CTNNA2	DBN1	SYNPO2	ELN	CTTN	C9orf72	EPHA1	EPS8	F2RL1	PTK2B	FER
GOMF_NOTCH_BINDING	http://www.gsea-msigdb.org/gsea/msigdb/cards/GOMF_NOTCH_BINDING	JAG1	DTX1	AAK1	SNW1	SNED1	DLL1	JAG2	NOTCH1	NOTCH4	HIF1AN	GALNT11	ADAM17	CHAC1	KCTD10	MEGF10	CUL3	NCOR2
GOBP_NEURAL_RETINA_DEVELOPMENT	http://www.gsea-msigdb.org/gsea/msigdb/cards/GOBP_NEURAL_RETINA_DEVELOPMENT	TOPORS	RDH13	DIO3	DLX1	DLX2	DSCAM	ZHX2	OBSL1	CRB1	TSPAN12	FJX1	GPM6A	CRB2	HIPK2	SOX8	HCN1	LHX1	NAGLU	ATP2B1	NRL	NTRK2	ATP2B4	ATP8A2	SDK2	AHI1	PSEN1	CABP4	SLC17A7	RPGRIP1	PTN	PTPRM	BBS4	ROM1	SIX3	SMARCA4	SMARCD3	TFAP2A	CALB1	CASP2	RAB11FIP4	USP45	ACTL6A
HP_ABSENCE_OF_PUBERTAL_DEVELOPMENT	http://www.gsea-msigdb.org/gsea/msigdb/cards/HP_ABSENCE_OF_PUBERTAL_DEVELOPMENT	MAGEL2	SPRY4	KISS1R	HS6ST1	CHD7	PROKR2	DUSP6	TACR3	NR0B1	GNRH1	SIM1	TAC3	DCHS1	ZMPSTE24	DHX37	FGF17	PROK2	FAT4	KISS1	LMNA	ESR1
HP_EASY_FATIGABILITY	http://www.gsea-msigdb.org/gsea/msigdb/cards/HP_EASY_FATIGABILITY	CHRNE	MUSK	VAMP1	SLC25A1	BAG3	TPM3	SDHD	ALG2	GMPPB	DNAL4	COL13A1	RRM2B	RYR1	CDH23	TPM2	COLQ	CHRNB1	DCC	FKBP14	MTMR14	AGRN	NTN1	CALR	RAPSN	ALG14	JAK2	SURF1	POLG	GFPT1	DPAGT1	RAD51	PNPLA2	AIP	MEN1	SNAP25	TMEM126B	LAMB2	PRKAR1A	GTPBP3	SDHA	DNM2	POLG2	POMT1	MYO9A	STIM1	CHAT	MPL	TGFB1
HP_HEAD_TREMOR	http://www.gsea-msigdb.org/gsea/msigdb/cards/HP_HEAD_TREMOR	LAMA1	PLP1	EIF2AK2	MTM1	UCHL1	PPP2R2B	ITPR1	GBA2	SETX	IFRD1	CIZ1	AFG3L2	VPS13A	HIBCH	ALS2	SCP2	TMEM63A	STUB1	KIF1C	PIK3R5	PEX6	DNMT1	FUS
GOBP_POSITIVE_REGULATION_OF_LIPID_METABOLIC_PROCESS	http://www.gsea-msigdb.org/gsea/msigdb/cards/GOBP_POSITIVE_REGULATION_OF_LIPID_METABOLIC_PROCESS	NR1H3	VAV3	SORBS1	CES1	CGA	CCR7	ADM	ADORA1	CPT1A	CREB1	CREBL2	RDH10	CYP7A1	EEF1A2	EPHA8	AKT1	AKT2	ABCD1	FABP1	ACSL3	PTK2B	FGF1	FGF2	ABCD2	FGFR3	FGR	SCAP	FLT3	SIRT4	SIRT3	MLYCD	RAB38	LDLRAP1	ZBTB20	FGF21	GHSR	ANXA1	PIK3R4	STOML2	APOA1	HTR2A	HTR2C	APOA2	ENPP7	APOC1	APOC2	HSD17B13	IFNG
GOBP_GOLGI_TO_VACUOLE_TRANSPORT	http://www.gsea-msigdb.org/gsea/msigdb/cards/GOBP_GOLGI_TO_VACUOLE_TRANSPORT	VTI1B	CLN3	VTI1A	AP1G1	GAK	EHD3	LAMP1	ANKFY1	VPS54	CCDC91	SORT1	VPS52	LAPTM5	AP1G2	AP3D1	AP4M1	GOSR2
GOBP_MODULATION_BY_SYMBIONT_OF_HOST_CELLULAR_PROCESS	http://www.gsea-msigdb.org/gsea/msigdb/cards/GOBP_MODULATION_BY_SYMBIONT_OF_HOST_CELLULAR_PROCESS	BCL2L11	TNIP1	ATG7	CPSF4	PHB2	SCRIB	IRGM	KPNA1	KPNB1	KPNA2	KPNA3	KPNA4	KPNA5	EIF2AK4	SERPINB9	BAD	BCL2L1	PABPN1	ULK1	CASP8	CD4	ATG5	ULK2
GOBP_REGULATION_OF_BONE_REMODELING	http://www.gsea-msigdb.org/gsea/msigdb/cards/GOBP_REGULATION_OF_BONE_REMODELING	ADAM8	PPARGC1B	CSF1R	CSK	TMEM64	EGFR	GREM1	IAPP	TMEM119	IL6	INPP5D	ITGB3	LEP	LEPR	LTBP3	MDK	NF1	P2RX7	CLDN18	PDK4	ATP6AP1	IL20RA	PRKCA	GPR137	BGLAP	SFRP1	SPP1	SRC	SYK	TF	TFRC	GPR137B	TNFAIP3	CA2	CALCA	SYT7	CD38	PLEKHM1
GOBP_POSITIVE_REGULATION_OF_GROWTH	http://www.gsea-msigdb.org/gsea/msigdb/cards/GOBP_POSITIVE_REGULATION_OF_GROWTH	PARP2	ADAM10	BASP1	YAP1	SEMA4D	CIB1	AGR2	RNF157	FAM122A	ZFYVE27	MTPN	CRABP2	CREB1	MAPK14	CSH1	CSH2	CSHL1	CSNK2A1	CPNE9	DBN1	DDX3X	ARX	DIO3	DSCAM	HBEGF	EDN1	MEGF8	EGFR	EIF4G1	EIF4G2	ERBB2	ERBB4	AKT1	EXTL3	PTK2B	FGF2	RUFY3	TRIM32	UNC13A	CYFIP1	PLCB1	NEDD4L	EXOSC2	HEY2	MACF1	FXN	NIPBL	GDI1
GOBP_GLYCEROLIPID_CATABOLIC_PROCESS	http://www.gsea-msigdb.org/gsea/msigdb/cards/GOBP_GLYCEROLIPID_CATABOLIC_PROCESS	PLA2G4B	ABHD2	LYPLA2	MGLL	PLA2G4E	CPS1	LIPH	FAAH	FABP4	FABP1	FABP2	FABP5	FABP7	INPP5F	DDHD2	ABHD12	FGF21	PLA2G4D	GDPD1	PNPLA1	APOA1	APOA2	APOC1	APOC2	LDLR	LIPC	LIPE	LPL	PNPLA8	ABHD5	ENPP2	PIK3CG	PLA2G4A	PNPLA2	ABHD6	SORL1	GDPD3	PLA2G7	PNPLA4	PLA2G6	PLA2G10	PLA2G4C	SCARB1	PRDX6
GOCC_ACTIN_BASED_CELL_PROJECTION	http://www.gsea-msigdb.org/gsea/msigdb/cards/GOCC_ACTIN_BASED_CELL_PROJECTION	ABI1	ARL4C	ABI2	FARP1	CDK5	TUBB3	RAPGEF3	BAIAP2	CIB2	CIB1	PDPN	IGF2BP1	IQGAP2	STARD10	SLC27A4	TRIOBP	KPTN	ADCY6	TMC1	TMC2	LRRK2	FGD4	LOXHD1	CNP	MYO3B	AP2A1	DAG1	STRC	DMD	DPEP1	SLC26A2	MUC20	EPHA4	EPS8	SPATA13	FGF13	NLGN1	RUFY3	AKR1B1	NFASC	CYFIP1	SYNE2	KIF13B	CRB1	SLC7A8	CLIC4	GAP43	NGDN
GOBP_PROTEIN_LOCALIZATION_TO_CELL_PERIPHERY	http://www.gsea-msigdb.org/gsea/msigdb/cards/GOBP_PROTEIN_LOCALIZATION_TO_CELL_PERIPHERY	CDH2	TSPAN32	GPC6	TSPAN5	OPTN	ARFRP1	ADAM10	CDK5	FLOT1	GPHN	RAMP2	RAMP1	RAMP3	CACNG3	LYPLA1	SEC23A	VTI1B	CIB1	ARL6IP5	AGR2	SORBS1	VAMP5	CPLX1	RAB10	EHD1	TMED2	RAB40B	RAB31	RER1	FCHO2	RAB3C	AP2M1	ZFYVE27	CLN3	CLTC	LRRC15	CSK	TTC7B	DAB2	DAG1	DLG4	EGFR	ABCA2	ARL13B	EMP2	RAB12	EPB41	EPB41L2
HP_SELF_MUTILATION	http://www.gsea-msigdb.org/gsea/msigdb/cards/HP_SELF_MUTILATION	AUH	LARP7	SATB2	NDE1	SLC6A8	HERC2	GRIA3	MGAT2	DHCR7	EP300	NTRK1	MADD	INPP5E	VPS13A	DPYD	HDC	BCOR	CREBBP	THOC2	RAI1	CLTCL1	GATAD2B	TMCO1	TRIO	ADSL
GOMF_ACYL_COA_BINDING	http://www.gsea-msigdb.org/gsea/msigdb/cards/GOMF_ACYL_COA_BINDING	ACOT7	ACOT12	DBI	ACOT11	GCDH	ACAD9	HMGCL	ACADVL	ALDH6A1	PANK1	SCP2	ACBD3	SOAT1	PANK3	ACBD4	ACBD6	SOAT2	ACBD5
GOBP_SENSORY_PERCEPTION	http://www.gsea-msigdb.org/gsea/msigdb/cards/GOBP_SENSORY_PERCEPTION	GJC1	CDK5	SPRY2	CDKN2D	GRAP	MMP24	ADCY3	TRIOBP	CEP250	CHM	PRR4	MGLL	CHRNA4	CHRNA7	BTBD9	ADCYAP1	TMC1	TMC2	OR52J3	OR51A7	OR52R1	OR4C46	OR4B1	OR52K2	OR2D2	OR52W1	OR56A1	OR10AD1	OR4L1	TTC8	SLC24A4	OR4D2	USH1G	LOXHD1	CNGB1	OR7D4	OR7G1	CNGA2	CNGA3	CNGA4	CNR1	CNR2	OR2M3	OR2T12	OR2T11	OR10J5	COL1A1	COL2A1
GOCC_A_BAND	http://www.gsea-msigdb.org/gsea/msigdb/cards/GOCC_A_BAND	MYOM3	KCTD6	ENO1	CMYA5	ALDOA	FHL2	OBSL1	ANK1	NBR1	MYBPC3	MYL2	MYL4	PPP1R12A	PPP1R12B	PPP2R5A	LMOD3	MYL7	RPL15	DST	SPTBN1	OBSCN	TRIM63	MYOM1	MYOM2	HDAC4
GOBP_ENDOSOME_ORGANIZATION	http://www.gsea-msigdb.org/gsea/msigdb/cards/GOBP_ENDOSOME_ORGANIZATION	PDCD6IP	STX6	STAM2	ARFGEF2	SNF8	CLCN3	CHMP4B	VPS37A	EXOC8	VPS37D	TMCC1	DNAJC13	CORO1C	TMEM9	ALS2CL	CHMP2B	VPS33B	VPS4A	CHMP2A	CHMP4A	SNX10	HOOK2	FASLG	VPS36	VPS28	HOOK1	CHMP5	VPS37C	PLEKHJ1	PI4K2B	LAPTM4B	TMEM127	VPS11	CHMP1B	RAB22A	VPS18	ALS2	RAB5B	RAB27A	AKTIP	ANXA8	TSG101	ANXA8L1	RNF26	PLEKHF1	CHMP6	VPS37B	STAM
HP_MUSCLE_FIBRILLATION	http://www.gsea-msigdb.org/gsea/msigdb/cards/HP_MUSCLE_FIBRILLATION	TRAK1	ATXN3	DYSF	DNM2	TSPYL1	AIFM1	IFRD1	FXR1	SMN1	CACNA1A	HSPB1	ASAH1	OPTN	SMN2	MYF6	EXOSC3	MTMR14	PRRT2	RYR1	BIN1	KCNK9	TBCD	AGTPBP1	VCP	SH3TC2	HINT1
HP_DISTAL_MUSCLE_WEAKNESS	http://www.gsea-msigdb.org/gsea/msigdb/cards/HP_DISTAL_MUSCLE_WEAKNESS	GRIA3	REEP1	VCP	SQSTM1	MAPT	BSCL2	MFN2	SETX	TRPV4	ALG2	GYG1	EXTL3	POLG	ACTN2	FUS	MYH7	NDRG1	LITAF	TNPO3	SOX10	RAI1	TIA1	SORD	XRCC1	GTPBP2	LDB3	DNM2	TDP1	MPZ	DARS2	DES	PMP22	NEFL	VPS13A	GMPPB	GAN	SACS	LMNA	C19orf12	GFPT1	ANG	DYSF	TTN	MYOT	RELA	TK2	GCH1	CACNA1A
GOBP_CORTICAL_CYTOSKELETON_ORGANIZATION	http://www.gsea-msigdb.org/gsea/msigdb/cards/GOBP_CORTICAL_CYTOSKELETON_ORGANIZATION	PDCD6IP	CDK5	NCKAP1	AKAP11	FMNL2	ECT2	EPB41	EPB41L1	EPB41L2	RHOBTB3	NLGN1	EPB41L3	RHOBTB2	RHOQ	VPS4A	RND1	FHOD1	RACGAP1	EHD2	IKBKB	ARF6	RHOA	RHOB	RHOC	RHOG	LCP1	LLGL2	LLGL1	PLEK	PLS1	ANLN	RHOF	PPP2R3C	RAB13	RAC1	RAC2	RAC3	TRPV4	ROCK1	RTKN	TLN1	TNF	VIL1	FMNL1	CALR	RND2	FMNL3	ROCK2
GOBP_LIPID_IMPORT_INTO_CELL	http://www.gsea-msigdb.org/gsea/msigdb/cards/GOBP_LIPID_IMPORT_INTO_CELL	ARL6IP5	SLC27A5	SLC27A4	SLC27A2	CLN8	AKT1	AKT2	ACSL1	ACSL3	ARL6IP1	ITGB1	SLC27A1	KCNJ10	NTSR1	ACSL5	PSEN1	RPS6KB1	SLC1A2	SLC1A3	SLC1A4	SLC1A5	SLC2A1	THBS1	IRS2	PER2	CD36
GOBP_RESPONSE_TO_MISFOLDED_PROTEIN	http://www.gsea-msigdb.org/gsea/msigdb/cards/GOBP_RESPONSE_TO_MISFOLDED_PROTEIN	HDAC6	STUB1	TOR1A	DNAJC18	F12	SDF2L1	POMT2	ATXN3	DNAJB12	AUP1	UBE2W	RNF126	RNF5	VCP	DERL1	DNAJB14	KLHL15	CUL3	RNF185
HP_ABNORMAL_HEART_SOUND	http://www.gsea-msigdb.org/gsea/msigdb/cards/HP_ABNORMAL_HEART_SOUND	ABCG8	BMPR2	PCSK9	GATA4	CITED2	GATA5	GNPTAB	TBX20	MYH7	NR2F2	ABCG5	SDHD	RBBP8	SMAD6	CRELD1	PRKAR1A	IDS	MYH6	LDLRAP1	LDLR	GAA	FBN1	NOTCH1	DDX6
GOBP_POSITIVE_REGULATION_OF_NEURON_DIFFERENTIATION	http://www.gsea-msigdb.org/gsea/msigdb/cards/GOBP_POSITIVE_REGULATION_OF_NEURON_DIFFERENTIATION	HMG20B	CYB5D2	CSNK1D	CSNK1E	KCTD11	ADRA2B	GDF7	ADRA2C	DLX1	DLX2	DNMT3B	ECT2	EIF4G1	ETV5	TRIM32	MMD	SIN3A	GATA2	FGF20	PRPF19	HOXD3	RHOA	MAP1B	MEF2C	ASCL1	NAP1L2	NBL1	NEUROD2	NEUROG1	NRCAM	PCP4	GPRC5B	IMPACT	PTEN	RARB	REST	BCL6	TGIF2	CXCL12	SH3GL3	BMP2	BMP6	BMP7	TCF4	TCF3	TCF12	TIMP2	TRPC5
HP_RETINAL_COLOBOMA	http://www.gsea-msigdb.org/gsea/msigdb/cards/HP_RETINAL_COLOBOMA	NMNAT1	RAB18	CLDN19	MKS1	AHI1	TBC1D20	RAB3GAP1	INPP5E	INTS1	SALL2	PIGL	PAX2	KIAA0586	PRPS1	CHD7	CEP290	MMACHC	TFAP2A	FIBP	SEMA3E	FGF3	DHX38
HP_ABNORMALITY_OF_PROTHROMBIN	http://www.gsea-msigdb.org/gsea/msigdb/cards/HP_ABNORMALITY_OF_PROTHROMBIN	CFH	ACAD9	HMGCL	MST1	PRF1	F5	PMM2	F7	VKORC1	CFI	CD46	MCFD2	GGCX	AHCY	SLC25A13	NGLY1	COG8	GPC1	NR1H4	LMAN1	SLC30A10	GFI1B	TCF4	AGA	GPR35	GNE
GOBP_REGULATION_OF_NMDA_RECEPTOR_ACTIVITY	http://www.gsea-msigdb.org/gsea/msigdb/cards/GOBP_REGULATION_OF_NMDA_RECEPTOR_ACTIVITY	CRH	CRHBP	DAPK1	DLG2	DLG3	DLG4	EPHB2	PTK2B	NLGN1	MAPK8IP2	CNIH2	GRIA2	GRIA3	GRIN1	GRIN2A	GRIN2B	IFNG	APP	MEF2C	NEFL	OPRM1	RELN	RASGRF1	CCL2	PINK1	SLC6A9	CCR2	CAPN1	ACTN2
GOMF_MAP_KINASE_KINASE_KINASE_ACTIVITY	http://www.gsea-msigdb.org/gsea/msigdb/cards/GOMF_MAP_KINASE_KINASE_KINASE_ACTIVITY	MAP3K2	MAP3K8	EGFR	MLKL	ARAF	MAP3K15	MAP3K1	MAP3K3	MAP3K4	MAP3K5	MAP3K9	MAP3K11	RAF1	MAP3K7	MAP3K12	RIPK1	RIPK2	MAP3K14	MAP3K6	TAOK2
HP_RECURRENT_OTITIS_MEDIA	http://www.gsea-msigdb.org/gsea/msigdb/cards/HP_RECURRENT_OTITIS_MEDIA	SPAG1	FLNA	CD3E	RPGR	RAC1	LRRC6	COL2A1	DNAH5	TPP2	IL6R	PCYT1A	CD19	GNPTAB	JAK3	CD79A	MAP3K7	ICOS	RELB	IL2RB	MGP	ZNF341	TNFRSF13C	CFI	CCDC40	BCOR	ACP5	MAPK1	KIF15	ANAPC1	SLC35C1	ADA	IDS	SRCAP	CCDC65	LRRC56	IL6ST	TCF3	PSMB8	PSMD12	ZMYND10	DHCR7	AP3B1	CD3D	SDCCAG8	CD3G	LRBA	GAS2L2	CD79B
GOBP_ENDOCYTOSIS	http://www.gsea-msigdb.org/gsea/msigdb/cards/GOBP_ENDOCYTOSIS	TOM1	DNM1L	NR1H3	ATP9A	WASF2	TNK2	CDK5	FLOT1	PRG4	RABEPK	RAMP2	RAMP1	RAMP3	ABCA7	CACNG3	CLEC10A	CAP1	HYOU1	CEL	HSPH1	NEU3	LILRB1	USP20	RALBP1	EHD1	AP3M2	LILRB4	RAB31	STON1	PACSIN2	CD300A	TEX261	BTBD9	FCHO2	NOSTRIN	AP2M1	AP1S1	AP2S1	CLCN3	CLCN5	CLN3	LRRK2	CLTA	CLTB	CLTC	ANKRD13B	ADM	LDLRAD3
GOBP_LONG_CHAIN_FATTY_ACID_METABOLIC_PROCESS	http://www.gsea-msigdb.org/gsea/msigdb/cards/GOBP_LONG_CHAIN_FATTY_ACID_METABOLIC_PROCESS	ACOT8	PLA2G4B	PTGES3	ACOT2	SLC27A5	SLC27A4	SLC27A3	SLC27A2	ACOT7	MGLL	CYP2U1	ACOT4	CPT1A	CPT2	CYP1A1	CYP1A2	CYP1B1	CYP2A7	CYP2A13	CYP2C19	CYP2C8	CYP2C18	CYP2D6	CYP2E1	CYP2F1	CYP2J2	CYP4A11	EPHX1	EPHX2	ABCD1	FAAH	ACSL1	ACSL3	ACSL4	GLYATL2	ACSBG1	ACSL6	ALOX12	ALOX5	ALOX15	ALOX15B	GPX1	GPX4	SLC27A6	ACAD9	GSTM1	GSTM2	GSTM4
GOMF_UBIQUITIN_SPECIFIC_PROTEASE_BINDING	http://www.gsea-msigdb.org/gsea/msigdb/cards/GOMF_UBIQUITIN_SPECIFIC_PROTEASE_BINDING	PARK7	CLTC	AMFR	DERL2	PTEN	RHBDD2	RAD23A	SUMO1	VCP	DERL1	PDZD3	SYVN1	LCOR	DERL3	SART3	SPATA2
GOBP_WALKING_BEHAVIOR	http://www.gsea-msigdb.org/gsea/msigdb/cards/GOBP_WALKING_BEHAVIOR	ZMPSTE24	CTNS	EPHA4	CLN8	FXN	ABHD12	GLRA1	HTRA2	HIPK2	KCNJ10	ARRB2	NPC1	OXR1	CHD7	KLHL1	SPTBN4
HP_MYOSITIS	http://www.gsea-msigdb.org/gsea/msigdb/cards/HP_MYOSITIS	ADAR	MEFV	PSTPIP1	HLA-B	TLR4	KLRC4	PSMB9	PSMB4	IL10	FAS	IL12A	FOXP3	RNASEH2A	TREX1	SPP1	LAMA2	CAPN3	STAT4	SAMHD1	IRAK1	C4A	TNFRSF1A	CCR1	IFIH1
GOCC_FILAMENTOUS_ACTIN	http://www.gsea-msigdb.org/gsea/msigdb/cards/GOCC_FILAMENTOUS_ACTIN	ARPC3	PDLIM5	NCKAP1	KPTN	LDB3	DPYSL3	EHBP1	CD2AP	PDLIM3	MYO1A	MYO1C	PKD2	DUSP22	RAC3	SMTN	JAM3	ESPN	PDLIM1	SPECC1	PDLIM7
GOBP_EMBRYONIC_SKELETAL_SYSTEM_DEVELOPMENT	http://www.gsea-msigdb.org/gsea/msigdb/cards/GOBP_EMBRYONIC_SKELETAL_SYSTEM_DEVELOPMENT	DEAF1	DMRT2	COL1A1	COL2A1	COL11A1	GSC	CTNNB1	RDH10	DLX1	DLX2	MEGF8	EXT1	FOXC2	SULF1	SATB2	ALX3	NIPBL	MTHFD1L	SLC39A1	GLI3	GNAS	HOXA1	HOXA2	HOXA4	HOXA5	HOXA6	HOXA7	HOXA9	HOXB1	HOXB2	HOXB3	HOXB4	HOXB5	HOXB6	HOXB7	HOXB9	HOXC4	HOXC6	HOXD3	HOXD4	HOXD9	NDST1	LHX1	SMAD2	SMAD3	MDFI	MMP14	MTHFD1
GOBP_RIBONUCLEOTIDE_CATABOLIC_PROCESS	http://www.gsea-msigdb.org/gsea/msigdb/cards/GOBP_RIBONUCLEOTIDE_CATABOLIC_PROCESS	NUDT4	NUDT3	ACOT7	NUDT16	DPYD	ABCD1	MLYCD	PDE7B	AMPD3	NT5C	HINT1	HPRT1	ITPA	ACAT1	NT5E	PDE1A	PDE2A	PDE4A	PDE4B	PDE4C	PDE4D	PDE7A	PDE8A	PDE9A	UPB1	NUDT9	NUDT11	ENTPD7	UPP1	NUDT18	PDE8B	PDE5A	ENTPD4
HP_MALE_SEXUAL_DYSFUNCTION	http://www.gsea-msigdb.org/gsea/msigdb/cards/HP_MALE_SEXUAL_DYSFUNCTION	VPS13C	TRAF7	TERT	SPRY4	CDKN1A	DCC	AIP	UCHL1	SMARCE1	TTR	PODXL	DUSP6	CHD7	NDP	SEMA3A	LRRK2	FGF17	CDKN2C	PROKR2	CDH23	IL17RD	PINK1	HEXB	RTN2	KISS1R	CDKN2B	HTRA2	DNAJC6	ABCD1	MEN1	TAC3	BMP2	BAP1	COQ2	SYNJ1	SMARCB1	TACR3	HBB	DMPK	CDKN1B	HS6ST1	NF2	GPR101	LMNB1	PDGFB	SOX10	HESX1	GALC
HP_ABNORMAL_FEMALE_REPRODUCTIVE_SYSTEM_PHYSIOLOGY	http://www.gsea-msigdb.org/gsea/msigdb/cards/HP_ABNORMAL_FEMALE_REPRODUCTIVE_SYSTEM_PHYSIOLOGY	VPS13C	PPARG	CDKN1A	PROP1	NPHP1	GP1BA	HESX1	GNRH1	UCHL1	LARS2	SMARCE1	AIP	TRAF3IP1	LHX4	STAT5B	FLI1	PROKR2	AGGF1	IL17RD	F8	MAGEL2	PINK1	HDAC8	SNRPN	SLC29A3	CDH23	PSMB8	FANCM	PML	MRPS22	BCOR	MSTO1	SLC25A13	NDN	PRKCD	BLOC1S3	BSCL2	TBL1XR1	PHKA2	SMARCB1	PDE4D	VWF	STAG3	RARA	GATA4	EIF2B2	MEN1	HERC2
GOBP_SUPRAMOLECULAR_FIBER_ORGANIZATION	http://www.gsea-msigdb.org/gsea/msigdb/cards/GOBP_SUPRAMOLECULAR_FIBER_ORGANIZATION	ABI1	HDAC6	RANBP9	DNAJB6	ARPC5	ARPC4	ARPC3	ARPC1B	ACTR3	ACTR2	ARPC2	AKAP9	ABI2	WASF2	SORBS3	EFS	KATNB1	CCL26	TRDN	CORO2B	DLC1	RAPGEF3	TUBGCP3	CDC42EP2	HAX1	BAIAP2	MAD2L2	PFDN6	CRTAP	FBLN5	CIB1	NEBL	ARPC1A	ARFGEF1	SORBS1	CDC42EP3	GAS2L1	AVIL	CFL1	CFL2	NCKAP1	IQGAP2	WASF3	TUBGCP2	KIF2C	DSTN	RIPK3	STMN2
GOCC_AUTOPHAGOSOME	http://www.gsea-msigdb.org/gsea/msigdb/cards/GOCC_AUTOPHAGOSOME	OPTN	ATP6AP2	CALCOCO2	TM9SF1	GABARAP	GABARAPL2	OSBPL7	CLN3	LRRK2	WDR81	ADPRH	VTI1A	TICAM1	RAB12	C9orf72	MAPK15	WDFY3	TBC1D12	ATP13A2	DAPK2	GABARAPL1	FTH1	FTL	WIPI2	ATG9B	UBQLN2	UBQLN1	NRBF2	PIK3R4	HSPA8	IRGM	LAMP1	LAMP2	NBR1	MEFV	MAP1LC3C	SH3GLB1	TEX264	RAB23	PIK3C3	ZFYVE1	RAB24	AUP1	STX17	ATG16L1	WIPI1	MCOLN3	VPS11
GOCC_SPECIFIC_GRANULE	http://www.gsea-msigdb.org/gsea/msigdb/cards/GOCC_SPECIFIC_GRANULE	TOM1	ADAM8	ADAM10	CRISP3	ATP8A1	AGPAT2	OLFM4	CEACAM3	HPSE	PGRMC1	CEACAM8	CKAP4	SLC27A2	LILRA3	CHI3L1	TMC6	LRG1	CLCN3	SLC15A4	CANT1	OSCAR	CNN2	CTSD	CTSZ	CYBA	CYBB	MOSPD2	CLEC12A	DEFA4	DNASE1L1	DOCK2	MCEMP1	STOM	FCAR	ALDH3B1	CYFIP1	FOLR3	CLEC5A	QPCT	ARMC8	CXCL1	ACAA1	ANXA3	ANXA11	HMOX2	HP	RAB37	CLEC4D
HP_ABNORMALITY_OF_FEMALE_EXTERNAL_GENITALIA	http://www.gsea-msigdb.org/gsea/msigdb/cards/HP_ABNORMALITY_OF_FEMALE_EXTERNAL_GENITALIA	PEX11B	INSR	UBR1	CYP11A1	PPARG	RAC3	PEX5	TALDO1	MKS1	CD96	TWIST2	BSCL2	PEX6	RIPK4	MAGEL2	LIG4	PLAGL1	HDAC8	TNXB	SNRPN	COX7B	TBX15	NDUFB11	HYMAI	SMCHD1	POR	NDN	SEMA3E	PEX1	FRAS1	PRKAR1A	LIPE	IRF6	ATR	PDE4D	WT1	PEX26	PEX13	GATA4	CDC6	CHD7	SIM1	HERC2	DVL3	CYP19A1	SKI	DHCR24	SETBP1
GOBP_GLYCOPROTEIN_METABOLIC_PROCESS	http://www.gsea-msigdb.org/gsea/msigdb/cards/GOBP_GLYCOPROTEIN_METABOLIC_PROCESS	ACOT8	MUC12	UST	ALG3	TRIM13	RAMP1	TNIP1	B3GNT3	ABCA7	ST3GAL6	ARFGEF1	POMT1	ST6GALNAC2	HPSE	MAN1A2	OS9	ADAMTS13	GALNT6	RNF139	MAN1B1	TREX1	MGAT4B	B4GALT7	PARK7	MGAT4A	TMEM106A	NUS1	CCR7	CANT1	FBXO27	B3GALT6	COL2A1	COL11A1	EGFLAM	MUC15	CSPG4	MGAT5B	CST3	DPY19L3	B3GALNT2	CTNNB1	CTSL	DAD1	TMTC2	TMTC3	DCN	DDOST	CHST13
GOMF_PROTEIN_MACROMOLECULE_ADAPTOR_ACTIVITY	http://www.gsea-msigdb.org/gsea/msigdb/cards/GOMF_PROTEIN_MACROMOLECULE_ADAPTOR_ACTIVITY	ABI1	PDCD6	AP1M2	ARPC4	RAD50	OPTN	ABI2	STX6	CNKSR1	STUB1	BET1	TRDN	TRIM22	BAIAP2	VTI1B	CIB1	SORBS1	GAS2L1	RGS14	YKT6	KHDRBS1	POLD3	FRS2	STON1	AKAP13	TIRAP	SH2D1B	AP2M1	AP2S1	TRIM6	LRRK2	COL1A2	COL8A2	COL11A1	COL11A2	COL19A1	CRK	DUSP19	MPP7	VTI1A	PPP4R2	ROPN1B	AP2A1	DAB2	AP2A2	DEDD2	AP2B1	AP1G1
GOCC_SITE_OF_POLARIZED_GROWTH	http://www.gsea-msigdb.org/gsea/msigdb/cards/GOCC_SITE_OF_POLARIZED_GROWTH	ABI1	ARPC5	ARPC3	FRY	CDK5	KATNB1	TUBB3	BASP1	OLFM1	CIB1	DCTN2	IGF2BP1	STMN2	SLC2A13	ZFYVE27	LRRK2	CNR1	COPA	CRMP1	EXOC8	CTNND1	DBN1	DNM2	DPYSL3	DSCAM	DVL1	TOR1A	ELAVL4	CTTN	C9orf72	EPHA4	EPS8	PTK2B	FGF13	LMTK2	FKBP4	RUFY3	SIRT2	PALLD	KIF21B	SETX	FLNA	MAPK8IP3	CYFIP1	COBL	EXOC7	DICER1	GAP43
GOBP_NEGATIVE_REGULATION_OF_LIPID_METABOLIC_PROCESS	http://www.gsea-msigdb.org/gsea/msigdb/cards/GOBP_NEGATIVE_REGULATION_OF_LIPID_METABOLIC_PROCESS	ERLIN2	CNR1	ADORA1	ADRA2A	CYP7A1	CYP27B1	NR0B1	ABCA2	AKT1	SCAP	SIRT4	SIRT1	ALK	BSCL2	GFI1	DKKL1	DKK3	ORMDL2	ACACB	APOA2	APOC1	APOC2	IL1B	INS	INSIG1	ACADVL	SLC27A1	ATP1A1	NFKB1	PDE3B	PDGFA	PDGFB	PIK3CG	PPP2R5A	FBXW7	PRKAA1	TRIB3	REST	CEACAM1	BMP2	BMP5	SOD1	SORL1	BRCA1	TNF	CCDC3	DGAT2	AKR1C3
GOCC_CELL_DIVISION_SITE	http://www.gsea-msigdb.org/gsea/msigdb/cards/GOCC_CELL_DIVISION_SITE	KIF20A	MAEA	TUBGCP3	STAMBP	PLK4	TUBGCP2	DCTN3	TUBGCP5	ECT2	KLHDC8B	RAB21	RACGAP1	HTR3A	ICAM2	ITGB1	ARF6	RHOA	RHOB	RHOC	MEN1	MYH9	MYH10	MYLK	NF2	LIMA1	SSH1	ANLN	NDE1	PPP1CC	CEP55	PKN1	PKN2	PSD	SPIRE1	PDXP	RALA	RDX	RTKN	SVIL	FSD1	PSD2	RAB11FIP4	SPIRE2	MASTL	ZFYVE19	WDR73	TUBGCP6	RAB11A
GOBP_REGULATION_OF_PLATELET_DERIVED_GROWTH_FACTOR_RECEPTOR_SIGNALING_PATHWAY	http://www.gsea-msigdb.org/gsea/msigdb/cards/GOBP_REGULATION_OF_PLATELET_DERIVED_GROWTH_FACTOR_RECEPTOR_SIGNALING_PATHWAY	F7	HIP1	LRP1	PTGIR	PTPN2	PTPN12	PTPRJ	NDRG4	SNCA	SRC	CBL	CBLB	HIP1R	IFT20	HGS	MYOCD	SLC9A3R1	ADIPOQ	LRIG2
HP_DISTAL_LOWER_LIMB_MUSCLE_WEAKNESS	http://www.gsea-msigdb.org/gsea/msigdb/cards/HP_DISTAL_LOWER_LIMB_MUSCLE_WEAKNESS	VAMP1	REEP1	TTN	PNKP	MAPT	SLC25A1	BSCL2	MFN2	TRPV4	GNE	PMP22	MME	EXTL3	CPT1C	SNAP25	COL13A1	HINT1	MYO9A	HSPB3	FGD4	SORD	CHAT	HK1	VHL	MYH7	AGRN	HSPB1	TDP1	DES	SCYL1	GMPPB	DYSF	TPM3	MORC2	LMNA
HP_ABNORMAL_MUSCLE_FIBER_MORPHOLOGY	http://www.gsea-msigdb.org/gsea/msigdb/cards/HP_ABNORMAL_MUSCLE_FIBER_MORPHOLOGY	FKRP	VCP	TRIP4	NDUFB3	COL6A1	BCS1L	ACTN2	GMPPB	MYH7	TOMM40	TNPO3	COL12A1	PFKM	KCNA1	NEB	POMT1	AFG3L2	MYF6	MSTO1	AGRN	FHL1	NEFL	NEFH	VPS13A	PHKA2	RYR1	TNNT1	TTN	ITGA7	DNM2	CHAT	GNE	SNAP25	AIFM1	COL6A3	PSEN1	SYNE1	PHKG2	CASQ1	POLG2	PSEN2	CHRNE	POLG	BIN1	CFL2	CPT2	SIL1	CHRNB1
GOBP_REGULATION_OF_CALCIUM_ION_TRANSMEMBRANE_TRANSPORTER_ACTIVITY	http://www.gsea-msigdb.org/gsea/msigdb/cards/GOBP_REGULATION_OF_CALCIUM_ION_TRANSMEMBRANE_TRANSPORTER_ACTIVITY	KCNE3	CDK5	TRDN	GNB5	CLIC2	JSRP1	CRHR1	ADRA2A	DMD	DRD3	DRD4	FKBP1A	FKBP1B	STAC3	GPR35	GSTM2	UBQLN1	EHD3	HSPA2	STAC2	ATP1B1	NOS1	ATP2A1	NPPA	P2RY6	PDE4B	PDE4D	PKD2	PLCG2	PLN	TLR9	PRKACA	JPH2	JPH3	STIM2	RYR2	THADA	SLC9A1	SRI	STAC	STIM1	YWHAE	CACNB3	AHNAK	CALM1	CALM2	CALM3	CAMK2D
GOBP_SUBSTRATE_ADHESION_DEPENDENT_CELL_SPREADING	http://www.gsea-msigdb.org/gsea/msigdb/cards/GOBP_SUBSTRATE_ADHESION_DEPENDENT_CELL_SPREADING	ARPC2	MERTK	CIB1	OLFM4	PDPN	POSTN	TRIOBP	BVES	CRK	CRKL	DNM2	DOCK1	EFNA1	EFNA5	MEGF9	UNC13D	EPHA1	EPHB3	FBLN1	FER	FGA	FGB	LAMB4	NTNG1	FLNA	SRGAP2	CORO1C	ABL1	ATRNL1	GBP1	PARVB	APOA1	ILK	ITGA4	ITGAV	ITGB3	ITGB7	RHOA	LAMA5	LAMB2	LAMB3	LAMC1	LIMS1	TACSTD2	MDK	MYOC	NEDD9	P4HB
GOBP_TRIGLYCERIDE_METABOLIC_PROCESS	http://www.gsea-msigdb.org/gsea/msigdb/cards/GOBP_TRIGLYCERIDE_METABOLIC_PROCESS	NR1H3	CETP	SLC27A5	MGLL	MOGAT1	CPS1	CPT1A	CYP2E1	NKX2-3	LIPH	FABP4	FABP1	FABP2	FABP5	FABP7	ACSL1	ACSL4	LPIN1	DDHD2	SIRT1	G6PC	PCSK9	FGF21	GK	GK2	GNB3	PNPLA1	GPX1	APOA1	APOA2	APOC1	APOC2	INSIG1	SLC27A1	LDLR	LIPC	LIPE	LPL	PCK2	ABHD5	PIK3CG	FBXW7	PNPLA2	GPAM	PTPN11	SEL1L	LPIN3	SLC22A4
HP_ADVANCED_ERUPTION_OF_TEETH	http://www.gsea-msigdb.org/gsea/msigdb/cards/HP_ADVANCED_ERUPTION_OF_TEETH	BCL11B	INSR	RPS6KA3	GLI3	EVC	LMNA	MKS1	ADNP	JUP	DSP	POLR3A	CREBBP	NFIX	EHMT1	FAM20C	NSD1	KRT17	ZMPSTE24	KRT16	EVC2	NEK1	DHCR7	EP300	KRT6A	FLNA
HP_ENLARGED_CISTERNA_MAGNA	http://www.gsea-msigdb.org/gsea/msigdb/cards/HP_ENLARGED_CISTERNA_MAGNA	FOXC1	BRF1	ACADVL	NSD1	RAC1	FLNB	POGZ	POMT1	SLC5A6	ALDH18A1	PMM2	PACS2	KIAA0586	CNOT3	COG1	PMPCA	CDH2	CSPP1	OFD1	POLR2A
GOBP_NEGATIVE_REGULATION_OF_PROTEIN_LOCALIZATION_TO_CELL_PERIPHERY	http://www.gsea-msigdb.org/gsea/msigdb/cards/GOBP_NEGATIVE_REGULATION_OF_PROTEIN_LOCALIZATION_TO_CELL_PERIPHERY	LYPLA1	AP2M1	CLTC	LRRC15	CSK	DAB2	RHOQ	GBP1	LZTFL1	PPP2R5A	MRAP	GOPC	BCL2L1	RSC1A1	TMBIM1	TGFB1	PICALM	PPFIA1	NUMB	TMEM59
GOBP_REGULATION_OF_PROTEIN_POLYMERIZATION	http://www.gsea-msigdb.org/gsea/msigdb/cards/GOBP_REGULATION_OF_PROTEIN_POLYMERIZATION	ARPC5	ARPC4	ARPC3	ARPC1B	ACTR3	ACTR2	ARPC2	AKAP9	ABI2	WASF2	CCL26	CDC42EP2	HAX1	BAIAP2	ARPC1A	ARFGEF1	CDC42EP3	AVIL	NCKAP1	IQGAP2	WASF3	STMN2	TPPP	TRIOBP	CDC42EP1	CORO1A	ADD1	ADD2	ADD3	CCR7	JMY	MTPN	CTNNA2	CAMSAP1	DBN1	DCTN1	DYRK1A	ELN	CTTN	EPS8	PTK2B	SLC39A12	FER	FES	FKBP4	MAPRE1	MAPRE3	FLII
GOBP_CELL_JUNCTION_ASSEMBLY	http://www.gsea-msigdb.org/gsea/msigdb/cards/GOBP_CELL_JUNCTION_ASSEMBLY	CDH2	PDCD6IP	CDH6	CDH7	GJC1	CDH9	GPC6	CDH11	FARP1	CDK5	FLOT1	RAMP2	CORO2B	DLC1	TESK2	SEMA4D	CEL	SORBS1	PDLIM5	CLDN16	IL1RAPL1	FAM107A	ADD2	COL17A1	CLDN4	CLDN3	CLDN7	CLDN23	SLITRK4	CRKL	CBLN4	MPP7	CLDN19	CTNNA1	CTNNB1	CTNND1	GPBAR1	DAPK3	DSCAM	DSG1	DUSP3	DVL1	ECT2	EFNA5	EFNB2	EIF4G1	FLCN	CTTN
GOBP_LIPOSACCHARIDE_METABOLIC_PROCESS	http://www.gsea-msigdb.org/gsea/msigdb/cards/GOBP_LIPOSACCHARIDE_METABOLIC_PROCESS	PIGK	ST3GAL6	NEU3	ABCA2	PIGN	FUCA1	ST6GALNAC3	GALC	SUMF2	GBA	GBGT1	ST6GALNAC4	GLA	GLB1	GM2A	PIGW	SUMF1	HEXA	HEXB	ST6GALNAC6	AOAH	ST8SIA6	ENPP7	ITGB8	KIT	ARSA	STS	ASAH1	NAGA	NEU1	ST8SIA3	SCCPDH	GLTP	PIGT	PIGA	PIGC	PIGF	PIGH	A4GALT	DPM3	PIGG	PIGX	CLN6	SMPD3	PRKAA1	PIGV	PRKCD	PSAP
GOMF_ACETYLGALACTOSAMINYLTRANSFERASE_ACTIVITY	http://www.gsea-msigdb.org/gsea/msigdb/cards/GOMF_ACETYLGALACTOSAMINYLTRANSFERASE_ACTIVITY	B3GNT3	GALNT6	B3GALNT2	B3GNT6	EXTL2	CHSY1	GALNT1	GALNT2	GALNT3	GALNT8	GBGT1	GALNT9	GALNT10	GALNT11	GALNT17	B3GNT4	CHPF	GALNT14	GALNT12	B3GNT5	GALNT4	B3GALT4	B3GALNT1	B3GALT2	B3GALT1
GOBP_TRANSMISSION_OF_NERVE_IMPULSE	http://www.gsea-msigdb.org/gsea/msigdb/cards/GOBP_TRANSMISSION_OF_NERVE_IMPULSE	KCNMB2	CACNG3	CLDN19	DRD5	FKBP1B	NFASC	CNTNAP2	GBA	GHSR	CACNG5	CACNG4	KCNMB3	KCNMB4	GLRA1	GPR35	ANK3	GRIK2	HCRT	ITGA2	KCNA1	MAG	MTNR1B	NTRK2	P2RX1	P2RX3	P2RX4	PAFAH1B1	GHRL	AVP	AVPR1A	SPTBN4	CACNG8	SCN1B	SCN3A	SCN5A	SCN7A	SCN9A	SCN10A	SOD1	TNR	JAM3	CNTNAP1	CACNA1I	CACNA1H
GOBP_GLYCOSYLATION	http://www.gsea-msigdb.org/gsea/msigdb/cards/GOBP_GLYCOSYLATION	MUC12	ALG3	RAMP1	B3GNT3	ST3GAL6	ARFGEF1	POMT1	ST6GALNAC2	MAN1A2	GALNT6	MAN1B1	MGAT4B	B4GALT7	MGAT4A	NUS1	CLN5	B3GALT6	MUC15	MGAT5B	DPY19L3	B3GALNT2	DAD1	TMTC2	TMTC3	DDOST	FUT11	DPAGT1	B3GNT6	ALG14	ABCA2	KRTCAP2	MUC20	STT3B	EXT1	EXT2	EXTL1	EXTL2	EXTL3	TRAK1	POFUT2	DPY19L1	POFUT1	SDF2L1	FUT4	FUT5	FUT6	FUT7	FUT8
HP_SLOW_DECREASE_IN_VISUAL_ACUITY	http://www.gsea-msigdb.org/gsea/msigdb/cards/HP_SLOW_DECREASE_IN_VISUAL_ACUITY	GUCA1A	TRAF7	CTNNB1	TERT	AKT1	GUCY2D	NDUFS2	NF2	SMARCE1	BRAF	PDGFB	MFN2	BAP1	PIK3CA	SMARCB1	DNM1L	SMO	RP1L1
GOBP_EYE_MORPHOGENESIS	http://www.gsea-msigdb.org/gsea/msigdb/cards/GOBP_EYE_MORPHOGENESIS	ABI2	TOPORS	GDF11	FRS2	RDH13	C12orf57	COL5A1	COL8A1	COL8A2	DIO3	JAG1	DSCAM	LCTL	EPHB2	FBN1	FBN2	ZHX2	FOXF2	FOXE3	AGTPBP1	OBSL1	CRB1	TDRD7	TSPAN12	FJX1	VAX2	NIPBL	IFT172	GLI3	GNAT1	GNGT1	DLL1	CRB2	HIPK2	SOX8	HIF1A	HCN1	FASLG	LHX1	LRP6	LRP5	MAN2A1	MEIS1	MYO7A	NAGLU	ATF4	NF1	NOTCH2
GOBP_CELLULAR_RESPONSE_TO_VASCULAR_ENDOTHELIAL_GROWTH_FACTOR_STIMULUS	http://www.gsea-msigdb.org/gsea/msigdb/cards/GOBP_CELLULAR_RESPONSE_TO_VASCULAR_ENDOTHELIAL_GROWTH_FACTOR_STIMULUS	SPRY2	RAMP2	NUS1	MAPK14	CCBE1	DCN	EGR3	AKT1	ERN1	FOXC1	FLT3	FLT4	TSPAN12	GAB1	PRKD2	GAS1	DLL1	ANXA1	HSPB1	IL12A	KDR	MT1G	MYO1C	NOTCH1	ATP2B4	PDGFRA	PDGFRB	PIK3CA	PIK3CB	PIK3CD	MAP2K3	SEMA6A	RELA	VCAM1	VEGFA	VEGFB	NRP1	SPHK1	MAPKAPK2	ITGB1BP1	CD63
HP_HYPERLIPIDEMIA	http://www.gsea-msigdb.org/gsea/msigdb/cards/HP_HYPERLIPIDEMIA	LRP6	LCAT	SLC37A4	SMPD1	CYP7A1	PPARG	PHKA2	PCSK9	CYP19A1	CIDEC	PYGL	TMEM43	LDLRAP1	PIGT	ALMS1	ABCG5	LEP	CFHR1	ADCY3	CPT1A	ACTN4	LIPC	FLII	LMNA	POLR3A	BSCL2	SGPL1	RAB27A	JAG1	RAI1	POLD1	PRF1	ABCG8	SLC29A3	AKT2	CAV1	PSMB8	PSMB4	GLA	SLC25A13	LIPA	FHL1	CETP	MTX2	AGPAT2	ALB	PIGH	HAVCR2
HP_ABNORMAL_BLOOD_MONOVALENT_INORGANIC_CATION_CONCENTRATION	http://www.gsea-msigdb.org/gsea/msigdb/cards/HP_ABNORMAL_BLOOD_MONOVALENT_INORGANIC_CATION_CONCENTRATION	UNC93B1	GATM	CYP11A1	HSD11B2	TRDN	SCNN1B	CTNS	DSG1	SCNN1A	SCNN1G	KCNQ1	STAR	KCNJ1	SNTA1	NR0B1	CYP17A1	CYP11B2	AIP	KLHL3	DZIP1L	RYR1	KCNE1	PRF1	LPIN1	FXYD2	NR3C1	OCRL	SAMD9	USP8	CDH23	TBX19	CACNA1D	MAGED2	SMAD4	CUL3	KCNJ5	SCN4B	PKHD1	TRAF3	CLCNKB	AQP2	WNK1	TLR3	SLC30A9	BMPR1A	CALM1	ABCB6	CLCN2
GOMF_PHOSPHOLIPASE_ACTIVITY	http://www.gsea-msigdb.org/gsea/msigdb/cards/GOMF_PHOSPHOLIPASE_ACTIVITY	PLA2G4B	LYPLA1	SEC23IP	CHRM3	LYPLA2	MGLL	CLC	CCR1	CCR5	PLA2G4E	LYPLAL1	PROCA1	NOTUM	PLB1	ABHD3	LIPH	PLCH1	PLCL2	PLCB1	DDHD2	PLD3	ABHD12	PLA2G2D	SMPDL3B	PLA2G4D	GDPD1	LGALS13	PDIA3	PLA2G2E	HMOX1	ENPP7	LIPC	LPL	PLA2G3	PNPLA8	PLCE1	ENPP2	PLA2G2A	PLA2G4A	PLCB2	PLCB3	PLCB4	PLCD1	PLCL1	PLCG1	PLCG2	PLD1	PLD2
HP_ABNORMAL_TISSUE_METABOLITE_CONCENTRATION	http://www.gsea-msigdb.org/gsea/msigdb/cards/HP_ABNORMAL_TISSUE_METABOLITE_CONCENTRATION	PEX11B	PEX12	BCS1L	MCOLN1	ARSA	PEX5	PEX10	PEX26	PEX19	PEX13	PIGA	HBB	PEX3	PSAP	ABCD1	PEX6	SLC30A10	GLRX5	HEXA	HEXB	PEX1	PEX16	SLC22A5	GM2A	STEAP3	ACBD5	PNPLA2	PEX14	CP
GOBP_BONE_REMODELING	http://www.gsea-msigdb.org/gsea/msigdb/cards/GOBP_BONE_REMODELING	ADAM8	TCIRG1	CTHRC1	TPP1	PPARGC1B	CSF1R	CSK	ADRB2	TMEM64	ZNF675	EGFR	PTK2B	NCDN	GREM1	SNX10	IAPP	TMEM119	IL6	IL7	INPP5D	ITGB3	LEP	LEPR	LRP6	LRP5	LTBP3	MDK	MITF	NF1	NOTCH2	P2RX7	CLDN18	WNT16	PDK4	ATP6AP1	IL20RA	ACP5	PRKCA	GPR137	PTN	RAC1	RAC2	BGLAP	SFRP1	SPP1	SRC	SYK	TF
GOBP_LIPID_TRANSLOCATION	http://www.gsea-msigdb.org/gsea/msigdb/cards/GOBP_LIPID_TRANSLOCATION	ATP9A	ABCA7	ATP8A1	ATP8B3	TMEM30B	ABCA1	ABCA2	ATP10B	ATP11B	ABCA4	XKR6	ATP11C	FASLG	ATP9B	KCNN4	ABCC1	P2RX7	ATP8A2	ATP8B1	ABCB1	ABCB4	PLSCR1	XKR8	TMEM30A	PRKCD	PLSCR2	PLSCR3	PLSCR4	ATP10A	ATP8B2	ATP10D	SLC4A1	TRPC5	ATP8B4	RFT1	ABCG1
GOMF_LIGAND_ACTIVATED_TRANSCRIPTION_FACTOR_ACTIVITY	http://www.gsea-msigdb.org/gsea/msigdb/cards/GOMF_LIGAND_ACTIVATED_TRANSCRIPTION_FACTOR_ACTIVITY	NR1H3	AHR	NR2F6	ESR1	ESR2	ESRRA	ESRRB	ESRRG	NR6A1	NR3C1	HNF4A	HNF4G	ARNT	NR3C2	NKX3-1	NR4A2	PPARA	PPARD	PPARG	RARA	RARB	RARG	RORA	RORC	RXRA	RXRB	RXRG	SREBF1	STAT3	NR2F2	THRA	NR2E1	NR2C1	NR2C2	NR1H2	VDR	NR1I2	NR1D1	NR1H4	NR1D2
HP_ABNORMAL_PHALANGEAL_JOINT_MORPHOLOGY_OF_THE_HAND	http://www.gsea-msigdb.org/gsea/msigdb/cards/HP_ABNORMAL_PHALANGEAL_JOINT_MORPHOLOGY_OF_THE_HAND	PADI4	FLNA	WFS1	MED12	FBN2	TNNI2	SH3PXD2B	MAFB	SKI	ARID1B	XYLT1	ASXL1	SUZ12	TGFBR1	TRPS1	SRCAP	NUP133	TPM2	PSMB8	COL6A3	MEGF10	HOXD13	IKBKG	COL2A1	ZMPSTE24	TPRKB	COL11A2	PRG4	SMAD3	COL6A2	LAMB3	GPC3	ERCC2	BCR	LAMA3	CLCF1	CD244	CDC6	MUSK	ITGB4	ERCC5	UPF3B	DVL3	HINT1	MMP2	NOG	TGDS	IDUA
GOBP_REGULATION_OF_FATTY_ACID_BIOSYNTHETIC_PROCESS	http://www.gsea-msigdb.org/gsea/msigdb/cards/GOBP_REGULATION_OF_FATTY_ACID_BIOSYNTHETIC_PROCESS	NR1H3	ERLIN2	CYP7A1	ABCD1	FABP5	ABCD2	SCAP	SIRT1	ANXA1	APOA1	APOC1	APOC2	IL1B	INSIG1	ACADVL	PLA2G3	ADIPOR1	PRKAG2	PDK4	AVP	AVPR1A	PRKAB2	PTGS2	TRIB3	MID1IP1	ELOVL5	CEACAM1	BRCA1	NR1H2	ADIPOR2	SLC45A3	RGN	ADIPOQ	CD74	LPGAT1
GOBP_MAINTENANCE_OF_CELL_POLARITY	http://www.gsea-msigdb.org/gsea/msigdb/cards/GOBP_MAINTENANCE_OF_CELL_POLARITY	PDCD6IP	ARPC5	ANK1	CRB2	GSK3B	PDZD11	LIN7C	LIN7B	SLC9A1	DST	WNT11	LIN7A	PDLIM1	SLC9A3R1	WDR1
GOCC_PROTON_TRANSPORTING_V_TYPE_ATPASE_COMPLEX	http://www.gsea-msigdb.org/gsea/msigdb/cards/GOCC_PROTON_TRANSPORTING_V_TYPE_ATPASE_COMPLEX	ATP6AP2	TCIRG1	ATP6V1G3	ATP6V0A2	ATP6V0D2	ATP6V1D	ATP6V1H	ATP6V1A	ATP6V1B1	ATP6V1B2	ATP6V0C	ATP6V1C1	ATP6V0B	ATP6V1G2	ATP6V0A1	ATP6AP1	ATP6V0E1	ATP6V0D1	ATP6V1F	ATP6V1G1
HP_INCREASED_LACTATE_DEHYDROGENASE_LEVEL	http://www.gsea-msigdb.org/gsea/msigdb/cards/HP_INCREASED_LACTATE_DEHYDROGENASE_LEVEL	TP53	CFH	ACAD9	SLC7A7	LYST	CFI	CD46	SLC4A1	HBB	RHAG	MYC	MVK	SPP1	MPL	PLA2G6	FLI1	SLC25A13	STAT4	CHEK2	CALR	RB1	IRAK1	PNPLA2	VPS13A	RPS14	JAK2	KCNN4	GAA
HP_PROMINENT_DIGIT_PAD	http://www.gsea-msigdb.org/gsea/msigdb/cards/HP_PROMINENT_DIGIT_PAD	FBXW11	DDX6	NTNG1	TCF20	EP300	WAC	MED12	CTCF	FOXP1	ACTL6A	BCOR	TBL1XR1	ARID1B	CREBBP	WDFY3	PSMD12	TRMT1	MAP1B	ACTL6B	TRAPPC4	EZH2	BCORL1
GOBP_LIPID_LOCALIZATION	http://www.gsea-msigdb.org/gsea/msigdb/cards/GOBP_LIPID_LOCALIZATION	NR1H3	ATP9A	SLC25A13	ABCC4	ABCA7	ABCA10	ABCA9	ABCA8	ATP8A1	SLC25A17	NCOA2	ARL6IP5	CEL	NPC2	SLCO1B1	CES1	CETP	GIPC1	CFTR	STARD10	CPLX1	EHD1	STARD3	SLC27A5	SLC27A4	SLC27A3	SLC27A2	AKR1C4	CHKA	PRAF2	SLCO2B1	OSBPL1A	OSBPL5	OSBPL6	OSBPL7	OSBPL8	OSBPL9	OSBPL10	OSBPL11	C1QTNF1	NUS1	PDZD8	CLN3	ABCC2	ADORA1	ADORA2A	CPT1A	CPT1B
GOBP_PEPTIDYL_TYROSINE_MODIFICATION	http://www.gsea-msigdb.org/gsea/msigdb/cards/GOBP_PEPTIDYL_TYROSINE_MODIFICATION	ABI1	CD24	HIPK3	ABI2	TNK2	TESK2	HAX1	MERTK	SEMA4D	CAMKK2	LILRB4	IL24	CD300A	CLK1	CLK2	CLK3	SOCS4	IL31RA	ADORA1	CSF1R	CSH1	CSH2	CSHL1	CSK	CSPG4	HIPK4	ADRA1A	CTF1	ADRA2A	TTL	DGKQ	DLG3	DLG4	HBEGF	DVL2	DYRK1A	EFNA1	EFNA5	EGF	EGFR	EPHA1	EPHA3	EPHA4	EPHA8	EPHB1	EPHB2	EPHB3	EPHB4
GOMF_POTASSIUM_CHANNEL_ACTIVITY	http://www.gsea-msigdb.org/gsea/msigdb/cards/GOMF_POTASSIUM_CHANNEL_ACTIVITY	KCNE3	HCN4	ABCC9	KCNK7	KCNMB2	LRRC38	KCNH8	KCNH4	KCNH3	KCNG2	KCNMB3	KCNMB4	GRIK2	GRIK5	KCNIP3	KCNIP2	KCNK18	HCN1	AQP1	KCNA1	KCNA3	KCNA6	KCNB1	KCND1	KCND3	KCNE1	KCNG1	KCNH2	KCNJ1	KCNJ2	KCNJ5	KCNJ8	KCNJ9	KCNJ10	KCNJ13	KCNJ14	KCNJ15	KCNJ16	KCNK1	KCNK3	KCNMA1	KCNMB1	KCNN1	KCNN2	KCNN3	KCNN4	KCNQ1	KCNQ2
GOMF_METALLOEXOPEPTIDASE_ACTIVITY	http://www.gsea-msigdb.org/gsea/msigdb/cards/GOMF_METALLOEXOPEPTIDASE_ACTIVITY	NAALAD2	DPP3	ZMPSTE24	METAP2	CPXM2	NUDT16	CPA3	CPB1	CPD	CPM	DPEP1	VASH1	METAP1	AGTPBP1	FOLH1	ANPEP	LNPEP	LTA4H	MMP14	MMP15	MMP17	LAP3	PEPD	CNDP2	RNPEPL1	ACE2	RNPEP	XPNPEP3	DPEP2	DPEP3	XPNPEP1	XPNPEP2	NPEPL1	CNDP1	CPZ	CPA5	NPEPPS
GOMF_POSTSYNAPTIC_NEUROTRANSMITTER_RECEPTOR_ACTIVITY	http://www.gsea-msigdb.org/gsea/msigdb/cards/GOMF_POSTSYNAPTIC_NEUROTRANSMITTER_RECEPTOR_ACTIVITY	CHRM3	CHRNA2	CHRNA3	CHRNA4	CHRNA5	CHRNA7	CHRNB1	CHRNB3	CHRNE	CHRNG	DRD3	DRD4	DRD5	GABBR1	GABRA2	GABRA4	GABRA5	GABRA6	GABRE	GABRG2	GABRG3	GLRA1	GRIA3	GRIK2	GRIK5	CHRNA9	CHRNA10	HRH4	ANXA9	CHRNA6
GOMF_PHOSPHORIC_ESTER_HYDROLASE_ACTIVITY	http://www.gsea-msigdb.org/gsea/msigdb/cards/GOMF_PHOSPHORIC_ESTER_HYDROLASE_ACTIVITY	PTPRU	CTDSP2	CTDSPL	CDKN3	BPNT1	MTMR11	SMPDL3A	DUSP14	PTP4A3	DUSP10	DUSP12	PNKP	CHRM3	LRRK2	CCR1	CCR5	CNP	SGPP2	NUDT16	PPM1M	UBLCP1	PTPDC1	NANP	DUSP19	NOTUM	DUSP18	PPM1L	PPM1K	PHOSPHO1	CDC14C	DUSP1	DUSP2	DUSP3	DUSP5	DUSP6	DUSP7	DUSP8	EPHX2	EYA4	GDPD4	FBP1	NT5DC1	PPM1E	INPP5F	SACM1L	NT5C2	PLCH1	LPIN1
GOBP_REGULATION_OF_SUPRAMOLECULAR_FIBER_ORGANIZATION	http://www.gsea-msigdb.org/gsea/msigdb/cards/GOBP_REGULATION_OF_SUPRAMOLECULAR_FIBER_ORGANIZATION	HDAC6	ARPC5	ARPC4	ARPC3	ARPC1B	ACTR3	ACTR2	ARPC2	AKAP9	ABI2	WASF2	SORBS3	KATNB1	CCL26	CORO2B	DLC1	RAPGEF3	CDC42EP2	HAX1	BAIAP2	PFDN6	CIB1	ARPC1A	ARFGEF1	CDC42EP3	AVIL	CFL2	NCKAP1	IQGAP2	WASF3	DSTN	STMN2	TRIOBP	EMILIN1	CDC42EP1	CORO1A	AKAP13	PARK7	SYNPO	CHRNA7	ADD1	ADD2	ADD3	CCR7	PLEKHH2	JMY	MTPN	TTBK2
GOCC_BASEMENT_MEMBRANE	http://www.gsea-msigdb.org/gsea/msigdb/cards/GOCC_BASEMENT_MEMBRANE	COL2A1	COL4A1	COL4A2	COL4A3	COL4A4	COL5A1	COL7A1	COL8A1	COL8A2	COL9A1	COL9A3	COL17A1	EGFLAM	DAG1	FREM3	MEGF9	FBN1	FGF9	NID2	LAMB4	NTNG1	ATRNL1	TINAG	ANG	LAMA1	EFEMP2	ANXA2	HSPG2	TNC	FREM2	ITGB4	AGRN	LAMA2	LAMA3	LAMA5	LAMB2	LAMB3	LAMC1	ACHE	NID1	SERPINF1	PTN	SMOC1	VWA1	DST	SPARC	TGFBI	THBS4
GOBP_POSITIVE_REGULATION_OF_DEPHOSPHORYLATION	http://www.gsea-msigdb.org/gsea/msigdb/cards/GOBP_POSITIVE_REGULATION_OF_DEPHOSPHORYLATION	LILRB2	DLC1	RIPK3	CD300A	FCRL3	SPPL3	PPARGC1B	ADORA1	CDCA2	AGTR2	CAMTA1	PPP1R15A	PPP1R16B	GBA	HSP90AB1	IFNG	ITGA1	ITGA2	JAK2	SMAD3	MEF2C	PPP1R12A	VRK3	PDGFRB	PIN1	PLEK	PPIA	PPP1R14D	PPP1R7	PPP2R5A	PPP2R5D	PRKCD	SLC39A10	PTBP1	PTPRC	BMP2	PINK1	MTMR9	SMPD1	SRC	TGFB1	DUSP26	CALM1	CALM2	CALM3	SYMPK	PPP1R15B	RGN
GOBP_MUSCLE_FILAMENT_SLIDING	http://www.gsea-msigdb.org/gsea/msigdb/cards/GOBP_MUSCLE_FILAMENT_SLIDING	DES	DMD	MYBPC3	MYH3	MYH4	MYH6	MYH7	MYL1	MYL2	MYL4	MYL6	NEB	TMOD1	TNNC2	TNNI2	TNNI3	TNNT1	TNNT2	TNNT3	TPM1	TPM2	TPM3	TPM4	TTN	VIM	MYLK2	ACTN2
GOBP_POLYOL_METABOLIC_PROCESS	http://www.gsea-msigdb.org/gsea/msigdb/cards/GOBP_POLYOL_METABOLIC_PROCESS	BPNT1	SPTLC1	NUDT4	NUDT3	MOGAT1	CYP2R1	PLD4	SGPP2	CYP27A1	CYP27B1	DHFR	ABCA2	PTK2B	FGF2	PLCH1	AKR1B1	PLCB1	IPMK	GALK1	GBA	GCH1	GK	GK2	COQ2	GOT1	GPD2	HRH1	IMPA1	IMPA2	INPP1	INPP4A	INPP5A	INPP5B	INPP5D	INPPL1	ITPK1	ITPKA	ITPKB	LEP	MAS1	MECP2	ASAH1	NTSR1	OCRL	P2RY1	P2RY6	PCBD1	PCK2
HP_SCHIZOPHRENIA	http://www.gsea-msigdb.org/gsea/msigdb/cards/HP_SCHIZOPHRENIA	USH1G	DSG4	APOL4	GJA5	RBM12	RTN4R	ARSA	MED12	GP1BB	COMT	SHANK3	DNMT3A	FLI1	VPS35	DNAJC13	SETD1A	UPF3B	APOL2	MYO7A	ZDHHC9	SEC24C	HTR2A	SYN2	EIF4G1	CAT	PSAP	CHRNA7	RREB1	CHI3L1	CIB2	MSTO1	ATP2A2	SNCA	HIRA	LRRK2	USH2A	JMJD1C	MTHFR	ARSG	GBA	DRD3	CDH23	ESPN	WFS1
GOBP_REGULATION_OF_OXIDATIVE_STRESS_INDUCED_NEURON_DEATH	http://www.gsea-msigdb.org/gsea/msigdb/cards/GOBP_REGULATION_OF_OXIDATIVE_STRESS_INDUCED_NEURON_DEATH	LANCL1	TLR6	ATG7	PARK7	PARP1	FBXO7	HIF1A	IL10	MCL1	ATF4	NONO	FBXW7	REST	PINK1	TLR4	TSC1	WNT1
GOCC_PROTON_TRANSPORTING_TWO_SECTOR_ATPASE_COMPLEX	http://www.gsea-msigdb.org/gsea/msigdb/cards/GOCC_PROTON_TRANSPORTING_TWO_SECTOR_ATPASE_COMPLEX	PPIF	ATP6AP2	TCIRG1	ATP6V1G3	ATP6V0A2	ATP6V0D2	ATP6V1D	ATP6V1H	ATP6V1A	ATP6V1B1	ATP6V1B2	ATP6V0C	ATP6V1C1	ATP6V1E1	ATP6V0B	ATP6V1G2	ATP6V0A1	ATP6AP1	ATP6V0E1	ATP6V1E2	ATP6V0D1	ATP6V1F	ATP6V1G1
GOBP_ACTIVATION_OF_PROTEIN_KINASE_ACTIVITY	http://www.gsea-msigdb.org/gsea/msigdb/cards/GOBP_ACTIVATION_OF_PROTEIN_KINASE_ACTIVITY	PAK4	TLR6	NOD1	ADCY1	MAP3K2	ADCY2	FRS2	MALT1	ADCY3	GADD45G	COPS8	ERP29	RIPK3	CHI3L1	MAP4K5	MAP4K1	ADCY6	ADCY7	CD300A	PARK7	PHB2	CHRNA3	CHRNA7	ADCY8	TIRAP	OSBPL8	ADCY9	LRRK2	IQGAP3	MAP3K8	ADORA1	ADORA2B	CRK	CRKL	DUSP19	MAPK14	CSPG4	ADRA2A	ADRA2B	ADRA2C	ADRB2	DGKQ	DAXX	GADD45A	DRD4	DUSP5	DUSP6	DUSP7
GOBP_PROSTANOID_BIOSYNTHETIC_PROCESS	http://www.gsea-msigdb.org/gsea/msigdb/cards/GOBP_PROSTANOID_BIOSYNTHETIC_PROCESS	PTGES3	EDN1	EDN2	FABP5	SIRT1	ANXA1	IL1B	MIF	PLA2G3	PNPLA8	PLA2G4A	AVP	AVPR1A	PTGDS	PTGS1	PTGS2	TBXAS1	PTGES2	AKR1C3	CBR1	CD74
HP_ABNORMAL_VAGINA_MORPHOLOGY	http://www.gsea-msigdb.org/gsea/msigdb/cards/HP_ABNORMAL_VAGINA_MORPHOLOGY	CHRM3	MTM1	WDR35	WT1	UBR1	CYP11A1	TBX3	GLI3	IL10RB	BUB1B	POLR1C	SPINT2	BCOR	CYP17A1	WNT3	MKKS	DHX37	BBS1	GATA3	BUB1	STAT6	KIF14	BUB3	HYLS1	IL17RC	SRY	CCDC28B	DHCR7	SRD5A2	RSPO2	POR	CEP57	NR0B1	FRAS1	JAK3	IRF6	DACT1	GATA4	RIPK4	DYNC2H1	COL7A1	CYB5A	DYNC2LI1	PPP2R1A	TCOF1	SMAD3	FREM2	IFT80
HP_ABNORMALITY_OF_THE_DENTAL_PULP	http://www.gsea-msigdb.org/gsea/msigdb/cards/HP_ABNORMALITY_OF_THE_DENTAL_PULP	PEX6	BRF1	TINF2	OCRL	DLX3	NPM1	GALNT3	EDA	DEAF1	PEX1	WDR19	IQSEC2	LRP6	COL1A1	LAMB3	IFT122	IFT52	FAM20A	NEK1	PARN	COL5A1	RTEL1	FLII	RAI1	NF1	WDR35	FGF3	DKC1	TERT
HP_CONGENITAL_MALFORMATION_OF_THE_RIGHT_HEART	http://www.gsea-msigdb.org/gsea/msigdb/cards/HP_CONGENITAL_MALFORMATION_OF_THE_RIGHT_HEART	SPAG1	PKD1L1	DVL3	MMP14	GAS2L2	RPGR	TTC12	GAS8	STAG2	DNAH5	TTC25	BCOR	DNAL1	CHD7	CCDC40	MMP2	MCTP2	RAI1	DNAI2	TRAF7	LRRC56	PTPN22	TBC1D24	GATA4	DNAH1	ZMYND10	UBE2A	DNAJB13	NR2F2	GDF1	LRRC6	NKX2-6	NADSYN1	CRELD1	NOTCH1	FOXJ1	GATA5	CFC1	OFD1	DNAI1	STK36	SEMA3E	NEK10	CCDC65	PEX19
HP_VOCAL_CORD_PARALYSIS	http://www.gsea-msigdb.org/gsea/msigdb/cards/HP_VOCAL_CORD_PARALYSIS	SDHD	MATR3	ATXN3	MAX	PRX	DNMT3A	TRPV4	GDAP1	PMP22	MDH2	SDHB	TMEM43	MFN2	RET	TRIM2	DKK1	EPAS1	DCTN1	LMNA	VHL	ELN	SDHC	EMD	DLST	POLA1	TMEM127	SDHA	SLC25A11	SYNE2	FH	NF1	SETBP1	MYCN	FHL1	SYNE1	KIF1B
GOBP_REGULATION_OF_TRANSPORTER_ACTIVITY	http://www.gsea-msigdb.org/gsea/msigdb/cards/GOBP_REGULATION_OF_TRANSPORTER_ACTIVITY	KCNE3	COX17	PPIF	AKAP9	CDK5	TRDN	CACNG3	GNB5	AHCYL1	CFTR	WWP2	CHRM3	PARK7	PHB2	CLIC2	JSRP1	LRRC38	CRH	CRHBP	CRHR1	CNIH3	ADRA2A	CTSS	ADRB2	KCTD7	DAPK1	DLG2	DLG3	DLG4	DMD	DNM2	DRD3	DRD4	STOM	EPHB2	PTK2B	FGF11	FGF13	FHL1	FKBP1A	FKBP1B	NLGN1	GPD1L	ARC	NEDD4L	MAPK8IP2	STAC3	CNIH2
HP_NAIL_DYSTROPHY	http://www.gsea-msigdb.org/gsea/msigdb/cards/HP_NAIL_DYSTROPHY	CD28	LAMB3	COL17A1	RNF113A	DSP	TINF2	RTEL1	KIF15	PARN	TERT	COL7A1	ITGB4	GTF2E2	PKP1	GSN	IKBKG	LAMA3	ITGA3	STAT3	DST	NFKB2	ACD	KLHL24	WNK1	CTLA4	MBTPS2	AIRE	ATP6V1B2	UBE2A	EVC2	ABCA1	JUP	NLRP1	KRT17	KRT1	TGM1	DKC1	MAP2K2	ERCC3	MAF	SREBF1	NOTCH1	MVK	PQBP1	KRAS	WNT10A	ANAPC1	ERCC2
HP_MUSCLE_HYPERTROPHY_OF_THE_LOWER_EXTREMITIES	http://www.gsea-msigdb.org/gsea/msigdb/cards/HP_MUSCLE_HYPERTROPHY_OF_THE_LOWER_EXTREMITIES	FRG1	CAV3	TTN	DAG1	TPM3	POMT2	FKRP	MYL2	ITGA7	DPM3	RASA1	MTMR14	SGCB	DMD	CAPN3	POMT1	GMPPB	KCNA1	SLC25A1	DHX16	LMNA	LAMA2	DNM2	CIDEC	SGCG	MYF6	DYSF	RYR1	BIN1	PMP22	SGCA	TPM2	LIMS2	LTBP4	SRY
GOBP_POSITIVE_REGULATION_OF_VASCULATURE_DEVELOPMENT	http://www.gsea-msigdb.org/gsea/msigdb/cards/GOBP_POSITIVE_REGULATION_OF_VASCULATURE_DEVELOPMENT	AKT3	PDCD6	RAMP2	PAK4	RAPGEF3	CHI3L1	CHRNA7	LRG1	CMA1	CCR3	TMIGD2	HSPB6	ADM	CCBE1	CTSH	CX3CR1	CYBB	CYP1B1	ECM1	ENG	EPHA1	ETS1	PTK2B	SLC39A12	FGF1	FGF2	FOXC2	SASH1	SIRT1	ABL1	GAB1	PRKD2	GATA2	GATA4	GREM1	GHSR	ANGPT2	DLL1	GRN	HIPK2	ANXA3	HGF	HIF1A	HK2	HMGB1	HMOX1	HSPB1	IL1B
HP_CRANIAL_NERVE_COMPRESSION	http://www.gsea-msigdb.org/gsea/msigdb/cards/HP_CRANIAL_NERVE_COMPRESSION	SDHD	CLCN7	VCP	CDKN1B	CDKN1A	MAX	DNMT3A	MDH2	SDHB	TCIRG1	CACNA1A	RET	COL4A1	CDKN2C	DKK1	EPAS1	VHL	SDHC	PLEKHM1	DLST	TMEM127	SDHA	CDKN2B	SLC25A11	FH	NF1	TGFB1	MEN1	PRRT2	CA2	SNX10	KIF1B
HP_ABNORMAL_MEGAKARYOCYTE_MORPHOLOGY	http://www.gsea-msigdb.org/gsea/msigdb/cards/HP_ABNORMAL_MEGAKARYOCYTE_MORPHOLOGY	GATA1	TP53	GNA14	SLC35A1	GP1BA	SF3B1	GP9	MPL	JAK2	RFWD3	RPS14	CALR	MYSM1	GP1BB	SAMD9
GOMF_POTASSIUM_CHANNEL_REGULATOR_ACTIVITY	http://www.gsea-msigdb.org/gsea/msigdb/cards/GOMF_POTASSIUM_CHANNEL_REGULATOR_ACTIVITY	KCNE3	ABCC9	AKAP9	KCNMB2	PIAS3	LRRC38	ADRB2	DRD4	ENSA	FLNA	NEDD4L	SGK3	KCNMB3	KCNMB4	KCNIP3	KCNIP2	KCNE1	KCNMB1	KCNS1	PRKCZ	AMIGO1	RASA1	WNK1	SLC5A3	WNK3	WNK2	SUMO1	YWHAE	KCNAB1	KCNAB2	CAV1	CAV3	KCNAB3
HP_CHORIORETINAL_COLOBOMA	http://www.gsea-msigdb.org/gsea/msigdb/cards/HP_CHORIORETINAL_COLOBOMA	CLDN19	BCOR	TMEM67	YAP1	SHH	MAFB	INPP5E	CHD7	DACT1	CCDC22	CHN1	CASK	ACTB	C12orf57	PORCN	PTEN	WAC	RERE	SEMA3E	TBX22	CEP290	AKT1	GDF3
GOMF_PROTEIN_SERINE_KINASE_ACTIVITY	http://www.gsea-msigdb.org/gsea/msigdb/cards/GOMF_PROTEIN_SERINE_KINASE_ACTIVITY	AKT3	HIPK3	TNK2	CDK5	PAK4	STK25	NEK6	TLK2	RIPK3	PIM2	CHEK1	MAP4K5	MAP4K1	CHEK2	IRAK3	TP53RK	STK38	LMTK3	LRRK2	CSNK1A1L	UHMK1	MYO3B	NEK7	TRPM6	STK35	CSNK1A1	CSNK1D	CSNK1E	CSNK1G2	CSNK1G3	CSNK2A1	CSNK2A2	TTBK2	HIPK4	PDIK1L	NEK10	DAPK1	DAPK3	DMPK	MARK2	NRK	AKT1	AKT2	ERN1	AAK1	LMTK2	STK38L	MAST3
GOBP_NEGATIVE_REGULATION_OF_PROTEIN_CONTAINING_COMPLEX_ASSEMBLY	http://www.gsea-msigdb.org/gsea/msigdb/cards/GOBP_NEGATIVE_REGULATION_OF_PROTEIN_CONTAINING_COMPLEX_ASSEMBLY	HDAC6	ARFGEF1	AVIL	STMN2	TRIOBP	PRRT2	PARK7	TRIM9	ADD1	ADD2	ADD3	MTPN	CLDN7	TMC8	DDX3X	DYRK1A	EIF4EBP1	EP300	EPS8	FKBP4	MAPRE1	SIRT2	DKK1	FLII	RPL13A	TFIP11	LMOD1	TRAF3IP1	GBA	DNAJC15	GSK3B	GSN	TMOD4	TMOD3	HMGB1	BIRC2	HSF1	HSPA5	IAPP	ISL1	PFN4	STMN1	SMAD6	MAP2	MEFV	OPRD1	VILL	SPTBN5
HP_NECK_FLEXOR_WEAKNESS	http://www.gsea-msigdb.org/gsea/msigdb/cards/HP_NECK_FLEXOR_WEAKNESS	MYOT	MUSK	GYG1	DMPK	TTN	COL13A1	LAMA2	TRIM32	CHRNE	CFL2	SGCG	RNASEH1	NEB	DYSF	AGRN	CNBP	DES	RAPSN	RRM2B	TPM2	ALS2	CHRNB1	LMOD3	FUS
GOBP_NEUROMUSCULAR_PROCESS_CONTROLLING_BALANCE	http://www.gsea-msigdb.org/gsea/msigdb/cards/GOBP_NEUROMUSCULAR_PROCESS_CONTROLLING_BALANCE	TPP1	CLN3	USH1G	DLG4	CLN8	ABL1	GAA	GM2A	HEXB	HMX3	APP	MYO7A	NBN	NEFL	NEUROG1	TIFAB	PAFAH1B1	POU4F1	JPH3	NLGN2	RAC3	CDH23	TNR	CNTNAP1	HERC1
GOBP_REGULATION_OF_RECEPTOR_RECYCLING	http://www.gsea-msigdb.org/gsea/msigdb/cards/GOBP_REGULATION_OF_RECEPTOR_RECYCLING	OPTN	RAMP3	BVES	TBC1D16	ECE1	EPS15	INPP5F	SCRIB	PCSK9	ANXA2	ACHE	NSF	TRAT1	CHMP5	PSEN1	SNCA	VAMP3
GOBP_NEGATIVE_REGULATION_OF_MYOBLAST_DIFFERENTIATION	http://www.gsea-msigdb.org/gsea/msigdb/cards/GOBP_NEGATIVE_REGULATION_OF_MYOBLAST_DIFFERENTIATION	SRA1	CMTM5	EID2B	PRICKLE1	DDIT3	SOSTDC1	DLL1	SOX8	ID3	IL18	CXCL10	NOTCH1	PPARD	MBNL3	TBX3	TGFB1	TNF	CXCL14
GOBP_BICARBONATE_TRANSPORT	http://www.gsea-msigdb.org/gsea/msigdb/cards/GOBP_BICARBONATE_TRANSPORT	CFTR	SLC26A1	CA5B	SLC26A8	SLC26A2	HBA1	HBA2	HBB	AQP1	SLC26A5	CA13	CYB5R4	CYB5R2	CYB5R1	SLC4A5	RHAG	SLC39A8	SLC26A6	SLC26A10	SLC4A1	SLC4A2	CA1	CA2	CA4	CA6	CA9	SLC4A11	SLC4A4	SLC4A7	SLC4A8
HP_SPINAL_CANAL_STENOSIS	http://www.gsea-msigdb.org/gsea/msigdb/cards/HP_SPINAL_CANAL_STENOSIS	PDE4D	NOG	FBN1	GABRD	FGFR3	AIP	IARS2	DYM	ADAMTS10	GPR101	TBCE	EXTL3	KIAA0586	PHF6	PRKAR1A	KCNAB2	ENPP1	AKT1	RRAS2	IDS	SKI	PHEX	RERE	IDUA	CSPP1
GOMF_FRIZZLED_BINDING	http://www.gsea-msigdb.org/gsea/msigdb/cards/GOMF_FRIZZLED_BINDING	CTHRC1	DVL1	DVL2	DVL3	BAMBI	LRP6	MYOC	NDP	WNT16	RNF43	RYK	SDCBP	SFRP1	WNT1	WNT2	WNT3	WNT6	WNT7A	WNT7B	WNT10B	WNT11	WNT2B	WNT9A	WNT10A	WNT5B	FZD1	FZD7	ZNRF3	RSPO3
HP_ABNORMALITY_OF_THE_INTERVERTEBRAL_DISK	http://www.gsea-msigdb.org/gsea/msigdb/cards/HP_ABNORMALITY_OF_THE_INTERVERTEBRAL_DISK	SLC26A2	RRM2B	SOX4	DPF2	XYLT2	ARID2	SMARCE1	HOXD13	CHST3	EXTL3	ARID1B	SMARCA4	ACP5	ANKH	HGD	OSGEP	MESP2	COL2A1	TRPV4	SHOC2	ARID1A	LTBP3	NUP133	WDR4	SMAD3	LMNA	PLCB3	SMARCD1	SMARCC2	TPRKB	TP53RK	WDR73	LFNG	PPP1CB	SMARCB1	NUP107
GOBP_POLYSACCHARIDE_CATABOLIC_PROCESS	http://www.gsea-msigdb.org/gsea/msigdb/cards/GOBP_POLYSACCHARIDE_CATABOLIC_PROCESS	AGL	G6PC	GAA	PGM2L1	AOAH	HMGB1	INS	PGM1	PHKA1	PHKA2	PHKB	PHKG1	PHKG2	PPP1CA	PPP1CB	PPP1R3D	PGM2	PYGB	PYGL	PYGM	PPP1R3B	CALM1	MGAM	RB1CC1
HP_OVOID_VERTEBRAL_BODIES	http://www.gsea-msigdb.org/gsea/msigdb/cards/HP_OVOID_VERTEBRAL_BODIES	GALNS	B3GALT6	COL2A1	FBN1	GNS	SBDS	SLC35D1	TBX15	PCYT1A	GNPTAB	POP1	SRP54	GLB1	ABCC9	LTBP3	KCNJ8	SMARCAL1	NAGLU	NPR2	ARSB	SGSH	UBE3B
HP_INCREASED_NUCHAL_TRANSLUCENCY	http://www.gsea-msigdb.org/gsea/msigdb/cards/HP_INCREASED_NUCHAL_TRANSLUCENCY	BAZ1B	CLIP2	LIMK1	ELN	TBL2	HDAC8	BUB3	ATN1	BUB1B	GTF2IRD1	TRIP13	GTF2I	FGFR3	ODC1	NIPBL	ADARB1	PIGN	RFC2	DHCR7	GPC6	CEP57	RAD21	SMC3	BUB1	VAC14
GOMF_PROTEOGLYCAN_BINDING	http://www.gsea-msigdb.org/gsea/msigdb/cards/GOMF_PROTEOGLYCAN_BINDING	GPNMB	FST	HPSE	COL2A1	COL5A1	CTSB	CTSK	CTSL	CTSS	FCN2	PLA2G2D	FGF20	CFH	TNC	ITGA2	AGRN	LPL	LRP1	NID1	AZU1	PTN	PTPRC	PTPRF	PTPRS	SDCBP	THBS1	SEMA5A	SLIT2
GOBP_PROTEIN_LIPID_COMPLEX_ASSEMBLY	http://www.gsea-msigdb.org/gsea/msigdb/cards/GOBP_PROTEIN_LIPID_COMPLEX_ASSEMBLY	ABCA7	ABCA1	ACSL3	BIN1	ZDHHC8	APOA1	APOA2	APOC1	APOC2	APOC4	ARF1	LCAT	P4HB	PLAGL2	PRKACA	PRKACB	PRKACG	APOM	SH3GL2	BMP1	SOAT1	NR1H2	SOAT2	DGAT1
GOBP_MACROPHAGE_CHEMOTAXIS	http://www.gsea-msigdb.org/gsea/msigdb/cards/GOBP_MACROPHAGE_CHEMOTAXIS	CMKLR1	CSF1R	DDT	EDN2	EDNRB	PTK2B	LGALS3	MDK	MIF	MST1	CKLF	MAPK1	MAPK3	AZU1	SLAMF8	PTK2	MTUS1	RARRES2	SAA1	CCL2	CCL3	CCL5	SFTPD	THBS1	C3AR1	C5	C5AR1	MMP28	NUP85	TNFSF18
GOBP_POSITIVE_REGULATION_OF_DENDRITE_MORPHOGENESIS	http://www.gsea-msigdb.org/gsea/msigdb/cards/GOBP_POSITIVE_REGULATION_OF_DENDRITE_MORPHOGENESIS	DNM1L	ACTR2	IL1RAPL1	DBN1	DHX36	EPHA4	RAB21	OBSL1	SS18L1	FBXW8	DBNL	ANAPC2	EEF2K	ITPKA	OPA1	PAK3	SS18L2	CDKL3	RELN	PARP6	CDKL5	TIAM1	LRP8	FBXO31	BHLHB9	CAMK2B	ANKRD27	KALRN	CUL7
GOCC_STEREOCILIUM_BUNDLE	http://www.gsea-msigdb.org/gsea/msigdb/cards/GOCC_STEREOCILIUM_BUNDLE	CIB2	TRIOBP	KPTN	ADCY6	TMC1	TMC2	LOXHD1	MYO3B	STRC	EPS8	ESPNL	RHOC	MPP1	MYO1C	MYO7A	ATP8B1	PLS1	VEZT	PVALB	BBS2	CDH23	USH2A	CALB1	CALB2	MKKS	ESPN	CDC14A	IFT20	PKHD1L1	SLC9A3R1	HOMER2	SLC4A7	FCHSD2
HP_GYNECOMASTIA	http://www.gsea-msigdb.org/gsea/msigdb/cards/HP_GYNECOMASTIA	STK11	CYP11A1	HPGD	SPRY4	DCC	GNRH1	ALMS1	DUSP6	CHD7	SH3PXD2B	SEMA3A	FGF17	LEP	CYP17A1	HSD17B3	PROKR2	POLR3A	CDH23	CUL4B	CYP19A1	SEC23B	AKT2	AXL	PIK3CA	IL17RD	SMCHD1	AKT1	SLC29A3	KISS1R	PSMB8	LAS1L	SRY	RBM28	DHX37	TAC3	ITGA3	CYP21A2	ZBTB20	SDHC	NR0B1	TACR3	WT1	SLCO2A1	HS6ST1	SRA1	PTEN	AIP	SOX10
HP_ABNORMALITY_OF_THE_TESTIS_SIZE	http://www.gsea-msigdb.org/gsea/msigdb/cards/HP_ABNORMALITY_OF_THE_TESTIS_SIZE	CYP11A1	GLI3	PQBP1	PROP1	POLA1	MED12	NANOS1	AGA	GNRH1	ATRX	MAP3K7	ZMYND15	ALMS1	DUSP6	BRCA1	FGF17	PHF8	XPC	DDB2	PROKR2	THOC2	ARX	AXL	IL17RD	MAGEL2	FANCB	TBC1D20	GNAS	RPL10	SNRPN	SLC29A3	HSPG2	FANCM	PTEN	MECP2	NDN	XRCC2	WT1	LHX4	RBMX	FAM111A	SYCP3	GATA4	HESX1	SIM1	RAD51C	UPF3B	CYB5A
GOBP_CYTOPLASMIC_PATTERN_RECOGNITION_RECEPTOR_SIGNALING_PATHWAY_IN_RESPONSE_TO_VIRUS	http://www.gsea-msigdb.org/gsea/msigdb/cards/GOBP_CYTOPLASMIC_PATTERN_RECOGNITION_RECEPTOR_SIGNALING_PATHWAY_IN_RESPONSE_TO_VIRUS	PHB2	PUM2	DDX58	ANKRD17	LSM14A	BIRC2	BIRC3	IRF3	IRF7	PHB	RNF125	NPLOC4	SEC14L1	IFIH1	C1QBP	TSPAN6	CLPB	RNF135	ZCCHC3	RIOK3	PUM1	USP15
GOBP_POLARIZED_EPITHELIAL_CELL_DIFFERENTIATION	http://www.gsea-msigdb.org/gsea/msigdb/cards/GOBP_POLARIZED_EPITHELIAL_CELL_DIFFERENTIATION	RAB10	FOXF1	SCRIB	SH3BP1	LAMA1	RHOA	MSN	MYO9A	AHI1	ZDHHC7	AJAP1	PTK7	TCF15	IFT20	SLC9A3R1	CDC42
GOBP_PROCESS_UTILIZING_AUTOPHAGIC_MECHANISM	http://www.gsea-msigdb.org/gsea/msigdb/cards/GOBP_PROCESS_UTILIZING_AUTOPHAGIC_MECHANISM	HDAC6	BCL2L11	DNM1L	HUWE1	OPTN	RNF41	CDK5	TRIM13	CALCOCO2	STAM2	ZMPSTE24	STUB1	RGS19	TCIRG1	RRAGB	TRIM22	NOD1	TOMM40	HAX1	TRIM38	ATG7	TM9SF1	SPTLC1	CAMKK2	RRAGA	TLK2	PIM2	MID2	CDC37	WDR45	WDR6	SNF8	VPS26B	PARK7	PHB2	GABARAP	GABARAPL2	OSBPL7	ATG4A	RNF166	TRIM6	CLN3	LRRK2	CLTC	WDR81	PLK3	LIX1L	CHMP4B
GOBP_RESPONSE_TO_NERVE_GROWTH_FACTOR	http://www.gsea-msigdb.org/gsea/msigdb/cards/GOBP_RESPONSE_TO_NERVE_GROWTH_FACTOR	ARPC3	CIB1	EHD1	RAB35	STMN2	CORO1A	CREB1	CRK	DYNC1LI2	E2F1	EEF2	AKT1	KIF1B	RAPGEF1	EEF2K	HSPA5	APP	ARF6	MAPT	NTF3	NTRK1	NTRK2	NTRK3	PDPK1	PTEN	KIDINS220	PTN	RAP1A	RPL8	BDNF	SORT1	SH3GL2	TMEM108	UBE3A	CALCA	CBL	USP8	CDC5L
GOBP_AXONEMAL_DYNEIN_COMPLEX_ASSEMBLY	http://www.gsea-msigdb.org/gsea/msigdb/cards/GOBP_AXONEMAL_DYNEIN_COMPLEX_ASSEMBLY	CCDC63	DNAH5	DNAH8	LRRC6	DNAH1	DNAI1	TEKT2	ZMYND10	TTC12	CCDC40	DNAH7	DNAI2	SPAG1	TTC25	DNAL1	CCDC65	DNAH17
HP_CHRONIC_MUCOCUTANEOUS_CANDIDIASIS	http://www.gsea-msigdb.org/gsea/msigdb/cards/HP_CHRONIC_MUCOCUTANEOUS_CANDIDIASIS	ZAP70	JAK3	CIITA	STAT1	PGM3	RFXAP	PIK3CD	TFRC	SP110	CD3D	CLEC7A	AIRE	IL2RG	MVK	CD247	AP3B1	RFX5	WDR1	RFXANK	ZNF341	SREBF1	CARD9	CD3E	STAT3	IL2RA	DCLRE1C
HP_EMG_ABNORMALITY	http://www.gsea-msigdb.org/gsea/msigdb/cards/HP_EMG_ABNORMALITY	VCP	RRM2B	DMD	DPAGT1	PSEN2	TMEM43	SMCHD1	MFN2	ALG2	LDB3	TRIM32	MTMR14	MAFB	SIX3	POLG	ACTN2	TPM3	MYH7	RAF1	CHRNB1	TNPO3	PRPS1	TIA1	COL12A1	ARSA	COL13A1	DISP1	COL6A3	SPG7	KCNA1	NEB	FXR1	POMT1	MYF6	AGRN	SDHA	RYR1	FHL1	CYP27A1	NODAL	NEFH	VPS13A	FRG1	GMPPB	COL6A2	MSTO1	FBXO38	ASAH1
GOBP_RESPONSE_TO_DOPAMINE	http://www.gsea-msigdb.org/gsea/msigdb/cards/GOBP_RESPONSE_TO_DOPAMINE	PRMT5	GNB5	ADCY6	CHRM3	LRRK2	OR10J5	HTR3C	DNM2	DRD3	DRD4	DRD5	HTR3D	FLNA	NCSTN	ALK	ABL1	GABPA	SIN3A	OR10H3	GNA11	GNA15	GNAI3	GNAL	GNAO1	GNAS	GNB1	GSK3A	GSK3B	HDAC2	HRH1	HRH2	HTR1A	HTR1D	HTR1E	HTR2A	HTR2C	HTR3A	HTR6	HTR7	OR5T3	OR11H4	ARRB2	SULT1A4	ATF4	PALM	GNG2	VPS35	MAPK1
HP_FRAGILE_SKIN	http://www.gsea-msigdb.org/gsea/msigdb/cards/HP_FRAGILE_SKIN	COL7A1	ITGA6	UROD	B3GALT6	COL17A1	ITGB4	MMP1	EXPH5	LAMA3	LAMB3	PKP1	COL1A1	COL1A2	DSP	C1S	JUP	PDGFRB	COL5A1	ITGA3	PLOD1	PRKACA
HP_HYPOREFLEXIA_OF_LOWER_LIMBS	http://www.gsea-msigdb.org/gsea/msigdb/cards/HP_HYPOREFLEXIA_OF_LOWER_LIMBS	HSPB3	STIM1	ATP6AP2	DYSF	MAG	LDB3	IFRD1	MYH7	HSPB1	FBLN5	LMNA	HADHA	HADHB	FASTKD2	DYNC1H1	PRKCG	DES	GAN	KLC2	MYOT	FBXO38
GOMF_MODIFIED_AMINO_ACID_TRANSMEMBRANE_TRANSPORTER_ACTIVITY	http://www.gsea-msigdb.org/gsea/msigdb/cards/GOMF_MODIFIED_AMINO_ACID_TRANSMEMBRANE_TRANSPORTER_ACTIVITY	ABCC5	SLC19A2	SLC7A9	CTNS	SLC16A12	ABCC1	SLC6A20	SLC13A3	SLC1A4	SLC3A1	SLC6A8	SLC6A13	SLC19A1	SLC22A4	SLC22A5	SLC22A16	SLC5A6
GOBP_REGULATION_OF_CATION_CHANNEL_ACTIVITY	http://www.gsea-msigdb.org/gsea/msigdb/cards/GOBP_REGULATION_OF_CATION_CHANNEL_ACTIVITY	KCNE3	CDK5	TRDN	CACNG3	GNB5	CLIC2	JSRP1	LRRC38	CRH	CRHBP	CRHR1	CNIH3	CTSS	ADRB2	DAPK1	DLG2	DLG3	DLG4	DMD	DRD3	DRD4	STOM	EPHB2	PTK2B	FGF11	FGF13	FKBP1A	FKBP1B	NLGN1	ARC	MAPK8IP2	STAC3	CNIH2	CACNG5	CACNG4	KCNRG	GPR35	ANK3	GRIA2	GRIA3	GRIN1	GRIN2A	GRIN2B	GSTM2	UBQLN1	KCNIP2	EHD3	STAC2
GOBP_REGULATION_OF_VASOCONSTRICTION	http://www.gsea-msigdb.org/gsea/msigdb/cards/GOBP_REGULATION_OF_VASOCONSTRICTION	KCNMB2	CHRM3	ADM	ADRA1D	ADRA1B	ADRA1A	ADRA2A	ADRA2B	ADRA2C	ECE1	EDN1	EDN2	EGFR	AKT1	F2R	FGA	FGB	GJA5	KCNMB4	HRH1	HRH2	HTR1A	HTR2A	ICAM1	ZDHHC21	LEP	ATP2B1	OXTR	P2RX1	TRPM4	AVP	AVPR1A	PTAFR	ACE2	BDKRB2	BMPR2	SNTA1	TBXA2R	DOCK5	CAV1	APLN	PER2	CD38
HP_AMBIGUOUS_GENITALIA	http://www.gsea-msigdb.org/gsea/msigdb/cards/HP_AMBIGUOUS_GENITALIA	WDR35	VANGL1	CYP11A1	ZIC2	SHH	HCCS	GLI3	BUB1B	CYP19A1	DHX37	SRY	MKS1	GATA4	FZD2	SIX3	CYP17A1	DYNC2H1	RPGRIP1	HSD17B3	POR	ARX	CEP55	CYB5A	BUB1	RIPK4	WT1	NR3C1	TNXB	BUB3	DISP1	ATRX	TBC1D24	COX7B	TBX15	TOE1	TWIST2	TSPYL1	DHCR7	NDUFB11	DLL1	SRD5A2	IRF6	NODAL	TRAIP	CEP57	NR0B1	PHGDH	TMEM107
HP_MYOPATHIC_FACIES	http://www.gsea-msigdb.org/gsea/msigdb/cards/HP_MYOPATHIC_FACIES	BCL11B	SPTBN4	PIK3CD	DMXL2	GMPPB	LRP12	GFM2	SLC6A8	SGCB	STAC3	RYR1	DPM2	VAMP1	MYH7	MYL1	TPM3	HOXB1	SLC6A9	LAMA2	PURA	TPM2	MSTO1	NEB	EBF3	TAZ
GOBP_NEGATIVE_REGULATION_OF_AUTOPHAGY	http://www.gsea-msigdb.org/gsea/msigdb/cards/GOBP_NEGATIVE_REGULATION_OF_AUTOPHAGY	RNF41	ATG7	RRAGA	TLK2	WDR6	LRRK2	CHMP4B	ADRA1A	DAP	EIF4G1	EIF4G2	AKT1	FOXK1	SIRT2	SMG1	SCFD1	TAB3	POLDIP2	PTPN22	GATA4	NUPR1	GOLGA2	CHMP4A	HGF	HMOX1	NRBP2	IL10	IL10RA	FOXK2	KIF25	LEP	LEPR	MCL1	MTM1	NPC1	PIK3CA	TREM2	RASIP1	TMEM39B	TMEM39A	MTMR8	UBQLN4	TBC1D14	USP36	BCL2	RNF5	PINK1	MTMR9
HP_DIFFUSE_WHITE_MATTER_ABNORMALITIES	http://www.gsea-msigdb.org/gsea/msigdb/cards/HP_DIFFUSE_WHITE_MATTER_ABNORMALITIES	GNAO1	PLP1	ARX	FKRP	SURF1	SCN1B	STXBP1	HTRA1	NEUROD2	NDUFS2	SLC25A22	HERC1	VPS11	HEPACAM	POMGNT1	NDUFB8	PLEKHG2	KCNA1	GRIN1	POMT2	DMXL2	POMT1	CASK	CDKL5	TRIM8	PIGQ	PNKP	SCO2	GMPPB
GOCC_GOLGI_LUMEN	http://www.gsea-msigdb.org/gsea/msigdb/cards/GOCC_GOLGI_LUMEN	ABCC5	MUC12	GPC6	CGA	MUC15	CSPG4	DAG1	DCN	DEFA1	DEFA3	DEFA4	DEFB1	AGRP	MUC20	F7	F9	GPC2	GPC4	GPC5	FMOD	PPIL2	GAS6	GPC3	GPC1	HSPG2	APP	INS	AGRN	LALBA	LRPAP1	DEFB103A	MMP11	MMP14	MUC1	MUC2	MUC4	MUC5AC	MUC6	OMD	FURIN	PCSK6	PODXL2	SDF4	PCSK5	PDGFA	PDGFB	PRELP	PROC
GOBP_REGULATION_OF_SUBSTRATE_ADHESION_DEPENDENT_CELL_SPREADING	http://www.gsea-msigdb.org/gsea/msigdb/cards/GOBP_REGULATION_OF_SUBSTRATE_ADHESION_DEPENDENT_CELL_SPREADING	ARPC2	CIB1	OLFM4	PDPN	POSTN	TRIOBP	CRK	CRKL	DNM2	DOCK1	EFNA5	UNC13D	FBLN1	FGA	FGB	FLNA	CORO1C	ABL1	GBP1	APOA1	ILK	LIMS1	TACSTD2	MDK	MYOC	NEDD9	P4HB	LIMS2	RCC2	PTK2	PREX1	RAC1	RAC3	RREB1	S100A10	TESK1	C1QBP	DOCK5	ACTN4	CALR	SPRY4	NRP1	ARHGEF7	MYADM	ITGB1BP1	CDC42
GOMF_CYTOSKELETAL_ANCHOR_ACTIVITY	http://www.gsea-msigdb.org/gsea/msigdb/cards/GOMF_CYTOSKELETAL_ANCHOR_ACTIVITY	ABI2	BAIAP2	GAS2L1	EPB41L3	BICD2	OBSL1	GAS2L2	GAS2L3	ANK1	ANK3	JUP	INSC	MAP1A	NCK1	BIN3	SPTBN4	BICD1	SDCBP	NCK2	SORBS2
HP_OLIGOMENORRHEA	http://www.gsea-msigdb.org/gsea/msigdb/cards/HP_OLIGOMENORRHEA	GNAS	NR3C1	FOS	PPARG	USP8	AKT2	CAV1	FANCM	CIDEC	MSH5	LARS2	H6PD	PRLR	AIP	MAGEL2	BSCL2	HERC2	MKRN3	ERCC6	PHKG2	AGPAT2	NDN	PHKA2	STUB1	SNRPN	GALT	LIPE
GOBP_PALLIUM_DEVELOPMENT	http://www.gsea-msigdb.org/gsea/msigdb/cards/GOBP_PALLIUM_DEVELOPMENT	CDH2	CDK5	CDK6	TACC3	IGF2BP1	EFHC1	CRK	CRKL	CSNK2A2	ARX	DLX1	DLX2	EMX2	EZH1	EZH2	PHACTR1	FGF13	XRN2	BTBD3	FLNA	SYNE2	PLCB1	SRGAP2	ALK	CNTNAP2	GART	LHX6	DISC1	GLI3	GSK3B	ANXA3	HDAC1	HIF1A	HTR6	KCNA1	KIF5B	LRP1	LRP6	MAS1	ASCL1	ATIC	NEFL	NF1	NF2	NME1	NTRK2	ATP2B4	PAFAH1B1
HP_ABNORMALITY_OF_THE_PERIPHERAL_NERVOUS_SYSTEM	http://www.gsea-msigdb.org/gsea/msigdb/cards/HP_ABNORMALITY_OF_THE_PERIPHERAL_NERVOUS_SYSTEM	KIT	NODAL	PIGW	VPS13C	GDNF	TCF4	TRDN	SCN9A	ARMC9	UCHL1	SF3B4	TTR	KCNQ1	BRCA1	PIGV	SNTA1	TXN2	CYP11B2	DISP1	VPS35	PIGN	DNAJC13	SIM1	PHOX2B	SCN3A	CYB561	MAPT	RAD21	TGIF1	SIX3	INPP5E	ACTG2	GLUD2	SOX10	FANCB	B2M	B3GALT6	PINK1	HEXB	SEC24C	KRAS	BDNF	ATXN2	DHCR7	SETBP1	GSN	FANCM	COL1A1
GOBP_PRIMARY_ALCOHOL_METABOLIC_PROCESS	http://www.gsea-msigdb.org/gsea/msigdb/cards/GOBP_PRIMARY_ALCOHOL_METABOLIC_PROCESS	DHRS9	AKR1A1	AKR1C4	CHKA	RDH13	PARK7	CLCN2	ADH1B	ADH4	ADH5	ADH6	RDH12	PLB1	CYP1A1	CYP1A2	CYP1B1	CYP2C8	CYP2D6	RDH10	CYP3A5	CYP11A1	CYP11B2	DGKQ	ALDH1A1	ALDH2	ALDH1B1	ALDH3B1	ALDH3A2	AKR1B1	DKK3	SULT1B1	GPD2	GDPD1	IGF1	LIPE	SULT1A4	RDH8	RDH11	HAO1	PECR	ACSS2	PNPLA2	RDH14	RDH5	REST	BMP2	BMP5	BMP6
HP_ABNORMAL_CIRCULATING_ANDROGEN_LEVEL	http://www.gsea-msigdb.org/gsea/msigdb/cards/HP_ABNORMAL_CIRCULATING_ANDROGEN_LEVEL	WT1	TRAF7	CYP11A1	DMPK	TERT	SPRY4	POLA1	HS6ST1	GNRH1	NF2	SMARCE1	PDGFB	ALMS1	DUSP6	GATA4	LEP	CYP17A1	POLR3A	DHX37	INSR	CYB5A	GNAS	NR3C1	AKT1	KISS1R	SLC39A4	CHD7	SRY	DMXL2	PROKR2	POR	BAP1	DHH	TAC3	RBM28	LEPR	FGF17	PIK3CA	NFKB2	PROK2	NR0B1	TP53	MAP3K1	SMARCB1	TACR3	KISS1	NR2F2	WWOX
HP_DISTAL_UPPER_LIMB_AMYOTROPHY	http://www.gsea-msigdb.org/gsea/msigdb/cards/HP_DISTAL_UPPER_LIMB_AMYOTROPHY	MATR3	REEP1	GDAP1	RYR1	FXN	SLC39A13	TRPV4	ALS2	NGLY1	CAV3	LDB3	BSCL2	SQSTM1	VCP	KLHL9	PLOD3	PDK3	DCTN1	DYSF	GJB1	HINT1	TIA1
GOBP_NAD_BIOSYNTHETIC_PROCESS	http://www.gsea-msigdb.org/gsea/msigdb/cards/GOBP_NAD_BIOSYNTHETIC_PROCESS	AFMID	ACMSD	SLC5A8	NMNAT2	QPRT	HAAO	NMNAT3	NNMT	PARP16	NADSYN1	PTGS2	NMNAT1	PARP9	PARP10	KMO	KYNU	SLC22A13
HP_URETERAL_DUPLICATION	http://www.gsea-msigdb.org/gsea/msigdb/cards/HP_URETERAL_DUPLICATION	TMEM107	VANGL1	PIGN	ZMPSTE24	PBX1	SPINT2	LMNA	COL18A1	KCTD1	PSMD12	NSD1	TMEM67	RPGRIP1	CEP290	FIBP	MKS1	CPT2	CSPP1	AXIN1	PORCN	GPC4	CEP55	GPC3
GOMF_CATION_CHANNEL_ACTIVITY	http://www.gsea-msigdb.org/gsea/msigdb/cards/GOMF_CATION_CHANNEL_ACTIVITY	KCNE3	HCN4	ABCC9	KCNK7	CDK5	KCNMB2	CACNG3	CHRNA2	CHRNA3	CHRNA4	CHRNA5	CHRNA7	CHRNB1	CHRNB3	CHRNE	CHRNG	GRIN3B	CATSPER1	CATSPER2	TMC1	TMC2	SLC24A4	CNGB1	CNGA2	CNGA3	CNGA4	LRRC38	CNR1	KCNH8	OTOP1	TMEM37	TRPM6	TRPV3	PKD1L1	HTR3C	HTR3D	PTK2B	TPCN2	FKBP1B	RASA3	P2RX2	KCNH4	KCNH3	PANX1	MCOLN2	SLC24A2	KCNG2	PKD2L2
GOBP_REGULATION_OF_G_PROTEIN_COUPLED_RECEPTOR_SIGNALING_PATHWAY	http://www.gsea-msigdb.org/gsea/msigdb/cards/GOBP_REGULATION_OF_G_PROTEIN_COUPLED_RECEPTOR_SIGNALING_PATHWAY	ADA	RAMP2	RAMP1	RAMP3	PRMT5	RGS14	USP20	METAP2	CHGA	MGLL	RNF157	RASGRP4	ADCYAP1	CNGB1	ADM	CRY1	ADRB2	DGKQ	DNM2	DRD3	EDN1	FRMPD1	USP33	METAP1	PLCB1	MGRN1	FNTA	FNTB	SLC39A14	AIPL1	GAS2L2	GNAI2	GNAT1	GNG4	GNG7	GPR27	GRK4	GRK5	GRK6	GIT1	GSK3A	GTF2H2	GUCA1A	GUCA1B	GUCY2F	UBQLN2	GUCY2D	STMN1
GOBP_SKELETAL_MUSCLE_CELL_DIFFERENTIATION	http://www.gsea-msigdb.org/gsea/msigdb/cards/GOBP_SKELETAL_MUSCLE_CELL_DIFFERENTIATION	HMG20B	DDX17	ZNF689	DDX5	EEF2	EGR1	EGR2	EMD	EPHB1	LEMD2	FOS	MAFF	NUPR1	GPC1	BCL9L	SOX8	HLF	ANKRD33	ARNTL	MEF2C	MEF2D	MYF5	MYF6	MYOD1	MYOG	ATF3	NOTCH1	ASB2	SIX4	CYP26B1	NLN	RB1	HIVEP3	BCL9	DMRTA2	KLF5	BTG2	MEGF10	MYLK2	SAP30	PHOX2B	COPS2	GTF3C5	MYOCD	NR1D2
GOBP_POSITIVE_REGULATION_OF_HISTONE_DEACETYLATION	http://www.gsea-msigdb.org/gsea/msigdb/cards/GOBP_POSITIVE_REGULATION_OF_HISTONE_DEACETYLATION	AKAP8	LRRK2	JDP2	CTBP1	C6orf89	NIPBL	PRKD2	AKAP8L	ING2	ZBTB7B	BCL6	PINK1	SREBF1	TP53	VEGFA
GOBP_POSITIVE_REGULATION_OF_BLOOD_PRESSURE	http://www.gsea-msigdb.org/gsea/msigdb/cards/GOBP_POSITIVE_REGULATION_OF_BLOOD_PRESSURE	CNR1	ADH5	ADORA1	ADRA1D	ADRA1B	ADRA1A	ADRA2B	CYP11B2	DRD5	GLP1R	HSD11B2	ID2	OXTR	F11R	PDE4D	AVP	AVPR1A	CAMK2N1	RARRES2	TAC3	TACR3	TBXA2R	NR2F2	TPM1	OR51E2	NPFF
GOBP_REGULATION_OF_POSITIVE_CHEMOTAXIS	http://www.gsea-msigdb.org/gsea/msigdb/cards/GOBP_REGULATION_OF_POSITIVE_CHEMOTAXIS	CCR4	AGER	F2RL1	F7	ANGPT2	IL16	ITGA2	KDR	SMAD3	NTF3	NTRK3	AZU1	CXCL12	VEGFA	VEGFB
GOBP_PINOCYTOSIS	http://www.gsea-msigdb.org/gsea/msigdb/cards/GOBP_PINOCYTOSIS	NR1H3	CLN3	DNM2	DOCK2	AHSG	SNX5	PYCARD	EHD4	ANKFY1	PPT1	AXL	NR1H2	MAPKAPK3	CAV1	MAPKAPK2	CDC42
GOBP_VACUOLAR_ACIDIFICATION	http://www.gsea-msigdb.org/gsea/msigdb/cards/GOBP_VACUOLAR_ACIDIFICATION	ATP6AP2	TCIRG1	CLN3	CLN5	DMXL1	DMXL2	ATP6V0A2	ATP6V0D2	TMEM9	CLIC4	GRN	ATP6V1H	ATP6V0A1	CLN6	PPT1	SLC11A1	ATP6V0E1	ATP6V0D1
HP_PREAURICULAR_SKIN_TAG	http://www.gsea-msigdb.org/gsea/msigdb/cards/HP_PREAURICULAR_SKIN_TAG	LRP5	SIX5	UBE3B	BCOR	SNRPN	PLCB4	GPC3	MAFB	GPC4	POLR1C	PRMT7	SF3B4	CTBP1	ODC1	CHD7	DACT1	FGFRL1	TXNL4A	TCOF1	LETM1	EXT2	CCDC22	ARID1B	CHN1	FLNB	ALX3	ANKRD11	CPLX1	EFTUD2	GNAI3	TASP1	PIGS	VPS13B	EDN1	POLR1D	SEMA3E	STAG2	KIF7	SEMA5A
GOBP_REGULATION_OF_TRANSPOSITION	http://www.gsea-msigdb.org/gsea/msigdb/cards/GOBP_REGULATION_OF_TRANSPOSITION	TDRD9	APOBEC3D	PIWIL4	APOBEC3A	APOBEC3F	UBR2	MORC1	APOBEC3C	MOV10	SIRT7	APOBEC3G	ZNF91	ZNF93	SPOCD1	PIWIL1	APOBEC3B
GOBP_NEURON_CELLULAR_HOMEOSTASIS	http://www.gsea-msigdb.org/gsea/msigdb/cards/GOBP_NEURON_CELLULAR_HOMEOSTASIS	CDK5	SCGN	CLCN3	CNR1	ADORA1	DCTN1	HAAO	CHMP2B	DNAJB2	IL6	MAP1A	NELL2	ATP2B1	ATP2B3	P2RX1	P2RY1	PRKAA1	TAOK1	SLC6A2	SLC8A2	TYRO3	CALB1	CALB2
GOCC_TERTIARY_GRANULE_LUMEN	http://www.gsea-msigdb.org/gsea/msigdb/cards/GOCC_TERTIARY_GRANULE_LUMEN	CRISP3	OLFM4	LRG1	CANT1	OSCAR	CNN2	CST3	CSTB	CTSD	CTSH	CTSS	ALDOA	ALDOC	CYFIP1	FOLR3	FTH1	QPCT	METTL7A	ARMC8	DBNL	CXCL1	HBB	HP	IDH1	ILF2	LTA4H	LTF	LYZ	ASAH1	MMP8	MMP9	ORM1	GOLGA7	YPEL5	PGM1	PPBP	PRSS3	B2M	NIT2	PTPN6	PTX3	SPTAN1	TCN1	TIMP2	TNFAIP6	CAMP	GGH	PGLYRP1
GOBP_NEURON_PROJECTION_EXTENSION	http://www.gsea-msigdb.org/gsea/msigdb/cards/GOBP_NEURON_PROJECTION_EXTENSION	CDK5	SEMA3A	OLFM1	SLC9A6	SEMA6C	SEMA6B	SEMA4F	SEMA4D	SEMA4B	SEMA3C	POSTN	RNF157	ZFYVE27	CTNNB1	TTL	CPNE9	DBN1	DNM2	DPYSL2	DSCAM	DVL1	MEGF8	EIF4G2	CTTN	C9orf72	ALCAM	RUFY3	RAB21	UNC13A	CYFIP1	NEDD4L	MACF1	ABL1	SIN3A	AUTS2	GDI1	DISC1	GOLGA4	DBNL	GSK3B	ANAPC2	HSP90AA1	HSP90AB1	ITGA4	L1CAM	LAMB2	ARHGAP4	LIMK1
GOBP_OVARIAN_FOLLICLE_DEVELOPMENT	http://www.gsea-msigdb.org/gsea/msigdb/cards/GOBP_OVARIAN_FOLLICLE_DEVELOPMENT	CEBPB	DMC1	ADCYAP1	CTNNA1	EREG	ESR1	FANCG	FOXC1	SPO11	GNRH1	ANG	ICAM1	GPR149	INHBB	KIT	ARRB1	SMAD4	ARRB2	MMP14	MMP19	MSH4	ATM	PHB	PTX3	BAX	BCL2	SOD1	SRC	TAF4	UBE3A	VEGFA	VGF	ZFX	ZP3	HYAL3	IMMP2L	EIF2B4	EIF2B2	EIF2B5	PCYT1B
HP_ABNORMAL_TONGUE_PHYSIOLOGY	http://www.gsea-msigdb.org/gsea/msigdb/cards/HP_ABNORMAL_TONGUE_PHYSIOLOGY	PLCB4	SLC39A4	ALS2	TSPYL1	AIFM1	WNK1	FXR1	SMN1	EDN1	CACNA1A	GNAI3	ASAH1	OPTN	SMN2	EXOSC3	ATP13A2	PRRT2	KCNK9	TBCD	NTRK1	AGTPBP1	VCP	SH3TC2	GAA	SCN9A	FRAS1
GOBP_VESICLE_MEDIATED_TRANSPORT_TO_THE_PLASMA_MEMBRANE	http://www.gsea-msigdb.org/gsea/msigdb/cards/GOBP_VESICLE_MEDIATED_TRANSPORT_TO_THE_PLASMA_MEMBRANE	OPTN	ARFRP1	LYPLA1	ARFGEF2	VAMP5	CPLX1	RAB10	RAB31	OSBPL5	CLN3	CSK	EXOC8	COMMD1	DNM2	ACSL3	CLSTN1	GGA2	GGA3	VPS39	MACF1	SCRIB	RAB26	GGA1	GOLGA4	ANK3	CCDC22	STXBP6	KRT18	LLGL1	ARL3	RAB8A	NSF	GOLGA7	ZDHHC2	VPS29	EXOC6	GOLPH3L	VPS35	EXOC1	EXOC2	GRIPAP1	GOPC	ANKRD50	BBS1	BBS2	EXOC4	RSC1A1	KIF13A
GOBP_GLYCOSYL_COMPOUND_CATABOLIC_PROCESS	http://www.gsea-msigdb.org/gsea/msigdb/cards/GOBP_GLYCOSYL_COMPOUND_CATABOLIC_PROCESS	ADA	APOBEC2	APOBEC3D	ADAL	DPYD	AHCY	APOBEC3A	APOBEC3F	ENPP4	FUCA1	FUCA2	GBA	GLA	APOBEC3C	GUSB	NT5C	HPRT1	NAGA	NT5E	DERA	UPB1	ABHD10	NT5M	GBA2	APOBEC3G	UPP1	NUDT18	CDADC1	APOBEC3B	ENTPD4	CDA
HP_POLYCYSTIC_KIDNEY_DYSPLASIA	http://www.gsea-msigdb.org/gsea/msigdb/cards/HP_POLYCYSTIC_KIDNEY_DYSPLASIA	ETFA	PKHD1	ALG9	PEX5	TRIP11	CPT2	NEK1	GP1BB	MKS1	SHANK3	PEX12	COMT	DYNC2H1	TSC1	TSC2	ANKS6	DZIP1L	SKIV2L	GANAB	NPHP3	ETFDH	SEC24C	ETFB	RREB1	PKD1	PKD2	WDR35	TMEM107	HIRA	JMJD1C	CDC73	OFD1	GATA3	MKKS
GOMF_LIGASE_ACTIVITY_FORMING_CARBON_NITROGEN_BONDS	http://www.gsea-msigdb.org/gsea/msigdb/cards/GOMF_LIGASE_ACTIVITY_FORMING_CARBON_NITROGEN_BONDS	MTHFS	PAICS	CPS1	TTL	TTLL11	TTLL9	TTLL5	FPGS	TTLL1	MTHFD1L	TTLL3	GART	GCLC	GCLM	GLUL	GSS	HLCS	ASNS	MTHFD1	PFAS	ASNSD1	NADSYN1	QRSL1	CTPS2	MCCC1	CAD	PPCS	TTLL7	GMPS	TTLL4
GOBP_POSITIVE_REGULATION_OF_EPITHELIAL_CELL_MIGRATION	http://www.gsea-msigdb.org/gsea/msigdb/cards/GOBP_POSITIVE_REGULATION_OF_EPITHELIAL_CELL_MIGRATION	AKT3	HDAC6	PDCD6	CIB1	MAPRE2	NUS1	CCR6	AAMP	CCBE1	CTSH	DOCK1	HBEGF	EDN1	EGF	AKT1	ETS1	PTK2B	FGF1	FGF2	FOXC2	CLASP2	FLT4	SASH1	CLASP1	SIRT1	CAPN7	ALOX12	ABL1	PRKD2	GATA2	GATA3	FOXP1	GPI	ANGPT1	GRN	ANXA1	ANXA3	HIF1A	HMGB1	HMOX1	HSPB1	IFNG	INSL3	ITGA2	ITGA3	ITGB3	KDR	ARF6
GOBP_POSITIVE_REGULATION_OF_CALCIUM_ION_TRANSPORT	http://www.gsea-msigdb.org/gsea/msigdb/cards/GOBP_POSITIVE_REGULATION_OF_CALCIUM_ION_TRANSPORT	KCNE3	CDK5	RAMP3	TRDN	LILRA2	CCR1	CRH	TRPV3	F2R	P2RX2	STAC3	ABL1	G6PD	GCG	FFAR1	GRIN1	GSTM2	HCRT	EHD3	HSPA2	STAC2	LILRA5	CXCL10	LGALS3	ARRB2	CXCL9	MYLK	ATP1B1	ATP2A1	ATP2B1	NTSR1	P2RX3	P2RX4	P2RX5	P2RX7	P2RY6	TRPV2	PDGFB	PDGFRB	PDPK1	PKD2	PLCG1	PLCG2	PLP1	SPHK2	JPH2	STIM2	BAK1
GOMF_VOLTAGE_GATED_CALCIUM_CHANNEL_ACTIVITY	http://www.gsea-msigdb.org/gsea/msigdb/cards/GOMF_VOLTAGE_GATED_CALCIUM_CHANNEL_ACTIVITY	CDK5	CACNG3	CATSPER1	TMC1	TMC2	CNR1	TPCN2	CACNG5	CACNG4	ITGAV	OPRM1	PKD2	TPCN1	CACNA2D3	CACHD1	CACNG8	CACNG6	RYR1	CACNA1A	CACNA1B	CACNA1D	CACNA1E	CACNB3	CACNG1	CACNA1I	CACNA1H	CACNA2D2	CACNA2D4
GOBP_REGULATION_OF_CLATHRIN_DEPENDENT_ENDOCYTOSIS	http://www.gsea-msigdb.org/gsea/msigdb/cards/GOBP_REGULATION_OF_CLATHRIN_DEPENDENT_ENDOCYTOSIS	TNK2	NEU3	DAB2	DNM2	AAK1	SYT11	UBQLN2	PIK3CB	BMP2K	SCYL2	SMAP1	SH3GL2	SH3GL3	DGKD	WASL	HIP1R	UNC119	DNAJC6
HP_ABNORMALITY_OF_THE_COMMON_COAGULATION_PATHWAY	http://www.gsea-msigdb.org/gsea/msigdb/cards/HP_ABNORMALITY_OF_THE_COMMON_COAGULATION_PATHWAY	CFH	SLC7A7	LYST	NPM1	CD46	ZBTB16	UNC13D	MAP2K1	RARA	SPTB	GGCX	NGLY1	STAT5B	SPTA1	EPB42	ANK1	STAT3	FGA	PTPN11	NUMA1	LMAN1	BRAF	F13A1	PRF1	F5	PRKAR1A	FIP1L1	VKORC1	CFI	GNA14	MCFD2	PML	FGB	AHCY	SLC4A1	STX11	BCOR	SERPINE1	TBL1XR1	HAVCR2	IRF2BP2
HP_ABNORMALITY_OF_CARPAL_BONE_OSSIFICATION	http://www.gsea-msigdb.org/gsea/msigdb/cards/HP_ABNORMALITY_OF_CARPAL_BONE_OSSIFICATION	B3GALT6	ENPP1	CANT1	EBP	GPC3	SLC35D1	BGN	XYLT1	GPC4	TRIP11	MBTPS1	ABCC6	PIGV	CHST3	SLC10A7	EXTL3	KIF22	COL2A1	FLNB	TRPV4
HP_CORTICAL_DYSPLASIA	http://www.gsea-msigdb.org/gsea/msigdb/cards/HP_CORTICAL_DYSPLASIA	DCPS	NSUN2	IQSEC1	TSC1	SLC45A1	TUBB2B	TUBB3	CC2D1A	ST3GAL3	SLC35A2	C12orf4	COL4A1	NUP133	TUBB	CLIP1	HCN1	TSC2	HNMT	ASNS	CUL4B	DLL1	RSRC1	NEDD4L	NDST1	ASPM	FBXO31	MED25	SNAP29	TUBG1	GRIK2	B3GALNT2	GABRG2	SLC12A2	PGAP1	CRBN	MAN1B1	TNIK	RTTN	GABRD	DDX3X	KIF5C	SIN3A	PRSS12	VPS37A	LINS1	PIGC	TUBB2A	CRADD
HP_ATROPHIC_SCARS	http://www.gsea-msigdb.org/gsea/msigdb/cards/HP_ATROPHIC_SCARS	COL7A1	LAMB3	ITGB4	AEBP1	COL1A1	COL1A2	B4GALT7	B3GALT6	ITGA6	C1S	C1R	SMAD3	SLC39A13	FKBP14	MMP1	CTSC	LAMA3	COL17A1	COL5A1	DST	PLOD1
GOBP_PROTEIN_LIPID_COMPLEX_SUBUNIT_ORGANIZATION	http://www.gsea-msigdb.org/gsea/msigdb/cards/GOBP_PROTEIN_LIPID_COMPLEX_SUBUNIT_ORGANIZATION	ABCA7	CETP	ABCA1	ALB	ACSL3	ABCA5	BIN1	ZDHHC8	PLA2G2E	APOA1	APOA2	APOC1	APOC2	APOC4	ARF1	LCAT	LIPC	LPA	LPL	MPO	P4HB	PLA2G3	PLA2G2A	PLAGL2	PLTP	PRKACA	PRKACB	PRKACG	APOM	SH3GL2	BMP1	SOAT1	NR1H2	PLA2G7	PLA2G10	SOAT2	DGAT1	SCARB1	ABCG1	NR1H4
GOCC_LATERAL_PLASMA_MEMBRANE	http://www.gsea-msigdb.org/gsea/msigdb/cards/GOCC_LATERAL_PLASMA_MEMBRANE	BVES	IQGAP3	CLDN4	CLDN3	CLDN7	MPP7	CTNNB1	DMD	DSG1	DVL1	DVL2	MARK2	ERBB3	FGF13	CORO1C	CLDN15	GNA12	ANK3	GPSM2	ANXA1	APC	ABCC6	JUP	KCNB1	ARL2	TACSTD2	ABCC1	MYO1A	MYO1C	ATP1A1	ATP1B1	ATP1B2	NUMA1	ATP6V1B1	PKD1	PPP2R1A	VANGL2	PTPRO	RAB13	SCN5A	CEACAM1	SLC6A9	SLC12A2	SNTA1	TBCD	FZD3	VANGL1	AXIN1
HP_ECTRODACTYLY	http://www.gsea-msigdb.org/gsea/msigdb/cards/HP_ECTRODACTYLY	MPZ	SBF2	WNT7A	CTDP1	PMP22	HMGA2	GDAP1	GNPTAB	CTBP1	BTRC	MED12	LETM1	FGFRL1	BSCL2	DOCK6	NXN	EPS15L1	HINT1	MMP2	NOTCH1	PORCN	IDS	HSPB1	CPLX1	GLI3	RBPJ	MORC2	EGR2	MBTPS2	WNT10B	PLAG1	NEFL	FGFR3	IRF6	CDKN1C	DHCR7	LSS	AHSG	PRX	ARSB	HSD17B4
GOBP_EXTRACELLULAR_MATRIX_DISASSEMBLY	http://www.gsea-msigdb.org/gsea/msigdb/cards/GOBP_EXTRACELLULAR_MATRIX_DISASSEMBLY	ADAM8	ADAM10	FLOT1	PDPN	CMA1	NOXO1	CST3	EXOC8	CTSG	CTSK	CTSL	CTSS	DPP4	ETS1	FAP	SCUBE3	FGFR4	CLASP2	CLASP1	SH3PXD2B	HPN	IL6	KLK2	KLKB1	LAMC1	LCP1	LRP1	MMP1	MMP2	MMP3	MMP8	MMP9	MMP11	MMP14	MMP15	MMP19	CTRB2	FURIN	KLK7	HTRA1	KIF9	BMP1	FSCN1	BSG	TGFB1	TIMP1	TIMP2	TPSAB1
HP_SLOW_PROGRESSION	http://www.gsea-msigdb.org/gsea/msigdb/cards/HP_SLOW_PROGRESSION	MPZ	CLN8	PMP22	SLC25A4	ABHD12	DPAGT1	SYNE1	ELOVL5	TBC1D24	LRRK2	AIFM1	WNK1	GYG1	CHKB	DARS2	DCTN1	PANK2	ACTN4	NDUFA13	MYH7	RFC1	COX6A1	GJB1	DNM1L	IGHMBP2	FZD6	MCM3AP	ALS2	CPT1C	ALG14	MTMR14	LAMA2	PEX10	AFG3L2	TRIM32	GBA2	SYT14	DZIP1L	NEFL	BSCL2	ALG2	AP4B1	NLRP3	LRP5	TTN	DNAJC6	EMD	COL6A2
GOBP_PIGMENT_GRANULE_LOCALIZATION	http://www.gsea-msigdb.org/gsea/msigdb/cards/GOBP_PIGMENT_GRANULE_LOCALIZATION	DCTN2	VPS33B	BLOC1S3	MYO5A	MYO7A	GPR143	BBS7	BBS2	BBS4	RAB1A	RAB27A	RAB27B	VPS33A	MKKS	RAB11A	RAB11B
GOBP_CELL_GROWTH	http://www.gsea-msigdb.org/gsea/msigdb/cards/GOBP_CELL_GROWTH	HDAC6	PARP2	MUC12	ADAM10	CDK5	NME6	RASGRP2	CDKN1A	CDKN1B	NET1	CDKN2A	PAK4	CDKN2C	CDKN2D	SEMA3A	ARIH2	OLFM1	MAD2L2	SLC9A6	SEMA6C	SEMA6B	SEMA4F	SEMA4D	SEMA4B	SEMA3C	CIB1	PDLIM5	POSTN	CGRRF1	OGFR	FAM107A	AKAP13	EGLN2	RNF157	CISH	FAM122A	ZFYVE27	DCUN1D3	DCBLD2	MTPN	CRABP2	CRKL	CSNK2A1	TMC8	ADRA1A	CTNNB1	TTL	CPNE9
GOBP_POSITIVE_REGULATION_OF_CELL_PROJECTION_ORGANIZATION	http://www.gsea-msigdb.org/gsea/msigdb/cards/GOBP_POSITIVE_REGULATION_OF_CELL_PROJECTION_ORGANIZATION	DNM1L	ACTR3	ACTR2	ARPC2	ABI2	PLXNC1	WASF2	KATNB1	CDC42EP2	STK25	SEMA4D	CDC42EP3	AVIL	NCKAP1	STMN2	CDC42EP1	IL1RAPL1	ADCYAP1	ZFYVE27	CCR7	CNR1	CRABP2	DOCK11	CHODL	AP2A1	DBN1	DHX36	DLG4	DNM2	DPYSL3	DSCAM	DVL1	DVL2	DVL3	MEGF8	EIF4G2	MARK2	EP300	EPHA3	EPHA4	EPS8	EZH2	F2RL1	PTK2B	GPC2	FES	FKBP1B	NLGN1
GOBP_FATTY_ACID_METABOLIC_PROCESS	http://www.gsea-msigdb.org/gsea/msigdb/cards/GOBP_FATTY_ACID_METABOLIC_PROCESS	ACOT8	PLA2G4B	NR1H3	LYPLA1	ACAA2	SLC25A17	CEL	CES1	PTGES3	ACOT2	ILVBL	SLC27A5	SLC27A4	SLC27A3	SLC27A2	LIAS	ABHD2	AKR1C4	ERLIN2	TREX1	CYP4F8	LYPLA2	ACOT7	MGLL	CYP2U1	THEM4	ACOT4	CPT1C	CNR1	ADH4	ADH5	AASDH	ACOT12	CPT1A	CPT1B	CPT2	CRAT	MAPK14	CYP1A1	CYP1A2	CYP1B1	CYP2A7	CYP2A13	CYP2C19	CYP2C8	CYP2C18	CYP2D6	CYP2E1
HP_APLASIA_HYPOPLASIA_INVOLVING_THE_PELVIS	http://www.gsea-msigdb.org/gsea/msigdb/cards/HP_APLASIA_HYPOPLASIA_INVOLVING_THE_PELVIS	IDUA	WNT7A	ERCC6	CANT1	WNT3	PEX5	COL2A1	RSPRY1	OBSL1	CHST3	LETM1	RSPO2	TRAPPC2	TRPV4	FGFR3	NANS	ABCC9	SETBP1	ERCC8	MMP9	B3GALT6	SLC39A13	RUNX2	TBX15	CCDC8	POP1	NSDHL	CUL7	MEG3	SLC10A7	COL11A2	PORCN	AIFM1	SLC26A2	IFNGR1	INPPL1	MTX2	TMEM67	CHD4	TRAF3IP1	PIK3C2A	IFT140	XYLT1
GOBP_NEGATIVE_REGULATION_OF_TRANSPORTER_ACTIVITY	http://www.gsea-msigdb.org/gsea/msigdb/cards/GOBP_NEGATIVE_REGULATION_OF_TRANSPORTER_ACTIVITY	KCNE3	PPIF	TRDN	GNB5	WWP2	CLIC2	CRHR1	ADRA2A	DRD3	DRD4	EPHB2	FKBP1B	NEDD4L	PCSK9	STK39	KCNRG	GPR35	ANK3	GSTM2	UBQLN1	APOA2	KCNE1	MMP9	MTNR1B	NEDD4	CAB39	PKD2	PLN	TLR9	NDFIP2	PRKCE	CTTNBP2NL	GOPC	PTEN	HECW2	THADA	SLC6A9	SNCA	SRI	TWIST1	SUMO1	YWHAE	CACNB3	KCNAB1	CALM1	CALM2	NDFIP1	CALM3
GOCC_SPECIFIC_GRANULE_LUMEN	http://www.gsea-msigdb.org/gsea/msigdb/cards/GOCC_SPECIFIC_GRANULE_LUMEN	CRISP3	OLFM4	HPSE	CHI3L1	LRG1	CANT1	OSCAR	CNN2	CTSD	CTSZ	DEFA4	DNASE1L1	DOCK2	CYFIP1	FOLR3	QPCT	ARMC8	CXCL1	ACAA1	HP	ILF2	JUP	ARG1	KPNB1	LCN2	LTF	LYZ	MMP8	NEU1	NFKB1	ORM1	ORM2	TOLLIP	B2M	RETN	NIT2	PTPN6	PTX3	RAB27A	SLPI	SPTAN1	BPI	TCN1	TIMP2	VCL	CEP290	CAMP	PDXK
GOBP_POSITIVE_REGULATION_OF_TRANSPORTER_ACTIVITY	http://www.gsea-msigdb.org/gsea/msigdb/cards/GOBP_POSITIVE_REGULATION_OF_TRANSPORTER_ACTIVITY	KCNE3	COX17	AKAP9	CDK5	TRDN	CACNG3	CFTR	PARK7	LRRC38	CTSS	ADRB2	KCTD7	DMD	DNM2	DRD4	EPHB2	ARC	STAC3	CACNG4	STK39	GLRX	ANK3	GSTM2	KCNIP2	EHD3	HSPA2	HTR3A	STAC2	IFNG	KCNA1	KIF5B	ATP1B1	ATP1B2	ATP1B3	FXYD2	ATP2A1	NPPA	NTSR1	P2RY6	GAL	PDZK1	ABCB1	PKD2	PLCG2	TREM2	NLGN3	TESC	PRKCD
GOBP_REGULATION_OF_CELL_SUBSTRATE_JUNCTION_ORGANIZATION	http://www.gsea-msigdb.org/gsea/msigdb/cards/GOBP_REGULATION_OF_CELL_SUBSTRATE_JUNCTION_ORGANIZATION	DLC1	MAPRE2	FAM107A	DAPK3	DUSP3	EFNA5	EPHA3	CLASP2	CLASP1	MACF1	CORO1C	ABL1	GREM1	KDR	ARF6	RHOA	LIMS1	LRP1	SMAD3	MMP14	MYOC	PIK3R1	BCAS3	RCC2	DUSP22	PTEN	PTK2	EPB41L5	PTPRA	PTPRJ	RAC1	ROCK1	S100A10	SFRP1	SLC9A1	SRC	TEK	THBS1	ACTG1	TSC1	VCL	VEGFA	IQGAP1	NRP1	LDB1	PHLDB2	ITGB1BP1	MAP4K4
GOMF_GATED_CHANNEL_ACTIVITY	http://www.gsea-msigdb.org/gsea/msigdb/cards/GOMF_GATED_CHANNEL_ACTIVITY	KCNE3	HCN4	ABCC9	KCNK7	CDK5	KCNMB2	CACNG3	SLC17A3	CFTR	TMC6	CHRNA2	CHRNA3	CHRNA4	CHRNA5	CHRNA7	CHRNB1	CHRNB3	CHRNE	CHRNG	GRIN3B	CATSPER1	CATSPER2	TMC1	TMC2	CLCN2	CLCN3	CLCN4	CLCN5	CLCN6	CLCN7	CLCNKA	CLCNKB	CLIC1	CLIC2	CNGB1	CNGA2	CNGA3	CNGA4	LRRC38	CNR1	KCNH8	TMEM37	TMC8	TMC4	CYBB	HTR3C	HTR3D	PTK2B
GOBP_CARBOHYDRATE_DERIVATIVE_CATABOLIC_PROCESS	http://www.gsea-msigdb.org/gsea/msigdb/cards/GOBP_CARBOHYDRATE_DERIVATIVE_CATABOLIC_PROCESS	ADA	GNPDA1	GPC6	NEU3	HPSE	APOBEC2	CHI3L1	NUDT4	NUDT3	CHI3L2	MAN1B1	ACOT7	PGLYRP2	PGLYRP3	FBXO27	NUDT16	GNPDA2	APOBEC3D	CSPG4	CST3	CTBS	CTSL	ADAL	DCN	DPYD	DUT	AHCY	APOBEC3A	APOBEC3F	STT3B	ABCD1	GPC2	GPC4	FGF2	GPC5	ENPP4	GPD1L	FMOD	MLYCD	HYAL4	SMUG1	FUCA1	FUCA2	NEIL2	GALC	GALNS	GALT	SAMHD1
GOBP_FEMALE_SEX_DIFFERENTIATION	http://www.gsea-msigdb.org/gsea/msigdb/cards/GOBP_FEMALE_SEX_DIFFERENTIATION	LHFPL2	MERTK	FST	CEBPB	DMC1	ADCYAP1	DACH2	COL9A3	ZFP42	CTNNA1	CYP19A1	DACH1	EREG	ESR1	FANCA	FANCG	FOXC1	SIRT1	SPO11	TIPARP	NUPR1	GDF9	AMHR2	GNRH1	ANG	HSPA5	ICAM1	IDH1	GPR149	INHBB	KIT	LEP	LHX1	ARRB1	SMAD4	ARRB2	MMP14	MMP19	MSH4	ATM	PDGFRA	PHB	CHD7	AXL	RETN	NUP107	BAK1	PTPRN
HP_ABNORMAL_BLOOD_INORGANIC_CATION_CONCENTRATION	http://www.gsea-msigdb.org/gsea/msigdb/cards/HP_ABNORMAL_BLOOD_INORGANIC_CATION_CONCENTRATION	ALPL	SDHD	CLIP2	TBCE	UBR1	CDKN1A	SDHB	TMEM127	MEN1	IFT122	PIGT	DGCR6	FARSB	RET	CTNS	KCNJ1	CDKN1B	CDC73	STX16	CDKN2C	KL	GNA11	BTNL2	COMT	CCND1	EPAS1	VHL	GNAS	TCIRG1	CYP27B1	SLC30A10	PREPL	SLC39A8	FXYD2	SEC24C	ACADVL	CDKN2B	CDKN1C	GTF2IRD1	FH	GTF2I	OSTM1	RREB1	PPM1B	CAV1	PDE4D	RFC2	GDNF
GOBP_FIBRINOLYSIS	http://www.gsea-msigdb.org/gsea/msigdb/cards/GOBP_FIBRINOLYSIS	F11	F12	FAP	FGA	FGB	GP1BA	KLKB1	KRT1	SERPINE1	SERPINB2	PLAU	PLAUR	PROS1	THBD	THBS1	SERPING1	USF1
GOBP_POLYSACCHARIDE_BIOSYNTHETIC_PROCESS	http://www.gsea-msigdb.org/gsea/msigdb/cards/GOBP_POLYSACCHARIDE_BIOSYNTHETIC_PROCESS	B3GNT3	SORBS1	CLTC	AP2A1	AGL	B3GNT6	EGF	AKT1	AKT2	ESRRB	EXT1	EXT2	PASK	GBE1	PGM2L1	GSK3A	GSK3B	GYG1	GYS1	HAS3	NDST1	IGF1	INS	INSR	IRS1	NFKB1	PDGFB	ENPP1	PGM1	PHKG1	PHKG2	PRKAG3	PPP1CA	PPP1CB	PPP1R3A	PPP1R3D	PGM2	SMPD3	NDST4	TGFB1	UGP2	B3GNT4	PPP1R3B	DYRK2	NDST2	IRS2	B3GALNT1	B3GALT2
HP_ABNORMAL_CARDIAC_TEST	http://www.gsea-msigdb.org/gsea/msigdb/cards/HP_ABNORMAL_CARDIAC_TEST	PPCS	TRPM4	SCN1B	KCNQ1	TRDN	CDKN1A	GMPPB	CALM3	KCND3	CAV3	SCN5A	FXN	GPD1L	MECP2	CALM1	SNTA1	CDC73	STX16	CYP17A1	CDKN2C	TBX20	GNAS	DNAJC19	RRM2B	SEMA3A	TTN	MYH6	GPC4	FBN1	KCNE1	ACADVL	CDKN2B	SCN10A	AKAP9	PSMD12	NPPA	NEU1	SCN4B	MEN1	MYL2	TMEM43	KCNE3	DMD	KCNJ8	SRY	KCNH2	GPC3	POLG
HP_ABNORMAL_HAND_BONE_OSSIFICATION	http://www.gsea-msigdb.org/gsea/msigdb/cards/HP_ABNORMAL_HAND_BONE_OSSIFICATION	B3GALT6	FLNA	ENPP1	CANT1	EBP	GPC3	SLC35D1	BGN	XYLT1	GPC4	TRIP11	MBTPS1	GDF5	ABCC6	PIGV	CHST3	SLC10A7	EXTL3	KIF22	COL2A1	FLNB	PTCH2	TRPV4
GOMF_MOTOR_ACTIVITY	http://www.gsea-msigdb.org/gsea/msigdb/cards/GOMF_MOTOR_ACTIVITY	KIF20A	DNAL4	APPBP2	DCTN2	CENPE	KIF1C	KIF2C	KIF3A	KIF12	KIF19	MYO3B	DYNLL2	DNHD1	DCTN1	DNAH5	DNAH8	DYNC1H1	DYNC1I2	DYNC1LI2	DNAH10	KIF6	KIF21B	KIF1B	KIF13B	KIF4A	DNAH1	DNAI1	KIF24	KIF7	KIF3C	KIF5A	KIF5B	KIF5C	KIFC3	KIF11	KIFC1	KIF25	KIF22	MYO1B	MYO1F	MYH3	MYH4	MYH6	MYH7	MYH9	MYH10	MYH11	MYL6
HP_HYPERHIDROSIS	http://www.gsea-msigdb.org/gsea/msigdb/cards/HP_HYPERHIDROSIS	SDHD	FOXP1	JAK2	MLX	COL17A1	HPGD	SDHB	TMEM127	AIP	CRLF1	COL6A1	WNK1	RET	CUL4B	MPL	EPAS1	VHL	RTEL1	PHOX2B	WNT10A	SCN9A	GDNF	DDC	BCL10	HNF4A	KRT1	TRPV3	TERT	PLAA	HEXB	CDH23	GNA14	KRT17	PTPN22	FH	CLCF1	MAP2K2	KRT16	IKBKG	IGHMBP2	MBTPS2	PARN	ASCL1	ALDOB	KRT9	MEN1	MAP2K1	DST
HP_ABNORMAL_CIRCULATING_LIPID_CONCENTRATION	http://www.gsea-msigdb.org/gsea/msigdb/cards/HP_ABNORMAL_CIRCULATING_LIPID_CONCENTRATION	LCAT	CLIP2	SLC37A4	SMPD1	CYP7A1	UBR1	CYP11A1	PPARG	PCSK9	PEX5	ACADM	TMEM43	LDLRAP1	PEX19	ALMS1	ABCG5	KCNJ1	ADCY3	ABCD1	CPT1A	APOA2	LIPC	FLII	MMACHC	BSCL2	PYGL	HNF4A	CTNS	ABCG8	SGPL1	RAB27A	NUP107	RAI1	NPC2	PRF1	OCRL	ACADVL	SLC29A3	PSMB8	PEX1	GTF2IRD1	GTF2I	DHCR7	NSDHL	CCT5	SLC25A13	PEX10	LMNB2
HP_ALKALOSIS	http://www.gsea-msigdb.org/gsea/msigdb/cards/HP_ALKALOSIS	SCNN1A	NR3C1	SARS2	HSD11B2	ASL	USP8	CACNA1D	SLC25A15	KCNJ10	KCNJ1	NARS2	CLCNKB	AIP	BSND	KCNJ5	SCNN1B	SCNN1G	CYP17A1	CLCNKA	CPS1	HLA-B
GOMF_LOW_DENSITY_LIPOPROTEIN_PARTICLE_RECEPTOR_BINDING	http://www.gsea-msigdb.org/gsea/msigdb/cards/GOMF_LOW_DENSITY_LIPOPROTEIN_PARTICLE_RECEPTOR_BINDING	APBB3	LANCL1	AP2M1	CLTC	AP2A1	DKK1	PCSK9	LDLRAP1	DNAJA1	HSPG2	LRPAP1	ANKRA2	HSP90B1	PICALM	SNX17
HP_OPHTHALMOPARESIS	http://www.gsea-msigdb.org/gsea/msigdb/cards/HP_OPHTHALMOPARESIS	NDUFA4	NDUFA13	SMARCE1	SLC9A6	RP2	GRIN1	RPGR	PRPF4	ACTN2	PDE6B	PHOX2A	DGUOK	TOP3A	IFT140	NRL	CDH23	PTPN22	GBA	SBF1	ATXN3	KIF21A	MYF6	C8orf37	AGRN	NDUFA12	NEB	PDHA1	SMARCB1	ARL2BP	RYR1	POLG2	AHI1	ITGA7	TSPYL1	TRPV4	POMGNT1	MYF5	CHAT	MEN1	SNAP25	CHRNB1	PMPCA	SDHA	SYNE1	MTM1	ZNF513	AKT1	NDUFS2
GOBP_NEGATIVE_REGULATION_OF_CATION_TRANSMEMBRANE_TRANSPORT	http://www.gsea-msigdb.org/gsea/msigdb/cards/GOBP_NEGATIVE_REGULATION_OF_CATION_TRANSMEMBRANE_TRANSPORT	KCNE3	PPIF	TRDN	GNB5	CLIC2	SLC43A2	CRHR1	ADRA2A	COMMD1	DRD3	DRD4	EPHB2	FKBP1B	NEDD4L	ISCU	PCSK9	STK39	BIN1	KCNRG	GPR35	ANK3	GSTM2	UBQLN1	KCNE1	KCNH2	KEL	MMP9	MTNR1B	NEDD4	NTSR1	CAB39	PKD2	PLN	ATP7A	TLR9	PRKCE	PTEN	HECW2	RGS2	RGS4	THADA	SLC6A9	SRI	TWIST1	SUMO1	VDAC1	YWHAE	SLC30A1
GOMF_LIGAND_GATED_CATION_CHANNEL_ACTIVITY	http://www.gsea-msigdb.org/gsea/msigdb/cards/GOMF_LIGAND_GATED_CATION_CHANNEL_ACTIVITY	HCN4	ABCC9	CHRNA2	CHRNA3	CHRNA4	CHRNA5	CHRNA7	CHRNB1	CHRNB3	CHRNE	CHRNG	GRIN3B	CNGB1	CNGA2	CNGA3	CNGA4	HTR3C	HTR3D	PTK2B	TPCN2	FKBP1B	RASA3	P2RX2	MCOLN2	GRIA2	GRIA3	GRIK2	GRIK5	GRIN1	GRIN2A	GRIN2B	HTR3A	HCN1	AQP1	ITPR1	ITPR2	ITPR3	KCNH2	KCNJ1	KCNJ2	KCNJ5	KCNJ8	KCNJ9	KCNJ10	KCNJ13	KCNJ14	KCNJ15	KCNJ16
GOBP_FATTY_ACID_DERIVATIVE_METABOLIC_PROCESS	http://www.gsea-msigdb.org/gsea/msigdb/cards/GOBP_FATTY_ACID_DERIVATIVE_METABOLIC_PROCESS	SLC27A5	LYPLA2	ACOT7	GGT6	CYP4A11	ABCD1	ACSL1	ACSL3	ACSL4	FASN	ACSBG1	ACSL6	ALOX12	ALOX5	ALOX5AP	ALOX15	ALOX15B	GCDH	GGT1	GGTA1	ACACA	HMGCL	HMGCS2	HPGD	HSD17B4	ACAT1	CYP4F3	LTC4S	ACLY	OXCT1	PAM	HSD17B12	ACSL5	ELOVL2	PPT1	CYP4F11	ELOVL5	SCD	OXCT2	ELOVL1	SLC25A1	AACS	CYP4F12	ELOVL4	GGT2	ELOVL6	HSD17B8	SCD5
GOBP_CARDIAC_MUSCLE_CELL_MEMBRANE_REPOLARIZATION	http://www.gsea-msigdb.org/gsea/msigdb/cards/GOBP_CARDIAC_MUSCLE_CELL_MEMBRANE_REPOLARIZATION	KCNE3	AKAP9	ZMPSTE24	FLNA	KCNIP2	KCND3	KCNE1	KCNH2	KCNJ2	KCNJ5	KCNJ8	KCNN2	KCNQ1	ATP1A1	ATP1B1	NPPA	SCN1B	SCN4B	SCN5A	SNTA1	YWHAE	CACNA1D	CAV3	WDR1
GOBP_POSITIVE_REGULATION_OF_TELOMERE_CAPPING	http://www.gsea-msigdb.org/gsea/msigdb/cards/GOBP_POSITIVE_REGULATION_OF_TELOMERE_CAPPING	PNKP	NEK7	MAPK15	MAP3K4	NEK2	RTEL1	PKIB	PRKCQ	MAPK1	MAPK3	MAP2K7	TNKS2	MAPKAPK5	TNKS	AURKB
GOBP_INTRACELLULAR_LIPID_TRANSPORT	http://www.gsea-msigdb.org/gsea/msigdb/cards/GOBP_INTRACELLULAR_LIPID_TRANSPORT	NPC2	CES1	NUS1	CPT1A	CPT1B	CPT2	ABCA1	ABCA2	ABCD1	ABCD2	PCSK9	LDLRAP1	VPS4A	ANXA2	ACACA	ACACB	LDLR	LRP6	NPC1	OSBP	PRKAG2	PRKAB2	ABCD3	ABCD4	MID1IP1	SCP2	ARV1	STAR	SLC25A20	SGPP1	SERAC1	SYT7	ABCG1	OSBPL2
GOBP_GLIAL_CELL_DIFFERENTIATION	http://www.gsea-msigdb.org/gsea/msigdb/cards/GOBP_GLIAL_CELL_DIFFERENTIATION	CDH2	TSPAN2	CDK5	CDK6	OLIG2	CDKN2C	NDRG1	PRMT5	WASF3	MMP24	TPPP	DUSP10	OLIG1	CNP	ADORA2A	CSK	DAG1	DLX1	DLX2	AGER	DRD3	DTX1	EGFR	EGR2	EIF2B1	ABCA2	EPHA4	ERBB2	ERBB3	ERCC2	AKT1	AKT2	FGF5	ZNF365	SIRT2	NCSTN	DICER1	CRB1	DAAM2	CLCF1	ABL1	BACE2	GAP43	TMEM98	PHGDH	GBA	TNFRSF21	PRPF19
HP_NASOGASTRIC_TUBE_FEEDING_IN_INFANCY	http://www.gsea-msigdb.org/gsea/msigdb/cards/HP_NASOGASTRIC_TUBE_FEEDING_IN_INFANCY	SATB2	DMPK	BRAF	SNRPN	GFM2	CREBBP	PIGT	CTCF	TRMU	GPT2	COX8A	EP300	PSAP	DYRK1A	CLTCL1	GALC
GOBP_NEGATIVE_REGULATION_OF_PROTEIN_CONTAINING_COMPLEX_DISASSEMBLY	http://www.gsea-msigdb.org/gsea/msigdb/cards/GOBP_NEGATIVE_REGULATION_OF_PROTEIN_CONTAINING_COMPLEX_DISASSEMBLY	HDAC6	KATNB1	CIB1	AVIL	STMN2	TRIOBP	IRAK3	ADD1	ADD2	ADD3	PLEKHH2	MTPN	TTBK2	CAMSAP1	EPS8	FGF13	TPX2	SWAP70	CLASP2	FLII	CLASP1	LMOD1	GSN	TMOD4	TMOD3	APC	MAP1B	VILL	SPTBN5	LIMA1	PIK3CA	TMEM39B	TMEM39A	LMOD3	UBQLN4	TRIM54	TAOK1	SPTBN4	MID1IP1	RDX	SPTA1	SPTAN1	SPTB	SPTBN1	SPTBN2	SVIL	TMOD1	TNF
GOBP_POSITIVE_REGULATION_OF_CALCIUM_ION_IMPORT	http://www.gsea-msigdb.org/gsea/msigdb/cards/GOBP_POSITIVE_REGULATION_OF_CALCIUM_ION_IMPORT	RAMP3	CRH	TRPV3	GCG	LGALS3	ATP2A1	TRPV2	PDGFB	PDGFRB	SPHK2	CCL2	CCL3	CXCL12	STC1	UCN	CALCR
HP_MULTIPLE_RENAL_CYSTS	http://www.gsea-msigdb.org/gsea/msigdb/cards/HP_MULTIPLE_RENAL_CYSTS	BAZ1B	CLIP2	LIMK1	SEC63	CCND1	ELN	OCRL	TBL2	SEC24C	DHX16	VHL	FLNB	UMOD	GTF2IRD1	STK11	GTF2I	TSC1	TSC2	GP1BB	PEX13	RREB1	PMM2	COL4A1	DACT1	RFC2	COMT	LRP5	HIRA	JMJD1C	PRKCSH	NOTCH2
GOBP_CALCIUM_ION_TRANSPORT	http://www.gsea-msigdb.org/gsea/msigdb/cards/GOBP_CALCIUM_ION_TRANSPORT	KCNE3	DNM1L	CDK5	RAMP2	RAMP1	RAMP3	ZMPSTE24	LILRB2	NMUR1	TRDN	CACNG3	CHERP	GNB5	YME1L1	CYSLTR1	LILRB1	AFG3L2	LILRA2	CORO1A	PHB2	CHRNA4	CHRNA7	SLC25A25	FCRL3	GRIN3B	CATSPER1	CATSPER2	TMC1	TMC2	CLIC2	CCR1	SLC24A4	CCR5	CCR7	JSRP1	ADORA2A	CRH	CRHR1	TMEM37	TRPM6	ADRA1A	CTNNB1	ADRA2A	EFHB	CYP27B1	TRPV3	DDIT3	PKD1L1
GOMF_GLUTATHIONE_PEROXIDASE_ACTIVITY	http://www.gsea-msigdb.org/gsea/msigdb/cards/GOMF_GLUTATHIONE_PEROXIDASE_ACTIVITY	CLIC2	ALOX5AP	GPX6	GPX1	GPX2	GPX3	GPX4	GPX7	GSTM2	GSTP1	GSTT1	GSTZ1	GSTK1	LTC4S	MGST1	MGST2	MGST3	PRDX6
GOBP_PROSTANOID_METABOLIC_PROCESS	http://www.gsea-msigdb.org/gsea/msigdb/cards/GOBP_PROSTANOID_METABOLIC_PROCESS	PTGES3	AKR1C4	CYP4F8	EDN1	EDN2	FABP5	SIRT1	ZADH2	GSTM1	GSTP1	CYP2S1	ANXA1	HPGD	IL1B	MIF	PLA2G3	PNPLA8	ACOX1	ATP6V1B1	PLA2G4A	AVP	AVPR1A	PTGDS	PTGS1	PTGS2	TBXAS1	TNFRSF1A	PTGES2	AKR1C3	CBR1	CES2	PLAA	CD74
GOBP_POSITIVE_REGULATION_OF_VASOCONSTRICTION	http://www.gsea-msigdb.org/gsea/msigdb/cards/GOBP_POSITIVE_REGULATION_OF_VASOCONSTRICTION	ADRA1D	ADRA1B	ADRA1A	ADRA2C	EGFR	AKT1	F2R	FGA	FGB	GJA5	HRH1	HRH2	HTR2A	ICAM1	OXTR	TRPM4	AVP	AVPR1A	PTAFR	TBXA2R	CAV1	CD38
GOBP_ENERGY_RESERVE_METABOLIC_PROCESS	http://www.gsea-msigdb.org/gsea/msigdb/cards/GOBP_ENERGY_RESERVE_METABOLIC_PROCESS	SORBS1	ADRB3	AGL	AKT1	AKT2	ESRRB	PASK	G6PC	GAA	GBE1	GFPT1	GNMT	GNAS	PGM2L1	GSK3A	GSK3B	GYG1	GYS1	HMGB1	IGF1	IL6ST	INS	INSR	IRS1	KHK	LEP	LEPR	MYC	PCDH12	PRKAG2	ENPP1	PGM1	PHKA1	PHKA2	PHKB	PHKG1	PHKG2	PRKAG3	POMC	PPP1CA	PPP1CB	PPP1CC	PPP1R2	PPP1R3A	PPP1R3D	PGM2	PYGB	PYGL
GOBP_LYSOSOMAL_TRANSPORT	http://www.gsea-msigdb.org/gsea/msigdb/cards/GOBP_LYSOSOMAL_TRANSPORT	CACNG3	LYST	RNF157	CLN3	LRRK2	DTX3L	ADRB2	AP1G1	RAB12	C9orf72	DENND3	TRAK1	GGA3	MGRN1	VPS39	ATP13A2	PCSK9	GAK	CHMP2B	AP3M1	VPS41	CACNG5	CACNG4	VPS4A	BIN1	GRN	HOOK2	EHD3	HSPA1A	HSPA8	IGF2R	ARF1	RHOB	LAMP1	LAMP2	LRP1	M6PR	ARSB	MTM1	NEDD4	NPC1	NAGPA	SPTBN5	HOOK1	ANKFY1	CHMP5	VPS54	TMEM106B
GOBP_POSITIVE_REGULATION_OF_MAP_KINASE_ACTIVITY	http://www.gsea-msigdb.org/gsea/msigdb/cards/GOBP_POSITIVE_REGULATION_OF_MAP_KINASE_ACTIVITY	CD24	ADAM8	RASGRP1	TLR6	NOD1	MAP3K2	FRS2	GADD45G	ERP29	MAP4K5	MAP4K1	FZD10	AKAP13	PDCD10	CHRNA7	LRRK2	IQGAP3	ADORA2B	CRKL	DUSP19	MAPK14	CSK	CSPG4	ADRA2A	ADRA2B	NEK10	DAXX	GADD45A	AGER	DRD4	DUSP5	DUSP6	DUSP7	DVL2	DVL3	EDN1	EGF	EGFR	MLKL	MUC20	EPHA4	ERBB2	ERCC6	ERN1	EZH2	PTK2B	FGD2	FGF1
HP_ABNORMAL_AGGRESSIVE_IMPULSIVE_OR_VIOLENT_BEHAVIOR	http://www.gsea-msigdb.org/gsea/msigdb/cards/HP_ABNORMAL_AGGRESSIVE_IMPULSIVE_OR_VIOLENT_BEHAVIOR	JRK	GRIA3	NFIX	PAK3	ATXN10	GCSH	AP1S2	SHANK3	SPATA5	SASS6	KCNA1	DPYD	HDC	GRIN1	THOC2	ATP13A2	AFF2	TREM2	PIGQ	MBD5	ZMYND11	POGZ	MAGEL2	MAN1B1	IQSEC1	OCRL	FRMPD4	SNRPN	TAOK1	DHCR7	GABRD	WARS2	MECP2	SLC25A13	NDN	ANK3	VPS13A	ASH1L	PRRT2	EP300	CLTCL1	CLCN2	CHD2	CHMP2B	SQSTM1	DEAF1	DGCR8	SLC2A1
GOBP_REGULATION_OF_ACTIN_FILAMENT_BASED_PROCESS	http://www.gsea-msigdb.org/gsea/msigdb/cards/GOBP_REGULATION_OF_ACTIN_FILAMENT_BASED_PROCESS	HCN4	ARPC5	ARPC4	ARPC3	ARPC1B	ACTR3	ACTR2	ARPC2	AKAP9	ABI2	WASF2	SORBS3	CDK5	CCL26	CORO2B	DLC1	RAPGEF3	CDC42EP2	HAX1	BAIAP2	ARPC1A	ARFGEF1	CDC42EP3	PDPN	AVIL	CFL2	NCKAP1	IQGAP2	WASF3	CCL27	DSTN	TRIOBP	CDC42EP1	CORO1A	FAM107A	FZD10	AKAP13	SYNPO	ADD1	ADD2	ADD3	CCR7	CNN2	IQGAP3	ARHGEF19	PLEKHH2	JMY	ADORA1
GOBP_SOMITE_DEVELOPMENT	http://www.gsea-msigdb.org/gsea/msigdb/cards/GOBP_SOMITE_DEVELOPMENT	SEMA3C	DMRT2	TMED2	MESP2	EP300	FOXF1	FOXC1	FOXC2	COBL	POFUT1	FRZB	FOXB1	DLL1	CRB2	RBPJ	LFNG	LHX1	LRP6	SMAD3	SMAD4	MEOX1	MTHFD1	MYF5	MYF6	ATM	NKX3-1	NOTCH1	PAX1	LEF1	SIX4	PLXNA2	NLE1	PPP2R3A	NUP133	PRKDC	PSEN1	MIB1	EPB41L5	WDR19	RBBP6	SFRP1	SFRP2	SHH	BMPR1A	SMO	TBX6	TCF15	TP53
GOBP_NEGATIVE_REGULATION_OF_ENDOTHELIAL_CELL_APOPTOTIC_PROCESS	http://www.gsea-msigdb.org/gsea/msigdb/cards/GOBP_NEGATIVE_REGULATION_OF_ENDOTHELIAL_CELL_APOPTOTIC_PROCESS	RAMP2	PAK4	FGA	FGB	ABL1	GAS6	GATA2	GATA3	FGF21	ANGPT1	ICAM1	IL4	KDR	NFE2L2	SERPINE1	ANGPTL4	PDPK1	MAPK7	TEK	TERT	TNFAIP3	TNIP2	KRIT1	SEMA5A
HP_CONGENITAL_MALFORMATION_OF_THE_LEFT_HEART	http://www.gsea-msigdb.org/gsea/msigdb/cards/HP_CONGENITAL_MALFORMATION_OF_THE_LEFT_HEART	PKD1L1	TRAF7	GATA4	NR2F2	SPOP	STAG2	DTNA	GATA5	WT1	NADSYN1	FLI1	POLR3A	MKKS	SMAD6	CRELD1	CCDC22	ANKRD11	CDK8	FOXF1	ZNF148	KYNU	HAAO	MCTP2	NOTCH1
GOBP_CELLULAR_RESPONSE_TO_TOXIC_SUBSTANCE	http://www.gsea-msigdb.org/gsea/msigdb/cards/GOBP_CELLULAR_RESPONSE_TO_TOXIC_SUBSTANCE	AKR1A1	FBLN5	PRDX4	TXNRD2	PRDX3	PARK7	CLIC2	GSTO2	LOXHD1	ADH4	ADH5	SRXN1	RDH12	DHFR	NQO1	ESD	ALB	FABP1	FANCC	NNT	ALOX5AP	GPX6	PRDX5	ABTB2	GCH1	SESN1	H19	GPX1	GPX2	GPX3	GPX4	GPX7	GSR	GSTM1	GSTM2	GSTM3	GSTP1	GSTT1	GSTZ1	UBIAD1	HBA1	HBA2	HBM	HBB	HBD	HBE1	HBG1	HBG2
GOBP_CELL_CELL_JUNCTION_ASSEMBLY	http://www.gsea-msigdb.org/gsea/msigdb/cards/GOBP_CELL_CELL_JUNCTION_ASSEMBLY	CDH2	PDCD6IP	CDH6	CDH7	GJC1	CDH9	CDH11	RAMP2	CLDN16	CLDN4	CLDN3	CLDN7	CLDN23	MPP7	CLDN19	CTNNA1	CTNNB1	CTNND1	GPBAR1	DSG1	ECT2	FLCN	EPB41L3	PIP5K1C	CLDN14	CLDN15	NPHP4	CLDN17	GJA5	GJB1	CDH20	APC	IKBKB	IL1B	JUP	RHOA	RHOC	ARL2	SMAD7	MYO1C	NPHP1	CLDN20	CLDN11	PAK2	F11R	PARD6A	CLDN18	LSR
GOBP_STEROID_METABOLIC_PROCESS	http://www.gsea-msigdb.org/gsea/msigdb/cards/GOBP_STEROID_METABOLIC_PROCESS	ACOT8	DHRS9	DHRS2	STUB1	ACAA2	CEBPA	CEL	NPC2	PMVK	CES1	EBP	CETP	UGT2B11	CFTR	CGA	DHRS4	STARD3	SLC27A5	SLC27A2	AKR1C4	ERLIN2	OSBPL1A	OSBPL5	OSBPL6	OSBPL7	OSBPL9	CLCN2	CYP2R1	ADM	CRH	CYP1A1	CYP1A2	CYP1B1	CYP2C19	CYP2C8	CYP2D6	CYP2E1	CYP3A5	CYP7A1	CYP8B1	CYP11A1	CYP11B2	CYP17A1	CYP19A1	CYP21A2	CYP26A1	CYP27A1	CYP27B1
GOBP_CGMP_MEDIATED_SIGNALING	http://www.gsea-msigdb.org/gsea/msigdb/cards/GOBP_CGMP_MEDIATED_SIGNALING	EDNRB	PTK2B	GUCA1A	GUCY2F	HTR2C	AQP1	MTNR1B	NPPA	NPPC	NPR1	NPR2	PDE2A	PDE3A	PDE9A	PRKG1	THBS1	PDZD3	CD36
GOBP_MEMBRANE_LIPID_METABOLIC_PROCESS	http://www.gsea-msigdb.org/gsea/msigdb/cards/GOBP_MEMBRANE_LIPID_METABOLIC_PROCESS	PIGK	ABCA8	PEMT	ST3GAL6	SPTLC1	CEL	NEU3	SERINC3	SGPP2	SAMD8	CSNK1G2	PPM1L	CYP1B1	ABCA2	CLN8	ALDH3B1	ALDH3A2	SIRT3	PIGN	PRKD3	FUCA1	FUT5	FUT6	FUT7	ST6GALNAC3	SERINC5	GALC	PRKD2	SUMF2	GBA	GBGT1	ST6GALNAC4	GLA	GLB1	SMPDL3B	HTRA2	GM2A	PIGW	SUMF1	PNPLA1	ORMDL2	HEXA	HEXB	ST6GALNAC6	ST8SIA6	ENPP7	SERINC2	ITGB8
GOBP_ACIDIC_AMINO_ACID_TRANSPORT	http://www.gsea-msigdb.org/gsea/msigdb/cards/GOBP_ACIDIC_AMINO_ACID_TRANSPORT	SLC25A13	ARL6IP5	GIPC1	CPLX1	PRAF2	ADORA1	ADORA2A	CLN8	RAB3GAP1	ARL6IP1	GLS2	GLS	GRM2	ITGB1	KCNJ10	NTRK2	NTSR1	SLC38A2	AVP	LRRC8D	AVPR1A	LRRC8A	PSEN1	SLC17A7	RAB3A	SLC1A2	SLC1A3	SLC1A7	SLC6A1	SLC6A6	SLC6A13	SLC12A2	SNAP25	STX1A	STXBP1	VAMP2	TRH	SLC25A22	LRRC8E	LRRC8C	PPFIA4	PPFIA1	PPFIA3	KMO	SLC25A12	PER2	SLC9A3R1
HP_ABNORMAL_LDL_CHOLESTEROL_CONCENTRATION	http://www.gsea-msigdb.org/gsea/msigdb/cards/HP_ABNORMAL_LDL_CHOLESTEROL_CONCENTRATION	SLC7A7	SMPD1	CYP7A1	ABCG8	PCSK9	LCAT	SYNE2	TMEM43	CCT5	SLC25A13	NGLY1	ABCG5	LMNA	LDLR	APOA2	FHL1	PANK2	SYNE1	ABCA2	LPL	LDLRAP1	EPHX2	FDFT1	EMD	SAR1B
GOBP_CERAMIDE_METABOLIC_PROCESS	http://www.gsea-msigdb.org/gsea/msigdb/cards/GOBP_CERAMIDE_METABOLIC_PROCESS	SPTLC1	CEL	NEU3	SAMD8	ABCA2	CLN8	SIRT3	FUT5	FUT6	FUT7	ST6GALNAC3	GALC	GBA	ST6GALNAC4	GLA	HTRA2	GM2A	PNPLA1	ORMDL2	HEXA	HEXB	ST6GALNAC6	ST8SIA6	ENPP7	ITGB8	ASAH1	NAGA	NEU1	P2RX1	ST8SIA3	CLN6	PPP2CA	PPP2R1A	SPTLC3	SMPD3	PRKAA1	PRKCD	ASAH2	SPHK2	GBA2	ALOXE3	CERK	ST3GAL1	ST3GAL2	ELOVL1	SMPD1	SMPD2	TNF
GOBP_FATTY_ACID_TRANSPORT	http://www.gsea-msigdb.org/gsea/msigdb/cards/GOBP_FATTY_ACID_TRANSPORT	SLC25A13	SLC25A17	ARL6IP5	GIPC1	CPLX1	SLC27A5	SLC27A4	SLC27A3	SLC27A2	PRAF2	ADORA1	ADORA2A	CPT1A	CPT1B	CPT2	PROCA1	CYP4A11	SLC5A8	DRD3	DRD4	AGTR2	EDN1	CLN8	AKT1	AKT2	ABCD1	FABP4	FABP1	FABP5	ACSL1	ACSL3	ACSL4	ABCD2	RAB3GAP1	ARL6IP1	PLA2G2D	GLS2	GLS	GOT2	LCN12	SLC27A6	GRM2	ANXA1	PLA2G2E	ACACA	ACACB	IL1B	ITGB1
HP_INCREASED_CIRCULATING_PROLACTIN_CONCENTRATION	http://www.gsea-msigdb.org/gsea/msigdb/cards/HP_INCREASED_CIRCULATING_PROLACTIN_CONCENTRATION	GNAS	TRAF7	CTNNB1	TERT	AKT1	CDH23	AIP	NF2	MEN1	SMARCE1	BRAF	PDGFB	PMM2	PRLR	MSTO1	BAP1	POLR3A	PIK3CA	SMARCB1	SMO
GOMF_DOPAMINE_RECEPTOR_BINDING	http://www.gsea-msigdb.org/gsea/msigdb/cards/GOMF_DOPAMINE_RECEPTOR_BINDING	GNA13	DLG4	DNM2	DRD3	SNX5	GNA12	GNAS	ARRB2	PALM	CLIC6	VPS35	PTGER1	PTPN11	PPP1R1B	PPP1R9B	SLC9A3R1
HP_URETERAL_OBSTRUCTION	http://www.gsea-msigdb.org/gsea/msigdb/cards/HP_URETERAL_OBSTRUCTION	SIX5	BRF1	FLNA	CDH11	PIGL	SLC26A1	DHCR7	LAMA3	LAMB3	HLA-DPB1	PTPN22	TBX18	HLA-DPA1	GRHPR	PRTN3	NSD1	PIGT	MYOD1	MAP3K7	YY1	CTLA4	ATP7A	SETBP1
HP_LIMB_ATAXIA	http://www.gsea-msigdb.org/gsea/msigdb/cards/HP_LIMB_ATAXIA	PDYN	MME	COX6B1	SQSTM1	FXN	MAN2B1	SYNE1	PEX10	ELOVL5	CXCR4	ATXN10	SETX	WWOX	SCARB2	ATXN1	POLG	TBP	ITPR1	PRKCG	APTX	RFC1	TBC1D23	PLD3	STUB1	JAM2	SCN1B	CAPN1	RTN2	GJB1	TPP1	KCND3	EEF2	GBA	AFG3L2	SLC9A1	CLCN2	SYT14	XRCC1	ABCD1	ATXN3	ELOVL4	MSTO1	CSTB	ATXN2	SIL1	PMPCA	ATN1	PRICKLE1
HP_ENURESIS	http://www.gsea-msigdb.org/gsea/msigdb/cards/HP_ENURESIS	SLC5A2	FAM20A	CLCNKB	SLC25A13	LRIG2	DLG3	UMOD	AGXT	ELN	NPHP3	AQP2	BNC2	RNF168	KCNJ10	DPH1	FOXP1
GOBP_REGULATION_OF_LIPID_METABOLIC_PROCESS	http://www.gsea-msigdb.org/gsea/msigdb/cards/GOBP_REGULATION_OF_LIPID_METABOLIC_PROCESS	NR1H3	CDK4	ZMPSTE24	STUB1	ABCA7	VAV3	CARM1	NCOA2	NPC2	SORBS1	PMVK	CES1	AVIL	CGA	GLIPR1	ERLIN2	TREX1	PHB2	LACTB	C1QTNF2	CLCN2	CCR7	CNR1	DNAJC19	ADM	ADORA1	CPT1A	CPT2	CREB1	CREBBP	CREBL2	SAMD8	ADRA2A	CYP1A1	RDH10	CYP4A11	CYP7A1	CYP27B1	CYP51A1	DGKQ	DHCR7	ABCA1	NR0B1	EEF1A2	EGR1	ABCA2	EPHA8	EPHX2
HP_ABNORMALITY_OF_PERIPHERAL_NERVOUS_SYSTEM_ELECTROPHYSIOLOGY	http://www.gsea-msigdb.org/gsea/msigdb/cards/HP_ABNORMALITY_OF_PERIPHERAL_NERVOUS_SYSTEM_ELECTROPHYSIOLOGY	LYST	MPZ	SBF2	CTDP1	REEP1	PMP22	ABHD12	ARSA	ERCC3	ERCC4	ERCC6	SUCLA2	GDAP1	BSCL2	WNK1	SETX	SLC25A15	LTBP3	SUMF1	FXN	VCP	FBLN5	PDK3	PSAP	EPM2A	YEATS2	NDRG1	LITAF	PRPS1	GJB1	SOX10	RAI1	PNPT1	FGD4	PLP1	LAMA2	SBF1	SORD	SAMD9L	HK1	CCT5	IGHMBP2	NEFL	CYP27A1	NEU1	DEGS1	OPA1	STARD7
GOBP_REGULATION_OF_TISSUE_REMODELING	http://www.gsea-msigdb.org/gsea/msigdb/cards/GOBP_REGULATION_OF_TISSUE_REMODELING	ADAM8	GPNMB	PPARGC1B	CSF1R	CSK	CST3	TMEM64	AGER	EGFR	FLT4	GREM1	IAPP	TMEM119	IL6	IL15	IL18	INPP5D	ITGB3	LEP	LEPR	LTBP3	MDK	NF1	P2RX7	CLDN18	IL23A	PDK4	ATP6AP1	IL20RA	PPP3CA	PRKCA	GPR137	IL21	ROCK1	BGLAP	CEACAM1	TMBIM1	SFRP1	SPP1	SRC	SYK	TF	TFRC	TGFB1	THBS4	GPR137B	TNFAIP3	TP53
HP_CHORIORETINAL_ATROPHY	http://www.gsea-msigdb.org/gsea/msigdb/cards/HP_CHORIORETINAL_ATROPHY	GUCA1A	GUCY2D	HADHA	CRB1	OAT	CYP4V2	SLC25A15	CHM	PAX2	NDE1	NRL	ZNF408	ROM1	TEAD1	CRX	JAG1
GOCC_ACTOMYOSIN	http://www.gsea-msigdb.org/gsea/msigdb/cards/GOCC_ACTOMYOSIN	PDCD6IP	MYL9	NEBL	SORBS1	PDLIM5	LDB3	FAM107A	SYNPO	CNN2	DBN1	SYNPO2	FHL3	ABLIM3	DAAM1	PALLD	SIPA1L3	PDLIM3	FHOD1	ILK	LCP1	ABLIM1	MYO18A	LPP	MYH6	MYH7	MYH9	MYH10	MYLK	NOX4	DCTN4	LIMA1	PGM5	FBLIM1	PRKCZ	CORO1B	PTK2	SHROOM4	PXN	FSCN1	STX1A	TEK	TPM1	TPM3	TPM4	TRIP6	ZYX	ACTN4	CDC42BPA
GOCC_RUFFLE_MEMBRANE	http://www.gsea-msigdb.org/gsea/msigdb/cards/GOCC_RUFFLE_MEMBRANE	SH2D3C	RASGRP2	SPRY2	ABCA7	DLC1	CIB1	PDPN	CFL1	FAM107A	PACSIN2	TIRAP	THEM4	CLCN3	DIAPH1	DNM2	EEF1A1	AIF1	EPS8	AKT2	FAP	SPATA13	FGD2	FGR	CLASP2	WWC1	PSD3	PIP5K1C	MACF1	PSD4	DDX58	CORO1C	IFIT5	SH3YL1	PACSIN1	APC	ITGA5	ITGAV	ITGB1	ITGB3	ARF4	LCP1	MYO1C	NF2	NME1	PAK1	PLEKHO1	PDE4A	PDE9A
GOBP_ACTIN_FILAMENT_BUNDLE_ORGANIZATION	http://www.gsea-msigdb.org/gsea/msigdb/cards/GOBP_ACTIN_FILAMENT_BUNDLE_ORGANIZATION	WASF2	SORBS3	CORO2B	DLC1	RAPGEF3	BAIAP2	SORBS1	FAM107A	SYNPO	ADD1	ADD2	SYNPO2	DPYSL3	AIF1	ELN	EPHA1	EPS8	PTK2B	PHACTR1	PPM1E	SWAP70	CLASP2	FLNA	CLASP1	ARHGEF18	ABL1	KCTD13	FHOD1	FSCN3	APOA1	ESPNL	PFN3	ITGB5	RHOA	RHOC	STMN1	LCP1	LIMK1	TACSTD2	ARRB1	MARCKS	SMAD3	MYO1B	MYOC	NEDD9	NF2	NOX4	PAK1
GOBP_REGULATION_OF_MEMBRANE_LIPID_DISTRIBUTION	http://www.gsea-msigdb.org/gsea/msigdb/cards/GOBP_REGULATION_OF_MEMBRANE_LIPID_DISTRIBUTION	ATP9A	ABCA7	ATP8A1	TLCD1	ATP8B3	TMEM30B	ABCA1	ABCA2	ATP10B	ATP11B	ABCA4	PRELID1	XKR6	ATP11C	FASLG	ATP9B	KCNN4	ABCC1	P2RX7	TRIAP1	ATP8A2	ATP8B1	ABCB1	ABCB4	PLSCR1	XKR8	TMEM30A	PRKCD	PLSCR2	PLSCR3	PLSCR4	ATP10A	ATP8B2	ATP10D	GBA2	ARV1	SLC4A1	TRPC5	ATP8B4	RFT1	ABCG1
GOBP_ORGANOPHOSPHATE_CATABOLIC_PROCESS	http://www.gsea-msigdb.org/gsea/msigdb/cards/GOBP_ORGANOPHOSPHATE_CATABOLIC_PROCESS	ADA	PLA2G4B	BPNT1	SMPDL3A	NUDT4	NUDT5	NUDT3	ACOT7	PLA2G4E	CNP	NUDT16	DPYD	DUT	NUDT17	ABCD1	FHIT	INPP5F	NT5C2	SARM1	GPD1L	MLYCD	SMUG1	NEIL2	SAMHD1	NUDT13	ABHD12	PDE7B	AMPD3	SMPDL3B	PLA2G4D	GDPD1	GPX1	NT5C	HINT1	HPRT1	APOA2	ENPP7	APOC1	IDH1	APOC2	IMPA1	IMPA2	INPP1	INPP5A	INPP5B	ITPA	ACAT1	LDLR
GOMF_PROTEIN_SERINE_THREONINE_KINASE_ACTIVITY	http://www.gsea-msigdb.org/gsea/msigdb/cards/GOMF_PROTEIN_SERINE_THREONINE_KINASE_ACTIVITY	AKT3	HIPK3	CDK2	CDK3	TNK2	CDK4	CDK5	CDK6	CDK7	CDK8	CDK9	BCKDK	PAK4	TESK2	STK25	HTATIP2	CAMKK2	PLK4	MAP3K2	NEK6	FASTK	TLK2	RIPK3	PIM2	CHEK1	MAP4K5	MAP4K1	CHEK2	IRAK3	AKAP13	TP53RK	STK38	CHUK	LMTK3	CLK1	CLK2	CLK3	LRRK2	CSNK1A1L	PLK3	UHMK1	MAP3K8	TAF1L	PNCK	MYO3B	NEK7	TRPM6	STK35
GOBP_ACTIVATION_OF_MAPK_ACTIVITY	http://www.gsea-msigdb.org/gsea/msigdb/cards/GOBP_ACTIVATION_OF_MAPK_ACTIVITY	NOD1	MAP3K2	FRS2	ERP29	MAP4K5	MAP4K1	CHRNA7	LRRK2	IQGAP3	ADORA2B	CRKL	MAPK14	CSPG4	ADRA2B	DAXX	DRD4	DUSP5	DUSP6	DUSP7	EGF	MLKL	MUC20	ERCC6	ERN1	FGF1	FGF2	MAPK8IP3	FPR1	ALK	EPGN	TAB3	SHC2	STK39	GNG3	DBNL	GRM4	MDFIC	HGF	NRG1	IGF1	IGFBP6	IL1B	INSR	IRAK1	IRAK2	ITGA1	KIT	ARRB1
HP_CORNEAL_DYSTROPHY	http://www.gsea-msigdb.org/gsea/msigdb/cards/HP_CORNEAL_DYSTROPHY	GLA	TGFBI	EXOSC2	TACSTD2	CYP4V2	GSN	SLC4A11	SLC25A4	DCN	PRDM5	CRYBA4	MAF	OPN1MW	COL8A2	GNAQ	CRYBB2	CHST6	UBIAD1	MBTPS2
GOMF_CALCIUM_ION_TRANSMEMBRANE_TRANSPORTER_ACTIVITY	http://www.gsea-msigdb.org/gsea/msigdb/cards/GOMF_CALCIUM_ION_TRANSMEMBRANE_TRANSPORTER_ACTIVITY	CDK5	CACNG3	CHRNA7	GRIN3B	CATSPER1	CATSPER2	TMC1	TMC2	SLC24A4	CNR1	TMEM37	TRPM6	TRPV3	PKD1L1	TPCN2	FKBP1B	RASA3	PANX1	MCOLN2	SLC24A2	ATP2C1	PKD2L2	CACNG5	CACNG4	GPM6A	GRIN1	GRIN2A	GRIN2B	SEC61A1	ANXA2	ANXA6	PKD1L3	ITGAV	ITPR1	ITPR2	ITPR3	LETM1	ATP2A1	ATP2A2	ATP2A3	ATP2B1	ATP2B3	ATP2B4	OPRM1	P2RX4	TRPV2	PKD1	PKD2
GOBP_ADENYLATE_CYCLASE_ACTIVATING_ADRENERGIC_RECEPTOR_SIGNALING_PATHWAY	http://www.gsea-msigdb.org/gsea/msigdb/cards/GOBP_ADENYLATE_CYCLASE_ACTIVATING_ADRENERGIC_RECEPTOR_SIGNALING_PATHWAY	CHGA	AKAP13	ADCY9	ADRA1D	ADRA1B	ADRA1A	ADRA2A	ADRA2B	ADRA2C	ADRB2	ADRB3	DRD3	DRD5	GNAI2	ATP2B4	PDE4B	PDE4D	PLN	ARRDC3	GPR101
GOMF_PHOSPHOLIPID_BINDING	http://www.gsea-msigdb.org/gsea/msigdb/cards/GOMF_PHOSPHOLIPID_BINDING	PLA2G4B	PIGK	RASGRP1	RASA4	PEMT	AVIL	CETP	IQGAP2	RAB35	WDR45	NISCH	PACSIN2	CD300A	TIRAP	OSBPL1A	OSBPL5	OSBPL8	OSBPL10	FCHO2	PARD3B	TPP1	PLA2G4E	NOXO1	NUP35	CPNE4	CPS1	GPR119	SYT9	CPNE8	CD300LF	EXOC8	COMMD1	CPNE9	DGKA	DPEP1	JAG1	ABCA1	EPB41	AKT1	FABP1	CPNE2	FGD2	FES	PHLDA1	RPH3A	EPN2	WDFY3	UNC13A
HP_HYPERLORDOSIS	http://www.gsea-msigdb.org/gsea/msigdb/cards/HP_HYPERLORDOSIS	CLIP2	VCP	FKRP	FGFR3	XYLT1	TMEM43	SMCHD1	PPP1R15B	TRPV4	TPM3	ALG2	EXTL3	ACP5	TPM2	VPS33A	TRPS1	B3GALT6	HACE1	GTF2IRD1	HSPG2	CLCF1	GTF2I	TBX6	DYM	COL1A2	MYH7	COL2A1	GNPTG	RFC2	FHL1	TGFB1	FUCA1	FRG1	RAB3GAP1	BCR	GFPT1	TBL2	FBN1	SLC26A2	PIK3CD	DAG1	ITGA7	WNK1	GLB1	MED12	SON	CCDC8	CTSK
GOCC_GLUTAMATERGIC_SYNAPSE	http://www.gsea-msigdb.org/gsea/msigdb/cards/GOCC_GLUTAMATERGIC_SYNAPSE	GPC6	CDH11	ARPC2	AKAP9	ADAM10	CDK5	FLOT1	CACNG3	NDRG1	RGS14	ADCY1	GIPC1	WASF3	CPLX2	CPLX1	IL1RAPL1	CORO1A	PACSIN2	PHB2	ADCY8	CLCN3	LRRK2	CPT1C	CNR1	ADORA2A	SLITRK4	DYNLL2	MAPK14	ADRA1A	CTBP2	CTNND1	ADRA2C	DAG1	DGKQ	DBN1	AP2B1	DLG4	DNM2	DRD3	DRD4	DVL1	EFNB2	EIF4E	EIF4EBP1	ELAVL1	EPHA4	EPHB2	EPS15
HP_ABNORMALITY_OF_CIRCULATING_ADRENOCORTICOTROPIN_LEVEL	http://www.gsea-msigdb.org/gsea/msigdb/cards/HP_ABNORMALITY_OF_CIRCULATING_ADRENOCORTICOTROPIN_LEVEL	HESX1	ARMC5	LHX4	TRAF7	CYP11A1	TERT	USP8	PROP1	PRKAR1A	NF2	SMARCE1	PDGFB	STAR	AIP	CYP17A1	MEN1	DAXX	TXNRD2	CDH23	POR	MRAP	NR3C1	AKT1	ATRX	NNT	BAP1	GNAS	PIK3CA	OTX2	NFKB2	SMARCB1	SMO
HP_LOWER_LIMB_ASYMMETRY	http://www.gsea-msigdb.org/gsea/msigdb/cards/HP_LOWER_LIMB_ASYMMETRY	ACTB	H19	GABRD	PIK3CA	KRAS	PTEN	RASA1	DACT1	COL2A1	SATB2	KCNAB2	GNAQ	PORCN	ENPP1	USP9X	MAPK1	MAPRE2	SKI	TRPV4	TUBB	RERE	AGGF1	AKT1
GOBP_GLAND_MORPHOGENESIS	http://www.gsea-msigdb.org/gsea/msigdb/cards/GOBP_GLAND_MORPHOGENESIS	FEM1B	SEMA3A	CEBPB	SEMA3C	FRS2	EDAR	PHB2	CRIP1	CSF1R	GDF7	NKX2-3	DAG1	EDA	ESR1	FGF1	FGL1	PLXND1	SULF1	SCRIB	SOSTDC1	GLI1	GLI3	LAMA1	HGF	HOXD13	HPN	TNC	IGFBP5	IL6	ARG1	LAMA5	LRP6	LRP5	MDK	MSN	NKX3-1	NOTCH1	NOTCH2	PDGFA	SERPINB5	PLAG1	PLXNA1	PML	POLB	FBXW7	LIMS2	BTBD7	SULF2
HP_ATTENUATION_OF_RETINAL_BLOOD_VESSELS	http://www.gsea-msigdb.org/gsea/msigdb/cards/HP_ATTENUATION_OF_RETINAL_BLOOD_VESSELS	NMNAT1	AIPL1	ABCA4	TOPORS	RGR	PDE6H	IDH3B	ZNF513	ATF6	MVK	IDH3A	RPGR	GGCX	RDH5	RLBP1	RPGRIP1	CLCC1	GNAT2	CERKL	RTTN	HLA-A	USP45	USH2A	RP1L1	PDE6G	PDE6A	ROM1	C8orf37	TTC8	CNGA3	IFT172
GOBP_APOPTOTIC_PROCESS_INVOLVED_IN_DEVELOPMENT	http://www.gsea-msigdb.org/gsea/msigdb/cards/GOBP_APOPTOTIC_PROCESS_INVOLVED_IN_DEVELOPMENT	BCL2L11	FOXC1	FOXC2	SCRIB	XKR6	JAG2	LRP5	NOTCH1	PAX2	LEF1	XKR8	PPP2R1B	BAK1	BAX	SIX3	BMP7	SPI1	TNFRSF1A	TNFRSF1B	PAX8	FZD5	MEGF10	SLIT2
GOBP_ACTIN_POLYMERIZATION_OR_DEPOLYMERIZATION	http://www.gsea-msigdb.org/gsea/msigdb/cards/GOBP_ACTIN_POLYMERIZATION_OR_DEPOLYMERIZATION	ABI1	ARPC5	ARPC4	ARPC3	ARPC1B	ACTR3	ACTR2	ARPC2	ABI2	WASF2	CCL26	CDC42EP2	HAX1	BAIAP2	ARPC1A	ARFGEF1	CDC42EP3	AVIL	CFL1	CFL2	NCKAP1	IQGAP2	WASF3	DSTN	TRIOBP	CDC42EP1	CORO1A	FAM107A	ADD1	ADD2	ADD3	CCR7	PLEKHH2	JMY	MTPN	CTNNA2	DBN1	DIAPH1	AIF1	ELN	CTTN	EPS8	F2RL1	PTK2B	FER	MSRB2	SWAP70	FLII
GOMF_PROTEIN_PHOSPHATASE_2A_BINDING	http://www.gsea-msigdb.org/gsea/msigdb/cards/GOMF_PROTEIN_PHOSPHATASE_2A_BINDING	ADCY8	EIF4EBP1	ENSA	AKT1	SMG5	STRN4	STRN3	IGBP1	MAPT	PPME1	PPP2R2A	CTTNBP2NL	PTPN1	BCL2	RPS6KB1	STRN	TP53	MASTL	SPHK1	MFHAS1	SMG7
GOBP_SKELETAL_MUSCLE_ORGAN_DEVELOPMENT	http://www.gsea-msigdb.org/gsea/msigdb/cards/GOBP_SKELETAL_MUSCLE_ORGAN_DEVELOPMENT	CDK5	FLOT1	HMG20B	BASP1	DDX17	CFL2	VAMP5	USP19	BVES	ZNF689	CNTFR	COL19A1	MAPK14	DAG1	DCN	DDX5	EEF2	EGR1	EGR2	ELN	EMD	EP300	EPHB1	LEMD2	P2RX2	FOS	MAFF	VGLL2	STAC3	FBXO22	NUPR1	GPC1	BCL9L	DLL1	GPX1	SOX8	HLF	HOXD9	ANKRD33	KEL	ARNTL	MEF2C	MEF2D	MTM1	MYF5	MYF6	MYL6	MYOD1
GOCC_TRANS_GOLGI_NETWORK_TRANSPORT_VESICLE	http://www.gsea-msigdb.org/gsea/msigdb/cards/GOCC_TRANS_GOLGI_NETWORK_TRANSPORT_VESICLE	TGOLN2	TMED10	AP1S1	CLTA	CLTB	CLTC	AP2A1	AP1G1	IGF2R	RAB8A	NRGN	FURIN	SPG21	RAB14	RAB8B	ATP7A	TMED9	AFTPH	GOPC	RAB13	RAB27B	SORT1	SLC2A4	CLTCL1	NCALD	AP1G2
GOBP_NEGATIVE_REGULATION_OF_PROTEIN_POLYMERIZATION	http://www.gsea-msigdb.org/gsea/msigdb/cards/GOBP_NEGATIVE_REGULATION_OF_PROTEIN_POLYMERIZATION	ARFGEF1	AVIL	STMN2	TRIOBP	ADD1	ADD2	ADD3	MTPN	DYRK1A	EPS8	FKBP4	MAPRE1	FLII	LMOD1	GSN	TMOD4	TMOD3	PFN4	STMN1	MAP2	VILL	SPTBN5	PFN1	PFN2	SSH1	SSH3	PRKCD	LMOD3	SPTBN4	RDX	SNCA	SPTA1	SPTAN1	SPTB	SPTBN1	SPTBN2	SVIL	TBCD	TMOD1	TMSB4X	VIL1	MKKS	CAPG	CAPZA1	CAPZA2	CAPZB	SSH2	HIP1R
GOBP_PROTEOGLYCAN_METABOLIC_PROCESS	http://www.gsea-msigdb.org/gsea/msigdb/cards/GOBP_PROTEOGLYCAN_METABOLIC_PROCESS	UST	HPSE	B4GALT7	CANT1	B3GALT6	COL2A1	COL11A1	EGFLAM	CSPG4	CTNNB1	DCN	CHST13	EXT1	EXT2	EXTL2	EXTL3	CHSY1	SULF1	HYAL4	GLCE	B3GAT3	HS6ST3	B3GAT1	GPC1	HEXA	HEXB	NDST1	IDS	IDUA	IGF1	ARSB	CHST11	PPARD	CHST12	SULF2	CHST7	BGN	BCAN	XYLT1	XYLT2	CHST8	SGSH	NDST4	BMP2	BMPR2	TCF7L2	UGDH	CHPF
GOBP_PROTEIN_DEPOLYMERIZATION	http://www.gsea-msigdb.org/gsea/msigdb/cards/GOBP_PROTEIN_DEPOLYMERIZATION	HDAC6	KATNB1	CIB1	AVIL	CFL1	CFL2	NES	KIF2C	DSTN	STMN2	TRIOBP	ADD1	ADD2	ADD3	KIF19	PLEKHH2	MTPN	TTBK2	CAMSAP1	EPS8	F2RL1	FGF13	TPX2	SWAP70	CLASP2	FLII	CLASP1	SH3BP1	GAK	LMOD1	VPS4A	GSN	TMOD4	TMOD3	APC	HSPA8	KIF24	STMN1	MAP1A	MAP1B	VILL	SPTBN5	LIMA1	PIK3CA	PLEK	LMOD3	PDXP	TRIM54
HP_LOWER_LIMB_MUSCLE_WEAKNESS	http://www.gsea-msigdb.org/gsea/msigdb/cards/HP_LOWER_LIMB_MUSCLE_WEAKNESS	VAMP1	REEP1	TRAF7	TERT	MAPT	SLC25A1	ASAH1	BSCL2	SMARCE1	MFN2	RASA1	TRPV4	TPM3	GNE	PMP22	KIF5A	FHL1	MME	EXTL3	COL13A1	DDHD1	PDK3	DCTN1	RTN2	TPM2	DDHD2	SLC33A1	DGUOK	CAPN1	SPG7	ZFYVE26	FGD4	SORD	GBA2	HK1	ABCD1	MYH7	NF1	TDP1	SPAST	DES	MTHFR	PLP1	NEFH	GMPPB	BAP1	DYSF	ERLIN2
HP_VASCULAR_NEOPLASM	http://www.gsea-msigdb.org/gsea/msigdb/cards/HP_VASCULAR_NEOPLASM	SDHD	SRP54	ZIC2	SHH	GLI3	SEC23B	SDHB	GFI1	TMEM127	MGAT2	PTEN	GNPTAB	KRIT1	SMAD4	NOTCH1	RASA1	RET	NDP	NRAS	KRAS	EXTL3	MTMR14	LETM1	SIX3	VHL	SLC26A2	CCDC22	TSC2	ARID1B	STAC3	BRAF	CD96	PIK3CA	GNAQ	AGGF1	PDCD10	CPLX1	IFNG	DISP1	GNA14	TBC1D24	BMPR1A	CYP26C1	FH	LEMD3	TSC1	DHCR7	SETBP1
GOBP_VACUOLAR_TRANSPORT	http://www.gsea-msigdb.org/gsea/msigdb/cards/GOBP_VACUOLAR_TRANSPORT	CACNG3	VTI1B	SNF8	LYST	RNF157	CLN3	LRRK2	SLC15A4	CHMP4B	VPS37A	VTI1A	DTX3L	ADRB2	VPS37D	AP1G1	RAB12	C9orf72	MON1B	DENND3	TRAK1	GGA3	VPS13A	MGRN1	VPS39	ATP13A2	LEPROTL1	TMEM50A	ATP6V0D2	PCSK9	GAK	CHMP2B	AP3M1	VPS41	CACNG5	CACNG4	VPS4A	CHMP2A	BIN1	GRN	CHMP4A	HOOK2	EHD3	PIK3R4	HSPA1A	HSPA8	IGF2R	ARF1	RHOB
HP_SPINAL_CORD_COMPRESSION	http://www.gsea-msigdb.org/gsea/msigdb/cards/HP_SPINAL_CORD_COMPRESSION	SLC26A2	GNAS	APC	B3GALT6	KIF1B	COL2A1	IDUA	CREBBP	EXTL3	HBB	FOXE1	CCND1	TRPV4	AKT1	MINPP1	EP300	IDS	FLNB	PHEX
GOBP_REGULATION_OF_ACTIN_FILAMENT_LENGTH	http://www.gsea-msigdb.org/gsea/msigdb/cards/GOBP_REGULATION_OF_ACTIN_FILAMENT_LENGTH	ARPC5	ARPC4	ARPC3	ARPC1B	ACTR3	ACTR2	ARPC2	ABI2	WASF2	CCL26	CDC42EP2	HAX1	BAIAP2	ARPC1A	ARFGEF1	CDC42EP3	AVIL	CFL2	NCKAP1	IQGAP2	WASF3	DSTN	TRIOBP	CDC42EP1	CORO1A	ADD1	ADD2	ADD3	CCR7	PLEKHH2	JMY	MTPN	CTNNA2	DBN1	ELN	CTTN	EPS8	F2RL1	PTK2B	FER	SWAP70	FLII	CYFIP1	COTL1	CDC42EP4	SH3BP1	ARFIP2	ALOX15
GOBP_PHOTOTRANSDUCTION	http://www.gsea-msigdb.org/gsea/msigdb/cards/GOBP_PHOTOTRANSDUCTION	METAP2	CNGB1	OPN5	METAP1	FNTA	FNTB	OPN3	AIPL1	ABCA4	OPN1MW	GNA11	GNAQ	GNAT1	GNAT2	GNB1	GNGT1	GNGT2	GRK4	GUCA1A	GUCA1B	GUCY2F	GUCY2D	NMT1	PDC	PDE6A	PDE6G	PDE6B	PPEF1	CABP4	PLEKHB1	RGR	GRK1	OPN1SW	CALM1	UNC119	NMT2	PITPNM1	GUCA1C
HP_ABNORMAL_LARGE_INTESTINE_PHYSIOLOGY	http://www.gsea-msigdb.org/gsea/msigdb/cards/HP_ABNORMAL_LARGE_INTESTINE_PHYSIOLOGY	GLA	BCR	VANGL1	MST1	TBCD	EIF2AK2	ARSA	GP1BB	SLC9A6	DACT1	VCP	ATP13A2	DAXX	COMT	ISL1	SLC16A2	DDHD2	B2M	ZFYVE26	RTN2	SEC24C	CRKL	C19orf12	PSAP	PLP1	LRIG2	ABCD1	ATRX	RREB1	MAPK1	SLC44A1	HIRA	JMJD1C	TCF4	GPR35
HP_PENDULAR_NYSTAGMUS	http://www.gsea-msigdb.org/gsea/msigdb/cards/HP_PENDULAR_NYSTAGMUS	CRX	HMGB3	AIPL1	ADAR	CRB1	LRP5	PDE6H	NT5C2	ATF6	RPGR	RPGRIP1	PLA2G6	CACNA1A	GNAT2	OPN1MW	PRRT2	TBL1XR1	OPN1SW	CLTCL1	PLP1	NUP62	TMEM63A	CNGA3	DNMBP
GOBP_NEUROPEPTIDE_SIGNALING_PATHWAY	http://www.gsea-msigdb.org/gsea/msigdb/cards/GOBP_NEUROPEPTIDE_SIGNALING_PATHWAY	NMUR1	CYSLTR1	NPFFR2	GPR83	SORCS1	ADCYAP1	LTB4R	PROKR2	AGRP	SORCS3	PCSK1N	GLRA1	GPR1	NPBWR2	GPR37	GRPR	HCRT	HCRTR2	GPR149	NMB	NPPA	NPY1R	NPY2R	NPY6R	NTSR1	GPR143	OPRD1	OPRK1	OPRL1	OPRM1	GAL	PDYN	PENK	PMCH	PNOC	GPR84	POMC	CYSLTR2	PROK2	SORT1	NPFFR1	SCG5	SORL1	SSTR2	SSTR3	TAC3	TYRO3	UCN
GOBP_REGULATION_OF_ANIMAL_ORGAN_FORMATION	http://www.gsea-msigdb.org/gsea/msigdb/cards/GOBP_REGULATION_OF_ANIMAL_ORGAN_FORMATION	SPRY1	CITED2	FRS2	GATA5	FGF1	DKK1	SULF1	GDNF	SHH	BMP2	BMP7	WNT2	WNT11	WNT2B	WT1
GOBP_REGULATION_OF_SPROUTING_ANGIOGENESIS	http://www.gsea-msigdb.org/gsea/msigdb/cards/GOBP_REGULATION_OF_SPROUTING_ANGIOGENESIS	KLF2	E2F2	SLC39A12	FGF1	FGF2	EPN2	ALOX5	PPP1R16B	GHSR	GLUL	DLL1	EPN1	HMGB1	IL10	ITGA5	JAK1	SMAD1	PDPK1	GHRL	PIK3CB	SYNJ2BP	SEMA6A	S100A1	CEACAM1	THBS1	VEGFA	CREB3L1	KLF4
GOBP_REGULATION_OF_B_CELL_DIFFERENTIATION	http://www.gsea-msigdb.org/gsea/msigdb/cards/GOBP_REGULATION_OF_B_CELL_DIFFERENTIATION	FCRL3	CR1	NFAM1	IKZF3	ATP11C	HMGB3	IL7	IL10	INPP5D	MMP14	TLR9	PPP2R3C	SLAMF8	BAD	PTPN6	SFRP1	ZFP36L1	STAT5B	ZFP36L2	SYK	BTK	XBP1	CARD11
HP_INTESTINAL_MALROTATION	http://www.gsea-msigdb.org/gsea/msigdb/cards/HP_INTESTINAL_MALROTATION	ABL1	CHRM3	SPAG1	RPGR	DNAH5	NIPBL	SMO	SPINT2	EP300	MKS1	FARSB	NPHP3	FLNA	COMT	CCDC40	DYNC2H1	LETM1	PIGN	CCDC22	HMGA2	ARID1B	FOXF1	ASXL1	PORCN	LEMD3	CPLX1	LRRC56	HDAC8	SEC24C	ZMYND10	CREBBP	DHCR7	RREB1	LMOD1	BCOR	LRRC6	TFAP2A	HIRA	ACTA2	FBN2	STK36	TTC7A	NEK10	CCDC65	CENPF	DHODH	GAS2L2	TTC12
HP_ABNORMALITY_OF_BLADDER_MORPHOLOGY	http://www.gsea-msigdb.org/gsea/msigdb/cards/HP_ABNORMALITY_OF_BLADDER_MORPHOLOGY	CLIP2	LTBP4	STK11	TBL2	ITGB4	PIGN	CDH11	ATP7A	MYOCD	LAMB3	MKS1	LMNB1	FREM2	FOXF1	ELN	ISL1	ACTG2	PLOD1	FBLN5	BAZ1B	LIMK1	SMAD3	UPB1	KRAS	GTF2IRD1	GTF2I	LAMA3	COL1A1	COL1A2	RAC2	LMOD1	POR	RFC2	MYH11	AQP2	MYLK	COL5A1	ITGA6	MBTPS2	FKBP14	EFEMP2	MKKS
GOBP_MITOPHAGY	http://www.gsea-msigdb.org/gsea/msigdb/cards/GOBP_MITOPHAGY	HDAC6	HUWE1	OPTN	RNF41	CDC37	PHB2	HTRA2	TOMM7	VPS13C	VPS13D	PINK1	TP53	TSC2	VDAC1	MAP1LC3B	USP30	BECN1	SQSTM1	MFN2
GOMF_PHOSPHATIDYLINOSITOL_3_KINASE_REGULATOR_ACTIVITY	http://www.gsea-msigdb.org/gsea/msigdb/cards/GOMF_PHOSPHATIDYLINOSITOL_3_KINASE_REGULATOR_ACTIVITY	CISH	SOCS4	WDR81	PIK3R5	SOCS7	PIK3R1	PIK3R2	SLA2	PIK3R3	SOCS1	SOCS2	SOCS3	SOCS6	KLF4	SOCS5
GOCC_HISTONE_DEACETYLASE_COMPLEX	http://www.gsea-msigdb.org/gsea/msigdb/cards/GOCC_HISTONE_DEACETYLASE_COMPLEX	HDAC6	HDAC5	SAP18	ZNHIT1	TAF6L	SRCAP	RUVBL2	BRD8	MORF4L1	CHD3	CHD4	DNTTIP1	CSNK2A1	JMJD1C	SIN3B	SATB2	CBX5	HEY2	BRMS1	SIN3A	RCOR2	HDAC1	HDAC2	HINT1	ING2	RERE	PHF21A	ZBTB7A	MBD3	ING3	GATAD2A	RCOR3	TRERF1	HDAC8	DMAP1	GATAD2B	MTA3	EP400	PHF12	RBBP4	RBBP7	SUDS3	ACTR6	TAL1	TBL1X	ZNF217	SAP130	TBL1XR1
HP_ABNORMAL_CONNECTION_OF_THE_CARDIAC_SEGMENTS	http://www.gsea-msigdb.org/gsea/msigdb/cards/HP_ABNORMAL_CONNECTION_OF_THE_CARDIAC_SEGMENTS	CLIP2	GJA5	RPGR	NODAL	STAG2	CXCR4	SF3B4	DGCR6	GATA4	BRCA1	BCOR	SIX3	PIGN	CCDC22	NOTCH2	PIGL	ARID1B	FOXF1	HIBCH	NOTCH1	RAI1	FANCB	GDF1	SEC24C	JAG1	DISP1	RBPJ	ZNF462	PTPN22	TBC1D24	MEGF8	GTF2IRD1	ZMYND10	GTF2I	FANCM	RREB1	ZMPSTE24	WT1	RFC2	LRRC6	HIRA	RRAS2	SEMA3E	STK36	NEK10	CCDC65	PKD1L1	TGIF1
GOBP_POSITIVE_REGULATION_OF_RECEPTOR_MEDIATED_ENDOCYTOSIS	http://www.gsea-msigdb.org/gsea/msigdb/cards/GOBP_POSITIVE_REGULATION_OF_RECEPTOR_MEDIATED_ENDOCYTOSIS	AP2A1	DAB2	DNM2	EGF	RAB21	PCSK9	LDLRAP1	GREM1	ANGPT1	ANXA2	HIP1	IL4	INSR	ARRB1	ARRB2	NTF3	SERPINE1	PLCG2	AHI1	PPT1	SCYL2	B2M	BICD1	CCL19	CCL21	SELE	SYK	TF	C3	VEGFA	ATAD1	DGKD	CBL	APLN	WASL	PICK1	CD63	TBC1D5
GOMF_HYDROLASE_ACTIVITY_ACTING_ON_CARBON_NITROGEN_BUT_NOT_PEPTIDE_BONDS_IN_LINEAR_AMIDES	http://www.gsea-msigdb.org/gsea/msigdb/cards/GOMF_HYDROLASE_ACTIVITY_ACTING_ON_CARBON_NITROGEN_BUT_NOT_PEPTIDE_BONDS_IN_LINEAR_AMIDES	HDAC6	HDAC5	PGLYRP2	PGLYRP3	NTAN1	HINT3	AGA	FAAH	SIRT2	SIRT5	SIRT4	SIRT3	SIRT1	GLS2	GLS	HDAC1	HDAC2	HINT1	ASAH1	NIT1	ACR	AMDHD2	SIRT7	SIRT6	UPB1	NADSYN1	VNN3	NGLY1	HDAC8	ASAH2	NIT2	PGLYRP4	MIER1	SUDS3	BTD	HDAC11	ASRGL1	HDAC10	CAT	HDAC3	VNN2	VNN1	PGLYRP1	MTA2	PIGL	ACY1	HDAC9	HDAC4
GOBP_REGULATION_OF_NEURON_PROJECTION_DEVELOPMENT	http://www.gsea-msigdb.org/gsea/msigdb/cards/GOBP_REGULATION_OF_NEURON_PROJECTION_DEVELOPMENT	CDH2	DNM1L	PQBP1	UST	ACTR2	ABI2	PLXNC1	ADAM10	CDK5	KATNB1	SEMA3A	STK25	CARM1	SEMA6C	SEMA6B	SEMA4F	SEMA4D	SEMA4B	SEMA3C	CIB1	PDLIM5	AVIL	CFL1	STMN2	IL1RAPL1	ADCY6	CHN1	CHRNA3	ADCYAP1	ZFYVE27	LRRK2	CNR1	CRABP2	CRK	CRKL	CRMP1	CHODL	RTN4RL1	CTNNA2	PAQR3	AP2A1	DGKG	DBN1	DCC	DHX36	DGUOK	DPYSL3	DSCAM
HP_SHORT_MIDDLE_PHALANX_OF_FINGER	http://www.gsea-msigdb.org/gsea/msigdb/cards/HP_SHORT_MIDDLE_PHALANX_OF_FINGER	GDF5	SLC26A2	PHF6	FGFR3	DVL1	BMP2	PDE4D	TRPV4	VAC14	COL2A1	RUNX2	EIF2AK3	GATA1	HOXD13	COL10A1	GMNN	MYCN	IFT57	RBBP8	NIN
GOMF_STRUCTURAL_CONSTITUENT_OF_MUSCLE	http://www.gsea-msigdb.org/gsea/msigdb/cards/GOMF_STRUCTURAL_CONSTITUENT_OF_MUSCLE	MYL9	NEBL	CSRP1	CSRP2	DAG1	DMD	ASPH	MYBPC3	MYBPH	MYH11	MYL1	MYL2	MYL5	MYL6	NEB	SMTN	TPM1	TPM2	TPM4	TTN	CAPN3	OBSCN	SORBS2	MYOM1	ACTN2	NEXN	MYOM2	MYOT
GOBP_RESPONSE_TO_ETHANOL	http://www.gsea-msigdb.org/gsea/msigdb/cards/GOBP_RESPONSE_TO_ETHANOL	ACTR2	PSMD14	RGS19	CDO1	PEMT	ADCY7	NLRP3	ADCYAP1	CNR1	ADH6	CLDN3	CLDN7	CPT1A	CRH	CRHBP	CYBB	CYP2E1	CYP7A1	NQO1	DNMT3A	DRD4	EEF2	EIF4EBP1	ALAD	PTK2B	FECH	FYN	G6PD	GATA3	GLRA1	GNRH1	GOT2	GRIN1	GRIN2A	GRIN2B	GSN	GSTP1	HDAC2	HPGD	BIRC2	HTR3A	TNC	ICAM1	ITPR2	KCNMB1	LEP	MAOB	NPPC
HP_DISTURBANCE_OF_FACIAL_EXPRESSION	http://www.gsea-msigdb.org/gsea/msigdb/cards/HP_DISTURBANCE_OF_FACIAL_EXPRESSION	IRF6	STXBP1	MECP2	GLI3	MTMR14	PCDH19	CREBBP	EP300	CACNA1A	PNKD	KCNQ2	PMP22	PRRT2	SCN1B	GATAD2B	DNM2	PANK2	KCNQ3	CP	GABRG2	SCN9A
GOCC_MYOFILAMENT	http://www.gsea-msigdb.org/gsea/msigdb/cards/GOCC_MYOFILAMENT	TRIM32	LMOD1	TMOD4	TMOD3	MYBPC3	LMOD3	TMOD1	TNNC2	TNNI2	TNNI3	TNNT1	TNNT2	TNNT3	TPM1	TPM2	TPM3	TPM4	MYOM1
GOBP_POSITIVE_REGULATION_OF_MACROPHAGE_MIGRATION	http://www.gsea-msigdb.org/gsea/msigdb/cards/GOBP_POSITIVE_REGULATION_OF_MACROPHAGE_MIGRATION	CMKLR1	CSF1R	CX3CR1	MDK	MMP14	P2RX4	TREM2	MAPK1	MAPK3	PTK2	RARRES2	CCL3	CCL5	P2RY12	THBS1	C3AR1	C5AR1	TNFSF18
HP_ABNORMALITY_OF_COAGULATION	http://www.gsea-msigdb.org/gsea/msigdb/cards/HP_ABNORMALITY_OF_COAGULATION	PEX11B	PROC	NPM1	CD46	MGAT2	ZBTB16	SLC25A15	PROS1	GGCX	TINF2	RRAS2	NRAS	BCS1L	RASA2	F11	STAT5B	F8	SPTA1	EPB42	HBB	STAT3	RTEL1	PARN	VPS33A	PEX6	RYR1	AGGF1	TERT	PRF1	CFI	ALG6	PML	GP9	MPDU1	FGB	ABCC2	SLC25A13	BCOR	LYST	SERPINE1	NR1H4	ALG2	TBL1XR1	GFI1B	HAVCR2	F12	AGA	GP1BB
HP_PERIPHERAL_ARTERIAL_STENOSIS	http://www.gsea-msigdb.org/gsea/msigdb/cards/HP_PERIPHERAL_ARTERIAL_STENOSIS	MFAP5	JAK2	TGFBR1	ABCG8	MAT2A	PCSK9	LMNA	TGFBR2	SMAD3	MYH11	PRKG1	ABCG5	FOXE3	ELN	MPL	TGFB3	ACTA2	IDS	ABCC6	LDLRAP1	LDLR	FBN1	MYLK	AGXT	SMAD4
GOBP_TETRAPYRROLE_METABOLIC_PROCESS	http://www.gsea-msigdb.org/gsea/msigdb/cards/GOBP_TETRAPYRROLE_METABOLIC_PROCESS	ABCB6	PGRMC1	CTRC	COX10	COX15	CYP1A1	CYP1A2	MMAA	CLYBL	ALAD	ALAS1	ALAS2	FECH	FXN	AMBP	MMACHC	EIF2AK1	HMBS	HMOX1	HMOX2	HPX	MMAB	IREB2	ABCC1	CTRB2	MTR	MTRR	NFE2L1	SLC11A2	CD320	TMEM14C	PPOX	RSAD1	LMBRD1	PRSS3	ABCD4	BLVRA	BLVRB	SLC6A9	SPTA1	TCN1	TCN2	TSPO	UROD	UROS	CUBN	AMN	SUCLA2
HP_STRIDOR	http://www.gsea-msigdb.org/gsea/msigdb/cards/HP_STRIDOR	SLC18A2	MYO9A	VAMP1	PAX8	COQ2	TRPV4	CHAT	SLC25A1	TSPYL1	LAMA3	LAMB3	SERPING1	AGRN	SNAP25	COL13A1	IGHMBP2	MAP3K7	GTPBP3	VPS33A	D2HGDH	PLP1	GNPTAB	FLNA
HP_ABNORMALITY_OF_CIRCULATING_ENZYME_LEVEL	http://www.gsea-msigdb.org/gsea/msigdb/cards/HP_ABNORMALITY_OF_CIRCULATING_ENZYME_LEVEL	CLIP2	DMD	FKRP	VCP	PSEN2	SUCLA2	COL6A1	SETX	FHL1	GMPPB	MYH7	RAF1	RYR1	COL12A1	KCNA1	GTF2I	NEB	POMT1	NSUN2	MYF6	MSTO1	LMNA	NEFH	VPS13A	LIMS2	B3GALNT2	PHKA2	TXNRD2	TBL2	POLG2	DMGDH	TTN	ITGA7	DNM2	GATAD1	GNE	CPT2	COL6A3	LAMP2	MYBPC3	TNNI3	PHKG2	POMGNT1	GAA	HINT1	POMT2	FHL2	LIMK1
GOBP_POSITIVE_REGULATION_OF_INTRACELLULAR_PROTEIN_TRANSPORT	http://www.gsea-msigdb.org/gsea/msigdb/cards/GOBP_POSITIVE_REGULATION_OF_INTRACELLULAR_PROTEIN_TRANSPORT	SAE1	HUWE1	BCAP31	TRIM28	CDK5	NUTF2	RAPGEF3	ARIH2	CIB1	ANP32B	YWHAQ	PDCD10	UBE2J2	PLK3	MAPK14	CSNK2A2	TMEM30B	E2F1	ECT2	EMD	STOM	ERBB2	AKT2	ABLIM3	RUFY3	FLNA	PPP1R13B	TARDBP	FYN	GAS6	B3GAT3	BBC3	GLI3	HTRA2	ANK3	GSK3A	GSK3B	GZMB	HCLS1	HRAS	HSPA1L	HSP90AB1	SLC35D3	IFNG	IL1B	ITGAM	ITGB2	JAK2
HP_TUBE_FEEDING	http://www.gsea-msigdb.org/gsea/msigdb/cards/HP_TUBE_FEEDING	DCPS	IQSEC1	NODAL	PIGW	DLL1	PRPS1	TXN2	C12orf4	SPATA5	DISP1	ABCD1	GRIN1	CLIP1	EPM2A	TGIF1	SIX3	MBD5	ZMYND11	NDST1	FUS	MAGEL2	ITCH	TAOK1	CRBN	SETBP1	COQ2	CSNK2B	PRSS12	ASH1L	EP300	CLTCL1	CRADD	SHH	CAMK2B	PDSS2	DEAF1	PIK3CD	SNRPN	RNF13	TRIP4	SLC45A1	GFM2	FOXH1	BRSK2	TSEN2	PSAT1	SON	STAG2
GOBP_HOMOLOGOUS_CHROMOSOME_SEGREGATION	http://www.gsea-msigdb.org/gsea/msigdb/cards/GOBP_HOMOLOGOUS_CHROMOSOME_SEGREGATION	SYCP2	STAG3	PTTG2	DMC1	FANCD2	SPO11	MLH3	C14orf39	MLH1	MSH4	ATM	SIRT7	PLK1	ZCWPW1	TEX12	PRDM9	CCNB1IP1	RAD21	UBE2B	BRIP1	HORMAD1	SPATA22	CCNE1	CCNE2	PTTG1	TRIP13	SYCE1	ESPL1
GOBP_RECEPTOR_CLUSTERING	http://www.gsea-msigdb.org/gsea/msigdb/cards/GOBP_RECEPTOR_CLUSTERING	CDH2	CDK5	GPHN	RER1	CRKL	DLG2	DLG3	DLG4	DVL1	NLGN1	FLNA	FNTA	SCRIB	GRIK2	GRIK5	GSN	ITGA4	ITGAL	ITGB2	ITGB7	AGRN	MUSK	ZDHHC2	PIGR	SSH1	SYNJ2BP	PTN	WDR19	SAV1	MADCAM1	FZD9	SHANK3	SSNA1	DNAJA3	ITGB1BP1	NRXN2	PICK1	CD81
HP_TONGUE_FASCICULATIONS	http://www.gsea-msigdb.org/gsea/msigdb/cards/HP_TONGUE_FASCICULATIONS	TSPYL1	AIFM1	FXR1	SMN1	CACNA1A	ASAH1	OPTN	SMN2	EXOSC3	PRRT2	KCNK9	TBCD	AGTPBP1	VCP	SH3TC2
HP_ABNORMALITY_OF_CIRCULATING_GLUCOCORTICOID_LEVEL	http://www.gsea-msigdb.org/gsea/msigdb/cards/HP_ABNORMALITY_OF_CIRCULATING_GLUCOCORTICOID_LEVEL	ARMC5	TRAF7	CYP11A1	CDKN1B	TERT	CDKN1A	PRKAR1A	NF2	MEN1	GLI3	SMARCE1	AIRE	PDGFB	STAR	CYP11B2	HSD11B2	NR0B1	CYP17A1	CDKN2C	ABCD1	TXNRD2	TBX19	AAAS	CYB5A	QRSL1	PRKACA	MRAP	GNAS	NR3C1	AKT1	CDKN2B	POR	NNT	BAP1	HTR1A	PIK3CA	NFKB2	TP53	PDE8B	SMARCB1	RET	SMO
HP_UPPER_LIMB_AMYOTROPHY	http://www.gsea-msigdb.org/gsea/msigdb/cards/HP_UPPER_LIMB_AMYOTROPHY	MATR3	REEP1	FXN	TRPV4	CAV3	BSCL2	HSPB1	SQSTM1	VCP	KY	PDK3	DCTN1	HINT1	TIA1	GDAP1	RYR1	SLC39A13	ALS2	NGLY1	LDB3	HK1	MYH7	KLHL9	PLOD3	NEFH	KIF5A	DYSF	GJB1	MORC2
GOBP_REGULATION_OF_NON_CANONICAL_WNT_SIGNALING_PATHWAY	http://www.gsea-msigdb.org/gsea/msigdb/cards/GOBP_REGULATION_OF_NON_CANONICAL_WNT_SIGNALING_PATHWAY	CSNK1D	CSNK1E	DAB2	ANKRD6	DKK1	DAAM2	ABL1	NPHP3	GPC3	MLLT3	DACT1	IFT80	PLEKHA4	SFRP1	SFRP2	TIAM1	WNT5B	ZNRF3	RSPO3	NKD1	LBX2
HP_DISPROPORTIONATE_TALL_STATURE	http://www.gsea-msigdb.org/gsea/msigdb/cards/HP_DISPROPORTIONATE_TALL_STATURE	MAN2B1	DDX6	MED12	LARS2	FBN2	ZDHHC9	LETM1	FBN1	UPF3B	ATP6V1E1	PSMD12	TRMT1	ACTL6B	PLOD1	COL2A1	BCORL1	FBXW11	TGFBR1	RET	DLG4	FKBP14	ATP6V1A	NTNG1	TCF20	HPGD	CBS	HERC1	COL1A2	PTEN	ACTL6A	SMS	SMAD3	WDFY3	TRAPPC4	TGFBR2	NKAP	AKT1
HP_ABNORMAL_NERVE_CONDUCTION_VELOCITY	http://www.gsea-msigdb.org/gsea/msigdb/cards/HP_ABNORMAL_NERVE_CONDUCTION_VELOCITY	LYST	MPZ	SBF2	CTDP1	REEP1	PMP22	ABHD12	ARSA	ERCC3	SUCLA2	GDAP1	BSCL2	WNK1	SETX	SLC25A15	LTBP3	FXN	VCP	FBLN5	PDK3	PSAP	NDRG1	LITAF	PRPS1	GJB1	SOX10	RAI1	PNPT1	FGD4	PLP1	LAMA2	SBF1	SORD	SAMD9L	HK1	CCT5	IGHMBP2	NEFL	NEU1	DEGS1	MATR3	SACS	FBXO38	IDUA	KIF1B	HSD17B4	EGR2	ERCC6
HP_HEPATIC_CYSTS	http://www.gsea-msigdb.org/gsea/msigdb/cards/HP_HEPATIC_CYSTS	NPHP3	PKD2	GANAB	PKD1	WDR19	SEC63	EXTL3	PKHD1	TSC1	TSC2	IFT122	DNAJB11	JAK1	OFD1	ALG8	LRP5
HP_ABNORMAL_HAIR_WHORL	http://www.gsea-msigdb.org/gsea/msigdb/cards/HP_ABNORMAL_HAIR_WHORL	UBR1	DDX6	MAN1B1	PPP2R1A	EP300	MED12	FLNA	FOXP1	HERC2	MKRN3	CREBBP	PSMD12	UBE2A	TRMT1	NDN	ACTL6B	BCORL1	FBXW11	LMNA	NTNG1	TCF20	ACTL6A	MAGEL2	WDFY3	STAMBP	YY1	TRAPPC4	SNRPN	POLA1	WRN
GOBP_GLAND_DEVELOPMENT	http://www.gsea-msigdb.org/gsea/msigdb/cards/GOBP_GLAND_DEVELOPMENT	ADA	BCL2L11	FEM1B	ZMPSTE24	FSTL3	CDO1	CITED2	SEMA3A	PRMT5	CEBPA	CEBPB	SEMA3C	DEAF1	CEBPG	FRS2	EDAR	RIPK3	SEC63	PHB2	ADCYAP1	CLCN2	IQGAP3	CPS1	CPT1A	CREB1	UPRT	CRIP1	CRKL	CSF1R	E2F7	CSN3	CSNK2A2	GDF7	CYP1A1	NKX2-3	DAG1	DBP	ASXL1	DHODH	DUT	EDA	NR0B1	EGF	EGFR	SLC29A1	EPHB3	ERBB4	AKT1
GOMF_UBIQUITIN_LIKE_PROTEIN_LIGASE_ACTIVITY	http://www.gsea-msigdb.org/gsea/msigdb/cards/GOMF_UBIQUITIN_LIKE_PROTEIN_LIGASE_ACTIVITY	HUWE1	TRIM10	RNF41	TRIM13	TOPORS	STUB1	UBE4B	TRAIP	TRIM22	PIAS3	ARIH2	TRIM38	TRIM3	TRAF3IP2	WWP1	WWP2	TRIM31	RNF139	RNF24	BIRC8	RNF13	DTX2	TRIM9	RNF157	UHRF2	RNF166	RFFL	TRIM6	TRIM64	FBXO27	TRIM71	RNF183	TRIM69	NEURL2	MIB2	C18orf25	RC3H1	DCST1	RNF187	DTX3L	RNF38	SH3RF2	TRIM60	RNF133	DTX1	EGR2	DTX3	UBR1
HP_RECURRENT_BACTERIAL_INFECTIONS	http://www.gsea-msigdb.org/gsea/msigdb/cards/HP_RECURRENT_BACTERIAL_INFECTIONS	LYST	ZAP70	SRP54	SLC37A4	STK4	RPGR	GFI1	CXCR4	IL12RB1	CD19	CD79A	ICOS	MS4A1	CFI	SBDS	DCLRE1C	RAB27A	MYH6	CEBPE	SCNN1A	PGM3	ZMYND10	DOCK8	HAX1	STAT1	IL2RG	LRRC6	MYD88	ITGB2	SLC35A1	SMARCD2	STK36	NEK10	CCDC65	IFNGR1	CR2	SLC7A7	PIK3CD	IRAK4	GAS2L2	GAS8	ATP6AP1	NCF2	IFNGR2	RFX5	DNAL1	TBCE	BTK
GOBP_REGULATION_OF_CELL_MORPHOGENESIS	http://www.gsea-msigdb.org/gsea/msigdb/cards/GOBP_REGULATION_OF_CELL_MORPHOGENESIS	DNM1L	ACTR2	ARPC2	PLXNC1	SPRY3	ZMPSTE24	DLC1	CFDP1	CDC42EP2	BAIAP2	SEMA4D	CIB1	OLFM4	CDC42EP3	PDPN	POSTN	CFL1	WASF3	TRIOBP	CDC42EP1	IL1RAPL1	BVES	CORO1A	LARP4	FMNL2	RNF157	PDZD8	FGD4	WTIP	CLDN4	CLDN3	CRK	CRKL	CSF1R	CPNE9	CAMSAP1	DAG1	DAPK3	DBN1	COCH	DHX36	DIAPH1	DLG4	DNM2	DOCK1	DVL1	DVL2	DVL3
GOBP_RETINOL_METABOLIC_PROCESS	http://www.gsea-msigdb.org/gsea/msigdb/cards/GOBP_RETINOL_METABOLIC_PROCESS	DHRS9	RDH13	ADH1B	ADH4	ADH6	RDH12	PLB1	CYP1A1	CYP1A2	CYP1B1	CYP2C8	CYP2D6	RDH10	CYP3A5	ALDH1A1	AKR1B1	LIPE	RDH8	RDH11	PNPLA2	RDH14	RDH5	TTR	PNPLA4	DGAT2	RDH16	AKR1C3	DGAT1	ALDH1A2	DHRS3
GOBP_SYNAPTIC_TRANSMISSION_GLUTAMATERGIC	http://www.gsea-msigdb.org/gsea/msigdb/cards/GOBP_SYNAPTIC_TRANSMISSION_GLUTAMATERGIC	CDH2	CDK5	CACNG3	ADCYAP1	CLCN3	CLN3	LRRK2	CNR1	ADORA1	ADORA2A	CNIH3	DRD3	EGFR	EXT1	PTK2B	NLGN1	RAB3GAP1	UNC13A	MAPK8IP2	CNIH2	CACNG5	CACNG4	DISC1	GRIA2	GRIK2	GRIK5	GRM2	GRM4	GRM8	HTR2A	MEF2C	NPY2R	NTRK1	OXTR	P2RX1	SERPINE2	NLGN3	RELN	PSEN1	SLC17A7	NLGN2	CACNG8	CCL2	NAPB	SLC1A4	STXBP1	TNF	TNR
GOMF_SIGNALING_ADAPTOR_ACTIVITY	http://www.gsea-msigdb.org/gsea/msigdb/cards/GOMF_SIGNALING_ADAPTOR_ACTIVITY	ABI1	ABI2	SORBS1	RGS14	KHDRBS1	FRS2	AKAP13	LRRK2	CRK	DUSP19	MPP7	ROPN1B	DEDD2	EPS8	SARM1	MAPK8IP3	MAPK8IP2	NUP62	SH2B1	LDLRAP1	LAT	IRS1	NCK1	TRAT1	PIK3R1	STAP2	PAG1	MAP2K1	MAP2K2	CDC42SE2	PTPN11	SAV1	SHC1	FCRL2	ZDHHC11	GRIP2	AXIN1	SLA2	NCK2	AFAP1L2	SHANK3	TRADD	IQGAP1	SOCS2	KSR1	SPAG9	DOK2	CD3E
GOMF_ION_CHANNEL_BINDING	http://www.gsea-msigdb.org/gsea/msigdb/cards/GOMF_ION_CHANNEL_BINDING	KCNE3	ABCC9	AKAP9	TRDN	CIB1	CHERP	YWHAQ	AP2M1	LRRK2	LRRC38	RIMS4	CTNNB1	DIAPH1	FGF13	FHL1	FKBP1A	FKBP1B	FLNA	GPD1L	PACS2	NEDD4L	PANX1	FYN	NPTN	ANK1	ANK3	GRINA	PHPT1	PYCARD	KCNIP3	KCNIP2	HSP90AB1	ID2	ITPR2	KCNB1	KCND3	KCNE1	KCNQ1	LYN	ARRB1	NOS1	ATP2A2	ATP2A3	PDE4B	PDE4D	PKD1	PKD2	PKP2
HP_DILATATION_OF_THE_CEREBRAL_ARTERY	http://www.gsea-msigdb.org/gsea/msigdb/cards/HP_DILATATION_OF_THE_CEREBRAL_ARTERY	STAT1	TGFBR1	MFAP5	GANAB	PKD1	BGN	MAT2A	TGFBR2	SMAD3	COL1A1	MYH11	COL4A1	PRKG1	FARSB	GAA	FOXE3	PLOD3	ANGPTL6	ELN	COL5A1	ENG	TGFB3	PRKAR1A	PKD2	GGCX	ACTA2	NF1	TGFBR3	FBN1	MYLK	SMAD4
HP_ABNORMALITY_OF_THE_UMBILICAL_CORD	http://www.gsea-msigdb.org/gsea/msigdb/cards/HP_ABNORMALITY_OF_THE_UMBILICAL_CORD	HSPG2	PIGW	PIGL	F7	PACS1	ZMPSTE24	MYD88	NRAS	PHGDH	RAC2	LMNA	MKS1	FANCB	HOXD13	POR	PIGY	MUSK	SERPINE1	WNT3	ITGB2	CCDC22	FOXF1	MCTP2	F13A1	PIGV	PIGO	DDX6
HP_DEEP_PLANTAR_CREASES	http://www.gsea-msigdb.org/gsea/msigdb/cards/HP_DEEP_PLANTAR_CREASES	KCNJ8	PIGQ	ATP6V0A2	PIGN	TBL1XR1	CREBBP	AIP	ATP6V1B2	GPR101	ASXL1	EP300	ERCC6	ABCC9	KCNN3	HRAS
GOBP_COLLAGEN_CATABOLIC_PROCESS	http://www.gsea-msigdb.org/gsea/msigdb/cards/GOBP_COLLAGEN_CATABOLIC_PROCESS	MMP24	MMP21	COL13A1	COL19A1	CST3	CTSB	CTSD	CTSK	CTSL	CTSS	FAP	ITGB1	MMP1	MMP2	MMP3	MMP8	MMP9	MMP11	MMP14	MMP15	MMP17	MMP19	FURIN	PEPD	MMP26	PRTN3	MMP25	MMP28	MMP23B	ADAM15	MRC2
GOBP_TISSUE_REMODELING	http://www.gsea-msigdb.org/gsea/msigdb/cards/GOBP_TISSUE_REMODELING	ADAM8	TCIRG1	GPNMB	SEMA3C	CTHRC1	TPP1	PPARGC1B	CSF1R	CSK	CSPG4	CST3	ADRB2	TMEM64	ZNF675	AGER	JAG1	AGTR2	EGFR	EPAS1	EXT1	F2R	PTK2B	FOXC1	FOXC2	NCDN	FLNA	FLT4	CRB1	GREM1	SNX10	HIF1A	IAPP	TMEM119	IGFBP5	RBPJ	IL6	IL7	IL15	IL18	INPP5D	ITGB3	ARG1	LEP	LEPR	LIF	LIPA	LRP6	LRP5
GOMF_TRANSCRIPTION_COREPRESSOR_BINDING	http://www.gsea-msigdb.org/gsea/msigdb/cards/GOMF_TRANSCRIPTION_COREPRESSOR_BINDING	HDAC6	NEK6	EHMT2	CTBP1	CTBP2	ESR1	EZH2	MTF2	SUZ12	FAM89B	HDGF	CNOT2	ZBTB7A	PER1	PHF1	PHF12	RORA	SIX3	EHMT1	THAP7	USP11	ZNF644	LCOR	EED	HDAC3	PER3	PER2	NR1D1	CDC5L
GOBP_RESPONSE_TO_FLUID_SHEAR_STRESS	http://www.gsea-msigdb.org/gsea/msigdb/cards/GOBP_RESPONSE_TO_FLUID_SHEAR_STRESS	KLF2	CITED2	ABCA1	AKT1	ETS1	PTK2B	SMAD6	SMAD7	MEF2C	NFE2L2	NOS3	P2RX4	PDGFRB	PKD1	PKD2	MAPK7	MAP2K5	SRC	SREBF2	TGFB3	CA2	HDAC3	KLF4	SOCS5	MTSS1
GOBP_REGULATION_OF_AMYLOID_BETA_CLEARANCE	http://www.gsea-msigdb.org/gsea/msigdb/cards/GOBP_REGULATION_OF_AMYLOID_BETA_CLEARANCE	ABCA7	CYP51A1	HDAC1	HMGCR	IFNG	IFNGR1	IL4	LRP1	LRPAP1	PLA2G3	TREM2	ROCK1	SRF	TNF	MYOCD
GOMF_MITOGEN_ACTIVATED_PROTEIN_KINASE_KINASE_KINASE_BINDING	http://www.gsea-msigdb.org/gsea/msigdb/cards/GOMF_MITOGEN_ACTIVATED_PROTEIN_KINASE_KINASE_KINASE_BINDING	STK38	DUSP19	SASH1	MAP3K11	MAPK1	MAP4K2	MAP2K4	TCF3	TGFBR2	TRAF2	TRAF6	MARVELD3	MAPK8IP1	DAZAP2	CDC42
HP_OTITIS_MEDIA	http://www.gsea-msigdb.org/gsea/msigdb/cards/HP_OTITIS_MEDIA	CLIP2	CR2	CD3E	RPGR	COL2A1	CXCR4	SULT2B1	IL6R	AGA	CD19	JAK3	CD79A	MAP3K7	ALMS1	ICOS	RELB	MGP	ZNF341	CFI	TCF3	FLII	ACP5	TCIRG1	DCLRE1C	MAPK1	KIF15	TGM1	SLC35C1	IDS	NEK10	SRCAP	RAI1	ANKRD11	CCDC65	OCRL	DNAH5	SEC24C	NSD1	PTPRC	TNFSF12	PSMB8	CD3D	CD81	GTF2IRD1	NCF2	ZMYND10	GTF2I	DOCK8
GOBP_PHAGOSOME_MATURATION	http://www.gsea-msigdb.org/gsea/msigdb/cards/GOBP_PHAGOSOME_MATURATION	TCIRG1	RAB32	RAB31	CORO1A	CLN3	ATP6V1G3	SYT11	ATP6V0A2	RAB38	ATP6V0D2	RAB43	MYO7A	ATP6V1D	RAB14	ATP6V1H	ATP6V1A	ATP6V1B1	ATP6V1B2	ATP6V0C	ATP6V1C1	ATP6V1E1	ATP6V0B	ATP6V1G2	ATP6V0A1	RAB20	SLAMF8	MCOLN1	RAB34	ATP6V0E1	ATP6V1E2	SYT7	ATP6V0D1	ATP6V1F	ATP6V1G1
HP_PRIMARY_GONADAL_INSUFFICIENCY	http://www.gsea-msigdb.org/gsea/msigdb/cards/HP_PRIMARY_GONADAL_INSUFFICIENCY	DHX37	GATA4	XRCC4	EIF2B2	CYP17A1	WT1	EIF2B4	WFS1	EIF2B1	CYB5A	SRY	NR0B1	MAP3K1	EIF2B5	WWOX
GOBP_CIRCULATORY_SYSTEM_PROCESS	http://www.gsea-msigdb.org/gsea/msigdb/cards/GOBP_CIRCULATORY_SYSTEM_PROCESS	ADA	KCNE3	HCN4	GJC1	ABCC5	DNM1L	ABCC9	AKAP9	ATP6AP2	KCNMB2	ABCC4	RAMP2	RAMP3	ZMPSTE24	TRDN	KLF2	CACNG3	SEMA3A	CORO2B	ATP8A1	YAP1	POSTN	CES1	AHCYL1	PPP1R13L	UTS2	SLC27A4	CHGA	TBC1D8	BVES	NISCH	ADCY6	AKAP13	TREX1	SLCO2B1	CHRM3	SLC2A13	CLIC2	CMA1	ABCC2	CNR1	COL1A2	ADH5	COL4A3	ADM	ADORA1	ADORA2A	CPA3
GOCC_PODOSOME	http://www.gsea-msigdb.org/gsea/msigdb/cards/GOCC_PODOSOME	ACTR2	ADAM8	CTTN	PALLD	SH3PXD2B	DBNL	GSN	LCP1	BIN2	PTPN12	KIF9	SH3GL1	FSCN1	SRC	SVIL	VCAM1	VCL	ARHGEF5	LPXN	SH3PXD2A	WDR1
HP_ABNORMALITY_OF_THE_FETAL_CARDIOVASCULAR_SYSTEM	http://www.gsea-msigdb.org/gsea/msigdb/cards/HP_ABNORMALITY_OF_THE_FETAL_CARDIOVASCULAR_SYSTEM	HSPG2	PIGW	PIGL	PACS1	UQCRFS1	NRAS	MKS1	FANCB	HOXD13	POR	PIGY	WNT3	CCDC22	FOXF1	MCTP2	PIGV	PIGO	DDX6
GOBP_NEURON_FATE_COMMITMENT	http://www.gsea-msigdb.org/gsea/msigdb/cards/GOBP_NEURON_FATE_COMMITMENT	OLIG2	OLIG1	OLIG3	DLX1	DLX2	SATB2	ZNF521	GATA2	GLI3	DLL1	TLX3	HOXC10	ID2	RBPJ	ISL1	JAG2	SMAD4	ASCL1	NOTCH1	POU3F2	POU4F1	FEV	DMRTA2	SHH	ISL2	BCL11B	TGFBR1	WNT1	CDC42
GOBP_MONOCARBOXYLIC_ACID_TRANSPORT	http://www.gsea-msigdb.org/gsea/msigdb/cards/GOBP_MONOCARBOXYLIC_ACID_TRANSPORT	SLC25A13	ABCC4	NCOA2	ARL6IP5	SLCO1B1	CES1	GIPC1	CPLX1	SLC27A5	SLC27A4	AKR1C4	PRAF2	SLCO2B1	ABCC2	EMB	ADORA1	ADORA2A	PROCA1	SLC16A14	CYP7A1	SLC5A8	SLC16A11	DRD3	DRD4	EDN1	SLC16A13	CLN8	SLC16A9	RAB3GAP1	ARL6IP1	PLA2G2D	GLS2	GLS	SLCO3A1	GRM2	ANXA1	PLA2G2E	IL1B	AQP9	ITGB1	SLC27A1	KCNJ10	SLC16A12	LEP	NMB	NTRK2	NTSR1	P2RX4
HP_THIN_RIBS	http://www.gsea-msigdb.org/gsea/msigdb/cards/HP_THIN_RIBS	MTM1	TBCE	TRPV6	WNT1	DNM2	COL11A1	COL1A2	LMNA	OBSL1	HDAC6	MTMR14	PPP3CA	MUSK	SERPINH1	POLR3A	LMOD3	SKI	NEB	CCDC8	CHRNG	SEC24D	COL2A1	FAM111A	CUL7	COL1A1	ZMPSTE24	MYF6	RTTN	RYR1	BIN1	AIFM1	MTX2
GOBP_PIGMENT_CELL_DIFFERENTIATION	http://www.gsea-msigdb.org/gsea/msigdb/cards/GOBP_PIGMENT_CELL_DIFFERENTIATION	RAB32	AP1G1	EDNRB	RAB38	GLI3	GNA11	KIT	BLOC1S3	MEF2C	MITF	ENPP1	RAB27A	BCL2	SOX10	HPS6	OR51E2	ANKRD27	AP1M1	AP3D1	USP13	HPS4	CD63
GOMF_ATPASE_COUPLED_INTRAMEMBRANE_LIPID_TRANSPORTER_ACTIVITY	http://www.gsea-msigdb.org/gsea/msigdb/cards/GOMF_ATPASE_COUPLED_INTRAMEMBRANE_LIPID_TRANSPORTER_ACTIVITY	ATP9A	ABCA7	ATP8A1	ATP8B3	TMEM30B	ABCA1	ABCA2	ABCA3	ATP10B	ATP11B	ABCA4	ATP11C	ATP9B	ATP8A2	ATP8B1	ABCB1	ABCB4	TMEM30A	ATP10A	ATP8B2	ATP10D	ATP8B4	ABCG1
HP_ABNORMALITY_OF_OCULAR_SMOOTH_PURSUIT	http://www.gsea-msigdb.org/gsea/msigdb/cards/HP_ABNORMALITY_OF_OCULAR_SMOOTH_PURSUIT	PDHB	GNB1	TBCD	ATP2B3	ATXN10	MAN2B1	PEX10	XRCC4	SETX	FTL	INPP5E	PLA2G6	GBA2	ATXN1	TBP	TTBK2	PRKCG	DPM2	PRNP	RFC1	SYNE1	POLR3A	STUB1	PAFAH1B1	ZFYVE26	PIK3R5	STXBP1	STT3A	CACNA1A	GJB1	TPP1	KCND3	EEF2	WARS2	SYT14	ATXN3	TSEN54	ELOVL4	THG1L	SPTBN2	DARS2	POLR3B	ITPR1	SCYL1	ATXN2	PMPCA	SACS	ALS2
HP_ATHETOSIS	http://www.gsea-msigdb.org/gsea/msigdb/cards/HP_ATHETOSIS	AUH	PRRT2	NDE1	PLP1	CACNA1A	CYB5R3	SLC6A8	FOXRED1	PHGDH	CACNA1D	WARS2	SMPD1	NGLY1	ACO2	PDGFB	SUCLA2	PDGFRB	GNAO1	PIGN	PIGV	KCNA1	SLC17A5	GCDH	GAMT	UBQLN2	SLC16A2	KIF5A	CYB5A	HCFC1	SLC20A2	ALDH18A1	RNASET2
GOBP_PROTEIN_DEGLYCOSYLATION	http://www.gsea-msigdb.org/gsea/msigdb/cards/GOBP_PROTEIN_DEGLYCOSYLATION	TRIM13	MAN1A2	OS9	RNF139	MAN1B1	PARK7	AGA	AMFR	MAN1A1	MAN2A2	MAN2A1	MAN2B1	DERL2	NGLY1	MAN1C1	RNF5	SEL1L	RNF103	EDEM3	SYVN1	RNF185	EDEM1
HP_ABNORMALITY_OF_BLOOD_VOLUME_HOMEOSTASIS	http://www.gsea-msigdb.org/gsea/msigdb/cards/HP_ABNORMALITY_OF_BLOOD_VOLUME_HOMEOSTASIS	MFAP5	TGFBR1	CYP11A1	MAT2A	MYO5B	TGFBR2	SMAD3	PRKG1	CTNS	STAT3	FOXE3	CYP17A1	CYP11B2	ELN	MYH11	TGFB3	ACTA2	AQP2	INS	FBN1	MYLK	SMAD4
GOCC_CLEAVAGE_FURROW	http://www.gsea-msigdb.org/gsea/msigdb/cards/GOCC_CLEAVAGE_FURROW	KIF20A	STAMBP	PLK4	DCTN3	ECT2	KLHDC8B	RAB21	RACGAP1	HTR3A	ICAM2	ITGB1	ARF6	RHOA	RHOB	RHOC	MEN1	MYH9	MYH10	MYLK	NF2	LIMA1	SSH1	NDE1	PPP1CC	CEP55	PKN1	PKN2	PSD	SPIRE1	PDXP	RALA	RDX	SVIL	FSD1	PSD2	RAB11FIP4	SPIRE2	MASTL	ZFYVE19	WDR73	RAB11A	PSTPIP1	PITPNM1	RAB11FIP3
GOBP_POSITIVE_REGULATION_OF_BLOOD_VESSEL_ENDOTHELIAL_CELL_MIGRATION	http://www.gsea-msigdb.org/gsea/msigdb/cards/GOBP_POSITIVE_REGULATION_OF_BLOOD_VESSEL_ENDOTHELIAL_CELL_MIGRATION	AKT3	CIB1	NUS1	AKT1	ETS1	FGF2	FOXC2	SIRT1	ALOX12	ABL1	PRKD2	GATA2	ANGPT1	ANXA1	HIF1A	HMGB1	HMOX1	HSPB1	KDR	MAP3K3	NFE2L2	NOS3	P2RX4	PDGFB	PDPK1	PIK3C2A	PLCG1	PRKCA	MAP2K3	PTGS2	SP1	STAT5A	ADAM17	TGFB1	THBS1	TMSB4X	VEGFA	FGF18	CD40	HDAC9
HP_MACULAR_ATROPHY	http://www.gsea-msigdb.org/gsea/msigdb/cards/HP_MACULAR_ATROPHY	AIPL1	GUCA1A	GUCY2D	HK1	RP9	ELOVL4	MAPKAPK3	RDH5	RLBP1	SH3BP2	GBA	IFT140	PRPF31	MERTK	CFI	HLA-A	PLK4	ATF6	NRL	WDR19	C8orf37	ARL2BP	DHX38
HP_ABNORMAL_MAGNESIUM_CONCENTRATION	http://www.gsea-msigdb.org/gsea/msigdb/cards/HP_ABNORMAL_MAGNESIUM_CONCENTRATION	TRPM6	FXYD2	CNNM2	EGF	SARS2	FOXP3	GCM2	KCNJ10	KCNJ1	TBCE	CLCNKB	GNA11	PLVAP	ALDOB	CLDN16	AP2S1	PCBD1	CLDN19	ATP1A1
GOMF_UBIQUITIN_BINDING	http://www.gsea-msigdb.org/gsea/msigdb/cards/GOMF_UBIQUITIN_BINDING	HDAC6	USP16	RBCK1	ADRM1	FAF1	CKS1B	CKS2	ZFAND2B	RNF168	SIRT2	TRIM32	GGA3	NUP62	TAB3	FBXO7	AMFR	USP25	BIRC2	DNAJB2	HSPB1	CUEDC1	NBR1	SMAD3	MDM2	NEDD4	VPS36	VPS28	UBAP1	TOLLIP	AUP1	RNF31	FBXW7	OTUB1	NPLOC4	N4BP2	NSFL1C	SMARCAD1	WDR48	MARK4	TP53INP2	RAD23A	RAD23B	TNFAIP3	TOP2A	TSG101	UBE2N	UCHL1	UCHL3
GOBP_PYRIMIDINE_NUCLEOSIDE_CATABOLIC_PROCESS	http://www.gsea-msigdb.org/gsea/msigdb/cards/GOBP_PYRIMIDINE_NUCLEOSIDE_CATABOLIC_PROCESS	APOBEC2	APOBEC3D	DPYD	APOBEC3A	APOBEC3F	APOBEC3C	NT5C	NT5E	UPB1	NT5M	APOBEC3G	UPP1	CDADC1	APOBEC3B	CDA
GOMF_CYCLIC_NUCLEOTIDE_PHOSPHODIESTERASE_ACTIVITY	http://www.gsea-msigdb.org/gsea/msigdb/cards/GOMF_CYCLIC_NUCLEOTIDE_PHOSPHODIESTERASE_ACTIVITY	CNP	PDE7B	PDE1A	PDE1C	PDE2A	PDE3A	PDE3B	PDE4A	PDE4B	PDE4C	PDE4D	PDE6A	PDE6G	PDE6H	PDE7A	PDE8A	PDE9A	PDE1B	PDE6B	PDE8B	PDE5A
GOBP_RESPONSE_TO_OXYGEN_RADICAL	http://www.gsea-msigdb.org/gsea/msigdb/cards/GOBP_RESPONSE_TO_OXYGEN_RADICAL	FBLN5	TXNRD2	DHFR	NQO1	ERCC6	FANCC	GCH1	H19	MPO	NFE2L2	NOS3	PRDX1	GLRX2	ATP7A	BMP7	SOD1	SOD2	PRDX2	UCP2	UCP3	CD36	CCS
HP_METAPHYSEAL_IRREGULARITY	http://www.gsea-msigdb.org/gsea/msigdb/cards/HP_METAPHYSEAL_IRREGULARITY	LPIN2	SBDS	PEX5	DYM	IARS2	RSPRY1	PCYT1A	COL2A1	GPX4	TRPV4	ACP5	CYP27B1	NANS	FGFR3	CSPP1	SRP54	MMP9	VDR	CYP2R1	COL10A1	KIF22	CLCN5	SLC35D1	BGN	KIAA0586	RPL13	SLC17A5	SLC34A3	PHEX	ARSB	RAB33B
HP_TETRALOGY_OF_FALLOT	http://www.gsea-msigdb.org/gsea/msigdb/cards/HP_TETRALOGY_OF_FALLOT	CHRM3	JAG1	CLIP2	ZIC2	SHH	NID1	CXCR4	SF3B4	DGCR6	RBM8A	BRAF	GATA4	DDX59	BRCA1	SIX3	NXN	FANCD2	COMT	PIGN	MKKS	CCDC22	NOTCH2	PIGL	ARID1B	CDK8	FOXF1	HIBCH	EHMT1	NOTCH1	BRIP1	FOXC2	GJA5	FANCB	GDF1	SEC24C	RBM10	DISP1	RBPJ	NKX2-6	GTF2IRD1	GTF2I	DLL1	FANCM	PQBP1	DDX11	RREB1	RAB23	WT1
HP_AGGRESSIVE_BEHAVIOR	http://www.gsea-msigdb.org/gsea/msigdb/cards/HP_AGGRESSIVE_BEHAVIOR	JRK	GRIA3	PAK3	TCF4	ATXN10	NDST1	ECM1	MGAT2	GCSH	DGCR6	AP1S2	SHANK3	SASS6	DPYD	HDC	ARID1B	MAPK1	ATP13A2	AFF2	TREM2	MBD5	EFHC1	MAOA	MAN1B1	IQSEC1	FRMPD4	AMT	POGZ	DHCR7	TMEM106B	GABRD	WARS2	MECP2	SLC25A13	NAGS	PCDH19	ANK3	PSEN1	TRIP12	VPS13A	PRRT2	GABRB3	EP300	NKAP	CLCN2	EEF1A2	CHD2	CHMP2B
GOBP_FOREBRAIN_GENERATION_OF_NEURONS	http://www.gsea-msigdb.org/gsea/msigdb/cards/GOBP_FOREBRAIN_GENERATION_OF_NEURONS	SEMA3A	CSF1R	DCT	ARX	DLX1	DLX2	ERBB4	ATF5	SATB2	OTP	GATA2	GBX2	LHX6	DISC1	GLI3	HES5	ASCL1	LEF1	ATP7A	PLXNA3	SCYL2	METTL3	B2M	ZSWIM6	LHX5	BCL11B	NR2E1	UBB	SHANK3	SLIT2
HP_ABNORMAL_NASAL_MUCOSA_MORPHOLOGY	http://www.gsea-msigdb.org/gsea/msigdb/cards/HP_ABNORMAL_NASAL_MUCOSA_MORPHOLOGY	SPAG1	STK11	ECM1	GAS2L2	RPGR	TTC12	GAS8	ENG	PTGER2	LRRC6	DNAH5	TTC25	DNAL1	BTNL2	CCDC40	TAPBP	DNAI2	TBX21	LRRC56	HLA-DRB1	DNAH1	ZMYND10	DNAJB13	DNAI1	TAP1	FOXJ1	OFD1	STK36	NEK10	CCDC65	TAP2
HP_ABNORMAL_CORONARY_ARTERY_MORPHOLOGY	http://www.gsea-msigdb.org/gsea/msigdb/cards/HP_ABNORMAL_CORONARY_ARTERY_MORPHOLOGY	MYH11	SMPD1	CYP7A1	MAT2A	PCSK9	ERCC6	LMNA	XYLT1	TGFBR2	GLB1	ERCC8	ABCC6	NT5E	PRKG1	ABCG5	PPARG	APOA2	LIPC	ACTA2	HGD	ENPP1	ELN	DYRK1B	LDLRAP1	LDLR	EPHX2	XYLT2	ABCG8	SMAD4	MFAP5	TGFBR1	TKT	ZNF687	SMAD3	FOXE3	KCNJ5	ABCA1	SERPIND1	NADSYN1	TGFB3	YY1AP1	FBN1	MYLK	ESR1
GOBP_GLYCOPROTEIN_BIOSYNTHETIC_PROCESS	http://www.gsea-msigdb.org/gsea/msigdb/cards/GOBP_GLYCOPROTEIN_BIOSYNTHETIC_PROCESS	ACOT8	MUC12	UST	ALG3	RAMP1	TNIP1	B3GNT3	ABCA7	ST3GAL6	ARFGEF1	POMT1	ST6GALNAC2	MAN1A2	GALNT6	MAN1B1	TREX1	MGAT4B	B4GALT7	MGAT4A	TMEM106A	NUS1	CCR7	CANT1	B3GALT6	MUC15	CSPG4	MGAT5B	DPY19L3	B3GALNT2	CTNNB1	DAD1	TMTC2	TMTC3	DCN	DDOST	CHST13	FUT11	DPAGT1	HBEGF	B3GNT6	ALG14	ABCA2	KRTCAP2	MUC20	STT3B	EXT1	EXT2	EXTL1
HP_ABNORMALITY_OF_THE_ALVEOLAR_RIDGES	http://www.gsea-msigdb.org/gsea/msigdb/cards/HP_ABNORMALITY_OF_THE_ALVEOLAR_RIDGES	KIF7	C1S	IRF6	BRF1	C1R	RBM10	CTSC	LYST	SNRPN	GPC3	TBC1D24	TBX15	EVC	KIAA0753	GPC4	SH3BP2	GNPTAB	DHCR7	SETBP1	ASXL1	CD96	NTRK1	PDE6D	ARX	RERE	OFD1	DHCR24	EVC2	VAC14
GOMF_LIGAND_GATED_ION_CHANNEL_ACTIVITY	http://www.gsea-msigdb.org/gsea/msigdb/cards/GOMF_LIGAND_GATED_ION_CHANNEL_ACTIVITY	HCN4	ABCC9	CFTR	CHRNA2	CHRNA3	CHRNA4	CHRNA5	CHRNA7	CHRNB1	CHRNB3	CHRNE	CHRNG	GRIN3B	CNGB1	CNGA2	CNGA3	CNGA4	HTR3C	HTR3D	PTK2B	TPCN2	FKBP1B	RASA3	P2RX2	MCOLN2	GABRA2	GABRA4	GABRA5	GABRA6	GABRB3	GABRD	GABRE	GABRG2	GABRG3	GABRP	GLRA1	GRIA2	GRIA3	GRIK2	GRIK5	GRIN1	GRIN2A	GRIN2B	ANXA6	HTR3A	HCN1	AQP1	ITPR1
GOBP_PIGMENTATION	http://www.gsea-msigdb.org/gsea/msigdb/cards/GOBP_PIGMENTATION	BCL2L11	ATP6AP2	DCTN2	EDAR	RAB32	HPS5	LYST	DCT	AP1G1	EDA	EDNRB	EN1	RAB38	VPS33B	BLOC1S1	GLI3	GNA11	BLOC1S2	HPS1	KIT	BLOC1S3	MC1R	MEF2C	MITF	MYO5A	MYO7A	NF1	GPR143	SLC45A2	ENPP1	ATP7A	POMC	BBS7	BAX	BBS2	BBS4	RAB1A	RAB27A	RAB27B	BCL2	KIF13A	VPS33A	SOX10	TRAPPC6A	HPS6	OR51E2	VANGL1	MKKS
HP_EMG_IMPAIRED_NEUROMUSCULAR_TRANSMISSION	http://www.gsea-msigdb.org/gsea/msigdb/cards/HP_EMG_IMPAIRED_NEUROMUSCULAR_TRANSMISSION	CHRNE	MUSK	VAMP1	GFPT1	ALG14	DPAGT1	SLC25A1	ALG2	TTN	CHAT	GMPPB	CACNA1D	SNAP25	COL13A1	LAMB2	COLQ	CHRNB1	RYR1	MYO9A	AGRN	RAPSN	BIN1
GOBP_SPROUTING_ANGIOGENESIS	http://www.gsea-msigdb.org/gsea/msigdb/cards/GOBP_SPROUTING_ANGIOGENESIS	AKT3	HDAC5	RAMP2	KLF2	CIB1	ESM1	PDCD10	E2F7	CCBE1	CLEC14A	SPRED1	E2F2	EFNB2	EGR3	EPHB4	AKT1	PTK2B	SLC39A12	FGF1	FGF2	EPN2	FOXC2	FLT4	ALOX5	ABL1	PPP1R16B	GATA2	GREM1	GHSR	GLUL	ANGPT1	DLL1	EPN1	ANXA1	HMGB1	HMOX1	IL10	IL12A	ITGA5	JAK1	MIA3	KDR	RHOA	SMAD1	MAP3K3	NGFR	NOTCH1	LEF1
GOBP_REGULATION_OF_MAP_KINASE_ACTIVITY	http://www.gsea-msigdb.org/gsea/msigdb/cards/GOBP_REGULATION_OF_MAP_KINASE_ACTIVITY	CD24	ADAM8	HIPK3	RASGRP1	TRIB1	SPRY3	SPRY1	SPRY2	TLR6	NOD1	RGS14	MAP3K2	FRS2	GADD45G	ERP29	DUSP14	MAP4K5	MAP4K1	FZD10	IRAK3	AKAP13	DUSP10	PDCD10	CD300A	STK38	CHRNA7	LRRK2	IQGAP3	ADORA2B	CRKL	DUSP19	MAPK14	CSK	CSPG4	ADRA2A	DUSP18	ADRA2B	NEK10	PAQR3	DAXX	SPRED1	GADD45A	ZNF675	AGER	DRD4	DUSP1	DUSP2	DUSP3
HP_ABNORMAL_2ND_FINGER_MORPHOLOGY	http://www.gsea-msigdb.org/gsea/msigdb/cards/HP_ABNORMAL_2ND_FINGER_MORPHOLOGY	PIK3CD	COL2A1	CANT1	RUNX2	CHSY1	GDF5	BMP2	FLNA	MYCN	TGDS	MEIS2	HOXD13	TWIST1	KIF15	PTRH2	MED12	GPC4	OPA3	MED25	GPC3
GOBP_RESPONSE_TO_CATECHOLAMINE	http://www.gsea-msigdb.org/gsea/msigdb/cards/GOBP_RESPONSE_TO_CATECHOLAMINE	PRMT5	GNB5	ADCY6	CHRM3	LRRK2	OR10J5	HTR3C	DNM2	DRD3	DRD4	DRD5	HTR3D	SIRT2	FLNA	NCSTN	ALK	ABL1	GABPA	SIN3A	OR10H3	GNA11	GNA15	GNAI3	GNAL	GNAO1	GNAS	GNB1	GSK3A	GSK3B	HDAC2	HRH1	HRH2	HTR1A	HTR1D	HTR1E	HTR2A	HTR2C	HTR3A	HTR6	HTR7	APP	KCNQ1	OR5T3	OR11H4	ARRB2	SULT1A4	ATF4	ATP2B4
GOBP_MEMBRANE_LIPID_BIOSYNTHETIC_PROCESS	http://www.gsea-msigdb.org/gsea/msigdb/cards/GOBP_MEMBRANE_LIPID_BIOSYNTHETIC_PROCESS	PIGK	ABCA8	PEMT	SPTLC1	SGPP2	SAMD8	CSNK1G2	PPM1L	ABCA2	CLN8	ALDH3B1	ALDH3A2	SIRT3	PIGN	PRKD3	ST6GALNAC3	PRKD2	GBA	GBGT1	ST6GALNAC4	PIGW	PNPLA1	ORMDL2	ST6GALNAC6	ST8SIA6	ENPP7	CERKL	ASAH1	P2RX1	ST8SIA3	SCCPDH	PIGT	PIGA	PIGC	PIGF	PIGH	A4GALT	DPM3	PIGG	ELOVL2	PIGX	SPTLC3	SMPD3	PRKAA1	PIGV	PRKCD	ASAH2	SPHK2
HP_DOWN_SLOPING_SHOULDERS	http://www.gsea-msigdb.org/gsea/msigdb/cards/HP_DOWN_SLOPING_SHOULDERS	CLIP2	RUNX2	TBL2	OTUD6B	LMNA	DDX6	ATP7A	TRPV4	PPP1R15B	PAX1	CUL4B	CHD7	BCOR	ELN	PSMD12	TRMT1	ACTL6B	BCORL1	EFNB1	BAZ1B	FBXW11	LIMK1	GTF2IRD1	NTNG1	TCF20	GTF2I	ACTL6A	RFC2	WDFY3	PTCH2	SEMA3E	TRAPPC4
GOBP_REGULATION_OF_PHOSPHOLIPASE_ACTIVITY	http://www.gsea-msigdb.org/gsea/msigdb/cards/GOBP_REGULATION_OF_PHOSPHOLIPASE_ACTIVITY	NMUR1	GNA13	PHB2	RASGRP4	ADRA1A	EGFR	ESR1	FGF2	FGFR3	ABL1	ABL2	GNA15	GNAQ	ANG	ANXA1	HRAS	HTR2A	APOC2	ITK	ARF4	KIT	ARL1	LRP1	NTF3	NTRK2	NTRK3	P2RY6	PDGFRA	PDGFRB	PDPK1	PHB	PLCB2	PLCG1	AVPR1A	PRKCZ	PTAFR	RGS2	BDNF	CCL5	BICD1	SELE	P2RY12	ANXA8	SNCA	C5AR1	ANXA8L1	TXK	GPR55
GOMF_HYDROLASE_ACTIVITY_HYDROLYZING_O_GLYCOSYL_COMPOUNDS	http://www.gsea-msigdb.org/gsea/msigdb/cards/GOMF_HYDROLASE_ACTIVITY_HYDROLYZING_O_GLYCOSYL_COMPOUNDS	GNE	NEU3	HPSE	MAN1A2	TREH	MAN1B1	LYZL2	CTBS	KLB	AGL	LCTL	GANAB	MAN2B2	HYAL4	FUCA1	FUCA2	GAA	GALC	GBA	GBE1	GLA	GLB1	AMY1A	GM2A	AMY1B	AMY1C	AMY2A	AMY2B	GUSB	HEXA	HEXB	OTOG	IDUA	LYZ	MAN1A1	MAN2A2	MAN2C1	MAN2A1	MAN2B1	MANBA	NAGA	NAGLU	NEU1	OVGP1	NAGPA	ABHD10	PSAP	ASAH2
HP_NEUROGENIC_BLADDER	http://www.gsea-msigdb.org/gsea/msigdb/cards/HP_NEUROGENIC_BLADDER	WFS1	ATXN3	TBCD	PEX3	PLP1	ERCC6	ERCC8	SNCA	MTFMT	VPS11	COG7	CHRNA3	COG5	MAP3K7	FBXO7	ELOVL1	GBE1	ATP13A2	FARS2	PPOX	VANGL1
HP_ABNORMAL_BILIARY_TRACT_MORPHOLOGY	http://www.gsea-msigdb.org/gsea/msigdb/cards/HP_ABNORMAL_BILIARY_TRACT_MORPHOLOGY	CIITA	MST1	IL12A	RFXAP	TMEM67	ARSA	LMBRD1	RNF43	PEX5	GBA	DCTN4	INPP5E	MKS1	FCGR2A	CFTR	FARSB	RFX5	POU2AF1	BCS1L	RFXANK	TGFB1	NPHP3	SPIB	USP9X	CEP290	GPC1	PKHD1	LMNA	STX1A	IL21R	POLG	PTPN3	DZIP1L	CD40LG	LBR	JAG1	ABCB4	ITCH	IRF5	TNPO3	TNFSF15	PSAP	STK11	SCARB2	ERCC4	WDR35	KIF3B	CLDN1
GOBP_REGULATION_OF_RESPONSE_TO_REACTIVE_OXYGEN_SPECIES	http://www.gsea-msigdb.org/gsea/msigdb/cards/GOBP_REGULATION_OF_RESPONSE_TO_REACTIVE_OXYGEN_SPECIES	HDAC6	TRAP1	FBLN5	PARK7	LRRK2	SESN3	DHFR	ENDOG	GCH1	SESN1	H19	GPR37	HGF	IL10	NFE2L2	PAWR	PDE8A	PYCR1	PINK1	BMP7	TXN	SESN2	RIPK1	CD36
HP_PELVIC_GIRDLE_MUSCLE_WEAKNESS	http://www.gsea-msigdb.org/gsea/msigdb/cards/HP_PELVIC_GIRDLE_MUSCLE_WEAKNESS	DGUOK	MUSK	DMPK	VCP	COL13A1	FKRP	TRIM32	CHRNE	DPM3	TTN	GNE	SGCB	MYOT	AGRN	RAPSN	PNPLA2	SMCHD1	DNAJB6	RYR1	CHRNB1	DYSF	TNPO3
GOBP_POLYSACCHARIDE_METABOLIC_PROCESS	http://www.gsea-msigdb.org/gsea/msigdb/cards/GOBP_POLYSACCHARIDE_METABOLIC_PROCESS	B3GNT3	SORBS1	CLTC	AP2A1	AGL	B3GNT6	EGF	AKT1	AKT2	ESRRB	EXT1	EXT2	PASK	G6PC	GAA	GBE1	GNMT	PGM2L1	GSK3A	GSK3B	GYG1	GYS1	HAS3	AOAH	HMGB1	NDST1	IGF1	IL6ST	INS	INSR	IRS1	KHK	LEPR	NFKB1	PCDH12	PRKAG2	PDGFB	ENPP1	PGM1	PHKA1	PHKA2	PHKB	PHKG1	PHKG2	PRKAG3	POMC	PPP1CA	PPP1CB
HP_HAND_CLENCHING	http://www.gsea-msigdb.org/gsea/msigdb/cards/HP_HAND_CLENCHING	CDK5	MAPT	BICD2	TPM2	L1CAM	MYOD1	NEB	GTPBP2	TOR1A	ATP6V1E1	CNTNAP1	SLC6A9	SCYL2	KIAA1109	WDR73	DST	FLNB	KCNA1	BCOR
GOBP_DEPHOSPHORYLATION	http://www.gsea-msigdb.org/gsea/msigdb/cards/GOBP_DEPHOSPHORYLATION	PTPRU	CTDSP2	FARP1	MPHOSPH10	CTDSPL	LILRB2	CDKN3	BPNT1	DLC1	CD2BP2	SEMA4D	MTMR11	RIPK3	DUSP14	PTP4A3	DUSP10	DUSP12	PNKP	CD300A	LMTK3	FCRL3	FAM122A	LRRK2	SPPL3	WDR81	SGPP2	NUDT16	PPM1M	PPARGC1B	ADORA1	UBLCP1	PTPDC1	CRY2	NANP	DUSP19	DUSP18	PPM1L	PPP4R2	PPM1K	SH3RF2	CDCA2	SPRED1	PHOSPHO1	CDC14C	DLG2	DLG3	DMPK	DUSP1
HP_ABNORMALITY_OF_CORNEAL_THICKNESS	http://www.gsea-msigdb.org/gsea/msigdb/cards/HP_ABNORMALITY_OF_CORNEAL_THICKNESS	CRB1	RDH12	IQCB1	AIPL1	SPATA7	GUCY2D	CHST6	TOPORS	CEP290	NEK2	PRPF3	CERKL	PRDM5	SEMA4A	HRAS	RP2	IFT88	RPGR	PRPF4	IDH3A	CNGB1	PDE6B	USP45	PCYT1A	RGR	IMPDH1	IFT140	DHX38	BBS2	NRL	IFT172	KCNJ13	AP1B1	RPGRIP1	CRX	SLC4A11	DCN	TTC8	RLBP1	C8orf37	PDE6A	RP1L1	ANTXR1	ARL2BP	KLHL7	REEP6	AHI1	ARL3
HP_ABNORMAL_OVARIAN_MORPHOLOGY	http://www.gsea-msigdb.org/gsea/msigdb/cards/HP_ABNORMAL_OVARIAN_MORPHOLOGY	BNC1	CLIP2	STK11	WT1	F7	PPARG	NUP107	SPRY4	PSMC3IP	DHX37	CYP19A1	GNRH1	LZTFL1	PRKAR1A	LARS2	SRY	ALMS1	PMM2	DUSP6	LEP	CYP17A1	MMP2	BSCL2	SEC23B	PIK3CA	CEP290	BBS1	MAP3K1	AKT1	GNAS	DHH	KISS1R	AKT2	TRIM32	CAV1	GTF2IRD1	CIDEC	GTF2I	SETBP1	MKKS	CBX2	PROKR2	LMNB2	PTEN	POR	BBS9	RFC2	BBS4
HP_UNUSUAL_FUNGAL_INFECTION	http://www.gsea-msigdb.org/gsea/msigdb/cards/HP_UNUSUAL_FUNGAL_INFECTION	ZAP70	JAK3	CIITA	STAT1	IL7R	IL12A	RFXAP	PIK3CD	STK4	NCF2	NCF1	PLCG2	CYBA	CLEC7A	IL2RG	MVK	AIRE	RFX5	POU2AF1	RFXANK	ZNF341	CDH23	SPIB	SREBF1	CARD9	CD3E	STAT3	BTD	DCLRE1C	DOCK8	GATA2	IKBKB	TYK2	PGM3	USP8	TFRC	IRF5	TNPO3	TNFSF15	CD247	SP110	CD3D	SLC39A4	TGFB1	AP3B1	CYBB	IL17RC	WDR1
HP_HEPATOSPLENOMEGALY	http://www.gsea-msigdb.org/gsea/msigdb/cards/HP_HEPATOSPLENOMEGALY	ZAP70	TREX1	STAT1	MST1	GCLC	TP53	TCIRG1	MVK	TALDO1	ALMS1	HBB	SAMHD1	COG5	RASGRP1	IDS	VPS33A	RAB27A	GBE1	PLEKHM1	DZIP1L	STAT3	SLC29A3	PRF1	HEXB	ITCH	PSAP	SP110	PSTPIP1	CD3D	GBA	CDKN2A	NEU1	CD247	AP3B1	SLC25A13	PKHD1	GALK1	MEG3	CAV1	CALR	KIF3B	PALLD	IL2RA	JAK2	NPHP3	GPR35	GNPTAB	ASAH1
GOBP_CELLULAR_LIPID_CATABOLIC_PROCESS	http://www.gsea-msigdb.org/gsea/msigdb/cards/GOBP_CELLULAR_LIPID_CATABOLIC_PROCESS	ACOT8	PLA2G4B	ACAA2	SLC25A17	CEL	NEU3	ILVBL	SLC27A4	SLC27A2	ABHD2	LYPLA2	MGLL	PLA2G4E	CPT1C	CNR1	CPS1	CPT1A	CPT1B	CPT2	CRAT	CYP1B1	CYP26A1	DECR1	MMAA	ABHD3	ECH1	ECHS1	EHHADH	LIPH	AKT1	AKT2	ETFA	ETFB	ETFDH	ABCD1	FAAH	FABP4	FABP1	FABP2	FABP5	FABP7	TYSND1	GLYATL2	ALDH3A2	ABCD2	INPP5F	SIRT2	LPIN1
GOBP_ANTERIOR_POSTERIOR_PATTERN_SPECIFICATION	http://www.gsea-msigdb.org/gsea/msigdb/cards/GOBP_ANTERIOR_POSTERIOR_PATTERN_SPECIFICATION	ATP6AP2	GDF11	BASP1	SEMA3C	DMRT2	FRS2	TMED2	CRKL	MESP2	DDIT3	CELSR2	EMX2	EN1	EP300	FOXF1	SCMH1	FOXC1	FOXC2	ARC	COBL	HEY1	HEY2	POFUT1	GATA4	GBX2	FOXB1	GPC3	GLI3	DLL1	CRB2	HIPK2	GRSF1	HHEX	HOXA2	HOXA4	HOXA5	HOXA6	HOXA7	HOXA9	HOXB1	HOXB2	HOXB3	HOXB4	HOXB5	HOXB6	HOXB7	HOXB9	HOXC4
HP_SPONTANEOUS_HEMATOMAS	http://www.gsea-msigdb.org/gsea/msigdb/cards/HP_SPONTANEOUS_HEMATOMAS	PRKACG	ITGB3	GP1BA	GP9	GP1BB	SMAD4	ENG	WIPF1	ATP7A	WAS	F8	COG8	ITGA2	ITGA2B	F5	F13A1
HP_DECREASED_FERTILITY_IN_MALES	http://www.gsea-msigdb.org/gsea/msigdb/cards/HP_DECREASED_FERTILITY_IN_MALES	SPAG1	DNAH17	RPGR	CATSPER2	CYP19A1	DNAH5	CATSPER1	FANCA	TTC12	MAP2K1	FCGR2A	ALMS1	BRCA1	CYP17A1	FANCD2	CCDC40	STRC	CDH23	CTNS	BRIP1	DAZ2	FANCB	LRRC56	PPP2R3C	ZMYND10	SRY	FANCM	CFTR	DNAI1	POR	DHX37	LRRC6	AMHR2	ARMC2	PMFBP1	ERCC4	STK36	NR0B1	NEK10	XRCC2	CCDC65	FANCF	WT1	GAS2L2	GAS8	TTC25	GCM2	BRCA2
HP_PROGRESSIVE_SPASTICITY	http://www.gsea-msigdb.org/gsea/msigdb/cards/HP_PROGRESSIVE_SPASTICITY	MECP2	HSPD1	GLRX5	RPS6KA3	TBCD	ARSA	PLP1	PSAP	ARG1	PLA2G6	DARS2	GALC	DEGS1	ACP5	GM2A	ATP13A2	OPA1	PLAA	PAFAH1B1	POLG
GOBP_WATER_HOMEOSTASIS	http://www.gsea-msigdb.org/gsea/msigdb/cards/GOBP_WATER_HOMEOSTASIS	ADCY1	ADCY2	CFTR	ADCY3	ADCY6	AKAP11	ADCY7	ADCY8	ADCY9	CLN3	CLDN4	CYP4A11	CYP11B2	ADCY4	EXT1	EXT2	RAB11FIP2	AKR1B1	NEDD4L	ALOX12	GBA	GRHL1	AQP1	AQP2	AQP3	AQP9	KRT1	KRT16	STMN1	MYO5B	LSR	ATP6V1B1	AVP	PRKACA	PRKACB	PRKACG	PRKAR1A	PRKAR1B	PRKAR2A	PRKAR2B	CYP26B1	TRPV4	ALOXE3	SCNN1A	SCNN1B	SCNN1G	SCT	SCTR
GOBP_DETECTION_OF_LIGHT_STIMULUS	http://www.gsea-msigdb.org/gsea/msigdb/cards/GOBP_DETECTION_OF_LIGHT_STIMULUS	METAP2	CEP250	CNGB1	OPN5	METAP1	FNTA	CRB1	FNTB	OPN3	AIPL1	ABCA4	OPN1MW	GNA11	GNAQ	GNAT1	GNAT2	GNB1	GNGT1	GNGT2	CCDC66	GRK4	GUCA1A	GUCA1B	GUCY2F	GUCY2D	NMT1	PDC	PDE6A	PDE6G	PDE6B	ATP8A2	SEMA5B	PPEF1	CABP4	PLEKHB1	RGR	GRK1	ROM1	OPN1SW	ELOVL4	CALM1	GJA10	UNC119	REEP6	CACNA2D4	NMT2	PITPNM1	GUCA1C
GOBP_AMINOGLYCAN_CATABOLIC_PROCESS	http://www.gsea-msigdb.org/gsea/msigdb/cards/GOBP_AMINOGLYCAN_CATABOLIC_PROCESS	GPC6	HPSE	CHI3L1	CHI3L2	PGLYRP2	PGLYRP3	CSPG4	CTBS	DCN	GPC2	GPC4	FGF2	GPC5	FMOD	HYAL4	FUCA1	GALNS	GPC3	GLB1	GNS	GPC1	GUSB	HEXA	HEXB	HMMR	HSPG2	IDS	IDUA	AGRN	ARSB	NAGLU	OMD	OVGP1	PRELP	PGLYRP4	BGN	SDC1	BCAN	SDC2	SGSH	SLC9A1	SPAM1	TGFB1	HYAL3	HYAL2	PGLYRP1	CD44	SDC3
GOCC_INTRINSIC_COMPONENT_OF_POSTSYNAPTIC_DENSITY_MEMBRANE	http://www.gsea-msigdb.org/gsea/msigdb/cards/GOCC_INTRINSIC_COMPONENT_OF_POSTSYNAPTIC_DENSITY_MEMBRANE	CACNG3	ADCY1	ADRA2C	DCC	DRD3	ERBB4	SLITRK3	CLSTN1	SORCS3	CNIH2	LRRTM2	NPTN	CACNG4	GRIK5	GRIN2A	LRRTM3	OPRD1	PTPRS	CLSTN2	SLC30A1	LRFN4	LRFN3	SLC16A3	CLSTN3
GOMF_SODIUM_CHANNEL_REGULATOR_ACTIVITY	http://www.gsea-msigdb.org/gsea/msigdb/cards/GOMF_SODIUM_CHANNEL_REGULATOR_ACTIVITY	COMMD1	FGF11	FGF13	GPD1L	NEDD4L	SGK3	PCSK9	NEDD4	NOS1	FXYD2	ATP2B4	PKP2	FXYD1	FXYD3	FXYD7	FXYD6	FXYD5	PRSS8	PTPN3	RSC1A1	SCN1B	SCN4B	TMPRSS3	SNTA1	YWHAH	CAMK2D	CAV3
HP_ABNORMAL_MORPHOLOGY_OF_THE_MUSCULATURE_OF_THE_NECK	http://www.gsea-msigdb.org/gsea/msigdb/cards/HP_ABNORMAL_MORPHOLOGY_OF_THE_MUSCULATURE_OF_THE_NECK	KIF1C	ERGIC1	PPP2R5D	COL6A3	COL12A1	TBP	COL6A1	COL6A2	MEOX1	MYF5	GCH1	GDF3	PRKRA	TRPV4	FLI1	SGCE	CIZ1	ZNF142	THAP1	CP	ATP13A2	ALS2	KCTD17	FUS	B3GALT6	GNAL	CNP	PNKD	CACNA1A	HK1	PRRT2	NEK9	CDK10	GDAP2	COLEC11	ATP1A3	TUBB3	MAPT	TOR1A	SCP2
GOBP_POSITIVE_REGULATION_OF_DENDRITIC_SPINE_MORPHOGENESIS	http://www.gsea-msigdb.org/gsea/msigdb/cards/GOBP_POSITIVE_REGULATION_OF_DENDRITIC_SPINE_MORPHOGENESIS	DNM1L	ACTR2	DBN1	DHX36	DBNL	EEF2K	ITPKA	OPA1	PAK3	RELN	TIAM1	LRP8	BHLHB9	CAMK2B	KALRN
GOMF_TRANSCRIPTION_COREGULATOR_BINDING	http://www.gsea-msigdb.org/gsea/msigdb/cards/GOMF_TRANSCRIPTION_COREGULATOR_BINDING	HDAC6	CDK9	NEK6	EHMT2	CREB1	CTBP1	CTBP2	AHR	ESR1	EZH2	MTF2	SUZ12	FAM89B	HDGF	LMO2	SMAD3	SMAD4	NFATC1	NFE2L2	CNOT2	ZBTB7A	PER1	PHF1	PPARA	PPARD	PHF12	RELA	RORA	SIX3	TERT	TFAM	UBE2I	ZBTB17	MAFK	EHMT1	THAP7	MED25	USP11	ZNF644	CHD6	LCOR	TEAD2	EED	HDAC3	PER3	PER2	CCNT2	KLF4
HP_MACULAR_THICKENING	http://www.gsea-msigdb.org/gsea/msigdb/cards/HP_MACULAR_THICKENING	ARL3	APC	RP9	IDH3A	RDH5	RLBP1	PRPF31	TREX1	DHDDS	VHL	POMGNT1	HLA-A	RP1L1	ARHGEF18	NRL	TRNT1	PDE6G	PRPF8	REEP6	NF2
HP_EMG_DECREMENTAL_RESPONSE_OF_COMPOUND_MUSCLE_ACTION_POTENTIAL_TO_REPETITIVE_NERVE_STIMULATION	http://www.gsea-msigdb.org/gsea/msigdb/cards/HP_EMG_DECREMENTAL_RESPONSE_OF_COMPOUND_MUSCLE_ACTION_POTENTIAL_TO_REPETITIVE_NERVE_STIMULATION	CHRNE	MUSK	GFPT1	COL13A1	ALG14	DPAGT1	ALG2	TTN	CHAT	GMPPB	AGRN	RAPSN	LAMB2	COLQ	CHRNB1	BIN1	RYR1
HP_PAIN_IN_HEAD_AND_NECK_REGION	http://www.gsea-msigdb.org/gsea/msigdb/cards/HP_PAIN_IN_HEAD_AND_NECK_REGION	TRAF7	TERT	COL8A2	SF3B1	AKT1	KRT17	HMBS	CHST6	GNAQ	NF2	SMARCE1	RASA1	KRT16	PDGFB	GNA11	CTNS	BAP1	SLC39A14	DKK1	NTRK1	PIK3CA	KRT6A	CYSLTR2	SMARCB1	OVOL2	SCN9A	SMO
GOMF_MYOSIN_BINDING	http://www.gsea-msigdb.org/gsea/msigdb/cards/GOMF_MYOSIN_BINDING	MYL9	ARFGEF2	ARFGEF1	GIPC1	RAB10	TRIOBP	CORO1A	RAB3C	IQGAP3	STXBP5	DMD	LMTK2	TRAK1	TRIM32	PYCARD	GSN	NPC1L1	RHOA	LLGL2	LLGL1	RAB8A	MYBPC3	MYL2	MYL4	MYOC	SPTBN5	RAB14	RAB6B	SPATA6	TRPM7	LARP6	VEZT	AXL	RAB25	SHROOM4	RAB3A	RAB3B	RAB6A	RAB27A	RAB27B	RALA	TRAK2	STX1A	USH2A	CXCR4	CALD1	MYLK2	RAB11A
GOBP_MICROTUBULE_DEPOLYMERIZATION	http://www.gsea-msigdb.org/gsea/msigdb/cards/GOBP_MICROTUBULE_DEPOLYMERIZATION	HDAC6	KATNB1	CIB1	KIF2C	STMN2	KIF19	TTBK2	CAMSAP1	FGF13	TPX2	CLASP2	CLASP1	APC	KIF24	STMN1	MAP1A	MAP1B	TRIM54	TAOK1	MID1IP1	TRPV4	SPAST	MAP6D1	KIF2B	NAV3	ARHGEF2	CKAP5
HP_ABNORMALITY_OF_THE_PUBIC_BONE	http://www.gsea-msigdb.org/gsea/msigdb/cards/HP_ABNORMALITY_OF_THE_PUBIC_BONE	HLA-DRB1	IRF5	DYM	COL2A1	FLNA	RUNX2	FREM2	TBX15	ATP7A	CCDC8	CCR6	CAV1	SETBP1	KIAA0319L	SMAD4	OBSL1	CUL7	LETM1	COL11A2	WNT7A	INPPL1	GSC	ABCC9	FRAS1
HP_BRUISING_SUSCEPTIBILITY	http://www.gsea-msigdb.org/gsea/msigdb/cards/HP_BRUISING_SUSCEPTIBILITY	LYST	ITGB3	NPM1	F7	MAT2A	GP1BA	FANCE	ATP7A	ZBTB16	AEBP1	FANCA	GBA	MAP2K1	TGFBR2	VWF	PRKG1	RUNX1	WIPF1	F8	STAT5B	PRDM5	DTNBP1	FAS	AIP	WAS	STAT3	GNAS	TCIRG1	NFIX	HPS4	FLNA	MAPK1	ACTA2	COL1A2	COL1A1	F13A1	TGFBR1	SMAD4	PRKACA	B3GALT6	GATA1	PRKAR1A	USP8	TNXB	ATRX	FKBP14	FBN1	PML
GOBP_STEROL_BIOSYNTHETIC_PROCESS	http://www.gsea-msigdb.org/gsea/msigdb/cards/GOBP_STEROL_BIOSYNTHETIC_PROCESS	ACAA2	PMVK	CES1	EBP	CFTR	ERLIN2	CYP7A1	CYP51A1	DHCR7	DHCR24	CYB5R3	FASN	FDFT1	FDPS	FGF1	SCAP	G6PD	NPC1L1	ACACA	HMGCR	HMGCS1	HMGCS2	ACACB	APOA1	IDI1	INSIG1	KPNB1	ACAT2	LBR	LSS	MVD	MVK	ACLY	NFYA	NFYB	NFYC	NSDHL	INSIG2	MBTPS2	PRKAG2	HSD17B7	CYB5R2	CYB5R1	PRKAA1	GPAM	RAN	SCD	ARV1
GOBP_ARACHIDONIC_ACID_SECRETION	http://www.gsea-msigdb.org/gsea/msigdb/cards/GOBP_ARACHIDONIC_ACID_SECRETION	PROCA1	DRD3	DRD4	PLA2G2D	ANXA1	PLA2G2E	NMB	NTSR1	PLA2G3	PNPLA8	PLA2G2A	PLA2G4A	BDKRB2	SYK	PLA2G12A	PLA2G10	PLA2G12B
HP_ROUND_FACE	http://www.gsea-msigdb.org/gsea/msigdb/cards/HP_ROUND_FACE	PHIP	PEX6	PIGW	ERGIC1	CHSY1	COL2A1	XYLT1	COL6A1	SUZ12	LTBP3	ALMS1	STX16	DNMT3A	HDAC4	GNAS	NRAS	EED	KIF15	FIBP	MAPK8IP3	EXOC8	PLCB4	USP8	BRPF1	PTEN	TMEM67	PDE4D	COL11A2	PIGY	ITGA3	ACTG2	STXBP1	TAZ	PEX1	EZH2	AKT1	ARMC5	CENPE	EIF2S3	CANT1	COL11A1	LMNA	COL6A2	SH3BP2	LMX1B	PRKAR1A	CDH23	PPP1R15B
HP_ABNORMAL_POSTERIOR_SEGMENT_IMAGING	http://www.gsea-msigdb.org/gsea/msigdb/cards/HP_ABNORMAL_POSTERIOR_SEGMENT_IMAGING	GUCA1A	PDE6H	GUCY2D	AIRE	ATF6	IDH3A	RPGR	PRPF31	CLCC1	GNAT2	PMM2	HLA-A	KIF3B	C8orf37	TRNT1	CNGA3
HP_COMMUNICATING_HYDROCEPHALUS	http://www.gsea-msigdb.org/gsea/msigdb/cards/HP_COMMUNICATING_HYDROCEPHALUS	MAN2B1	CDCA7	GCDH	SEC24D	SLC2A1	TRNT1	SKI	P4HB	FBN1	TRIM71	HERC1	DNMT3B	ZBTB24	HELLS	DNAI1	PTEN
GOBP_STRIATED_MUSCLE_ADAPTATION	http://www.gsea-msigdb.org/gsea/msigdb/cards/GOBP_STRIATED_MUSCLE_ADAPTATION	EZH2	INPP5F	CAMTA2	HEY2	KLF15	GSN	IGFBP5	IL15	LMNA	SMAD3	MYH6	MYH7	MYOC	MYOD1	MYOG	ATP2A2	ATP2B4	ERRFI1	PPP3CA	MYOZ1	RPS6KB1	TNNT1	CAMK2B	CAMK2G	TRIM63	CFLAR	GTF2IRD1	HDAC4
HP_HYDROCEPHALUS	http://www.gsea-msigdb.org/gsea/msigdb/cards/HP_HYDROCEPHALUS	NODAL	FKRP	RAC3	ARMC9	HBA1	SMARCE1	SF3B4	KIAA1109	AP1S2	BRCA1	DISP1	SKI	FGFR3	RPGRIP1	CCDC22	MMACHC	ZNHIT3	SIX3	NOTCH1	CEP55	IDS	HBA2	SUMF1	ZBTB24	PPP2R5D	LIG4	SMARCB1	B3GALT6	CPLX1	FAM20C	PIK3R2	SEC24C	CTNNB1	SLC29A3	RBPJ	WDR81	COX7B	TBX15	GBA	CYP26C1	NEU1	TSC2	DHCR7	NDUFB11	FANCM	RSPO2	ERF	LRRC6
HP_PANCREATIC_CYSTS	http://www.gsea-msigdb.org/gsea/msigdb/cards/HP_PANCREATIC_CYSTS	TMEM107	NPHP3	CCND1	GANAB	PKD1	PKHD1	VHL	XPNPEP3	WDR19	TMEM67	RPGRIP1	CEP290	PKD2	MKS1	CSPP1	DZIP1L	OFD1	CEP55	RBM8A
HP_SENSORY_IMPAIRMENT	http://www.gsea-msigdb.org/gsea/msigdb/cards/HP_SENSORY_IMPAIRMENT	SCYL1	REEP1	MAPT	WDR48	HPGD	SCN9A	ABHD12	VPS37A	SLC25A15	AIFM1	BSCL2	MFN2	SETX	MAG	TRPV4	SHANK3	ALMS1	KIF5A	DNAJC3	NIPA1	POLG	FLII	RTN2	GPI	ATP13A2	RFC1	NDRG1	LITAF	SLC33A1	SOX10	RAI1	NTNG1	MAGEL2	VCP	PGM3	SPG7	SNRPN	KCND3	SBF1	SORD	GBA2	XRCC1	ALDH18A1	IFRD1	CCT5	ATXN3	DNM2	TDP1
GOBP_PLATELET_ACTIVATION	http://www.gsea-msigdb.org/gsea/msigdb/cards/GOBP_PLATELET_ACTIVATION	TSPAN32	MYL9	VAV3	MERTK	PDPN	GNA13	ADAMTS13	C1QTNF1	CLIC1	COL1A1	COL1A2	CSRP1	ADRA2A	ADRA2B	ADRA2C	DGKA	DGKG	DGKH	DGKQ	F2R	FCER1G	FGA	FGB	FLNA	METAP1	PIK3R5	ALOX12	FYN	GATA1	GNA11	GNA12	GNA15	GNAQ	GNAS	GNB1	GP1BA	GP1BB	GP5	GP9	C1GALT1C1	HBB	HSPB1	TREML1	IL6	ILK	ITGA2B	ITGB3	ITPR1
GOBP_REGULATION_OF_TRANSMEMBRANE_TRANSPORT	http://www.gsea-msigdb.org/gsea/msigdb/cards/GOBP_REGULATION_OF_TRANSMEMBRANE_TRANSPORT	KCNE3	HCN4	COX17	KCNK7	PPIF	AKAP9	CDK5	RAMP3	ZMPSTE24	TCIRG1	TRDN	CACNG3	ARL6IP5	SORBS1	GNB5	AHCYL1	CFTR	YWHAQ	WWP2	CAPN10	CORO1A	CHRM3	PARK7	PHB2	OSBPL8	CATSPER1	CATSPER2	TMC1	TMC2	CLCN2	CLCNKA	CLCNKB	CLIC1	CLIC2	SLC43A2	JSRP1	LRRC38	KCNH8	SLC31A2	CREBL2	CRH	CRHBP	CRHR1	TMEM37	MAPK14	CNIH3	ADRA2A	COMMD1
GOBP_SKELETAL_MUSCLE_CONTRACTION	http://www.gsea-msigdb.org/gsea/msigdb/cards/GOBP_SKELETAL_MUSCLE_CONTRACTION	C12orf57	CHRNB1	CHUK	JSRP1	DMD	DMPK	EEF2	STAC3	GAA	GSTM2	STAC2	KCNJ2	MYH3	MYH7	ATP2A1	ATP2A2	ATP8A2	RPS6KB1	SLC8A3	STAC	TNNC2	TNNI2	TNNI3	TNNT1	TNNT3	CASQ1	CAV3	RCSD1	GSTO1
GOCC_DYNEIN_COMPLEX	http://www.gsea-msigdb.org/gsea/msigdb/cards/GOCC_DYNEIN_COMPLEX	HDAC6	DNAL4	TOPORS	DCTN2	DYNLL2	DNHD1	DCTN1	DNAH5	DNAH8	DYNC1H1	DYNC1I2	DYNC1LI2	DNAH10	NUDCD3	DNAH1	DNAI1	DISC1	DYNC1LI1	DCTN4	DYNC2LI1	DNAH7	DNAI2	DYNLT3	DYNLT1	TPR	DNALI1	DYNC2H1	DNAL1	DYNLRB2	DYNLRB1	CCDC65	DNAH17	DYNLL1	SNX4
HP_CRANIOFACIAL_HYPEROSTOSIS	http://www.gsea-msigdb.org/gsea/msigdb/cards/HP_CRANIOFACIAL_HYPEROSTOSIS	ERCC5	RPS6KA3	FLNA	ERCC3	PTDSS1	TCIRG1	ERCC2	SMAD4	ABCC9	ERCC4	SLC29A3	XPC	DDB2	GNAS	ANKH	AKT1	TBXAS1	LRP5	KRAS	XPA
HP_DECREASED_TESTICULAR_SIZE	http://www.gsea-msigdb.org/gsea/msigdb/cards/HP_DECREASED_TESTICULAR_SIZE	CYP11A1	GLI3	PQBP1	PROP1	POLA1	NANOS1	GNRH1	ATRX	MAP3K7	ZMYND15	ALMS1	DUSP6	FGF17	PHF8	XPC	DDB2	PROKR2	THOC2	ARX	AXL	IL17RD	MAGEL2	TBC1D20	RPL10	SNRPN	SLC29A3	HSPG2	NDN	XRCC2	WT1	LHX4	FAM111A	SYCP3	GATA4	HESX1	SIM1	CYB5A	XPA	CDKN1C	FANCM	CHD7	TDRD9	PROK2	MCM8	DDX3Y	HS6ST1	KISS1R	SEMA3A
GOBP_REGULATION_OF_MEMBRANE_REPOLARIZATION	http://www.gsea-msigdb.org/gsea/msigdb/cards/GOBP_REGULATION_OF_MEMBRANE_REPOLARIZATION	KCNE3	AKAP9	ZMPSTE24	FLNA	NEDD4L	KCNE1	KCNH2	KCNJ2	KCNQ1	NPPA	SCN1B	SCN4B	SCN5A	SNTA1	YWHAE	CACNA1D	CACNB3	CAV1	CAV3	WDR1
HP_ABNORMALITY_OF_THE_PULMONARY_VEINS	http://www.gsea-msigdb.org/gsea/msigdb/cards/HP_ABNORMALITY_OF_THE_PULMONARY_VEINS	SPAG1	GAS2L2	RPGR	TTC12	GAS8	BMPR2	DNAH5	TTC25	EIF2AK4	CDC42	DNAL1	CCDC40	FOXF1	MESP2	CITED2	RSPO2	DHCR24	DNAI2	LRRC56	GDF1	RPS15A	MMP21	GATA4	DNAH1	ZMYND10	DNAJB13	NR2F2	WT1	LRRC6	LFNG	CRELD1	FOXJ1	OFD1	DNAI1	STK36	NEK10	CRTAP	CCDC65
GOMF_GLYCOSAMINOGLYCAN_BINDING	http://www.gsea-msigdb.org/gsea/msigdb/cards/GOMF_GLYCOSAMINOGLYCAN_BINDING	NOD1	GPNMB	CEL	POSTN	FSTL1	NLRP3	PGLYRP2	PGLYRP3	COL5A1	COL11A1	COL13A1	EGFLAM	AAMP	LAYN	HAPLN3	RTN4RL1	CTSG	DCN	ADAMTS15	DPYSL3	HBEGF	ECM2	LIPH	ENG	EXTL2	F11	FBN1	FGF1	FGF2	FGF9	FGFR4	STAB1	SULF1	PLA2G2D	PCOLCE2	GNS	ANG	EFEMP2	SERPIND1	HDGF	CFH	ANXA6	HK1	HMMR	APLP2	ADAMTSL5	RSPO2	APP
GOBP_MAMMARY_GLAND_EPITHELIUM_DEVELOPMENT	http://www.gsea-msigdb.org/gsea/msigdb/cards/GOBP_MAMMARY_GLAND_EPITHELIUM_DEVELOPMENT	CEBPB	DEAF1	PHB2	IQGAP3	CSF1R	ERBB4	AKT1	AKT2	ESR1	FOXF1	SCRIB	SOSTDC1	GATA3	FOXB1	GPX1	HIF1A	HOXA5	ID2	IRF6	JAK2	LRP6	LRP5	MST1	PML	MAPK1	RTN4	BAX	CCND1	RREB1	SMO	SRC	BRCA2	TBX3	WNT2	WNT3	WNT7B	DDR1	ZNF703	CAV3	BTRC	PYGO2	LATS1	LRP5L	NTN1
GOBP_REGULATION_OF_MICROTUBULE_CYTOSKELETON_ORGANIZATION	http://www.gsea-msigdb.org/gsea/msigdb/cards/GOBP_REGULATION_OF_MICROTUBULE_CYTOSKELETON_ORGANIZATION	HDAC6	PARP3	AKAP9	CDK2AP2	KATNB1	TACC3	CIB1	SPAG5	GAS2L1	MAPRE2	RCC1	STMN2	TPPP	FAM107A	RASSF1	CLTC	CHMP4B	TTBK2	CYLD	CAMSAP1	DCTN1	DYNC1H1	DYRK1A	EFNA5	MARK2	EPHA3	SLC39A12	FES	MAPK15	FGF13	FKBP4	MAPRE1	MAPRE3	TPX2	CLASP2	PHLDB1	BICD2	CLASP1	NUP62	GAS2L2	ABL1	EML3	CHMP2B	SENP6	TRAF3IP1	CHMP2A	GNAI1	GSK3B
GOBP_PROXIMAL_DISTAL_PATTERN_FORMATION	http://www.gsea-msigdb.org/gsea/msigdb/cards/GOBP_PROXIMAL_DISTAL_PATTERN_FORMATION	IRX2	DLX1	DLX2	EN1	SP8	CHSY1	GREM1	GLI1	GLI3	DLL1	HOXA9	HOXB9	HOXC10	HOXD9	HES5	NODAL	PBX1	PBX2	CYP26B1	SIX3	IRX3	IRX1	ALDH1A2
GOBP_POSITIVE_REGULATION_OF_CATION_TRANSMEMBRANE_TRANSPORT	http://www.gsea-msigdb.org/gsea/msigdb/cards/GOBP_POSITIVE_REGULATION_OF_CATION_TRANSMEMBRANE_TRANSPORT	KCNE3	AKAP9	CDK5	RAMP3	TRDN	CACNG3	LRRC38	CTSS	ADRB2	DMD	DNM2	DRD4	EPHB2	F2R	FLNA	ARC	STAC3	ABL1	G6PD	CACNG4	GLRX	ANK3	GSTM2	KCNIP2	EHD3	HSPA2	STAC2	IFNG	CXCL10	KCNA1	ARF1	KCNE1	KCNH2	KCNJ2	KCNMB1	KCNQ1	KIF5B	CXCL9	ATP1B1	ATP1B2	ATP1B3	NOS1	FXYD2	ATP2A1	NPPA	NTSR1	P2RY6	GAL
GOBP_BILE_ACID_METABOLIC_PROCESS	http://www.gsea-msigdb.org/gsea/msigdb/cards/GOBP_BILE_ACID_METABOLIC_PROCESS	ACOT8	CES1	SLC27A5	SLC27A2	AKR1C4	OSBPL1A	OSBPL6	OSBPL7	OSBPL9	CYP7A1	CYP8B1	CYP27A1	FGFR4	SIRT1	AMACR	OSBPL3	ACAA1	HSD17B4	KIT	LEP	NPC1	OSBP	ATP8B1	GBA2	SCP2	AKR1D1	STAR	PANK2	HSD3B7	ACOX2	ABCB11	NR1D1	OSBPL2	FGF19	NR1H4
GOMF_ION_GATED_CHANNEL_ACTIVITY	http://www.gsea-msigdb.org/gsea/msigdb/cards/GOMF_ION_GATED_CHANNEL_ACTIVITY	KCNMB2	CATSPER1	CATSPER2	KCNMB3	KCNMB4	KCNK18	KCNMA1	KCNMB1	KCNN1	KCNN2	KCNN3	KCNN4	TRPM4	TMEM63B	TMEM63C	TTYH3	PKD2L1	TTYH2	TMEM63A
GOBP_PHOSPHATE_ION_TRANSPORT	http://www.gsea-msigdb.org/gsea/msigdb/cards/GOBP_PHOSPHATE_ION_TRANSPORT	CEBPB	SLC17A3	CRY2	SLC34A3	SLC25A10	SLC37A2	SLC25A30	SLC37A4	ATF4	SLC25A3	SLC37A1	ANKH	SLC17A7	SLC20A1	SLC20A2	FGF23	SLC25A11	SLC25A14	XPR1
GOBP_REGULATION_OF_STEROID_BIOSYNTHETIC_PROCESS	http://www.gsea-msigdb.org/gsea/msigdb/cards/GOBP_REGULATION_OF_STEROID_BIOSYNTHETIC_PROCESS	PMVK	CES1	CGA	ERLIN2	CLCN2	ADM	CYP7A1	CYP27B1	CYP51A1	DGKQ	DHCR7	NR0B1	EGR1	FASN	FDFT1	FDPS	FGF1	FGFR4	SCAP	SIRT1	GFI1	DKKL1	DKK3	ACACA	HMGCR	HMGCS1	ACACB	IDI1	IFNG	IGFBP7	INSIG1	KPNB1	LEP	LSS	ASAH1	MVD	MVK	ATP1A1	NFKB1	NFYA	NFYB	NFYC	DHH	MBTPS2	PRKAA1	GPAM	RAN	REST
GOBP_BONE_RESORPTION	http://www.gsea-msigdb.org/gsea/msigdb/cards/GOBP_BONE_RESORPTION	ADAM8	TCIRG1	TPP1	PPARGC1B	CSF1R	CSK	ADRB2	TMEM64	ZNF675	EGFR	PTK2B	NCDN	SNX10	IAPP	TMEM119	IL6	IL7	INPP5D	ITGB3	LTBP3	NF1	P2RX7	CLDN18	PDK4	ATP6AP1	IL20RA	ACP5	PRKCA	GPR137	RAC1	RAC2	BGLAP	SPP1	SRC	SYK	TF	TFRC	GPR137B	TNFAIP3	TRAF6	CA2	CALCA	LRRK1	GPR55	CD38	RAB3D	PLEKHM1
HP_EXCESSIVE_WRINKLED_SKIN	http://www.gsea-msigdb.org/gsea/msigdb/cards/HP_EXCESSIVE_WRINKLED_SKIN	ATP6V1A	TERT	PTEN	SMARCA2	FGFR3	ENPP1	TINF2	ATP6V0A2	TWIST2	CSTA	RTEL1	RIT1	KRAS	C1R	ABCC6	RAF1	ATP6V1E1	MAP2K1	PARN	ACD	BRAF	PIK3R1	PTPN11	PLOD1	MAP2K2	TBL1XR1	DKC1	PYCR1
HP_ENCEPHALOCELE	http://www.gsea-msigdb.org/gsea/msigdb/cards/HP_ENCEPHALOCELE	RDH12	IQCB1	FKRP	INPP5E	AIPL1	SPATA7	ARMC9	ARL13B	NID1	POLR1C	DLL1	TMEM67	CSPP1	FLNB	CEP290	MKS1	POMGNT1	RPGRIP1	FLNA	USP45	DISP1	PCYT1A	NOTCH1	CEP55	ALX3	NODAL	GMPPB	RBPJ	TGIF1	KCNJ13	TMTC3	CRX	POMT2	KIAA0586	SIX3	TMEM107	SMO	GAS1	FRAS1	MSX2	ZSWIM6	NPHP1	GUCY2D	NMNAT1	FOXH1	HOXD13	ARL3	DOCK6
GOBP_CARBOXYLIC_ACID_TRANSPORT	http://www.gsea-msigdb.org/gsea/msigdb/cards/GOBP_CARBOXYLIC_ACID_TRANSPORT	SLC25A13	SLC25A15	ABCC4	NCOA2	ARL6IP5	SLC19A2	SLCO1B1	CES1	GIPC1	SLC17A3	CPLX1	SLC26A1	SLC27A5	SLC27A4	SLC35D2	AKR1C4	SLC7A9	PRAF2	SLCO2B1	SLC26A8	SFXN2	CLN3	SLC36A4	SLC15A4	SLC25A29	ABCC2	SLC43A2	EMB	ADORA1	ADORA2A	SLC38A6	SLC25A10	PROCA1	CTNS	SLC16A14	CYP4A11	CYP7A1	SLC5A8	SLC16A11	DRD3	DRD4	SLC26A2	AGTR2	EDN1	SLC16A13	CLN8	SLC36A1	SLC16A9
GOMF_MONOCARBOXYLIC_ACID_TRANSMEMBRANE_TRANSPORTER_ACTIVITY	http://www.gsea-msigdb.org/gsea/msigdb/cards/GOMF_MONOCARBOXYLIC_ACID_TRANSMEMBRANE_TRANSPORTER_ACTIVITY	SLC25A13	SLCO1B1	SLC27A5	SLC27A2	AKR1C4	SLCO2B1	SLC16A14	SLC5A8	SLC16A11	SLC16A13	SLC16A9	SLC27A1	SLC16A12	SLC17A7	CEACAM1	SLC26A6	SLC1A2	SLC1A3	SLC1A7	SLC6A1	SLC6A6	SLC6A11	SLC6A12	SLC6A13	SLC10A2	SLC16A2	SLC25A22	SLC10A3	SLC10A7	ABCC11	SLC25A12	ABCB11	ABCC3	SLC5A6	SLC16A6	SLC16A5	SLC16A4	SLC16A3	SLC16A7	SLC9A3R1	SLC22A13	CD36
HP_IRREGULAR_MENSTRUATION	http://www.gsea-msigdb.org/gsea/msigdb/cards/HP_IRREGULAR_MENSTRUATION	PDE4D	NR3C1	GNAS	HMGA2	BBS9	CYP17A1	CDH23	PSMB8	AIP	PLAG1	LMNA	ANTXR1	GPR101	ALMS1	PPARG	PRKAR1A	MEN1	CDKN1C	CYB5A	PHKG2	PHKA2	ERAL1	ERCC8
GOBP_HISTONE_DEUBIQUITINATION	http://www.gsea-msigdb.org/gsea/msigdb/cards/GOBP_HISTONE_DEUBIQUITINATION	USP16	MYSM1	USP51	ASXL1	USP22	USP49	USP21	ENY2	USP36	TAF10	USP7	TRRAP	BAP1	SUPT3H	SART3	USP15	USP3
HP_GINGIVAL_BLEEDING	http://www.gsea-msigdb.org/gsea/msigdb/cards/HP_GINGIVAL_BLEEDING	ITGB3	GP1BA	KIF23	LYST	NPM1	F7	ZBTB16	FGA	ITGA2B	GBA	RARA	FGB	ELMO2	GP9	WIPF1	STAT5B	WAS	F8	STAT3	NUMA1	LMAN1	F13A1	SBDS	MYD88	PRKAR1A	FIP1L1	MPL	JAK2	GP1BB	CAT	MCFD2	PML	SCARB2	IL18BP	C1R	BCOR	C1S	PRF1	BLOC1S3	IFNG	TERT	FCGR2C	TBL1XR1	F5	IRF2BP2	HPS1
GOBP_NEURON_DEATH	http://www.gsea-msigdb.org/gsea/msigdb/cards/GOBP_NEURON_DEATH	BCL2L11	PARP2	ADAM8	CDK5	LANCL1	TLR6	ADARB1	GPNMB	CEBPB	ATG7	ARL6IP5	DPYSL4	NES	CHGA	CORO1A	EGLN2	EGLN3	PARK7	CHRNA7	CLN3	LRRK2	CNTFR	CHMP4B	CD200R1	ADORA1	ADORA2A	CREB1	ATF2	PARP1	CTNNB1	CTSZ	CX3CR1	DAXX	AP2B1	DCC	DDIT3	DHCR24	NQO1	DIO3	DLX1	ATN1	EFNB2	EGR1	EIF2S1	EIF4G1	ELK1	EN1	EN2
GOBP_DEVELOPMENTAL_CELL_GROWTH	http://www.gsea-msigdb.org/gsea/msigdb/cards/GOBP_DEVELOPMENTAL_CELL_GROWTH	HDAC6	PARP2	CDK5	SEMA3A	ARIH2	OLFM1	SLC9A6	SEMA6C	SEMA6B	SEMA4F	SEMA4D	SEMA4B	SEMA3C	PDLIM5	POSTN	AKAP13	RNF157	ZFYVE27	CRABP2	ADRA1A	CTNNB1	TTL	CPNE9	DBN1	DCC	DNM2	DPYSL2	DSCAM	DVL1	AGTR2	EDN1	MEGF8	EIF4G2	CTTN	C9orf72	ALCAM	PI16	FGF13	RUFY3	RAB21	UNC13A	CYFIP1	COBL	NEDD4L	MACF1	ABL1	G6PD	SIN3A
GOBP_HOMOLOGOUS_CHROMOSOME_PAIRING_AT_MEIOSIS	http://www.gsea-msigdb.org/gsea/msigdb/cards/GOBP_HOMOLOGOUS_CHROMOSOME_PAIRING_AT_MEIOSIS	SYCP2	STAG3	DMC1	FANCD2	SPO11	MLH3	C14orf39	MLH1	MSH4	SIRT7	ZCWPW1	TEX12	PRDM9	CCNB1IP1	RAD21	UBE2B	BRIP1	HORMAD1	SPATA22	CCNE1	CCNE2	TRIP13	SYCE1
HP_CHRONIC_ORAL_CANDIDIASIS	http://www.gsea-msigdb.org/gsea/msigdb/cards/HP_CHRONIC_ORAL_CANDIDIASIS	ZAP70	WDR1	JAK3	CARD9	CD3E	IL2RG	PIK3CD	TFRC	IL2RA	CD3D	AIRE	DCLRE1C	MVK	CD247	AP3B1
GOCC_SNARE_COMPLEX	http://www.gsea-msigdb.org/gsea/msigdb/cards/GOCC_SNARE_COMPLEX	STX6	BET1	VTI1B	YKT6	CPLX2	CPLX1	STXBP5	VTI1A	TSNARE1	STX2	STX12	CPLX4	STX19	BET1L	STX18	STX17	NAPB	SNAP25	BNIP1	STX1A	VAMP1	VAMP2	SYN2	STX7	DOC2B	VAMP8	VAMP4	STX16	STX11	STX10	SNX4	SNAP23	NAPG	NAPA	VAMP3	SNAP29	STX8	GOSR1	GOSR2
HP_NYCTALOPIA	http://www.gsea-msigdb.org/gsea/msigdb/cards/HP_NYCTALOPIA	RLBP1	AP3D1	GUCY2D	PDE6G	MMP19	TOPORS	PEX19	MFN2	GNB3	PRPF4	SEMA4A	ARHGEF18	RP2	PEX5	ROM1	RPGR	IDH3A	CNGB1	PDE6B	BBS4	NMNAT1	IFT140	ARL3	BBS2	NRL	MYO7A	HADHA	GRK1	PEX1	ZNF513	RPGRIP1	PRPF31	PEX10	PRPF3	C8orf37	PDE6A	ABCA4	ELOVL4	KIF3B	RP1L1	CRB1	USH2A	GNAT1	PEX14	CDH23	ARL2BP	KLHL7	AIPL1
HP_PRIMARY_AMENORRHEA	http://www.gsea-msigdb.org/gsea/msigdb/cards/HP_PRIMARY_AMENORRHEA	BNC1	NUP107	EIF2B1	HESX1	GNRH1	LARS2	DUSP6	LHX4	FGF17	PROKR2	ESR1	AXL	IL17RD	WT1	MAGEL2	HDAC8	SNRPN	DHH	SMCHD1	CAV1	MRPS22	MSTO1	NDN	POLR3H	NIN	SYCE1	GPR161	STAG3	POLG	GDF9	GATA4	EIF2B2	SIM1	HERC2	CYB5A	CYP19A1	CHD7	PSMC3IP	PROK2	MCM8	HS6ST1	KISS1R	TAC3	SEMA3A	SMC3	POF1B	PEX6	CTDP1
HP_DIPLOPIA	http://www.gsea-msigdb.org/gsea/msigdb/cards/HP_DIPLOPIA	MUSK	VAMP1	VPS13C	SLC2A1	ERCC4	SLC25A1	UCHL1	PODXL	CACNA1A	SLC1A3	HLA-DRB1	LRRK2	COL13A1	VPS35	DNAJC13	CDH23	CHRNB1	ERCC2	STAT6	TOP3A	PINK1	KCND3	PTPN22	HTRA2	DNAJC6	ATXN3	AGRN	DARS2	TPP1	RAPSN	SNCA	ERCC3	MAPT	PDCD1	SYNJ1	PRNP	CHRNE	PUM1	AIP	MEN1	SNAP25	ERCC5	DKK1	SERPINI1	KCNA1	MYO9A	GRK1	EIF4G1
GOBP_PROTEIN_LOCALIZATION_TO_ENDOSOME	http://www.gsea-msigdb.org/gsea/msigdb/cards/GOBP_PROTEIN_LOCALIZATION_TO_ENDOSOME	RAB35	AKAP11	PACSIN2	DTX3L	EGF	SCRIB	ZDHHC1	ARF6	MSN	TOLLIP	VPS35	TMEM30A	RDX	SORL1	NRP1	ROCK2
GOBP_REGULATION_OF_PH	http://www.gsea-msigdb.org/gsea/msigdb/cards/GOBP_REGULATION_OF_PH	ATP6AP2	TCIRG1	SLC9A6	CFTR	CLCN3	CLN3	CLN5	LRRK2	ATP6V1G3	DMXL1	EDN1	EDNRB	DMXL2	SLC9A8	ATP6V0A2	RAB38	ATP6V0D2	TMEM9	CLIC4	NOX1	SLC9A9	GRN	FASLG	SLC9A4	MAFG	ATP1A4	ATP6V1D	ATP6V1H	PDK2	PDK4	ATP6V1A	ATP6V1B1	ATP6V1B2	ATP6V0C	ATP6V1C1	ATP6V1E1	ATP6V0B	ATP6V1G2	ATP6V0A1	ATP6AP1	CLN6	AVP	AVPR1A	PPT1	RAB20	MAPK1	MAPK3	SLAMF8
GOBP_RESPONSE_TO_PEPTIDE_HORMONE	http://www.gsea-msigdb.org/gsea/msigdb/cards/GOBP_RESPONSE_TO_PEPTIDE_HORMONE	HDAC5	CDK4	TCIRG1	CDO1	BAIAP2	SORBS1	ADCY1	AHCYL1	ADCY2	RAB10	ADCY3	SLC27A4	RAB31	CAPN10	ADCY6	ADCY7	ADCY8	CHUK	GNRHR2	OSBPL8	ADCY9	AP3S1	ABCC2	ATP6V1G3	COL1A1	CPEB2	ADM	OTOP1	CPS1	CREB1	CRHBP	CRHR1	UPRT	CRK	CRY1	PARP1	SESN3	CSH1	CSH2	CSHL1	CSK	CYBB	CYC1	CYP11A1	CYP11B2	DAG1	AGRP	AGTR2
GOBP_NEGATIVE_REGULATION_OF_CELL_DEVELOPMENT	http://www.gsea-msigdb.org/gsea/msigdb/cards/GOBP_NEGATIVE_REGULATION_OF_CELL_DEVELOPMENT	CDK5	SEMA3A	SEMA6C	SEMA6B	SEMA4F	SEMA4D	SEMA4B	SEMA3C	POSTN	LILRB1	DUSP10	ADCYAP1	CTNNA1	DCC	DIO3	DLX1	DLX2	DRD3	EDNRB	EFNA5	EPHB2	FBLN1	FBN1	FGF13	RUFY3	SIRT2	DICER1	DAAM2	CORO1C	FRZB	TMEM98	GBP1	GDI1	GSK3A	GSK3B	TLX2	IDH2	IGF1	IL1B	IL6	RHOA	HES5	ARHGAP4	LDLR	ARHGDIA	LTF	TACSTD2	MAG
GOBP_CELL_JUNCTION_ORGANIZATION	http://www.gsea-msigdb.org/gsea/msigdb/cards/GOBP_CELL_JUNCTION_ORGANIZATION	CDH2	HDAC6	PDCD6IP	CDH6	CDH7	GJC1	DNM1L	CDH9	GPC6	CDH11	ACTR2	CDH15	ABI2	FARP1	WASF2	ADAM10	CDK5	FLOT1	GPHN	RAMP2	LILRB2	CORO2B	DLC1	NDRG1	TESK2	SEMA4D	CEL	SORBS1	PDLIM5	CLDN16	CFL1	WASF3	C1QL1	AFG3L2	MAPRE2	RER1	IL1RAPL1	FAM107A	SYNPO	CHRNA7	CHRNB1	ADD1	ADD2	CLN3	LRRK2	COL4A1	COL17A1	CLDN4
HP_FUNCTIONAL_ABNORMALITY_OF_MALE_INTERNAL_GENITALIA	http://www.gsea-msigdb.org/gsea/msigdb/cards/HP_FUNCTIONAL_ABNORMALITY_OF_MALE_INTERNAL_GENITALIA	CLIP2	DNAH17	RPGR	WFS1	POLA1	ERCC4	CATSPER1	NANOS1	ZMYND15	ALMS1	DUSP6	BRCA1	ABCD1	SYCP2	CDH23	ERCC6	CTNS	FANCB	OCRL	SLC29A3	GBA	GTF2IRD1	SPINK2	ZMYND10	GTF2I	FANCM	PROKR2	DAZ3	RFC2	LRRC6	CNBP	GAS2L2	ARMC2	ANK1	PMFBP1	STK36	SCP2	NEK10	XRCC2	CCDC65	WT1	TBL2	GAS8	SYCP3	DNAL1	GATA4	MEN1	RAD51C
HP_POLYHYDRAMNIOS	http://www.gsea-msigdb.org/gsea/msigdb/cards/HP_POLYHYDRAMNIOS	MTM1	KRAS	BUB1B	FOXE1	HBA1	KIDINS220	SPINT2	FLNB	SCYL2	KIAA0586	LMNA	KCNJ1	EXTL3	MTMR14	MAFB	NPHP3	PIGN	SLC26A2	FOXF1	ASXL1	TPM3	ACTG2	PAFAH1B1	HBA2	BUB1	SEC24C	ITGB4	TBC1D24	WDR81	MEG3	GLDN	HYLS1	NEB	RREB1	LMOD1	RSPO2	ZMPSTE24	MYF6	RYR1	HIRA	RRAS2	EP300	SEMA3E	GPC3	DYRK1A	LMOD3	PHGDH	INPPL1
HP_MORPHOLOGICAL_ABNORMALITY_OF_THE_CORTICOSPINAL_TRACT	http://www.gsea-msigdb.org/gsea/msigdb/cards/HP_MORPHOLOGICAL_ABNORMALITY_OF_THE_CORTICOSPINAL_TRACT	TARDBP	BAZ1B	CLIP2	LIMK1	ALS2	SPG7	ELN	TBL2	RTN2	DCC	PDHB	SQSTM1	DEAF1	GTF2IRD1	GTF2I	PRPH	IQSEC2	C9orf72	TBK1	L1CAM	RAD51	NTN1	DNAL4	CPT1C	RFC2	SPAST	GALC	PLP1	FLII	FUS	RAI1	DCTN1	NEFH	VCP	NIPA1	SLC33A1	SOD1
GOBP_RETINA_DEVELOPMENT_IN_CAMERA_TYPE_EYE	http://www.gsea-msigdb.org/gsea/msigdb/cards/GOBP_RETINA_DEVELOPMENT_IN_CAMERA_TYPE_EYE	TOPORS	TCIRG1	MERTK	RDH13	CLCN2	COL4A1	ZNF513	CYP1B1	DCX	DIO3	DLX1	DLX2	DSCAM	CLN8	XRN2	ZHX2	TTLL5	OBSL1	CRB1	TSPAN12	FJX1	VAX2	CLIC4	NPHP4	GNAT1	GNB1	GPM6A	LAMA1	DLL1	CRB2	HIPK2	SOX8	HIF1A	HCN1	LAMB2	LHX1	LRP6	LRP5	MAN2A1	MAX	ACHE	NAGLU	NDP	NPHP1	ATP2B1	NRL	NTRK2	ATP2B4
GOMF_TRIGLYCERIDE_LIPASE_ACTIVITY	http://www.gsea-msigdb.org/gsea/msigdb/cards/GOMF_TRIGLYCERIDE_LIPASE_ACTIVITY	CEL	CES1	PLB1	LIPH	DDHD2	CES3	PNPLA1	LCAT	LIPC	LIPE	LPL	PNPLA2	PNPLA4	LIPF	CES2
GOBP_POSITIVE_REGULATION_OF_NOTCH_SIGNALING_PATHWAY	http://www.gsea-msigdb.org/gsea/msigdb/cards/GOBP_POSITIVE_REGULATION_OF_NOTCH_SIGNALING_PATHWAY	TSPAN5	YAP1	PDCD10	CREBBP	GATA5	JAG1	EP300	AAK1	EPN2	SNW1	CNTN6	DLL1	RBPJ	IL6ST	JAG2	KIT	HES5	MFNG	ASCL1	NOS3	NOTCH1	NOTCH4	SLC35C2	MAML3	BMP2K	PRKCI	RFNG	SRC	STAT3	WNT1	TM2D3	TSPAN14	MAML2	ITGB1BP1	MAML1
GOBP_NEGATIVE_REGULATION_OF_POTASSIUM_ION_TRANSPORT	http://www.gsea-msigdb.org/gsea/msigdb/cards/GOBP_NEGATIVE_REGULATION_OF_POTASSIUM_ION_TRANSPORT	KCNE3	ADCYAP1	PTK2B	NEDD4L	STK39	BIN1	KCNRG	ANK3	HCRT	HTR2A	KCNE1	KCNH2	KEL	MTNR1B	ATF4	NOS1	CAB39	PTEN	RGS4	SUMO1	VIP	KCNAB1	CAV1	CAV3	ACTN2	OXSR1
GOBP_RESPONSE_TO_XENOBIOTIC_STIMULUS	http://www.gsea-msigdb.org/gsea/msigdb/cards/GOBP_RESPONSE_TO_XENOBIOTIC_STIMULUS	CES1	UGT2B11	PTGES3	CYP2U1	GSTO2	CYP2R1	ABCC2	CRYZ	CYP1A1	CYP1A2	CYP1B1	CYP2A7	CYP2A13	CYP2C19	CYP2C8	CYP2C18	CYP2D6	CYP2E1	CYP2F1	CYP2J2	CYP3A5	CYP26A1	CYB5R3	NQO1	DPEP1	E2F1	AHR	APOBEC3A	EPHX1	ACSL1	GSTA5	AKR7A3	FMO1	FMO2	CES3	RHBDD3	GGT1	SULT1B1	GPX1	GRIN1	N6AMT1	GSS	GSTA2	GSTA3	GSTA4	GSTM1	GSTM2	GSTM3
GOBP_NEGATIVE_REGULATION_OF_OXIDATIVE_STRESS_INDUCED_CELL_DEATH	http://www.gsea-msigdb.org/gsea/msigdb/cards/GOBP_NEGATIVE_REGULATION_OF_OXIDATIVE_STRESS_INDUCED_CELL_DEATH	TRAP1	ATG7	PARK7	LRRK2	AKT1	SIRT1	FYN	FBXO7	GATA4	HTRA2	GPR37	GPX1	HGF	HIF1A	HSPB1	IL10	INS	ATF4	NFE2L2	NONO	PDE8A	PPIA	MAPK7	PYCR1	REST	PINK1	SOD2	TSC1	TXN	WNT1	VNN1	NOL3	BAG5
GOBP_REGULATION_OF_PROGRAMMED_NECROTIC_CELL_DEATH	http://www.gsea-msigdb.org/gsea/msigdb/cards/GOBP_REGULATION_OF_PROGRAMMED_NECROTIC_CELL_DEATH	RBCK1	RIPK3	CYLD	NUPR1	SLC25A4	BIRC2	BIRC3	ASAH1	PELI1	BOK	TP53	ZBP1	FZD9	CASP8	CAV1	RIPK1	FADD	CFLAR	ARHGEF2	SPATA2
GOBP_PORPHYRIN_CONTAINING_COMPOUND_METABOLIC_PROCESS	http://www.gsea-msigdb.org/gsea/msigdb/cards/GOBP_PORPHYRIN_CONTAINING_COMPOUND_METABOLIC_PROCESS	ABCB6	PGRMC1	COX10	COX15	CYP1A1	CYP1A2	ALAD	ALAS1	ALAS2	FECH	FXN	AMBP	EIF2AK1	HMBS	HMOX1	HMOX2	HPX	IREB2	NFE2L1	SLC11A2	TMEM14C	PPOX	RSAD1	BLVRA	BLVRB	SLC6A9	SPTA1	TSPO	UROD	UROS	SUCLA2
GOBP_REGULATION_OF_CHOLESTEROL_METABOLIC_PROCESS	http://www.gsea-msigdb.org/gsea/msigdb/cards/GOBP_REGULATION_OF_CHOLESTEROL_METABOLIC_PROCESS	PMVK	CES1	ERLIN2	CYP7A1	CYP51A1	DGKQ	DHCR7	EPHX2	FASN	FDFT1	FDPS	FGF1	SCAP	FMO5	LDLRAP1	GNB3	ACACA	HMGCR	HMGCS1	ACACB	IDI1	ACADVL	KPNB1	LSS	MVD	MVK	NFYA	NFYB	NFYC	MBTPS2	PRKAA1	GPAM	RAN	SCD	ARV1	SOD1	SP1	SQLE	SREBF1	SREBF2	TM7SF2	ELOVL6	DGAT2	MBTPS1	GGPS1	ABCG1	NR1H4
GOMF_CARBOXYLIC_ESTER_HYDROLASE_ACTIVITY	http://www.gsea-msigdb.org/gsea/msigdb/cards/GOMF_CARBOXYLIC_ESTER_HYDROLASE_ACTIVITY	ACOT8	PLA2G4B	LYPLA1	CEL	CES1	ACOT2	ABHD2	CHKA	LYPLA2	ACOT7	MGLL	CLC	ACOT4	PLA2G4E	LYPLAL1	ACOT12	PTRH1	PROCA1	NOTUM	PLB1	ABHD3	LIPH	ESD	FAAH	DDHD2	LARS2	CES3	ACOT9	PGLS	ACOT11	ABHD12	PLA2G2D	PLA2G4D	GDPD1	PNPLA1	LGALS13	PLA2G2E	AOAH	NDST1	AADACL2	LCAT	LIPA	LIPC	LIPE	LPL	ACHE	PLA2G3	PAFAH1B2
GOMF_SULFUR_COMPOUND_TRANSMEMBRANE_TRANSPORTER_ACTIVITY	http://www.gsea-msigdb.org/gsea/msigdb/cards/GOMF_SULFUR_COMPOUND_TRANSMEMBRANE_TRANSPORTER_ACTIVITY	ABCC5	ABCC4	SLC19A2	SLC26A1	SLC7A9	SLC25A26	SLC26A8	SLC25A10	CTNS	SLC26A2	SLC36A1	ABCD1	SLC25A30	SLC13A4	SLC26A11	SLC35B2	ABCC6	SLC26A5	SLC27A1	ABCC1	SLC35B3	SLC25A19	SLC13A3	SLC26A6	SLC26A10	SLC1A4	SLC3A1	SLC6A6	SLC6A13	SLC13A1	SLC44A4	SLC25A11	ABCC11	ABCC3	SLC5A6	ABCC10	SLC25A14	SLC33A1
GOBP_PROTEIN_LOCALIZATION_TO_CELL_JUNCTION	http://www.gsea-msigdb.org/gsea/msigdb/cards/GOBP_PROTEIN_LOCALIZATION_TO_CELL_JUNCTION	GPC6	ADAM10	CDK5	GPHN	CACNG3	CPLX1	KIF3A	MPP7	DAG1	DBN1	DLG2	DLG3	DLG4	DSP	DVL1	GPC4	NLGN1	CLSTN1	IQSEC2	FLNA	MAPK8IP3	ARHGEF18	SCRIB	CNIH2	GHSR	NPTN	CACNG5	CACNG4	TJP3	GRIN2A	HRAS	HSPB1	JAK1	KIF5A	KIF5B	KIF5C	MAP1A	MAPT	RAB8A	PAK2	F11R	ZDHHC2	ZDHHC3	LSR	PECAM1	SYNJ2BP	ZDHHC7	PRKCZ
GOMF_PURINE_NUCLEOTIDE_TRANSMEMBRANE_TRANSPORTER_ACTIVITY	http://www.gsea-msigdb.org/gsea/msigdb/cards/GOMF_PURINE_NUCLEOTIDE_TRANSMEMBRANE_TRANSPORTER_ACTIVITY	ABCC5	ABCC4	SLC25A17	SLC25A25	ABCD1	SLC25A42	SLC25A4	SLC25A5	SLC25A24	SLC35B2	SLC35B3	SLC19A1	SLC25A23	SLC25A31	ABCC11	SLC33A1
HP_HYPOVENTILATION	http://www.gsea-msigdb.org/gsea/msigdb/cards/HP_HYPOVENTILATION	DCTN1	SURF1	FKRP	PHOX2B	RET	ASCL1	COL6A1	COL6A2	TPM3	NDUFB8	NEB	COL6A3	LAMB2	HERC2	TPM2	MKRN3	GDNF	DZIP1L	NDN	LMOD3	MYH7	HOXA1	CFL2	LAMA2	NDUFS2	PURA	PKHD1	TTN	DMD	MAGEL2	COLQ	MECP2	SCO2	SNRPN
GOMF_N_ACETYLTRANSFERASE_ACTIVITY	http://www.gsea-msigdb.org/gsea/msigdb/cards/GOMF_N_ACETYLTRANSFERASE_ACTIVITY	SRCAP	SAT2	ESCO1	TAF1L	ATF2	CREBBP	NAGS	EP300	USP22	BRD1	CDY1B	EPC2	NAT9	BRPF3	GTF2B	SATL1	ELP3	NAT10	SMARCE1	BRCA2	TAF1	TAF9	TAF10	BRPF1	EPC1	NCOA3	HAT1	NCOA1	MCM3AP	NAT1	NAT8	GTF3C4	CLOCK	PHF14	SUPT7L
GOBP_PREASSEMBLY_OF_GPI_ANCHOR_IN_ER_MEMBRANE	http://www.gsea-msigdb.org/gsea/msigdb/cards/GOBP_PREASSEMBLY_OF_GPI_ANCHOR_IN_ER_MEMBRANE	PIGN	PIGW	PIGA	PIGC	PIGF	PIGH	PIGG	PIGX	PIGV	PIGZ	PIGY	DPM2	PIGQ	PIGM	PIGL	PIGB
HP_DECREASED_FERTILITY	http://www.gsea-msigdb.org/gsea/msigdb/cards/HP_DECREASED_FERTILITY	BNC1	CYP11A1	DNAH17	RPGR	NUP107	PROP1	CATSPER1	GNRH1	ZP1	NANOS1	FCGR2A	ALMS1	BRCA1	SLC26A8	FGF17	PADI6	SYCP2	HSD17B3	PROKR2	ERCC3	CDH23	BSCL2	PANX1	CTNS	AXL	IL17RD	MAGEL2	FANCB	GNAS	PPP2R3C	SNRPN	GBA2	ZMYND10	FANCM	SRY	DNAI1	H6PD	NDN	LRRC6	AMHR2	GAS2L2	ARMC2	PMFBP1	STK36	POLR3H	NEK10	XRCC2	CCDC65
GOBP_NEGATIVE_REGULATION_OF_PROTEIN_DEPHOSPHORYLATION	http://www.gsea-msigdb.org/gsea/msigdb/cards/GOBP_NEGATIVE_REGULATION_OF_PROTEIN_DEPHOSPHORYLATION	FAM122A	CRY2	SH3RF2	ENSA	PHACTR1	FKBP1A	FKBP1B	LMTK2	SWAP70	CABIN1	PPP1R15A	PPP1R16B	TIPRL	PPP1R14B	GNAI2	GSK3B	IKBKB	LGALS3	MGAT5	PPME1	STYXL1	PPP1R14D	PPP1R2	PPP1R8	PPP1R10	PTN	MYOZ1	ROCK1	SET	PPP1R11	TNF	YWHAB	YWHAE	PPP1R1B	PPP1R9B	MASTL	RGN	MFHAS1	PPP1R14A	ROCK2	PHACTR2
HP_SYMPTOMATIC_SEIZURES	http://www.gsea-msigdb.org/gsea/msigdb/cards/HP_SYMPTOMATIC_SEIZURES	TBCE	VDR	AKT2	GNAS	MRAP	TBX19	FAM111A	CYP2R1	GLUD1	GCM2	STAR	POMC	NNT	STX16	INSR	TXNRD2	CYP27B1	PROP1	GATA3	POGZ
HP_SLENDER_FINGER	http://www.gsea-msigdb.org/gsea/msigdb/cards/HP_SLENDER_FINGER	ABL1	BNC1	CHRNG	SH2B1	NUP107	MAT2A	PSMC3IP	FGFR3	MED12	FBN2	ATRX	TGFBR2	PRKG1	SLC9A6	SIN3A	PRDM5	LETM1	USP9X	COMT	COL11A1	SKI	ACTA2	COL6A3	MAPK8IP3	WDR73	STUB1	EFEMP2	TGFBR1	COL2A1	FBN1	SMAD4	FLNA	B3GALT6	PQBP1	COL12A1	PYCR2	SEC24C	CRKL	EFTUD2	SOX6	B4GALT7	CTSC	PEPD	UPF3B	CBS	HYOU1	SMAD3	VPS13B
GOBP_REGULATION_OF_CYTOSOLIC_CALCIUM_ION_CONCENTRATION	http://www.gsea-msigdb.org/gsea/msigdb/cards/GOBP_REGULATION_OF_CYTOSOLIC_CALCIUM_ION_CONCENTRATION	CD24	BCAP31	CDK5	RAMP3	TRDN	CD52	CIB2	CHERP	SCGN	CXCR6	GNA13	CYSLTR1	CCR9	CORO1A	ADCY8	C1QTNF1	ADCYAP1	CLIC2	CLN3	SPPL3	CCR1	CCR3	CCR4	CCR5	CCR6	CCR7	CMKLR1	CNGB1	JSRP1	CNR1	ADM	ADORA1	ADRA1D	ADRA1B	ADRA1A	CX3CR1	CD55	TRPV3	DDIT3	TMEM64	DIAPH1	DLG4	DMD	DRD3	EDN1	EDN2	EDNRB	ESR1
HP_APLASIA_HYPOPLASIA_OF_THE_UTERUS	http://www.gsea-msigdb.org/gsea/msigdb/cards/HP_APLASIA_HYPOPLASIA_OF_THE_UTERUS	BNC1	IRF6	WNT7A	CYP11A1	NUP107	HCCS	SPRY4	GLI3	NIN	PSMC3IP	HS6ST1	GNRH1	LARS2	CTBP1	RBM8A	DUSP6	CYP17A1	FGFRL1	LETM1	ARID1B	DHX37	KISS1	CYB5A	ESR1	PPP2R1A	CPLX1	DHH	KISS1R	COX7B	TOE1	CHD7	NDUFB11	MRPS22	PROKR2	CLPP	TAC3	FGF17	POLR3H	PROK2	ERAL1	GATA3	TACR3
HP_NEOPLASM_OF_THE_MALE_EXTERNAL_GENITALIA	http://www.gsea-msigdb.org/gsea/msigdb/cards/HP_NEOPLASM_OF_THE_MALE_EXTERNAL_GENITALIA	MRAP	KEAP1	WT1	STK11	DICER1	STS	PRKAR1A	SRY	CDC73	CDKN2A	FLI1	STAR	PTEN	NNT	DHX37	GATA4	CDKN1B	TP53	TXNRD2	EWSR1	MDM2	NR0B1	CHEK2	MAP3K1	AKT1	WWOX
HP_ABNORMAL_MUSCLE_FIBER_PROTEIN_EXPRESSION	http://www.gsea-msigdb.org/gsea/msigdb/cards/HP_ABNORMAL_MUSCLE_FIBER_PROTEIN_EXPRESSION	FKRP	DAG1	POMT2	GMPPB	SYNE2	MYOT	TMEM43	COL6A1	COL6A2	CAV3	POMT1	LAMA2	POMGNT1	LMNA	COL6A3	FHL1	SYNE1	DYSF	EMD
GOBP_NEGATIVE_REGULATION_OF_TYPE_I_INTERFERON_PRODUCTION	http://www.gsea-msigdb.org/gsea/msigdb/cards/GOBP_NEGATIVE_REGULATION_OF_TYPE_I_INTERFERON_PRODUCTION	TRAIP	LILRB1	CYLD	LILRA4	DDX58	TRAF3IP1	PYCARD	TBK1	IL10	IRF3	PCBP2	HERC5	PIN1	RNF125	PPM1B	OTUD5	NPLOC4	PTPRS	REL	RELB	IFIH1	TNFAIP3	YY1	TRIM25	ITCH	RNF135	HAVCR2	TAX1BP1	NMI	UBE2L6	ISG15	IKBKE
GOBP_POSITIVE_REGULATION_OF_ION_TRANSPORT	http://www.gsea-msigdb.org/gsea/msigdb/cards/GOBP_POSITIVE_REGULATION_OF_ION_TRANSPORT	KCNE3	SAE1	DNM1L	NR1H3	COX17	HUWE1	ADAM8	BCAP31	AKAP9	TRIM28	CDK5	NUTF2	RAMP3	APBB3	TRDN	ABCA7	ABCA8	CACNG3	ATP8A1	RAPGEF3	ARIH2	CEBPB	CIB1	ANP32B	SORBS1	KHDRBS1	CES1	CETP	AHCYL1	CFTR	YWHAQ	TMED10	LILRA2	CPSF6	CAPN10	PDCD10	ADCY8	UCN3	OSBPL8	C1QTNF1	C1QTNF3	ADCYAP1	UBE2J2	CLN3	CCR1	PLK3	LRRC38	ADORA1
GOBP_DETOXIFICATION	http://www.gsea-msigdb.org/gsea/msigdb/cards/GOBP_DETOXIFICATION	AKR1A1	FBLN5	PRDX4	TXNRD2	SLC17A3	RALBP1	PRDX3	PARK7	CLIC2	GSTO2	ABCC2	LOXHD1	ADH4	ADH5	SRXN1	RDH12	DHFR	NQO1	ESD	ALB	FABP1	FANCC	AKR7A3	NNT	ALOX5AP	GPX6	PRDX5	GCH1	SESN1	H19	GPX1	GPX2	GPX3	GPX4	GPX7	GSR	GSTM1	GSTM2	GSTM3	GSTP1	GSTT1	GSTZ1	UBIAD1	HBA1	HBA2	HBM	HBB	HBD
GOBP_POSITIVE_REGULATION_OF_PEPTIDYL_TYROSINE_PHOSPHORYLATION	http://www.gsea-msigdb.org/gsea/msigdb/cards/GOBP_POSITIVE_REGULATION_OF_PEPTIDYL_TYROSINE_PHOSPHORYLATION	ABI1	CD24	TNK2	HAX1	SEMA4D	IL24	IL31RA	ADORA1	CSF1R	CSH1	CSH2	CSHL1	CSPG4	ADRA1A	CTF1	ADRA2A	DGKQ	DLG3	DLG4	HBEGF	DVL2	EFNA1	EFNA5	EGF	EPHA4	ERBB3	ERBB4	EREG	ERCC6	PTK2B	FCGR1A	FGFR3	FLT3	CLCF1	ARL2BP	ABL1	RICTOR	FYN	EPGN	GAS6	GATA1	GREM1	GH2	ANGPT1	HCLS1	HDAC2	HGF	NRG1
GOBP_RESPONSE_TO_TOXIC_SUBSTANCE	http://www.gsea-msigdb.org/gsea/msigdb/cards/GOBP_RESPONSE_TO_TOXIC_SUBSTANCE	CDK4	DHRS2	CDKN1A	AKR1A1	FBLN5	PRDX4	TXNRD2	CES1	SLC17A3	RALBP1	PRDX3	ADAMTS13	CHKA	PARK7	CHUK	CLIC2	GSTO2	ABCC2	LOXHD1	CNP	ADH4	ADH5	CPS1	TRPM6	SRXN1	RDH12	CYP1A1	CYP1B1	DDC	DHX15	DHFR	NQO1	DNMT3A	DNMT3B	AHR	EPHX1	EPHX2	ERCC6	ESD	ALAD	ALB	FABP1	FANCC	FECH	AKR7A3	SCFD1	SLC7A8	FOS
GOBP_PHOSPHOLIPID_TRANSPORT	http://www.gsea-msigdb.org/gsea/msigdb/cards/GOBP_PHOSPHOLIPID_TRANSPORT	ATP9A	ABCA7	ATP8A1	NPC2	CETP	OSBPL5	OSBPL8	OSBPL10	ATP8B3	PRELID2	TMEM30B	DBI	ABCA1	ABCA3	ATP10B	ATP11B	PITPNB	ABCA4	PITPNC1	PRELID1	XKR6	ATP11C	APOA1	APOA2	APOC1	APOC2	FASLG	ATP9B	KCNN4	TNFAIP8L3	LDLR	ABCC1	P2RX7	GLTP	TRIAP1	ATP8A2	ATP8B1	ABCB1	ABCB4	PITPNA	PLSCR1	PLTP	XKR8	TMEM30A	PRKCD	PLSCR2	PLSCR3	PLSCR4
GOBP_MEMBRANE_RAFT_ORGANIZATION	http://www.gsea-msigdb.org/gsea/msigdb/cards/GOBP_MEMBRANE_RAFT_ORGANIZATION	FLOT1	ABCA7	PACSIN2	CLN3	DOCK2	EMP2	FLOT2	GSN	ANXA2	MAL	NPC1	PPT1	PTPRC	S100A10	CAV1	CAV2	CAV3	CD2	MYADM
GOBP_FEAR_RESPONSE	http://www.gsea-msigdb.org/gsea/msigdb/cards/GOBP_FEAR_RESPONSE	ADCYAP1	CRH	ADRA2A	DPP4	DRD4	EIF4E	EIF4G1	EXT1	MAPK8IP2	GABRA5	MORC1	GRIK2	HTR1A	HTR2C	MECP2	MEF2C	NEUROD2	NPAS2	NPY2R	PENK	BCL2	RPS6KB1	USP46	NR2E1	UCN	VDAC1
GOBP_REGULATION_OF_DEPHOSPHORYLATION	http://www.gsea-msigdb.org/gsea/msigdb/cards/GOBP_REGULATION_OF_DEPHOSPHORYLATION	FARP1	MPHOSPH10	LILRB2	DLC1	CD2BP2	SEMA4D	RIPK3	CD300A	LMTK3	FCRL3	FAM122A	SPPL3	WDR81	PPARGC1B	ADORA1	CRY2	PPP4R2	SH3RF2	CDCA2	SPRED1	DLG2	DLG3	DMPK	AGTR2	ENSA	PHACTR1	FKBP1A	FKBP1B	LMTK2	SWAP70	CAMTA1	SMG6	SMG5	RIMBP2	CABIN1	PPP1R15A	PPP1R16B	TIPRL	B3GAT3	GBA	PPP1R14B	PCDH11X	GNAI2	PPP2R3B	GSK3B	HSP90AB1	IFNG	IGBP1
GOMF_PHOSPHATIDYLINOSITOL_3_4_BISPHOSPHATE_BINDING	http://www.gsea-msigdb.org/gsea/msigdb/cards/GOMF_PHOSPHATIDYLINOSITOL_3_4_BISPHOSPHATE_BINDING	PLA2G4E	COMMD1	AKT1	PLEK2	DAPP1	HIP1	ZFYVE1	PLEK	PLEKHA4	PLEKHA1	PLEKHA2	MYO1G	ANXA8	NCF1	MAPKAP1	OBSCN	HIP1R	SESTD1	SH3PXD2A	GAB2	FCHSD2
GOBP_CELLULAR_OXIDANT_DETOXIFICATION	http://www.gsea-msigdb.org/gsea/msigdb/cards/GOBP_CELLULAR_OXIDANT_DETOXIFICATION	FBLN5	PRDX4	TXNRD2	PRDX3	PARK7	CLIC2	GSTO2	LOXHD1	SRXN1	DHFR	NQO1	ALB	FABP1	FANCC	NNT	ALOX5AP	GPX6	PRDX5	GCH1	SESN1	H19	GPX1	GPX2	GPX3	GPX4	GPX7	GSR	GSTM2	GSTP1	GSTT1	GSTZ1	UBIAD1	HBA1	HBA2	HBM	HBB	HBD	HBE1	HBG1	HBG2	HBQ1	HBZ	HP	GSTK1	LTC4S	MGST1	MGST2	MGST3
GOBP_RUFFLE_ASSEMBLY	http://www.gsea-msigdb.org/gsea/msigdb/cards/GOBP_RUFFLE_ASSEMBLY	CSPG4	AIF1	EPS8	NLGN1	CYFIP1	COBL	CORO1C	SH3BP1	FAM98A	DBNL	SNX10	HRAS	ICAM1	INPPL1	ARF6	RHOG	TACSTD2	EVL	PFN1	PFN2	EPS8L1	RCC2	RAC1	RDX	P2RY12	EPS8L3	NDEL1	ARHGAP24	PIP5K1A	CAV1	BAG4	PLEKHM1
GOBP_ORGANIC_ACID_TRANSPORT	http://www.gsea-msigdb.org/gsea/msigdb/cards/GOBP_ORGANIC_ACID_TRANSPORT	SLC25A13	SLC25A15	SLC25A17	NCOA2	ARL6IP5	SLC19A2	SLCO1B1	PDPN	GIPC1	CPLX1	SLC26A1	SLC27A5	SLC27A4	SLC27A3	SLC27A2	AKR1C4	SLC7A9	PRAF2	SLCO2B1	SLC26A8	SLC16A10	SFXN2	SFXN4	CLN3	SLC36A4	SLC15A4	SLC25A29	ABCC2	SLC43A2	EMB	ADORA1	ADORA2A	CPT1A	CPT1B	CPT2	SLC38A6	SLC25A10	PROCA1	CTNS	CYP4A11	CYP7A1	SLC5A8	SLC16A11	DRD3	DRD4	SLC26A2	AGTR2	EDN1
GOMF_CAMP_BINDING	http://www.gsea-msigdb.org/gsea/msigdb/cards/GOMF_CAMP_BINDING	HCN4	RAPGEF3	RAPGEF4	BVES	CNGB1	CNGA2	CNGA4	HCN1	PDE2A	PDE4A	PDE4B	PDE4D	PRKAR1A	PRKAR1B	PRKAR2A	PRKAR2B	HCN3	POPDC2
GOBP_REGULATION_OF_DIGESTIVE_SYSTEM_PROCESS	http://www.gsea-msigdb.org/gsea/msigdb/cards/GOBP_REGULATION_OF_DIGESTIVE_SYSTEM_PROCESS	NR1H3	CRH	CYP8B1	EPB41	GHSR	STK39	APOA1	ENPP7	AQP1	KCNQ1	LEP	NEUROG1	TIFAB	OPRK1	OXTR	GHRL	PTGER1	PTGER3	SCT	ABCG5	ABCG8	SLC22A5	UCN	NR1H2	HIP1R
GOBP_APPENDAGE_DEVELOPMENT	http://www.gsea-msigdb.org/gsea/msigdb/cards/GOBP_APPENDAGE_DEVELOPMENT	BCL2L11	SEMA3C	COL2A1	CRABP2	CREBBP	ZNF358	CTNNB1	RDH10	ECE1	MEGF8	EN1	EXT1	FBN2	SP8	DKK1	IQCE	ALX3	NIPBL	IFT172	GREM1	SLC39A1	GPC3	GLI3	GNAS	HDAC1	HDAC2	HOXA9	HOXC10	HOXC13	HOXD9	HOXD12	HOXD13	RSPO2	FREM2	EVX2	ITGA6	IRF6	ITGB4	AFF3	LRP6	LRP5	SMAD4	MBNL1	MYH3	NOTCH1	NOTCH2	RNF165	CHST11
GOBP_PROTEIN_KINASE_C_SIGNALING	http://www.gsea-msigdb.org/gsea/msigdb/cards/GOBP_PROTEIN_KINASE_C_SIGNALING	FLOT1	ADRA1A	DGKG	DGKQ	GPD1L	FLT4	PRSS33	MAS1	MC1R	PDGFB	PLEK	AVP	PRKCZ	AZU1	SPHK2	VEGFA	WNT11	DGKD	MYADM	CD40	AKAP12
HP_ASCENDING_AORTIC_DISSECTION	http://www.gsea-msigdb.org/gsea/msigdb/cards/HP_ASCENDING_AORTIC_DISSECTION	TGFBR1	MFAP5	MYH11	MAT2A	GATA5	TGFBR2	SMAD3	PRKG1	FOXE3	ELN	SMAD6	TGFB3	ACTA2	FBN1	MYLK	SMAD4	NOTCH1
HP_GONOSOMAL_INHERITANCE	http://www.gsea-msigdb.org/gsea/msigdb/cards/HP_GONOSOMAL_INHERITANCE	GRIA3	NDUFS4	FLNA	CASK	PAK3	NDP	MBTPS2	PDE6G	STAG2	NDUFB11	IL2RG	ARX	ATRX	AIFM1	AP1S2	NHS	SLC9A6	BCOR	FHL1	CSF2RA	F8	OPN1MW	ROM1	CXorf56	MID1	RPGR	AFF2	IDS	OFD1	HMGB3	MAOA	MECP2	RPL10	FRMPD4	COX7B	DLG3	NSDHL	USP27X	NLGN3	IGSF1	SLC9A7	DAZ3	EMD	FANCB	UBQLN2	CCDC22	KIF4A	PRPS1
GOCC_FICOLIN_1_RICH_GRANULE_MEMBRANE	http://www.gsea-msigdb.org/gsea/msigdb/cards/GOCC_FICOLIN_1_RICH_GRANULE_MEMBRANE	ADAM8	ATP6AP2	LILRB2	TCIRG1	LILRA3	CD300A	ARL8A	CR1	CD55	AP2A2	CLEC4C	DIAPH1	DSC1	DSG1	DSP	FCAR	FCER1G	ENPP4	NFASC	NBEAL2	FPR1	GAA	CLEC4D	ITGAX	ITGB2	TBC1D10C	RHOA	LAMP1	LAMP2	LGALS3	DYNC1LI1	SERPINB6	ATP6V0C	SERPINB10	PKP1	ATP6V0A1	PRCP	PTPRN2	RAC1	SLC2A3	SLC11A1	TRPM2	DOK3	ATAD3B	DYNLL1	SIGLEC5	MGAM	CD58
GOBP_NEGATIVE_REGULATION_OF_PHOSPHORUS_METABOLIC_PROCESS	http://www.gsea-msigdb.org/gsea/msigdb/cards/GOBP_NEGATIVE_REGULATION_OF_PHOSPHORUS_METABOLIC_PROCESS	PPIF	CTDSP2	HIPK3	FARP1	MPHOSPH10	CTDSPL	TRIB1	SPRY3	SPRY1	SPRY2	CDKN1A	CDKN1B	CDKN1C	CDKN2A	ADAR	CDKN2B	CDKN2C	CDKN2D	ADARB1	CD2BP2	CEBPA	SEMA4D	CIB1	IPO7	HEXIM1	RGS14	PRDX3	TMED2	LILRB4	DUSP14	EMILIN1	PWP1	PKIG	STRAP	IRAK3	DUSP10	CD300A	PARK7	STK38	LMTK3	FAM122A	LRRK2	SOCS4	HEXIM2	WDR81	ADORA2A	COX11	PIP5KL1
HP_CACHEXIA	http://www.gsea-msigdb.org/gsea/msigdb/cards/HP_CACHEXIA	LPIN2	SLC6A8	TRIM37	ERCC4	SUCLA2	FOXP3	HSPG2	CNTNAP1	MECP2	NDP	CUL4B	MAFB	SLC9A6	ACADM	ERCC5	LIPA	POLG	CEP152	PSAP	ALS2	ATR	RRM2B	ERCC2	FUS	COL12A1	NBN	SCNN1A	RBBP8	SCNN1G	COL6A3	GBA	BMPR1A	CENPJ	MPL	PTEN	CFTR	PLK4	CALR	EWSR1	SCNN1B	ERCC3	CENPE	TGFB1	TRAIP	LMNA	JAK2	TRPV4	COL6A2
GOBP_RESPONSE_TO_INSULIN	http://www.gsea-msigdb.org/gsea/msigdb/cards/GOBP_RESPONSE_TO_INSULIN	HDAC5	CDK4	TCIRG1	BAIAP2	SORBS1	RAB10	SLC27A4	RAB31	CAPN10	OSBPL8	AP3S1	ATP6V1G3	CPEB2	ADM	OTOP1	UPRT	CRY1	PARP1	SESN3	AGRP	EGR1	EGR2	AHSG	EIF4EBP2	RAB12	AKT1	AKT2	FER	SCAP	FOXC2	LPIN1	CYFIP1	SIRT1	RHOQ	SLC39A14	ATP6V0A2	ATP6V0D2	FUT7	STXBP4	G6PC	GAB1	PCSK9	KBTBD2	GCNT1	GHSR	SNX5	GNAI2	GOT1
GOBP_REGULATION_OF_CELL_DEVELOPMENT	http://www.gsea-msigdb.org/gsea/msigdb/cards/GOBP_REGULATION_OF_CELL_DEVELOPMENT	DNM1L	ACTR2	ARPC2	PLXNC1	CDK5	OLIG2	TRIB1	SEMA3A	YAP1	PRMT5	STK25	SEMA6C	SEMA6B	SEMA4F	SEMA4D	SEMA4B	SEMA3C	CIB1	OLFM4	POSTN	RGS14	LILRB1	TRIOBP	IL1RAPL1	DUSP10	ADCYAP1	ADD1	ZFYVE27	LRRK2	CRABP2	CRK	CRKL	CHODL	CTNNA1	CTNNB1	CX3CR1	DAG1	DBN1	DCC	DCT	DHX36	DIO3	DLX1	DLX2	DNM2	DOCK1	DRD3	DSCAM
GOBP_REGULATION_OF_PEPTIDYL_SERINE_PHOSPHORYLATION	http://www.gsea-msigdb.org/gsea/msigdb/cards/GOBP_REGULATION_OF_PEPTIDYL_SERINE_PHOSPHORYLATION	HDAC6	SH2D3C	SH2D3A	AKAP9	SPRY2	RAMP3	RAPGEF3	HAX1	MAD2L2	PWP1	PDCD10	PARK7	TRIM6	CREBL2	PAQR3	CNKSR3	GADD45A	DMD	EGFR	EIF4G1	AKT1	STOX1	INPP5F	DKK1	GPD1L	PLCL2	RICTOR	PRKD2	GAS6	GCG	ANGPT1	TBK1	GSK3A	HCLS1	HGF	HSP90AA1	HSP90AB1	IFNA4	IFNA7	IFNA8	IFNA10	IFNA13	IFNA14	IFNA16	IFNA21	IRGM	IFNG	IFNW1
HP_CHOLECYSTITIS	http://www.gsea-msigdb.org/gsea/msigdb/cards/HP_CHOLECYSTITIS	ABCB4	ATP8B1	ARSA	ALDOA	HK1	PSAP	BPGM	SMAD4	NR1H4	ABCB11	ENG	F5	JAK2	PKLR	PNPLA2	GPI	MECP2	TPI1
HP_METAPHYSEAL_WIDENING	http://www.gsea-msigdb.org/gsea/msigdb/cards/HP_METAPHYSEAL_WIDENING	LRP5	FLNA	SBDS	FGFR3	COL11A1	COL2A1	XYLT1	PITX1	PCYT1A	GNPTAB	DYNC2H1	SLC26A2	ACP5	NANS	CTNS	ARCN1	B3GALT6	MMP9	GALNS	DYM	KIF22	SKI	B3GAT3	HSPG2	PLCB3	PEX7	SRP54	OSTM1	WDR19	CSF1R	ANKH	EZH2	INPPL1	CANT1	TRIP11	ALG9	GLB1	TCIRG1	PHEX	COG4	MAP3K7	TRPV4	MMP2	ABCC9	B4GALT7	VAC14	PTDSS1	COL10A1
HP_POLYURIA	http://www.gsea-msigdb.org/gsea/msigdb/cards/HP_POLYURIA	SLC5A2	PTPN22	SARS2	NPHP4	MAGED2	KCNJ5	ITPR3	NPHP1	TMEM67	KCNJ1	FAM20A	CLCNKB	AQP2	IL6	PLVAP	BSND	CLDN16	CLCNKA	NPHP3	CTNS	ATP1A1	KCNJ10
GOBP_MODULATION_BY_HOST_OF_VIRAL_PROCESS	http://www.gsea-msigdb.org/gsea/msigdb/cards/GOBP_MODULATION_BY_HOST_OF_VIRAL_PROCESS	CFL1	TBC1D20	CSF1R	STOM	APCS	HSPA8	IFI27	IGF2R	LTF	EIF2AK4	PHB	PPIB	PSMC3	PTX3	CCL8	NUCKS1	YTHDC2	ZC3H12A	CAV2	CCNK	ZNF502	ZBED1	VAPA
GOBP_CELLULAR_MONOVALENT_INORGANIC_CATION_HOMEOSTASIS	http://www.gsea-msigdb.org/gsea/msigdb/cards/GOBP_CELLULAR_MONOVALENT_INORGANIC_CATION_HOMEOSTASIS	ATP6AP2	TCIRG1	SLC9A6	CFTR	CLCN3	CLN3	CLN5	LRRK2	ATP6V1G3	DMXL1	AGTR2	DMXL2	SLC9A8	NEDD4L	ATP6V0A2	RAB38	ATP6V0D2	TMEM9	CLIC4	NOX1	SLC9A9	GRN	FASLG	KCNJ2	KCNMA1	SLC9A4	MAFG	ATP1A1	ATP1A3	ATP12A	ATP1A4	ATP1B1	ATP1B2	ATP1B3	ATP6V1D	ATP6V1H	ATP6V1A	ATP6V1B1	ATP6V1B2	ATP6V0C	ATP6V1C1	ATP6V1E1	ATP6V0B	ATP6V1G2	ATP6V0A1	ATP6AP1	CLN6	AVP
GOBP_REGULATION_OF_PEPTIDE_TRANSPORT	http://www.gsea-msigdb.org/gsea/msigdb/cards/GOBP_REGULATION_OF_PEPTIDE_TRANSPORT	SAE1	DNM1L	NR1H3	HUWE1	ADAM8	BCAP31	TRIM28	CDK5	NUTF2	APBB3	TCIRG1	RAPGEF3	ARIH2	LYPLA1	HAX1	CIB1	ANP32B	CFTR	OS9	ERP29	YWHAQ	TMED10	WWP2	RAPGEF4	CHGA	CAPN10	PKIG	PDCD10	PARK7	ADCY8	UCN3	C1QTNF3	ADCYAP1	UBE2J2	CLN3	LRRK2	PLK3	CNR1	UHMK1	FAM3D	ADORA1	STXBP5	ADORA2A	CPT1A	CRH	CRHBP	MAPK14	SYT9
GOBP_PYRIDINE_CONTAINING_COMPOUND_METABOLIC_PROCESS	http://www.gsea-msigdb.org/gsea/msigdb/cards/GOBP_PYRIDINE_CONTAINING_COMPOUND_METABOLIC_PROCESS	AFMID	ACMSD	SLC5A8	NUDT17	NMNAT2	SARM1	QPRT	HAAO	NUDT13	PSAT1	IDH2	NMNAT3	NNMT	PARP16	PNPO	NADSYN1	PDXP	PTGS2	NMNAT1	NADK	PARP9	PARP10	KMO	PDXK	KYNU	SLC22A13
GOBP_RESPONSE_TO_ENDOPLASMIC_RETICULUM_STRESS	http://www.gsea-msigdb.org/gsea/msigdb/cards/GOBP_RESPONSE_TO_ENDOPLASMIC_RETICULUM_STRESS	PLA2G4B	BCL2L11	NR1H3	CTDSP2	PREB	PDIA6	BCAP31	TRIM13	FLOT1	STUB1	UBE4B	ABCA7	CREB3	CEBPB	HYOU1	AGR2	CFTR	USP19	YIF1A	SEC61B	PDIA5	SERINC3	OS9	TMED2	ERP29	COPS5	ERLIN2	RNF139	MAN1B1	PARK7	KLHDC3	ADD1	UBE2J2	TPP1	LRRK2	CALR3	FBXO27	RNF183	CTH	TMTC3	DCTN1	DDIT3	DDX3X	DDX11	TOR1A	SCAMP5	EEF2	EIF2S1
GOBP_EMBRYONIC_SKELETAL_SYSTEM_MORPHOGENESIS	http://www.gsea-msigdb.org/gsea/msigdb/cards/GOBP_EMBRYONIC_SKELETAL_SYSTEM_MORPHOGENESIS	COL2A1	COL11A1	GSC	CTNNB1	RDH10	DLX2	MEGF8	FOXC2	SATB2	ALX3	NIPBL	MTHFD1L	SLC39A1	GLI3	GNAS	HOXA1	HOXA2	HOXA4	HOXA5	HOXA6	HOXA7	HOXA9	HOXB1	HOXB2	HOXB3	HOXB4	HOXB5	HOXB6	HOXB7	HOXB9	HOXC4	HOXD3	HOXD4	HOXD9	NDST1	LHX1	SMAD2	SMAD3	MDFI	MMP14	MTHFD1	MYF5	NODAL	CHST11	PDGFRA	SIX4	WDR19	SHOX2
GOBP_HYALURONAN_METABOLIC_PROCESS	http://www.gsea-msigdb.org/gsea/msigdb/cards/GOBP_HYALURONAN_METABOLIC_PROCESS	ABCC5	CLTC	AP2A1	EGF	AKT1	FGF2	HYAL4	GUSB	HAS3	HEXA	HEXB	HGF	HMMR	IL1B	IL15	ITIH1	ITIH4	NFKB1	PDGFB	PIM1	SMPD3	SLC9A1	SPAM1	TGFB1	ITIH5	HYAL3	HYAL2	CD44
GOBP_CELLULAR_RESPONSE_TO_CADMIUM_ION	http://www.gsea-msigdb.org/gsea/msigdb/cards/GOBP_CELLULAR_RESPONSE_TO_CADMIUM_ION	CHUK	CYBB	CYP1A2	DAXX	EGFR	AKT1	FOS	GSN	HMOX1	HSF1	JUN	MMP9	MT1A	MT1B	MT1E	MT1F	MT1G	MT1H	MT1X	MT2A	OGG1	ATP7A	PPP5C	MAPK1	MAPK3	MAPK8	MAPK9	NCF1	SOD1	STAR	UBE2D3	SUMO1	AKR1C3
GOBP_NEGATIVE_REGULATION_OF_BLOOD_PRESSURE	http://www.gsea-msigdb.org/gsea/msigdb/cards/GOBP_NEGATIVE_REGULATION_OF_BLOOD_PRESSURE	CNR1	ADORA1	CRH	ADRA1A	ADRB2	ADRB3	DRD3	DRD5	GCH1	GJA5	SNX5	FFAR3	NOS1	NOS3	NPPA	NTSR1	PPARA	PRCP	PTAFR	SCPEP1	BDKRB1	BMPR2	SOD2	UCN	CALCA	ADM2	MKKS	APLN	ADIPOQ	KCNK6
HP_ABNORMAL_BREATH_SOUND	http://www.gsea-msigdb.org/gsea/msigdb/cards/HP_ABNORMAL_BREATH_SOUND	SPAG1	VAMP1	RPGR	DNAH5	HLA-DQB1	SLC25A1	SCNN1A	LAMB3	TRPV4	SERPINA1	COL13A1	MUC5B	CCDC40	PARN	VPS33A	TERT	DSP	FLNA	HLA-DQA1	LRRC56	RTEL1	ZMYND10	TSPYL1	CFTR	ABCA3	IGHMBP2	LRRC6	CRLF1	NOS1	SFTPC	SCNN1G	STK36	SCNN1B	NEK10	D2HGDH	CCDC65	GNPTAB	GAS2L2	DNAH1	TTC12	GAS8	CSF2RB	TTC25	SERPING1	DNAL1	SNAP25	MAP3K7	GTPBP3
GOBP_DEVELOPMENT_OF_PRIMARY_FEMALE_SEXUAL_CHARACTERISTICS	http://www.gsea-msigdb.org/gsea/msigdb/cards/GOBP_DEVELOPMENT_OF_PRIMARY_FEMALE_SEXUAL_CHARACTERISTICS	LHFPL2	FST	CEBPB	DMC1	ADCYAP1	DACH2	COL9A3	ZFP42	CTNNA1	CYP19A1	DACH1	EREG	ESR1	FANCA	FANCG	FOXC1	SIRT1	SPO11	TIPARP	NUPR1	GDF9	AMHR2	GNRH1	ANG	HSPA5	ICAM1	IDH1	GPR149	INHBB	KIT	LEP	ARRB1	SMAD4	ARRB2	MMP14	MMP19	MSH4	ATM	PDGFRA	PHB	RETN	NUP107	PTPRN	PTX3	BAX	PLEKHA1	BCL2	SFRP1
GOBP_CHOLESTEROL_EFFLUX	http://www.gsea-msigdb.org/gsea/msigdb/cards/GOBP_CHOLESTEROL_EFFLUX	NR1H3	ABCA7	ABCA8	NPC2	CES1	CETP	ABCA1	EGF	ABCA2	ABCA3	SIRT1	ABCA5	STX12	GPS2	ZDHHC8	APOA1	APOA2	APOC1	APOC2	LRP1	NFKBIA	NPC1	PLTP	APOM	ABCG4	ABCG5	ABCG8	SHH	SOAT1	SREBF2	NR1H2	PLA2G10	SOAT2	CAV1	ADIPOQ	SCARB1	ABCG1
GOBP_POSITIVE_REGULATION_OF_DEVELOPMENTAL_GROWTH	http://www.gsea-msigdb.org/gsea/msigdb/cards/GOBP_POSITIVE_REGULATION_OF_DEVELOPMENTAL_GROWTH	PARP2	BASP1	YAP1	SEMA4D	AGR2	RNF157	ZFYVE27	CRABP2	CREB1	MAPK14	CPNE9	DBN1	ARX	DIO3	DSCAM	EDN1	MEGF8	EIF4G2	ERBB4	AKT1	FGF2	RUFY3	UNC13A	CYFIP1	PLCB1	NEDD4L	HEY2	MACF1	NIPBL	GDI1	GHSR	DISC1	GLI1	GOLGA4	GPR21	DLL1	DBNL	ANAPC2	ACACB	IGF1	RBPJ	IL7	INSR	AGRN	L1CAM	LEP	LIMK1	LRP1
GOCC_GOLGI_CISTERNA_MEMBRANE	http://www.gsea-msigdb.org/gsea/msigdb/cards/GOCC_GOLGI_CISTERNA_MEMBRANE	BCAP31	TMED2	TMEM115	B4GALT7	CANT1	B3GALT6	FUT11	CHSY1	RAB21	GOLGA8A	SCFD1	TMED3	FUT4	FUT5	FUT6	FUT7	FUT8	GALNT1	GALNT2	GALNT3	TMEM87A	GGTA1	B4GALT1	GOLGA2	GOLGA3	GOLGA8B	NUCB1	APH1A	SAR1B	NAGPA	GOLPH3L	PSENEN	INPP5E	HACE1	SORT1	GOLPH3	GAL3ST2	ST6GAL1	ST3GAL1	ST3GAL2	ST3GAL4	ST3GAL3	GPR89A	CHPF	ZDHHC14	GAL3ST4	UXS1	COG3
GOBP_REGULATION_OF_HYDROGEN_PEROXIDE_METABOLIC_PROCESS	http://www.gsea-msigdb.org/gsea/msigdb/cards/GOBP_REGULATION_OF_HYDROGEN_PEROXIDE_METABOLIC_PROCESS	HDAC6	NOXA1	NOXO1	CTNS	NNT	FYN	HP	MMP3	RAC1	RAC2	PINK1	SNCA	SOD2	PRDX2	ZNF205
GOBP_CALCIUM_ION_TRANSMEMBRANE_TRANSPORT	http://www.gsea-msigdb.org/gsea/msigdb/cards/GOBP_CALCIUM_ION_TRANSMEMBRANE_TRANSPORT	KCNE3	CDK5	RAMP3	TRDN	CACNG3	CHERP	GNB5	YME1L1	AFG3L2	CORO1A	PHB2	CHRNA7	SLC25A25	GRIN3B	CATSPER1	CATSPER2	TMC1	TMC2	CLIC2	SLC24A4	CCR5	CCR7	JSRP1	CRHR1	TMEM37	TRPM6	ADRA2A	TRPV3	DDIT3	PKD1L1	DIAPH1	DMD	DRD3	DRD4	F2R	PTK2B	TPCN2	FGF2	FKBP1A	FKBP1B	RASA3	PMPCA	PANX1	STAC3	ABL1	FYN	G6PD	MCOLN2
GOBP_MITOTIC_G2_M_TRANSITION_CHECKPOINT	http://www.gsea-msigdb.org/gsea/msigdb/cards/GOBP_MITOTIC_G2_M_TRANSITION_CHECKPOINT	CDKN1A	TOPBP1	CHEK1	FAM122A	HUS1B	SYF2	DONSON	NBN	ATM	TRIM39	TAOK1	RAD17	BLM	BRCA1	CDK5RAP3	HMGA2	BRSK1	TAOK2	CDC6
HP_ADULT_ONSET	http://www.gsea-msigdb.org/gsea/msigdb/cards/HP_ADULT_ONSET	LYST	PDGFB	DDX41	SEC63	PPARG	SYNE1	DNAJB11	CTSF	PDGFRB	COCH	GGCX	HLA-DRB1	FHL1	POLG	PPP1R3A	CP	AKT2	RFC1	TNPO3	NF2	PIK3CA	AKT1	TOP3A	SPG7	CPT1C	LAMA2	WFS1	LDB3	SLC4A11	DNMT1	MPZ	UBQLN2	DMD	SMCHD1	TMEM43	TCF7L2	MAPT	COQ2	SLC20A2	TNNI3	PSEN2	ARMC5	IRS2	POLG2	DYSF	PARN	SCN10A	EIF2AK4
HP_TITUBATION	http://www.gsea-msigdb.org/gsea/msigdb/cards/HP_TITUBATION	LAMA1	KIF1C	PLP1	EIF2AK2	UCHL1	IFRD1	MAG	FAM126A	THG1L	ACBD5	VPS13A	HIBCH	ALS2	TMEM63A	FUS
HP_ABNORMAL_LABIA_MORPHOLOGY	http://www.gsea-msigdb.org/gsea/msigdb/cards/HP_ABNORMAL_LABIA_MORPHOLOGY	TBC1D20	CHRNG	NIPBL	PMM2	ATIC	MKRN3	BSCL2	PORCN	RIPK4	MAGEL2	PLAGL1	ACTB	HDAC8	NDN	SNRPN	SRY	HYMAI	CTCF	POR	SMCHD1	DHX37	IRF6	SEMA3E	NR0B1	LIPE	WT1	RAB3GAP1	CHD7	SLC25A24	GATA4	CDC6	SIM1	DVL1	HERC2	DVL3	AGPAT2	SETBP1	VAC14	RAB18	GAD1	ESR2	MYH3	CDT1	GMNN	LMNA	FZD2	RAD21	INSR
GOBP_OLIGODENDROCYTE_DIFFERENTIATION	http://www.gsea-msigdb.org/gsea/msigdb/cards/GOBP_OLIGODENDROCYTE_DIFFERENTIATION	TSPAN2	CDK5	OLIG2	CDKN2C	PRMT5	WASF3	TPPP	DUSP10	OLIG1	CNP	CSK	DAG1	DLX1	DLX2	DRD3	EIF2B1	ABCA2	ERBB2	ERCC2	ZNF365	NCSTN	DAAM2	TMEM98	TNFRSF21	GLI3	GSN	GSTP1	HDAC1	HDAC2	SOX8	KCNJ10	HES5	LYN	MAG	MDK	ASCL1	NF1	NOTCH1	NTRK2	PLP1	PPARG	SOX6	NSUN5	PRDM8	PTEN	PTN	PTPRZ1	RHEB
HP_SPECIFIC_LEARNING_DISABILITY	http://www.gsea-msigdb.org/gsea/msigdb/cards/HP_SPECIFIC_LEARNING_DISABILITY	GCLC	NODAL	SMPD1	VCP	SBDS	APC	SQSTM1	TCF4	CHSY1	ATP7A	PTDSS1	SLC25A15	DLL1	PRMT7	DGCR6	ALMS1	FARSB	EXTL3	DNAL4	HAL	DISP1	ABCD1	FLT4	FUS	TGIF1	ARX	SIX3	TREM2	TERT	GABRG2	MAGEL2	LEMD3	DCC	SEC24C	SNRPN	YY1AP1	TMEM106B	POMT2	RREB1	NTN1	PDE4D	NDN	DARS2	MTHFR	GRIN2A	PSEN1	MYCN	HIRA
GOBP_RESPONSE_TO_STARVATION	http://www.gsea-msigdb.org/gsea/msigdb/cards/GOBP_RESPONSE_TO_STARVATION	CDKN1A	RRAGB	MYBBP1A	ATG7	GAS2L1	RRAGA	EHMT2	KPTN	WDR45	GABARAP	GABARAPL2	UCN3	ADCYAP1	LRRK2	ADM	CPS1	SESN3	DAP	DDIT3	DHODH	DSC2	EIF2S1	EIF4EBP1	FLCN	ALB	RNF152	FOXK1	USP33	LARP1	SIRT1	GABARAPL1	PCSK9	WIPI2	GAS6	GBA	TBL2	VPS41	EIF2AK1	SESN1	TNRC6A	GPT	DNAJC15	HCRT	PIK3R4	HMGCL	HSPA5	HSPA8	IFI16
GOBP_PROTEIN_K63_LINKED_UBIQUITINATION	http://www.gsea-msigdb.org/gsea/msigdb/cards/GOBP_PROTEIN_K63_LINKED_UBIQUITINATION	STUB1	ARIH2	UBE2E3	TRAF3IP2	WWP2	DDX3X	RNF168	RNF152	SASH1	PELI3	HECTD1	PTPN22	UBE2S	PRPF19	GPS2	UBE2T	BIRC2	NEDD4	BFAR	UBE2D4	MAGEL2	OTUB1	RNF126	PELI1	RNF4	RNF5	UBE2O	TRIM21	TRAF1	TRAF2	TRAF3	TRAF5	TRAF6	UBE2B	UBE2E2	UBE2G1	UBE2N	UBE2V1	UBE2V2	OTUB2	ZFP91	TRIM56	ITCH	RNF135	PARP10	TRIM5	RNF8	TRIP12
GOBP_AORTA_MORPHOGENESIS	http://www.gsea-msigdb.org/gsea/msigdb/cards/GOBP_AORTA_MORPHOGENESIS	SEC24B	JAG1	ENG	HEY1	HEY2	EFEMP2	RBPJ	LRP1	MYLK	NOTCH1	PDGFRB	CHD7	FKBP10	BMPR1A	SOX4	SRF	FOXH1
GOMF_XENOBIOTIC_TRANSMEMBRANE_TRANSPORTER_ACTIVITY	http://www.gsea-msigdb.org/gsea/msigdb/cards/GOMF_XENOBIOTIC_TRANSMEMBRANE_TRANSPORTER_ACTIVITY	ABCC5	ABCC4	ABCA8	EBP	SLC17A3	RALBP1	ABCC2	SLC36A1	ABCA3	SLC29A4	ABCC6	ABCC1	ABCB1	ABCB4	SLC2A1	SLC6A6	SLC6A13	SLC18A1	SLC19A1	SLC22A1	SLC22A5	ABCC11	ABCB11	ABCC3	ABCC10
GOCC_AZUROPHIL_GRANULE_MEMBRANE	http://www.gsea-msigdb.org/gsea/msigdb/cards/GOCC_AZUROPHIL_GRANULE_MEMBRANE	TOM1	ATP8A1	CEACAM8	CKAP4	GLIPR1	ARL8A	NFAM1	ABCA13	DDOST	STOM	ATP11B	DNAJC13	NCSTN	FPR1	GAA	BRI3	B4GALT1	HLA-H	RAB37	SLCO4C1	LAMP1	LAMP2	MANBA	MGST1	CEACAM6	NDUFC2	ATP6V0C	PIGR	CMTM6	PRCP	TMEM30A	AZU1	PSAP	PSEN1	RAB5C	RAP1B	SURF4	BST2	C3AR1	DNAJC5	VAMP8	VNN1	CPNE3	CPNE1	SYNGR1	VAPA	SNAP29	RAB3D
GOBP_REGULATION_OF_ESTABLISHMENT_OF_PROTEIN_LOCALIZATION_TO_MITOCHONDRION	http://www.gsea-msigdb.org/gsea/msigdb/cards/GOBP_REGULATION_OF_ESTABLISHMENT_OF_PROTEIN_LOCALIZATION_TO_MITOCHONDRION	SAE1	HUWE1	ARIH2	HAX1	YWHAQ	UBE2J2	LRRK2	CSNK2A2	C11orf65	E2F1	ABLIM3	PPP1R13B	BBC3	HTRA2	GSK3A	GZMB	DNAJA1	HSPA1L	LMAN1	MAPT	NMT1	SH3GLB1	PMAIP1	TOMM7	LEPROT	RNF31	FBXW7	PPP3CC	PPP3R1	PARL	PRKAA1	VPS11	MAPK8	BAD	USP36	RAC2	UBL5	BCL2	BID	PINK1	BNIP3L	SREBF1	SREBF2	TFDP1	TFDP2	TP53	TP53BP2	UBE2D3
GOMF_CARBOHYDRATE_BINDING	http://www.gsea-msigdb.org/gsea/msigdb/cards/GOMF_CARBOHYDRATE_BINDING	CLEC3A	PRG4	KLRG1	CLEC10A	OS9	LMAN2	CHI3L1	CHI3L2	GALNT6	EGLN2	EGLN3	SIGLEC11	CLC	CLN5	CALR3	GALM	CHODL	ITLN2	LAYN	CLEC2L	CLEC12A	CLEC14A	CLEC4F	CLEC4C	AGL	ENG	FBP1	FCER2	ALKBH3	FCN1	FCN2	ALDOA	ALDOB	KLRK1	RPIA	GANAB	MAN2B2	NOMO1	CLEC5A	G6PD	GAA	GALK1	GALNT1	GALNT2	GALNT3	ATRNL1	FBXO2	CLEC4E
GOBP_ORGANIC_ACID_BIOSYNTHETIC_PROCESS	http://www.gsea-msigdb.org/gsea/msigdb/cards/GOBP_ORGANIC_ACID_BIOSYNTHETIC_PROCESS	NAALAD2	ACOT8	NR1H3	AASS	DHRS9	AKR1A1	CDO1	CES1	PTGES3	SERINC3	SDS	ILVBL	SLC27A5	SLC27A2	LIAS	ABHD2	AKR1C4	ERLIN2	PARK7	ACOT7	MGLL	SDSL	OSBPL1A	OSBPL6	OSBPL7	OSBPL9	CLN3	ACOT4	GGT6	ACMSD	CPS1	NANP	CTH	CYP1A1	CYP1A2	CYP2C8	CYP2D6	CYP2E1	RDH10	CYP4A11	CYP7A1	CYP8B1	CYP27A1	NAGS	ABHD3	DHFR	DPYD	AGXT
HP_HYPERLIPOPROTEINEMIA	http://www.gsea-msigdb.org/gsea/msigdb/cards/HP_HYPERLIPOPROTEINEMIA	SLC7A7	SMPD1	CYP7A1	UBR1	ABCG8	PCSK9	LCAT	SYNE2	TMEM43	LDLRAP1	SLC25A13	ABCG5	LMNA	LDLR	APOA2	LPL	FHL1	LIPC	SYNE1	ABCA2	CETP	EPHX2	EMD
GOBP_PEPTIDYL_SERINE_MODIFICATION	http://www.gsea-msigdb.org/gsea/msigdb/cards/GOBP_PEPTIDYL_SERINE_MODIFICATION	AKT3	HDAC6	PARP2	SH2D3C	SH2D3A	HIPK3	AKAP9	CDK2	CDK5	SPRY2	RAMP3	RAPGEF3	HAX1	MAD2L2	NEK6	IL24	TLK2	PWP1	MAP4K1	CHEK2	PDCD10	PARK7	STK38	CHUK	TRIM6	CLK1	LRRK2	CSNK1A1L	UHMK1	EGFLAM	CREBL2	PNCK	PARP1	MAPK14	CSNK1A1	CSNK1D	CSNK1E	CSNK1G2	CSNK1G3	CSNK2A1	CSNK2A2	TTBK2	MGAT5B	HIPK4	PAQR3	CNKSR3	DGKQ	DCN
GOBP_REGULATION_OF_NECROTIC_CELL_DEATH	http://www.gsea-msigdb.org/gsea/msigdb/cards/GOBP_REGULATION_OF_NECROTIC_CELL_DEATH	PPIF	RBCK1	RIPK3	CYLD	HEBP2	NUPR1	SLC25A4	BIRC2	BIRC3	ASAH1	PELI1	SLC6A6	SLC6A13	BNIP3	BOK	TSPO	TP53	UCN	ZBP1	FZD9	CASP8	CAV1	RIPK1	FADD	CFLAR	NOL3	ARHGEF2	SPATA2
GOBP_POSITIVE_REGULATION_OF_TRANSFORMING_GROWTH_FACTOR_BETA_PRODUCTION	http://www.gsea-msigdb.org/gsea/msigdb/cards/GOBP_POSITIVE_REGULATION_OF_TRANSFORMING_GROWTH_FACTOR_BETA_PRODUCTION	ATP6AP2	CREB1	ATF2	LGALS9	SMAD3	CD46	CD200	MYB	FURIN	FOXP3	PTGS2	THBS1	WNT11	SERPINB7	CD34
GOBP_NEGATIVE_REGULATION_OF_MUSCLE_CELL_APOPTOTIC_PROCESS	http://www.gsea-msigdb.org/gsea/msigdb/cards/GOBP_NEGATIVE_REGULATION_OF_MUSCLE_CELL_APOPTOTIC_PROCESS	ADCYAP1	HSPB6	DNMT1	EDN1	PTK2B	SIRT4	HEY2	ALOX12	GATA4	NUPR1	HMOX1	HSF1	IGF1	JAK2	LRP6	ARRB2	MDK	NFE2L2	PDPK1	PPP1R10	RGL2	SFRP2	BMP7	ZC3H12A	CFLAR	NOL3	MYOCD	BAG3
GOMF_RNA_POLYMERASE_II_TRANSCRIPTION_COREGULATOR_BINDING	http://www.gsea-msigdb.org/gsea/msigdb/cards/GOMF_RNA_POLYMERASE_II_TRANSCRIPTION_COREGULATOR_BINDING	HDAC6	EHMT2	CREB1	CTBP1	CTBP2	ESR1	EZH2	MTF2	SUZ12	NFATC1	CNOT2	PHF1	RELA	EHMT1	THAP7	USP11	ZNF644	LCOR	EED	HDAC3
GOMF_OMEGA_PEPTIDASE_ACTIVITY	http://www.gsea-msigdb.org/gsea/msigdb/cards/GOMF_OMEGA_PEPTIDASE_ACTIVITY	TANK	PSMD14	USP16	STAMBP	USP20	USP19	COPS5	USP18	MYSM1	GGT6	JOSD2	OTUD6A	CYLD	USP51	USP54	OTUD7A	USP12	OTUD1	USP33	OTUD3	USP22	USP24	BACE1	USP49	GGT1	USP21	USP25	APEH	USP41	USP27X	ATXN3	UCHL5	OTUD6B	OTUD4	ZRANB1	USP47	USP40	YOD1	OTUD5	OTUB1	USP35	STAMBPL1	USP36	USP28	USP37	USP46	TNFAIP3	UCHL1
HP_SPASTIC_TETRAPLEGIA	http://www.gsea-msigdb.org/gsea/msigdb/cards/HP_SPASTIC_TETRAPLEGIA	PRDM8	PDHX	ALS2	PCDH12	CYB5R3	MCOLN1	ELOVL4	MOCS1	SYNJ1	SAMHD1	GRIN1	TBCD	CACNA1E	VPS53	TUBA1A	GAD1	CYB5A	WDR73	MRPS22	SOX10	STXBP1	AUH	TBC1D20	NDE1	ARSA	SLC1A4	CACNA1D	LIAS	TREX1	PHGDH	OSTM1	MOCS2	WARS2	SLC16A2	GLYCTK	DEGS1	FUCA1	CSF1R	TBCE	CLIC2	YIF1B	COG2	BCL11B	ADAR	SPTAN1	OTUD6B	CTNNA2	AP4M1
GOBP_POSITIVE_REGULATION_OF_ESTABLISHMENT_OF_PROTEIN_LOCALIZATION	http://www.gsea-msigdb.org/gsea/msigdb/cards/GOBP_POSITIVE_REGULATION_OF_ESTABLISHMENT_OF_PROTEIN_LOCALIZATION	SAE1	DNM1L	HUWE1	ADAM8	BCAP31	TRIM28	CDK5	NUTF2	APBB3	CORO2B	RAPGEF3	ARIH2	CIB1	ANP32B	CCT7	CCT4	CCT2	CCT8	CFTR	YWHAQ	TMED10	CAPN10	PTP4A3	PDCD10	ADCY8	UCN3	C1QTNF3	UBE2J2	CLN3	PLK3	ADORA2A	CRH	MAPK14	CSNK2A2	TMEM30B	SLC30A8	DKC1	E2F1	ECT2	EGFR	EMD	STOM	ERBB2	AKT2	F2RL1	ACSL3	ACSL4	FGA
HP_ABNORMALITY_OF_REPRODUCTIVE_SYSTEM_PHYSIOLOGY	http://www.gsea-msigdb.org/gsea/msigdb/cards/HP_ABNORMALITY_OF_REPRODUCTIVE_SYSTEM_PHYSIOLOGY	CLIP2	CYP11A1	CDKN1A	WFS1	GP1BA	ERCC3	HESX1	GNRH1	LARS2	ATRX	NANOS1	BRCA1	AIP	SYCP2	XPC	DDB2	PROKR2	CTNS	PREPL	IL17RD	F8	MAGEL2	POLR3B	PPP2R3C	HDAC8	IFT140	CTNNB1	SNRPN	SLC29A3	DHH	GBA2	FANCM	PPM1B	C8orf37	NDN	LRRC6	GAS2L2	BSCL2	PMFBP1	TBL1XR1	PHKA2	MSTO1	PDE4D	TBL2	LHX4	AHI1	GAS8	PROP1
GOBP_TAXIS	http://www.gsea-msigdb.org/gsea/msigdb/cards/GOBP_TAXIS	RANBP9	DNM1L	ADAM8	PLXNC1	ADAM10	CDK5	CCL26	SEMA3A	TUBB3	VAV3	GPNMB	CREB3	SEMA6C	SEMA6B	SEMA4F	SEMA4D	SEMA4B	SEMA3C	DPYSL4	CXCR6	CYSLTR1	CCR9	FRS2	CCL27	RALBP1	CHGA	CORO1A	CHN1	PADI2	CMTM7	LYST	LYPLA2	CMTM1	TIRAP	CMTM5	CCR1	CCR3	CCR4	CCR5	CCR6	CCR7	CMTM3	CMKLR1	CNR2	EMB	CREB1	CRK	CRKL
HP_ABNORMALITY_OF_THE_BLADDER	http://www.gsea-msigdb.org/gsea/msigdb/cards/HP_ABNORMALITY_OF_THE_BLADDER	STAT1	CLIP2	CDH11	SCN9A	ATXN10	ATP7A	ATRX	PRMT7	SMARCE1	PDGFRB	DMD	MAP3K7	SHANK3	KIF5A	SLC9A6	GDI1	VCP	FAM20A	CEP152	RTN2	MAPT	RAD21	COPB2	APRT	DNMT1	CAPN1	SPG7	HDAC8	ARSA	SEC24C	UPB1	HPRT1	KRAS	ARHGEF6	SP110	ATXN2	DLG3	SBF1	GBA2	ALDH18A1	GTF2I	HTRA1	ASXL1	COL1A2	ATXN3	FBLN5	LMOD1	NRIP1
GOMF_ISOPRENOID_BINDING	http://www.gsea-msigdb.org/gsea/msigdb/cards/GOMF_ISOPRENOID_BINDING	RBP7	ADH4	CRABP2	CYP26A1	FABP5	OPN5	OPN3	LCN12	CYP26C1	IGF2R	PGGT1B	CYP2W1	CYP26B1	PTGDS	RARA	RBP1	RBP2	RLBP1	RXRA	NR2F2	C8G	RBP5	ALDH1A2
HP_AORTIC_VALVE_STENOSIS	http://www.gsea-msigdb.org/gsea/msigdb/cards/HP_AORTIC_VALVE_STENOSIS	FBN1	VWF	ADAMTS10	GLB1	SMAD4	BCOR	CHST3	IFIH1	FLI1	SMAD6	CCDC22	LMNA	CREBBP	ANKS6	DYRK1A	HAAO	EHMT1	KRAS	ACTB	NOTCH2	NEK8	NPHP3	NR2F2	B4GALT7	GATA4	IDUA	GATA5	DDX58	EBP	CBL	SNIP1	SCN1B	ADAMTSL2	GNPTG	WT1	CRELD1	NOTCH1	ZMPSTE24	EP300	FOXF1	CLIC2	DPH1
GOMF_GDP_DISSOCIATION_INHIBITOR_ACTIVITY	http://www.gsea-msigdb.org/gsea/msigdb/cards/GOMF_GDP_DISSOCIATION_INHIBITOR_ACTIVITY	RGS14	CHM	CHML	EIF5	SH3BP4	GPSM1	GDI1	GDI2	GPSM2	ARHGDIA	ARHGDIB	ARHGDIG	RANBP1	SESN2	ITGB1BP1
GOMF_RECEPTOR_REGULATOR_ACTIVITY	http://www.gsea-msigdb.org/gsea/msigdb/cards/GOMF_RECEPTOR_REGULATOR_ACTIVITY	INSL5	IL18BP	EBI3	CDK5	GDF11	CCL26	SEMA3A	CDC42EP2	FAM3C	GPNMB	FST	SEMA6C	SEMA6B	SEMA4F	SEMA4D	SEMA4B	SEMA3C	LEFTY1	TNFSF13B	CGA	CCL27	UTS2	LILRB4	IL24	INSL6	CMTM7	CMTM1	UCN3	CGB1	C1QTNF4	ADCYAP1	CMTM5	LYPD1	WFIKKN1	GPHB5	CMTM3	FAM3D	COPA	ADM	CRH	DEFB104A	CSH1	CSH2	CSHL1	CMTM2	CTF1	GDF7	CMTM8
HP_ABNORMALITY_OF_FACIAL_MUSCULATURE	http://www.gsea-msigdb.org/gsea/msigdb/cards/HP_ABNORMALITY_OF_FACIAL_MUSCULATURE	VCP	PPP2R2B	AP4M1	COL6A1	PEX19	SMARCE1	DMD	GDI1	BTNL2	ACTN2	GMPPB	MYH7	POGZ	PPP2R5D	ARHGEF6	MYL1	PEX1	CLCF1	NEB	GSN	POMT1	PEX10	AGRN	NEFL	SEMA3E	RYR1	GAN	CC2D1A	ANKH	MSTO1	SMARCB1	POLG2	FTL	UPF3B	NGLY1	GNE	ATP13A2	SNAP25	TXNL4A	CHRNB1	COL6A3	PEX13	IQSEC2	SYNE1	GAA	KCNK4	SHMT2	SLC18A2
HP_CONGENITAL_SENSORINEURAL_HEARING_IMPAIRMENT	http://www.gsea-msigdb.org/gsea/msigdb/cards/HP_CONGENITAL_SENSORINEURAL_HEARING_IMPAIRMENT	RAC1	SPRY4	WFS1	KISS1R	IGF1	HS6ST1	CHD7	RDH5	RLBP1	PROKR2	MAP3K7	KCNJ10	KCNQ1	DUSP6	CLPP	FOXI1	GNRH1	USH2A	TAC3	MITF	KYNU	FGF17	PROK2	KCNE1	TACR3	KISS1	PRPS1
GOBP_REGULATION_OF_EPITHELIAL_CELL_APOPTOTIC_PROCESS	http://www.gsea-msigdb.org/gsea/msigdb/cards/GOBP_REGULATION_OF_EPITHELIAL_CELL_APOPTOTIC_PROCESS	RAMP2	PAK4	YAP1	CD160	CAPN10	EIF2S1	FGA	FGB	ABL1	GAS6	GATA2	GATA3	FGF21	NUPR1	PDCD4	H19	ANGPT1	GSN	HLA-G	HMOX1	ICAM1	FASLG	IL4	IL6	ITGA4	JAK2	KDR	ARRB2	MDK	NFE2L2	SERPINE1	ANGPTL4	PIAS4	PDPK1	PKHD1	PLCG1	PPARA	PRKCI	MAPK7	CD248	BAD	SORT1	CCL2	BOK	ZFP36L1	TCF7L2	TEK	TERT
GOBP_SLEEP	http://www.gsea-msigdb.org/gsea/msigdb/cards/GOBP_SLEEP	ADA	BTBD9	ADORA1	ADORA2A	CRH	DLAT	DRD3	SLC29A1	FOS	GRIN2A	HCRT	HTR2A	IL18	MTNR1B	NPY2R	OXTR	GHRL	PTGDS	SRD5A1	STAR	PER3	CACNA1I
[truncated: 5,765 more rows]
[truncated: 452 more columns]

## Sheet: KEGG gene sets used in the GSEA
Table7 KEGG gene sets used in the GSEA
[truncated: 164 more rows]
[truncated: 226 more columns]
