# Supplementary material for: Identification of biomarkers related to neutrophils and two molecular subtypes of systemic lupus erythematosus
Source: BMC Med Genomics. 2022 Jul 20;15:162. doi: 10.1186/s12920-022-01306-9 (PMC9297641; doi:10.1186/s12920-022-01306-9)
Supplement: Supplementary file 4 — Additional file 4. Grouping of GSEA. [file 12920_2022_1306_MOESM4_ESM.xlsx]

## Sheet: GSE100163
Table 1 Grouping of GSEA
55	2	1
#	h	l
h	h	l	l	l	l	l	h	l	l	h	l	l	h	h	h	h	l	h	h	l	h	h	h	l	l	h	l	h	l	h	l	l	h	l	l	l	l	h	h	h	h	h	l	l	h	h	l	h	l
[truncated: 5 more columns]

## Sheet: GSE102466
26	2	1
#	l	h
l	l	l	h	l	l	l	l	l	l	l	h	l	l	l	l	h	l	l	l	l	h	l	l	h	l

## Sheet: GSE121239
292	2	1
#	h	l
h	l	h	l	l	h	h	l	l	l	l	l	l	l	l	l	l	l	l	l	h	h	h	l	l	l	h	h	l	l	l	h	h	h	h	h	l	l	l	l	h	h	h	h	l	l	l	l	l	l
[truncated: 242 more columns]

## Sheet:  GSE126307
31	2	1
#	l	h
l	l	l	l	l	l	h	l	l	l	h	l	h	h	h	h	l	h	l	l	h	h	h	h	h	h	l	h	l	l	l
