# Supplementary material for: Identification of biomarkers related to neutrophils and two molecular subtypes of systemic lupus erythematosus
Source: BMC Med Genomics. 2022 Jul 20;15:162. doi: 10.1186/s12920-022-01306-9 (PMC9297641; doi:10.1186/s12920-022-01306-9)
Supplement: Supplementary file 5 — Additional file 5. Input data sets of immune cell infiltration. [file 12920_2022_1306_MOESM5_ESM.xlsx]

## Sheet: GSE100163
Table 5 Input data sets of immune cell infiltration
ID	GSM2672797	GSM2672798	GSM2672804	GSM2672807	GSM2672810	GSM2672811	GSM2672812	GSM2672813	GSM2672815	GSM2672816	GSM2672818	GSM2672819	GSM2672820	GSM2672823	GSM2672825	GSM2672827	GSM2672830	GSM2672835	GSM2672836	GSM2672837	GSM2672838	GSM2672839	GSM2672842	GSM2672843	GSM2672845	GSM2672847	GSM2672849	GSM2672850	GSM2672851	GSM2672799	GSM2672800	GSM2672801	GSM2672802	GSM2672803	GSM2672805	GSM2672806	GSM2672808	GSM2672809	GSM2672814	GSM2672817	GSM2672821	GSM2672822	GSM2672824	GSM2672826	GSM2672828	GSM2672829	GSM2672831	GSM2672832	GSM2672833
15E1.2	21.1265	15.1682	25.6921	27.252	28.542	11.5341	12.7353	19.3007	27.8468	16.7765	41.6567	6.16064	4.67281	33.155	17.0557	28.0802	30.3021	48.5216	28.2203	45.4173	10.4728	24.1973	34.387	48.7849	6.12083	28.3581	14.7184	27.3788	26.5794	35.9923	48.1604	23.3967	26.3957	3.1043	11.7815	23.4976	12.9706	36.4825	41.5722	18.1449	25.84	1.18492	41.2731	14.8214	76.7293	36.4825	-5.08852	-2.49661	20.0513
2-PDE	80.341	71.6618	66.6365	81.1321	56.7064	89.5729	88.0677	74.3387	74.4783	26.9934	87.0657	82.3038	72.2048	91.7323	60.3033	100.969	90.9156	61.0514	66.1157	59.6249	80.8553	52.6726	89.8528	99.7072	69.6388	85.6128	70.8071	70.9893	65.231	94.2969	71.3279	95.5491	70.8566	107.892	70.4971	87.943	86.5128	86.216	102.825	64.8226	93.1148	75.546	69.2957	73.662	104.321	86.9646	101.469	85.1721	96.4819
76P	162.419	80.1276	111.049	107.712	153.228	88.6043	92.5466	92.7579	141.756	101.088	169.531	113.864	59.013	97.8545	102.051	82.2462	90.8216	89.4768	130.259	141.543	65.6867	94.4486	135.112	160.026	172.014	142.608	83.5017	98.9133	82.0118	136.775	167.794	108.556	121.001	159.781	97.8195	191.377	119.75	101.469	79.3583	81.0985	87.4632	108.475	140.166	120.745	170.282	123.03	128.821	111.205	119.222
A1BG	1.95445	3.75683	5.55036	7.52242	8.37634	4.92764	5.76476	8.1197	6.98726	5.88022	8.57475	7.19737	0.910181	3.26783	30.1459	1.77653	9.01284	9.0822	7.32351	10.7596	2.74707	10.0668	9.09636	3.78521	7.55357	10.1507	-0.182663	9.37061	1.34959	8.38012	6.92136	6.47387	1.88098	-0.182663	8.11773	1.97636	16.8706	4.6028	13.465	9.74906	8.69387	5.42595	1.27315	15.0438	0.733759	6.34124	9.62579	2.6684	12.5938
A4GALT	-1.27234	-2.31514	-7.33282	-4.34106	25.7941	-6.61644	3.20484	1.83763	3.01495	9.65423	5.4151	-5.96324	2.45565	19.4609	2.78163	-8.0013	-1.84109	-2.98193	0.868387	-2.77312	-3.76181	8.39829	-7.91232	-2.33774	11.917	-6.32098	-4.66215	4.93366	-2.50669	-0.572236	5.62013	13.4687	15.425	1.16693	-8.06162	0.158035	9.24137	2.9888	-8.57789	0.83594	-3.49224	0.58066	3.2288	-4.81972	-2.62123	-3.67845	10.4936	-5.57213	-5.58566
A4GNT	-0.826024	-2.26418	8.86214	-3.93787	16.9456	-6.22572	-2.04557	6.64183	4.20416	2.78467	5.56208	-9.85153	4.81773	4.23625	4.21465	5.55369	-0.0577449	-3.79899	4.90798	8.26448	8.86384	17.5849	4.08178	-1.02965	1.73657	1.56006	2.55792	3.06554	4.97481	-4.58996	2.65926	11.1947	-9.24451	9.28938	4.14566	-17.1886	-11.7975	-6.53728	-2.58337	1.1408	-10.4027	0.270407	24.4185	4.79517	6.29702	8.7876	12.5632	6.21773	-3.65209
AAAS	14.0652	16.3295	19.1903	33.4634	11.3481	12.2497	10.2422	24.9063	23.324	3.16217	20.6769	26.0638	3.78085	45.9357	7.63242	10.8959	36.0489	17.4999	12.7782	22.5776	13.9216	13.8368	30.3668	28.1399	26.7211	39.0108	29.403	38.9647	36.2797	9.25266	23.9029	23.5723	27.5528	8.68931	13.3682	24.9811	15.5975	24.8477	18.4063	19.8173	12.2315	25.5906	27.5105	8.27732	38.3315	33.6072	13.4508	14.1564	11.136
AACS	44.3982	28.9696	39.9544	26.5881	21.8207	38.1159	30.2898	40.343	32.3426	49.8869	34.4282	59.4819	53.9068	23.1815	31.146	28.3581	16.0013	49.5925	38.8264	24.9811	27.0478	25.436	37.715	29.403	21.1734	53.4738	51.2233	29.1877	41.0284	41.4104	21.1926	37.4025	22.6474	36.0724	40.9873	22.5699	56.9695	33.3398	22.4214	56.6203	22.7484	39.0698	34.7199	26.8665	15.9253	24.9811	28.6828	20.9628	32.3426
AACSL	21.2494	-0.596687	4.98036	-0.24268	5.02778	12.9477	-2.01947	7.16869	-6.85638	2.8068	4.64615	19.717	-0.331532	3.17342	22.7748	13.4771	-0.488205	6.53228	7.722	28.0802	10.3621	13.8517	7.78178	8.20751	12.8131	10.5698	11.4582	4.73849	9.91168	-0.0707486	-0.67576	6.34124	16.5974	3.83667	0.113086	7.9571	-4.91051	13.6257	8.95549	11.4806	-2.09246	5.54647	8.88119	11.0351	1.14532	12.7903	4.26029	7.40487	3.22186
AADACL1	43.8338	71.176	39.7514	37.036	57.1423	47.903	72.4971	49.3942	20.0323	44.2703	35.9653	49.0834	33.5284	46.7355	23.5723	56.5092	49.5925	52.2653	29.0906	55.025	66.3832	31.1365	43.8825	38.4263	36.9583	52.9788	38.6105	56.0428	48.0466	66.3358	64.4253	60.5155	52.6562	44.2703	48.9996	40.3604	38.2805	40.8143	30.7062	53.5139	44.2251	53.9928	43.3386	42.4548	34.9214	44.0289	70.5557	53.7272	42.1905
AADACL2	10.8641	0.170635	2.78943	0.520932	0.70776	7.32591	7.9199	-2.81989	1.2595	6.7833	-1.78675	0.989559	0.153835	0.0551597	7.47091	5.41733	8.69877	7.09959	2.52465	0.0781709	-1.55584	-2.47656	-2.27166	-1.75392	-2.55531	11.0792	9.63608	2.25098	-8.73011	-6.4049	-7.49335	-1.51363	11.6543	2.28332	6.93678	-3.54871	2.50352	-2.15501	-0.392956	-4.26945	0.0224355	3.02588	3.30954	-4.31488	2.82181	-0.819118	3.16217	0.884181	-2.57728
AAK1	14.1854	-7.5405	3.48963	-3.30104	9.28453	1.41385	0.207619	-0.490312	4.9142	1.1957	6.22636	16.6641	5.99056	4.94351	6.25098	4.95192	9.04395	1.00149	6.77702	-4.30629	3.3925	0.217055	16.8596	13.3043	7.47678	14.2105	10.7569	8.52059	9.80847	11.3356	7.6651	5.91865	5.02596	7.99072	7.13955	11.0627	12.7941	8.0754	11.9632	2.53763	6.22378	2.90156	14.1066	11.5165	-1.34403	12.1317	12.5002	8.08895	5.68176
AAMP	50.208	48.9344	17.1889	49.3613	63.3941	36.1875	37.6254	55.3126	25.9713	53.4738	36.3212	60.1478	26.8164	42.4996	15.0495	39.9544	20.7343	38.1697	20.9704	41.3419	40.8143	40.1541	21.1474	48.1784	33.4028	31.9503	32.0049	26.9098	17.9503	36.1658	33.2272	65.6085	32.2822	82.894	29.6873	47.9906	50.4164	48.1424	48.0466	31.209	38.5812	16.4233	36.7711	45.0459	50.1136	39.5769	46.9822	60.3256	31.8398
AARS	543.099	464.083	388.802	539.676	378.711	690.479	278.848	711.612	529.707	333.654	532.686	511.537	481.737	315.619	322.113	780.962	989.424	191.533	420.903	378.536	457.634	565.128	757.188	768.805	430.724	510.585	245.302	376.247	292.321	610.472	603.102	659.3	300.194	662.031	393.165	578.476	810.403	789.379	825.104	613.967	659.3	332.561	580.823	827.803	1206.16	654.044	572.986	668.254	723.797
AARSD1	73.1842	48.4127	46.6855	80.2692	55.7819	86.622	65.7655	67.2026	59.1909	40.2666	69.3726	87.9703	91.8332	52.466	58.7396	101.897	92.507	45.1014	54.344	69.6104	44.6155	123.711	61.9798	60.3469	63.9602	68.9655	46.456	53.0913	26.3279	66.5334	85.8288	97.3638	54.0166	96.2519	68.6205	67.557	111.539	93.2948	77.7547	100.893	76.6364	43.3989	91.0624	97.8545	65.5323	73.9834	104.355	85.116	111.631
AARSL	58.4484	38.9025	62.0526	54.562	33.7774	35.3103	63.5327	32.6134	50.4984	37.7831	59.0363	51.0606	98.2938	29.3343	63.058	38.2321	72.8797	32.5231	47.2731	50.4769	53.7471	65.3119	36.7399	64.6499	52.9788	71.9556	41.3964	54.4071	50.9471	46.5996	64.1347	53.4343	52.4434	74.0656	41.5573	60.3033	68.8352	76.9506	29.5851	59.3639	42.855	52.4104	50.4378	77.846	29.7942	52.2653	60.6916	50.5591	64.0868
AASDH	92.205	78.9259	79.7475	86.2851	73.5853	66.8295	49.321	95.9386	82.7186	90.6193	110.592	116.613	50.7299	69.7359	61.4531	94.3682	110.724	64.8003	86.5128	99.0898	79.7214	65.8906	80.8241	109.443	75.679	87.6461	84.1815	81.5641	43.8338	93.256	114.492	132.347	78.3374	112.81	92.3865	89.8528	100.697	107.712	111.993	104.045	123.127	111.357	82.3321	101.503	97.3294	101.054	85.9841	113.202	116.311
AASDHPPT	141.98	114.107	116.402	141.127	115.662	157.383	193.625	146.936	130.867	106.633	163.558	174.518	73.3343	133.238	112.114	166.255	153.228	129.002	152.185	149.81	172.997	126.521	127.179	198.708	114.541	151.174	126.93	176.14	127.378	123.936	151.289	234.056	122.116	160.873	114.196	189.761	147.121	165.402	141.663	188.99	213.881	112.282	171.569	133.508	165.535	182.473	199.56	194.547	191.533
AASS	3.72352	6.33182	2.19255	4.3699	0.906662	21.3686	3.64615	2.46609	5.87071	0.175598	10.224	-2.73838	2.35672	8.27507	5.90981	7.8523	-3.95696	4.41517	19.0045	1.75933	11.6781	2.55517	-0.00544139	-0.453974	6.53452	8.05922	7.80949	8.87548	6.38959	9.03926	4.37603	7.05567	1.21467	6.93848	3.27991	-2.91044	3.70032	3.45681	9.24712	1.46164	6.06839	2.51964	6.07023	6.42044	4.15814	6.97265	1.77341	15.7979	4.28297
AATF	301.671	324.094	331.381	438.644	368.444	323.927	240.131	329.704	260.723	265.489	389.37	328.205	623.872	295.777	222.433	403.555	335.395	277.577	318.567	283.401	372.059	432.955	408.012	351.165	284.703	277.33	320.994	319.507	309.55	276.127	284.185	291.52	347.092	301.671	277.577	347.092	348.001	315.783	213.149	358.665	332.885	331.026	341.267	374.056	378.087	260.835	474.37	266.562	233.609
AATK	9.64301	17.3249	4.05471	29.7942	2.37556	20.9222	25.149	15.9357	12.2832	21.07	4.25247	13.4547	34.6453	26	16.2875	21.7112	19.5259	53.8215	16.4714	4.11399	44.8758	27.6096	10.9522	7.03571	28.1911	15.0664	12.2112	17.4126	26.0638	17.1478	6.34528	12.5149	12.8752	9.29413	22.7004	7.74816	4.71479	21.6806	5.32322	4.95564	16.6394	16.1659	23.0662	15.3738	4.1394	16.4714	15.3387	15.0287	9.83561
ABAT	-0.216436	11.5241	9.72069	17.7103	15.4591	15.1862	11.1981	10.0865	9.25771	15.8793	5.94494	13.6101	5.76476	9.38131	19.619	10.1075	11.421	13.4724	11.7507	8.50944	25.1046	11.1272	11.6861	7.21992	15.4746	16.8462	16.4233	11.7976	14.4034	7.9762	15.2882	10.6483	10.8727	6.62863	6.60854	8.44945	7.82251	8.64645	10.5722	8.39143	9.85761	10.4639	11.0726	12.4249	5.39221	11.9909	20.669	8.57762	1.87602
ABC1	33.3286	21.6242	60.368	55.273	30.3448	21.9864	79.5775	50.4014	34.8941	13.8517	36.0588	54.562	40.3273	45.8252	13.913	56.1651	38.3597	25.3532	8.72833	19.915	41.3604	41.9807	34.7681	35.2828	43.4797	41.2121	41.0771	25.5489	29.6654	26.5965	66.8508	59.013	36.9448	37.5887	32.5231	34.7575	44.5948	28.9307	42.1905	32.2919	54.7449	38.0263	22.3084	78.0057	35.1236	82.2784	40.251	64.2845	46.4074
ABCA1	1125.06	814.546	1420.26	1840.7	2041.86	1666.52	2773.82	795.557	1212.54	1109.69	1186.89	631.291	2473.29	1345.55	1967.79	2238.8	1583	909.281	1372	1880.14	1919.94	1657.48	2052.75	1813.54	1032.33	1405.7	1716.1	1733.32	2737.38	784.303	1404.01	359.567	1919.94	1282.3	836.186	1683.91	759.588	906.03	1077.33	1429.49	1487.04	1890.76	1529.92	1104.52	1379.97	1366.33	1120.25	1848.64	2179.94
ABCA10	7.83018	-2.06041	1.30946	1.2285	18.1775	0.215375	-8.01767	0.891005	4.30938	-2.66444	8.76123	8.86832	1.69815	3.62145	4.05763	9.03042	1.29464	4.59832	7.70434	1.06128	-5.04548	2.28172	8.09571	4.47318	4.10779	-0.828941	3.38646	6.08705	-4.67596	-0.922722	-0.785311	-1.68761	0.514112	0.977807	5.37139	13.2914	-7.57412	-1.05662	-0.0426088	10.0033	10.8753	7.99272	7.70342	3.97838	3.32895	11.1688	0.0136108	-2.42711	5.39711
ABCA11	20.7137	0.590521	7.37809	8.05238	1.03217	0.724825	11.0387	-1.03155	14.3546	-8.80705	8.19453	6.52464	0.934743	-9.96832	8.4744	-4.58996	4.44777	3.33539	5.03073	0.903281	14.2187	-2.58179	2.16866	5.04383	-4.96602	-0.933024	1.45376	-1.82193	1.16998	12.7353	16.3979	13.7628	-1.73475	4.64791	5.56613	16.1768	2.0396	8.01674	18.7517	-1.77831	21.182	6.79293	13.0091	7.23111	11.6452	20.2128	-4.50492	12.4819	9.94644
ABCA13	-4.86092	3.98771	75.8964	-0.944676	39.3156	8.58636	25.6284	-6.13713	101.614	17.7614	12.1598	6.0463	15.0578	25.9804	70.2414	5.27854	98.3759	330.212	3.43266	181.294	38.5524	10.127	36.6205	18.4314	50.3474	7.79684	7.04129	64.3792	37.0607	-1.34861	30.0674	1.15676	26.3592	4.86189	73.4994	13.1038	9.09138	2.80964	27.0777	-5.07119	0.12069	68.7744	8.97075	14.5563	73.3002	26.9311	2.07597	31.0575	-0.0980827
ABCA2	23.2428	26.3677	28.8266	19.558	20.0734	21.6501	11.7014	2.22857	29.403	12.2773	9.68151	9.23146	35.0841	22.1329	42.372	20.1725	25.4587	28.8681	10.6515	13.4439	20.3543	23.0837	29.312	16.3979	21.3313	14.9029	8.50944	29.5739	64.9527	11.7534	25.5994	16.465	30.5311	1.94858	15.8598	10.0169	7.89995	10.0121	8.66151	12.3774	17.2901	42.7123	24.018	17.6234	8.03163	20.4341	2.41675	15.7348	17.0138
ABCA3	5.5093	2.88925	-2.91592	1.42207	11.0134	5.35525	9.43825	1.75223	8.84866	5.59691	13.885	18.2851	13.9892	7.05758	3.75386	4.40305	7.99985	0.316916	14.4619	-0.916434	4.60924	3.00666	10.1719	4.16216	13.9775	5.27487	2.83691	2.27185	4.93056	3.1719	11.0351	4.59684	26.216	5.13606	10.0033	6.96897	3.88847	13.2342	3.64476	-0.0481877	9.15952	6.0506	9.73528	9.68849	5.82323	0.127799	14.6035	7.92218	11.3765
ABCA4	26.5881	21.994	19.9951	22.7658	22.2427	3.85116	34.9987	28.0682	27.708	39.272	22.4938	19.1512	27.441	14.0567	39.4863	14.0729	19.9688	37.2878	48.3605	24.6963	24.8184	25.2035	17.0506	6.77702	152.852	24.0421	11.1503	11.4281	20.5965	14.0046	21.3187	15.625	16.6229	13.5705	29.5324	17.1267	41.2731	13.9847	18.576	31.6151	9.0664	15.4051	18.8839	20.5748	19.0257	12.867	40.5361	17.0409	10.0966
ABCA5	6.90291	6.68911	7.84813	7.63242	10.8727	14.4943	6.39907	5.8145	6.94095	4.18865	13.3951	15.8793	-4.95623	14.4661	13.5212	7.68058	3.61634	10.4964	10.4529	0.749675	9.12295	3.71443	16.8533	16.449	9.04152	11.3797	19.8388	4.84169	12.4084	5.30503	12.6777	12.6884	4.88498	7.03011	12.5256	17.45	5.32322	9.63058	4.46888	6.79866	11.8694	3.91059	25.4432	5.92213	5.74602	10.2133	-3.37717	5.15652	18.5444
ABCA6	10.6398	2.89389	14.9076	2.45323	4.52093	9.68593	-4.20329	10.9016	9.73528	7.20885	1.99787	5.53024	4.5888	3.79653	-0.658086	7.70249	5.76476	5.74818	8.45657	10.9727	3.50135	6.38588	14.2223	10.3861	6.54446	6.88452	9.43597	5.42373	6.06307	7.33418	4.09609	4.46597	2.11591	1.95291	6.0463	1.0845	4.45831	13.4028	3.69729	7.74623	14.5271	3.1139	9.90677	6.52787	5.22375	-1.61128	7.56956	1.15998	6.8158
ABCA7	150.899	130.304	190.106	191.042	158.904	170.539	114.068	55.213	134.781	162.175	99.8091	98.2549	374.647	209.254	164.204	107.625	91.2583	186.962	148.596	119	136.62	36.4233	144.795	70.6559	242.372	113.813	141.815	76.5134	216.867	113.904	113.573	28.3369	142.446	84.8942	128.92	131.471	80.798	79.2702	87.0295	72.7775	71.4815	109.043	133.57	129.869	85.3592	101.431	32.8565	122.897	145.482
ABCA8	2.2321	4.52766	4.16549	-3.23067	2.73144	2.67484	2.86605	-1.00897	-2.24649	4.75805	-2.52619	6.5103	2.39568	0.621206	5.65543	-0.415892	1.9223	4.31369	-0.298268	1.4172	-4.32824	-1.89459	3.42701	4.19763	-2.32308	-1.86711	0.758539	8.69387	-0.965606	2.94463	4.41682	6.96452	0.903281	-0.388807	3.39609	1.04067	-1.56026	-1.56303	4.56853	0.113086	-1.38603	6.41663	1.03045	1.99302	4.47318	0.948678	7.90223	2.10526	-8.84467
ABCA9	1.47374	3.2529	3.72073	-0.746694	-7.18149	10.0009	5.28576	12.7388	11.1884	2.4416	-3.21389	13.7969	7.28246	3.77465	-0.449869	6.37423	14.8585	8.13806	11.7405	9.28938	12.3834	-1.61879	12.5876	0.808627	3.91059	10.1433	3.17495	7.1451	8.30747	14.5483	8.36911	7.92218	16.6805	8.56032	5.53904	3.98303	4.6813	4.67121	-1.65277	4.83338	11.7405	10.8822	1.67189	7.49315	-0.262492	-3.05704	10.7461	11.4696	14.0481
ABCB1	32.0828	28.6486	15.546	29.4112	14.4494	42.5156	38.9473	13.5553	69.6104	74.622	56.0828	66.6822	9.68849	47.794	29.0906	51.5093	19.7435	6.46358	43.6107	20.879	21.994	37.9114	35.5801	50.8382	21.4773	34.2097	36.2409	46.0522	18.4314	32.2288	36.9191	78.7566	37.6116	52.9788	36.9021	22.7143	32.4018	25.5087	44.4458	29.6565	63.2298	41.0771	43.1826	29.944	26.3861	54.1681	48.6014	62.9263	60.0947
ABCB10	159.565	225.273	145.545	107.93	144.605	132.347	221.591	196.735	149.121	171.689	129.574	114.492	48.3783	127.46	201.254	143.182	138.964	123.423	94.7908	150.953	168.747	74.9194	101.162	148.753	113.247	147.588	101.723	229.111	84.5283	204.68	220.894	174.797	262.487	177.897	392.972	119.626	104.355	136.414	155.185	140.864	148.289	154.591	163.822	103.021	113.247	150.841	124.025	175.248	189.147
ABCB11	0.89283	18.2587	5.04934	3.95721	13.5427	19.3722	2.92607	14.8375	5.16134	10.0121	0.131385	0.938367	7.60451	-5.17317	15.0026	5.34143	5.72116	-5.04936	-4.64318	1.17818	-0.228631	17.743	0.77975	4.63086	6.27981	-0.602563	-0.436479	3.71827	7.25907	-4.18863	20.099	6.41317	1.20287	5.73546	13.0428	5.62013	5.62805	2.66672	14.6636	5.64968	3.54224	13.2275	10.925	5.15233	3.44018	9.93602	10.2387	5.48664	9.27228
ABCB4	-7.95389	-5.45296	-2.17249	8.745	6.35714	11.0319	-7.77051	8.09128	12.7073	25.187	15.0937	7.94481	-4.258	2.3923	0.144436	3.38646	6.9194	-7.05438	31.4548	-5.82204	-10.2517	4.90166	0.184245	11.914	-1.80432	4.65903	-14.063	-5.69248	-12.108	3.64162	7.11481	13.4439	-3.18958	25.6378	9.99255	21.9277	8.64353	3.30528	6.77283	7.63037	37.4778	3.03579	14.5805	24.4711	2.16019	18.9568	-7.37977	13.2448	5.80319
ABCB6	35.7437	59.4988	47.7168	43.6952	26.4765	43.9451	30.1239	29.8177	40.6556	55.7819	24.4116	42.9023	61.0304	43.1318	43.062	32.4286	56.0428	42.9738	47.3124	33.4508	37.6828	64.2376	46.9265	28.0985	55.945	31.4287	38.5351	35.5672	46.6149	68.9129	43.1318	38.3014	37.9242	41.2276	52.3703	34.797	41.6891	46.5797	42.855	29.9755	23.1068	43.9121	28.149	54.2934	61.2176	35.3636	27.9123	26.8262	26.1435
ABCB7	66.484	95.879	46.5275	57.4362	115.024	75.7957	103.134	42.8274	76.7293	55.3575	121.166	82.3688	57.9271	32.0402	54.527	93.8129	86.8654	58.19	57.485	122.718	94.1838	82.0118	75.7655	78.9259	46.8417	85.8288	89.9957	68.5118	25.6921	93.7727	134.637	109.006	84.2763	107.93	131.25	104.003	63.7544	109.49	82.3688	84.7407	140.277	37.9114	86.9291	86.5482	153.228	102.323	124.887	81.364	76.8505
ABCB8	4.33643	10.301	-7.57412	6.74049	-7.22947	-0.780461	6.42236	-3.29267	7.65864	6.45256	4.24331	2.37391	-3.16714	1.34287	-3.5305	-2.1831	0.583533	4.75805	-1.87583	-0.193072	-2.42711	6.74197	-0.956935	0.320713	2.0269	2.81442	-4.5813	2.24465	1.62196	5.10343	0.066277	2.43203	6.06307	6.91686	-2.80767	-5.23823	4.80035	0.5376	-3.75182	1.16693	-4.34613	-1.19762	13.9569	5.54566	4.04733	-1.18434	-0.713984	5.02596	5.80712
ABCB9	16.8042	10.2387	33.2786	37.3316	32.093	151.107	7.63886	80.1766	101.651	13.5258	42.8108	22.8503	41.9807	6.34924	18.5444	46.2202	93.2948	11.3185	22.5776	7.66275	47.7368	124.655	84.0204	94.6325	9.06399	14.8043	14.9844	12.1934	12.8263	166.197	21.5201	13.7062	3.8657	43.2156	30.2407	19.3973	25.3156	17.2855	117.855	42.2855	18.9312	4.94161	18.6019	34.341	198.646	41.6224	22.2876	30.8692	45.5565
ABCC1	22.9083	14.9332	8.18864	23.2428	26.4069	19.3836	13.6873	20.9501	17.418	21.5059	15.8033	11.2016	32.7061	11.4642	11.7625	20.3964	17.4313	19.539	2.54078	22.1591	-1.07743	25.4003	18.7708	28.8774	8.56262	7.05178	9.3519	15.1359	1.70189	26.9518	14.0567	14.4865	9.21069	18.2026	10.8985	23.3081	22.7143	19.619	14.021	8.68453	13.6819	24.0703	21.4973	32.2167	23.0344	17.1778	11.7041	20.3199	15.2277
ABCC10	22.9395	16.1659	43.6602	34.1559	19.7034	15.5003	25.4782	21.2216	34.13	25.6557	29.5208	15.0026	30.1016	18.7454	36.2136	30.3448	31.3182	29.5989	14.021	18.5629	32.5492	31.0932	18.2981	18.3887	25.2592	27.6499	10.3282	43.5951	19.7435	24.1687	17.3131	38.8419	36.2409	39.9832	25.8132	21.9047	34.1559	40.2666	29.4548	28.7921	15.7304	30.0336	19.7499	30.9628	23.8118	12.9181	20.5632	26.7619	33.4292
ABCC11	-1.45696	5.64344	2.33796	-0.138929	-1.66716	6.24192	1.12291	-0.616207	4.88346	6.8917	2.40897	1.30778	-5.07119	9.0664	0.0610702	2.08667	0.207619	2.94158	1.29464	-3.0221	-1.97056	0.814585	1.4949	1.72538	2.0032	1.60301	4.84923	-0.0244377	6.71152	5.95991	3.93199	0.563506	1.42054	10.7739	5.14606	6.42908	3.55863	0.478605	-1.31411	-1.28868	3.02588	3.20805	0.728283	-0.222733	0.493248	3.10148	7.03391	1.36852	4.59225
ABCC12	3.93064	17.2855	2.15539	10.6756	2.70973	0.786493	27.9737	15.0438	7.94286	12.7465	12.1409	-0.594128	8.13806	6.46185	-2.30954	1.18827	16.12	3.12778	15.1774	14.2146	11.1393	10.331	1.60961	9.98769	4.33279	13.089	11.5165	8.13806	8.5433	14.9739	10.71	20.1858	5.71777	1.32086	19.5324	12.5459	7.58743	16.7568	14.6925	7.72887	11.8318	10.6793	12.2315	10.9347	5.86284	10.6037	13.2167	14.759	9.91168
ABCC13	21.2006	56.1651	43.8338	10.4395	48.9827	25.7687	21.399	125.597	46.1218	43.9639	29.1877	27.7276	14.4619	46.2404	104.083	16.9194	27.8802	60.8422	42.8715	92.7579	50.0367	33.1776	26.206	21.7319	36.4695	25.6187	32.4018	52.7986	49.4134	69.8996	24.9611	36.5389	79.9187	19.7574	64.7427	20.8159	22.3638	34.0568	28.4989	40.4643	24.8184	69.5585	59.3857	10.4964	39.6394	14.3002	85.8844	41.6091	13.5984
ABCC2	29.924	17.9906	20.5825	18.5444	20.831	30.7942	12.9329	20.4471	17.1267	25.0552	8.48137	10.2986	6.4347	38.4599	10.3421	22.3726	20.5498	35.5363	36.3865	23.0017	14.4178	13.6336	26.0932	20.5748	23.6837	13.4687	26.642	20.5498	60.6663	8.29239	18.2851	18.2026	26.4069	10.0514	18.89	12.3489	35.0575	12.5565	11.0792	20.7923	24.579	33.2917	23.9725	22.9553	10.6573	19.436	20.2591	17.9062	7.68852
ABCC3	134.248	317.653	130.659	114.151	150.841	74.7951	103.098	154.246	75.427	264.564	81.5947	176.42	340.247	99.1624	175.39	92.4441	263.647	142.238	74.1691	84.3399	248.807	107.669	125.597	70.3058	174.298	65.42	130.259	130.399	125.705	124.025	202.814	115.424	65.7201	86.3135	175.317	92.6551	99.3567	83.2207	109.29	147.121	126.336	162.744	204.999	228.907	14.4661	45.6283	172.796	109.29	72.609
ABCC4	51.4851	430.724	140.331	62.7866	68.4177	75.5727	57.6708	89.4122	49.9197	222.818	53.2389	81.0201	78.4296	72.0886	145.717	42.631	194.996	50.4378	24.1433	91.2583	67.7619	114.841	52.5935	100.352	207.615	32.3644	57.6502	150.089	93.0768	133.942	197.263	112.034	99.2377	74.7436	278.472	55.6744	40.8952	56.7896	72.2048	78.9551	66.9355	95.9386	81.1321	134.098	51.6466	46.4246	123.711	142.344	26.6593
ABCC5	124.52	137.984	183.018	142.762	114.592	103.546	74.1396	80.0346	132.054	224.008	92.8941	126.701	92.2802	145.377	104.164	41.7411	94.9015	203.505	194.016	113.904	108.356	78.6458	101.197	95.2039	302.451	123.082	148.421	128.676	128.135	124.115	105.233	110.293	83.3791	60.8616	218.162	108.314	119.887	105.562	73.6344	72.609	124.798	125.269	84.1815	126.476	56.7269	96.8202	56.2721	106.945	80.2018
ABCC6	4.63086	0.50568	-0.159108	2.65176	0.810494	6.66064	1.77341	1.51934	-1.29861	1.60413	-0.110009	4.17713	3.5656	2.36794	7.42612	-0.0244377	2.17882	0.0746129	2.71692	-0.596687	4.7683	3.66098	2.57101	2.39082	2.87417	2.23031	2.03045	-0.687385	0.13543	4.89841	5.89565	-1.22491	0.666581	-1.46946	-1.83658	7.07904	0.2116	5.95991	0.523024	1.52071	2.13506	4.78519	0.290992	0.903281	0.613744	0.250625	2.58985	-5.16203	-0.404698
ABCC9	0.294981	-0.835427	-0.574159	3.31095	-0.922722	-2.0271	-1.889	5.52289	11.9944	10.6343	4.19763	3.43088	7.63886	6.73036	1.28973	3.02765	-5.48969	-0.474461	3.79977	2.41833	4.90493	5.88899	5.45768	3.16846	4.58362	3.66259	-1.12272	7.17926	5.31095	5.54415	5.11192	7.84087	10.7739	3.78387	-1.32815	7.83018	2.19255	3.835	5.27854	7.73756	7.78178	8.90406	2.52465	5.77147	1.97153	-0.171097	4.18992	1.62764	0.368741
ABCD1	43.464	34.4409	44.5126	69.8207	55.5052	26.8988	62.6062	39.8121	34.0196	29.9339	39.0534	30.7942	244.346	48.7655	25.141	42.5505	26.4945	38.3014	7.00349	40.1949	39.3761	88.3584	47.8879	36.1658	32.6376	17.3864	37.5196	40.5228	13.8233	42.1905	41.2276	20.5689	35.1113	36.8019	62.415	28.7563	17.1606	22.0878	35.5801	20.5346	16.689	44.139	41.9628	21.4273	48.9827	18.8477	47.794	39.2181	37.9989
ABCD2	3.79317	6.72257	-0.427695	-3.56978	-2.40459	-0.890793	-0.539827	1.10965	-1.11841	2.00895	3.34696	11.6808	0.444279	-3.06344	-2.30459	0.379685	0.0610702	2.04907	3.65129	1.40558	6.51703	6.87185	6.80984	5.55967	11.0726	1.62764	1.47039	1.71869	-3.85077	1.66367	12.7223	2.42331	4.96251	8.10893	8.74967	3.64162	6.91686	13.5165	3.50582	4.57525	8.70928	-0.804801	1.60413	6.8544	8.14676	8.2121	2.71692	0.714502	5.05227
ABCD3	60.9312	63.0842	53.593	36.4546	43.9121	52.638	78.6776	66.8295	47.903	69.12	50.6156	40.9873	44.6633	80.1766	60.0217	67.687	62.7866	44.5948	64.6275	48.6701	49.5337	50.0759	37.81	54.9115	84.6513	62.5617	64.3792	46.7701	69.8708	43.3692	79.388	48.3245	54.3098	57.535	52.4104	54.2766	42.5156	50.4378	39.1027	51.7294	60.8616	51.5686	45.7236	55.715	39.7789	74.3687	54.6997	61.6224	65.0521
ABCD4	5.53757	5.58959	4.718	6.00199	8.03979	2.27185	3.64162	4.57178	7.59398	7.15628	8.34116	8.48605	1.51732	1.85433	4.70044	4.85656	8.07993	6.43293	11.9047	6.07971	-1.35173	4.61918	2.41369	4.46304	8.45172	11.8667	8.90406	0.474627	3.49868	4.21465	9.54397	6.4347	1.04363	2.09134	7.48674	5.01393	4.62705	7.235	4.12574	3.3989	3.52251	7.83448	1.64482	5.16314	5.67286	9.73796	-2.1574	4.26936	3.18412
ABCE1	167.062	178.509	116.143	158.484	172.224	212.953	166.319	172.728	160.557	110.592	228.483	232.062	153.749	153.228	102.781	258.199	233.828	77.1585	191.982	160.557	169.426	226.037	245.302	301.306	149.355	205.757	168.45	219.211	92.9686	244.449	225.273	349.942	194.244	307.914	154.05	235.783	236.352	259.607	227.048	180.684	335.023	168.671	267.286	256.136	334.174	268.276	254.786	282.522	245.197
ABCF1	242.372	216.867	201.717	340.052	226.337	250.804	233.235	320.281	258.853	216.949	231.89	297.893	401.451	237.949	211.422	377.262	345.997	134.445	194.898	201.717	214.439	436.55	307.754	337.657	227.451	245.723	178.425	251.481	169.866	301.671	235.105	315.619	221.501	373.852	232.868	328.736	341.569	324.094	389.37	302.86	368.8	249.442	309.55	448.189	317.653	277.995	350.309	368.299	342.748
ABCF2	35.9785	24.6637	22.6474	34.0568	26.4485	32.5492	34.1188	39.6097	29.464	15.9873	37.274	37.7831	32.5002	35.5672	22.7658	35.6308	38.4599	16.3979	32.2408	20.3271	28.0256	35.2709	30.1591	38.2475	29.9625	30.667	27.8468	38.4263	17.5732	29.2342	35.0477	38.4423	32.4155	52.6562	19.6779	51.6049	41.467	30.1852	35.1391	40.1392	43.8651	27.441	32.2288	39.653	32.8682	37.4248	37.0191	38.8118	39.1173
ABCF3	15.0438	25.5742	9.71829	27.1084	25.3608	40.0246	37.8942	31.3328	17.6075	-1.33064	25.5994	21.6954	46.6149	8.745	20.3422	36.3969	27.475	9.26176	18.4978	0.599193	33.0415	69.2195	42.7973	39.4452	20.5208	23.1736	26.8164	18.1821	20.3906	20.2985	23.0986	26.8665	19.2894	51.3637	8.35513	37.5754	31.3695	38.6105	21.3187	22.4764	34.9849	30.938	30.7062	55.1408	19.8566	25.0082	47.1839	46.8223	29.924
ABCG1	25.949	35.0141	68.6917	50.6471	47.9906	73.4245	72.5844	29.9339	47.4815	64.3792	32.7208	33.3173	42.9569	59.9768	64.2123	47.4815	38.4083	51.1832	85.6708	61.4011	48.4127	39.871	64.6969	41.8819	51.9013	35.9653	52.466	30.8087	111.401	30.645	35.7552	21.8078	49.4134	25.0864	23.5992	44.5126	34.0568	32.5231	29.6565	22.4384	34.0971	32.3534	37.131	30.1239	31.0575	23.223	24.7333	37.8424	47.6061
ABCG4	0.812604	-3.82188	8.53441	11.7869	-1.01587	7.85971	10.818	4.21465	2.05558	9.16216	2.61541	1.31897	17.686	12.8988	3.51972	18.0312	12.204	-0.0690215	1.35283	5.81086	30.0091	17.8604	7.22874	8.54667	14.7031	-0.8382	14.2262	9.95836	6.70068	9.65974	-1.20443	-0.965606	22.6548	1.60961	17.8187	9.49807	6.96552	3.71167	5.31095	1.00813	-1.76774	19.9092	6.22121	6.18606	11.9013	5.82147	12.836	6.47184	5.73329
ABCG5	28.776	9.72548	4.32946	12.6777	9.57992	10.1354	21.0916	4.06429	7.55274	18.4852	9.57388	5.39044	4.21937	2.68372	5.29806	5.64615	29.7497	20.498	9.82953	16.5872	11.2767	17.5389	18.7454	4.24764	3.63858	18.4177	2.9694	0.965941	24.8477	12.1632	17.5676	5.11192	13.3329	21.994	-0.429512	16.4761	1.73512	20.5137	15.8293	9.78973	-1.19514	-2.35734	7.06343	16.9831	11.9371	14.5197	16.8596	11.6047	28.7233
ABCG8	-10.6618	3.46726	4.10299	-1.24406	2.80514	-1.69226	1.86051	1.36109	-0.371346	16.4327	1.45376	0.887605	4.73849	3.71167	-0.598602	12.4561	3.63058	-2.4616	8.09128	3.90413	-2.14484	10.5301	-5.00827	1.26496	0.586848	4.20242	2.16019	-0.412115	-3.94465	-7.42289	-4.70748	1.80135	-3.09492	3.4506	12.2666	1.67045	4.73494	-10.7935	-5.52369	6.07023	-7.39172	-1.25891	-2.6675	5.23634	8.97165	-0.66549	-5.68632	2.40245	7.94286
ABHD1	-1.60855	-0.0557733	-6.70027	3.78243	4.18992	-0.0778327	1.52829	-1.13431	4.59225	-0.835427	6.76254	0.366866	-1.69478	-4.77316	-6.41291	3.50902	-11.1064	5.94135	6.01137	0.142745	-1.69478	-5.87598	7.17288	1.21306	-1.26664	-0.54333	0.226713	5.62805	-4.68097	15.5827	7.07698	1.29464	3.72807	-5.16203	-6.82127	2.40422	-1.10368	-2.06969	8.51856	1.46328	-1.27124	5.98393	-15.1853	3.47066	5.41317	-1.13691	6.18963	1.52071	-8.74501
ABHD10	54.9858	58.8921	47.5691	62.6995	44.4124	75.146	70.3891	128.731	61.2675	55.5277	47.794	116.058	68.9129	47.5489	50.8224	85.3854	68.6434	66.5334	55.8379	95.4498	81.0707	110.674	60.6413	73.5853	63.417	83.5892	61.0753	54.4662	32.9899	92.6876	81.0201	79.3583	38.6658	67.159	31.7033	62.9737	62.1371	69.6388	64.0365	97.8545	103.214	90.783	79.5775	104.287	65.3987	79.3023	84.4034	67.7323	61.8799
ABHD11	28.1191	10.331	10.1568	30.023	37.274	18.5508	10.5357	6.82787	11.6353	9.02202	26.7619	13.1192	11.9632	23.9274	1.28062	2.87695	6.19872	9.64646	24.3465	16.2966	6.35258	2.93378	25.2229	21.002	10.1381	22.7748	39.4329	12.9554	9.27745	11.1914	14.0972	10.8597	13.8046	8.49623	3.45391	18.6766	10.4585	11.6353	16.7522	18.0537	13.1154	19.0532	5.85616	10.8959	18.1364	18.835	11.2973	2.91855	15.1682
ABHD12	35.7285	22.7412	31.9387	41.0602	30.2654	34.196	22.0145	34.4535	27.4316	40.8952	33.4158	31.5588	58.9427	18.6951	18.2026	22.887	26.8449	12.1279	21.2424	13.9925	17.6931	37.6014	26.7721	30.7942	19.9633	23.1986	19.3785	35.6454	8.19326	30.667	14.2822	26.1647	29.7217	25.1318	17.5097	21.34	23.2602	23.2331	39.2181	36.8019	27.283	41.9973	14.9844	31.9009	29.5656	28.7444	33.3524	25.214	42.5695
ABHD13	2.17235	6.90291	9.33093	6.46185	15.2572	-6.88308	4.38983	-4.59428	5.19021	-2.34255	3.19088	-1.66275	-1.0343	8.57032	3.75545	4.5888	9.30452	7.09352	2.16963	1.05074	1.42553	-0.171097	5.07397	2.825	-5.16203	2.46494	17.0138	0.177497	13.3195	0.28242	7.96563	2.51057	0.714502	6.23867	-5.54863	0.0494997	6.5213	6.39357	-2.48014	4.01087	1.43332	4.93366	8.09763	5.00372	5.98893	1.62649	3.65498	-7.29371	6.13643
ABHD14A	60.0683	30.6549	30.333	37.2487	35.5672	51.0606	35.5922	77.9723	47.6989	30.9628	37.5017	65.7201	28.4989	38.3771	16.2095	52.9949	73.4994	3.32754	42.9023	31.6275	47.4994	63.5529	71.2771	65.4448	22.2876	38.5524	32.2408	53.3918	26.6781	44.5294	34.1188	69.7359	51.9406	64.8509	39.8121	35.1507	128.869	102.323	108.594	105.233	60.3256	63.6983	68.4437	42.372	59.1909	46.8053	67.3545	50.6156	63.1306
ABHD14B	37.0484	30.9512	44.9933	36.9583	31.6022	44.8921	29.0562	81.7354	40.642	55.1408	28.6716	59.8856	89.5366	40.795	17.9906	43.3989	39.0229	12.2417	47.2603	43.0278	38.6658	58.5502	49.0834	37.4511	13.9847	34.9574	33.6955	30.2281	25.387	49.7863	29.8399	54.8278	51.3429	50.631	39.4329	23.7506	85.6128	87.0657	55.4627	57.7741	62.7222	47.4207	54.1681	66.7086	21.8648	46.2735	46.1937	58.0098	15.8561
ABHD2	36.4383	45.6905	54.9365	26.8262	25.2979	34.0432	54.344	31.1868	15.15	64.5047	33.5126	27.0134	45.809	46.635	35.2058	29.0031	35.7905	64.5047	19.7707	41.0009	49.7515	36.8887	26.6969	20.8587	30.7942	24.7141	44.8297	18.969	29.312	24.1267	15.3333	14.4357	23.521	25.3532	31.023	18.622	22.4938	26.5037	29.3653	30.7181	21.9277	26.3762	13.5372	20.7343	19.6438	14.2187	12.1434	32.5601	11.2143
ABHD3	717.732	576.716	944.955	531.435	944.955	865.902	921.209	623.872	666.866	847.505	705.858	460.199	245.92	953.496	730.061	539.273	767.971	1023.93	848.379	889.953	636.486	291.52	618.661	749.471	756.569	737.947	1035.33	766.542	1046.32	723.797	697.372	466.229	643.515	421.825	592.618	595.763	480.143	368.444	455.523	422.06	854.644	577.108	826.498	306.87	623.469	744.022	505.77	530.043	829.422
ABHD4	43.8176	60.6663	79.0105	58.104	42.855	51.5686	42.5156	68.4695	61.9519	106.37	27.7499	50.2627	76.3387	95.7697	44.3024	35.9234	51.4479	88.2184	79.2374	54.4071	51.6466	64.329	71.6618	43.7443	78.3633	53.0329	75.679	47.2391	84.4034	55.3126	41.467	23.2602	67.6088	41.2731	58.7179	33.5599	33.9289	30.2523	22.0954	61.8164	33.6317	67.8971	33.3524	47.0251	18.9868	33.1034	50.6156	55.4846	25.4782
ABHD5	277.995	374.234	358.192	316.677	397.836	450.656	304.731	248.71	448.697	492.914	296.312	324.72	197.493	618.661	393.446	150.44	377.077	748.899	763.325	422.06	566.628	212.677	239.348	253.41	381.007	279.998	590.893	301.97	797.088	295.777	232.868	194.713	328.38	182.166	327.513	243.012	154.535	172.728	140.799	177.819	184.201	389.01	273.38	117.732	202.306	223.22	195.723	271.066	133.039
ABHD6	47.1839	40.9873	38.9127	37.1738	56.4707	22.9015	59.911	51.775	29.621	70.8331	42.4861	46.0024	33.0522	31.3426	34.6591	37.9822	43.3692	43.6783	49.2651	21.0916	64.6969	58.2552	41.9296	33.4874	57.4362	33.9563	49.6536	23.7008	37.4248	28.4082	35.2424	46.0024	29.403	42.3199	6.07623	62.415	58.8921	58.657	30.3448	29.033	31.1365	39.0108	45.6905	83.6219	23.8852	49.0524	48.5811	33.6668	34.0306
ABHD7	0.814585	-4.85051	3.06004	11.2322	9.1346	13.7917	29.1001	12.9594	14.061	6.52628	13.2414	25.2979	23.9543	14.8802	34.196	5.74503	0.781583	9.33339	13.2914	41.5722	16.8758	4.26291	9.45068	10.7225	8.18377	21.3686	14.7805	25.0181	21.5713	19.8829	6.29851	5.99254	15.6156	23.5125	12.6021	10.3789	2.08667	3.27991	2.58267	10.1457	12.4284	18.1526	14.7916	23.0517	16.9194	10.5899	28.4892	27.6395	7.9131
ABHD8	89.0127	76.7293	81.0985	95.2039	66.6822	133.679	121.655	111.866	57.4149	96.5921	52.3311	89.1156	102.244	82.7841	123.03	163.176	141.663	114.151	65.8422	67.8419	138.51	54.7449	85.1432	60.9829	81.4286	79.4485	71.9271	55.7425	65.5323	63.6983	62.415	158.552	79.7214	102.395	115.254	72.6898	104.94	89.0512	147.297	133.342	117.473	73.3984	66.7376	183.786	64.2376	59.2159	144.015	136.672	162.485
ABHD9	3.00666	9.008	1.86051	10.3592	5.51283	8.9671	20.2431	11.3537	4.37434	-5.75737	1.25254	-3.92942	2.53763	9.0822	5.6854	10.6454	11.6419	21.1054	6.96205	1.63295	5.96321	-0.940462	-0.606272	4.37972	13.3074	-1.55143	0.597439	-0.362115	6.40382	10.0331	9.07497	9.70002	4.40789	0.0242918	4.92899	6.44705	12.5393	3.76315	1.24688	0.652017	6.27273	9.14169	12.1735	6.89524	4.30609	14.5034	7.39695	7.89785	9.4822
ABI1	235.873	172.657	221.672	201.016	172.514	130.923	238.212	137.54	190.511	198.478	178.935	150.44	151.054	255.812	240.547	157.742	167.33	243.52	211.741	211.886	191.457	147.478	158.782	235.379	222.241	200.499	206.906	181.876	216.307	164.544	165.024	165.601	211.108	174.953	173.278	199.096	219.021	179.836	147.345	130.923	196.884	218.162	213.335	179.407	111.009	184.428	170.079	159.499	170.949
ABI2	16.2622	17.1083	10.4037	18.9925	19.8964	19.1714	11.7405	17.1944	15.1057	15.1638	22.925	20.4121	20.5632	15.5767	21.1607	18.9568	24.579	10.9429	17.3431	18.5888	9.78719	20.909	17.2541	17.6183	18.9753	18.806	23.4053	16.5046	10.461	19.4495	22.8503	22.1591	22.3174	20.5689	19.1714	19.3517	13.016	16.7154	19.9428	19.6438	17.6752	13.1038	19.1446	20.8235	26.2467	20.0009	22.8503	17.6409	16.7745
ABI3	208.901	81.9747	89.9566	240.455	126.002	181.362	202.057	148.18	145.377	158.484	179.129	128.453	158.97	185.677	209.58	137.54	97.0954	84.2763	80.5975	90.4862	129.574	173.821	107.416	152.412	43.9121	138.137	151.107	181.734	125.461	168.18	110.456	116.016	177.692	173.216	104.083	127.125	96.3577	131.532	242.92	192.048	98.8412	139.013	145.084	132.347	183.321	117.33	274.911	116.862	119.536
ABL1	33.5386	26.9098	14.2013	38.5937	26.8778	38.0263	32.9431	38.5351	26.2268	31.3051	41.7242	44.0125	53.5733	31.2325	29.7399	47.7168	29.3343	26.531	26.298	33.304	37.5619	47.1318	40.7185	39.5943	35.6045	36.3479	29.3564	40.1125	15.0026	30.1357	30.1357	44.7284	32.7208	38.2622	15.7213	39.1173	52.2256	44.8144	41.641	51.0606	45.5892	47.9764	37.5196	41.7411	34.4021	31.963	41.9108	27.9123	54.4843
ABL2	1.86051	3.71296	2.94158	2.88757	9.87354	3.85909	2.81301	6.86043	3.46246	0.698643	0.306384	7.41306	19.539	1.50298	2.41128	4.64169	5.02938	9.96606	7.68421	3.0037	7.27903	12.1815	7.34537	2.57831	9.35407	5.35525	1.78693	9.89723	6.71838	1.17519	1.60961	1.3871	7.78773	0.987818	10.1483	5.36073	7.75389	3.74418	5.27023	-2.44702	4.25713	5.85965	2.93829	-1.00897	9.37263	4.97664	2.90826	1.92866	1.58743
ABLIM1	190.245	285.12	187.056	250.596	159.565	180.192	105.562	210.014	239.249	286.287	328.033	389.581	227.349	156.364	124.336	272.915	194.713	132.112	353.013	205.67	235.873	338.887	266.228	447.704	203.183	330.045	220.036	168.45	158.733	240.659	311.072	758.467	177.64	563.977	211.173	430.476	516.768	554.562	404.226	362.225	520.138	256.023	413.851	394.32	318.567	503.924	359.419	503.924	298.437
ABLIM2	12.0841	-4.10414	12.1152	3.52251	2.49465	-1.91096	3.24424	11.2143	-1.40925	-1.30948	21.1926	12.4151	11.5137	11.3383	-5.01409	-0.900934	-3.56276	12.5632	37.4025	1.2916	4.53664	-0.624213	7.8279	-6.42144	-0.386925	0.742702	-1.51861	4.02038	11.4774	3.92567	1.58891	10.6994	8.29239	12.2666	13.0355	-1.89459	11.7014	19.1011	-3.81487	-2.21043	11.3481	4.18149	2.74372	6.66272	5.45978	-4.17947	12.0529	11.7132	13.6221
ABLIM3	43.0792	175.776	78.7093	70.3615	39.0534	58.47	74.649	83.8738	52.3311	207.232	52.7279	62.1004	268.391	71.6345	166.197	83.2533	121.001	111.29	66.484	51.9406	118.103	93.7727	81.0468	45.6746	106.333	35.7151	75.9547	39.8429	80.6768	75.4825	169.589	77.1985	63.5092	73.8449	60.9057	55.8622	137.42	118.719	72.9782	97.3971	38.8419	80.3036	83.5613	112.891	30.4424	43.4966	77.5296	83.8738	48.2657
ABP1	27.9294	16.9413	3.88458	57.6502	-1.98162	7.63886	23.2602	25.1579	60.7347	44.691	22.4695	1.54826	0.87408	0.868387	-10.5185	-0.480375	36.6765	3.65322	48.1424	38.5351	-1.61128	-3.26065	45.5216	42.1106	29.5091	22.706	-3.98662	0.21059	23.3967	18.2924	35.256	5.57703	3.60005	2.31556	-5.7381	39.871	-13.6389	7.93663	28.542	0.447708	15.5135	13.6492	3.94901	52.4266	16.2966	26.8449	-1.34861	1.48519	4.69085
ABR	348.862	256.481	264.906	391.706	264.808	265.135	356.902	290.506	233.336	318.402	250.596	286.436	333.451	323.305	458.57	246.326	187.056	378.536	317.8	245.197	385.731	301.152	268.391	237.433	319.808	319.971	335.698	311.209	350.123	299.185	272.138	235.783	284.185	215.91	294.693	311.519	266.084	222.241	240.949	270.432	257.65	324.867	278.587	250.079	109.332	237.627	296.474	234.61	287.636
ABRA	-4.90781	-0.211007	2.76525	4.66306	2.50352	9.30927	3.27259	-6.33602	6.95409	5.84024	1.25426	9.70872	-0.882049	-4.36	0.22114	3.91697	6.77068	8.58858	5.83771	-2.11776	10.6826	4.69746	-5.20246	6.15216	-2.18028	11.1272	5.02938	1.64572	-4.93622	-1.85515	-1.04999	0.991278	-3.51394	7.21544	11.842	2.2439	2.65812	-2.70653	3.57001	-7.36729	0.0727909	3.91231	1.04699	9.49037	5.40454	3.13895	2.2539	-4.55406	2.05373
ABT1	25.141	8.98292	-6.91264	21.2361	29.2886	12.7782	28.2295	6.65101	24.4788	-3.25065	2.16543	9.36099	8.67017	24.079	28.5624	24.8577	22.4214	8.44498	21.6113	36.5389	12.4784	34.6194	16.7765	9.24137	11.0099	27.4316	17.2142	22.3569	-5.2885	11.3155	11.1947	21.3764	24.3823	44.7445	19.2754	19.5986	31.5324	40.8642	22.3569	19.9506	38.3145	7.76279	14.0891	35.1658	16.8462	14.6533	23.0426	19.4918	32.1333
ABTB1	1484.62	1738.06	1885.44	1505.85	1409.73	2351.45	1417.98	1560.86	2158.77	2317.8	1111.96	1655.44	2198.93	2402.22	1923.62	949.462	1291.53	2530.88	2683.93	1400.02	2453.89	1686.45	1676.86	1078.41	1981.17	1449.79	1834.67	1505.85	2093.86	1567.33	1527.76	1331.22	1627.89	1109.69	1926.86	1363.32	1263.21	1334.21	999.153	1505.85	1115.42	2020.64	1445.87	1336.29	819.042	1368.19	1236.17	1275.9	1128.84
ABTB2	3.28178	-2.12556	3.98143	8.03979	5.23477	-9.02821	24.4389	5.53904	2.14115	7.28352	13.3834	-4.81972	29.4112	-5.13327	18.1706	7.13542	3.02588	6.33555	3.95885	57.485	15.8349	15.9409	-5.87598	10.202	-2.94425	2.28018	2.05558	-0.18504	-3.53787	2.63145	-7.66483	-0.555616	-2.41032	18.4063	-5.53588	-6.44745	-8.40324	-5.22981	-5.60336	8.6141	-11.1568	-3.05704	-2.59625	4.88498	2.88554	-10.033	-8.25262	3.07673	13.5633
ACAA1	565.933	537.699	593.737	589.62	580.053	698.495	461.759	678.427	570.707	635.663	569.132	567.08	641.871	665.859	635.273	507.644	437.878	770.084	590.478	458.372	521.013	472.865	568.79	374.056	646.422	603.903	614.385	589.62	577.108	419.204	676.987	396.443	547.841	443.025	501.733	567.891	652.591	491.957	396.214	834.815	489.507	663.867	618.113	532.686	497.966	483.982	531.739	521.889	516.768
ACAA2	62.7866	59.1016	46.9265	122.632	34.8213	82.4637	129.517	103.214	56.8287	53.3214	51.3429	73.4498	48.2657	62.2422	64.7208	102.947	95.8058	72.4701	45.918	50.2258	61.8799	93.2948	83.6219	80.8861	55.8817	58.7813	63.0044	108.678	50.2627	57.6708	56.4032	120.652	80.4845	98.1455	64.6969	81.334	68.9655	111.164	87.2006	113.006	85.5114	64.9935	45.37	83.3791	104.127	66.7578	120.143	122.02	70.167
ACACA	31.2201	31.985	21.5573	48.4127	22.2702	24.4185	43.4966	21.2755	29.0031	19.7235	30.9288	39.7198	45.0269	27.2308	24.7234	48.4127	37.9242	24.1617	32.5109	26.0638	27.2429	48.1604	44.8921	32.2408	38.5812	40.4204	34.0196	42.9569	23.5125	38.0127	34.5725	44.6488	24.0015	46.1062	34.8585	44.0745	47.903	46.9644	30.7406	28.6828	37.1613	28.6486	46.8785	41.5912	47.8879	32.6012	35.2058	37.2037	40.0581
ACACB	42.9917	63.1565	15.4145	69.12	54.5056	29.9991	30.0091	66.1365	26.0848	45.4019	40.6734	84.2763	66.0849	41.2429	28.1314	36.7399	48.6014	58.2767	60.0438	34.9574	46.0717	32.0049	49.2651	31.5119	48.0664	43.9961	49.6344	56.2029	19.0959	64.329	42.4996	74.8159	26.8369	80.6513	24.4389	71.5833	66.9072	88.2477	49.9751	67.2254	40.8143	49.3613	58.4074	59.3639	56.4249	60.2783	62.5115	66.0552	55.549
ACAD10	56.2721	47.042	55.1647	64.5047	58.5948	53.6287	52.3113	43.1826	61.3773	26.3471	41.8945	66.51	61.4531	28.9426	58.8921	62.7405	38.4864	12.068	60.7594	38.6519	22.4938	35.0141	37.5887	35.8195	70.0339	80.1523	45.7576	48.9344	71.3779	48.1424	68.8903	57.0148	51.4479	30.7062	30.2654	61.8365	49.0681	62.025	51.4479	28.9426	49.4744	44.8593	72.8797	69.8996	47.683	58.6723	34.0855	63.0044	50.3474
ACAD11	181.083	112.282	95.3447	141.543	128.676	156.311	74.1933	94.0313	231.168	118.913	194.396	148.654	79.5136	108.594	66.2376	67.5291	75.3627	62.2422	129.096	144.202	59.0363	105.916	116.694	156.975	192.999	200.005	98.0325	138.085	111.049	167.33	195.641	155.578	160.026	116.656	166.062	219.874	153.006	185.318	138.346	92.927	140.584	82.8174	186.176	192.589	211.024	162.244	110.204	102.205	143.383
ACAD8	88.9029	103.177	72.6608	94.9703	87.1685	91.9334	77.6879	85.1721	94.1439	86.5128	92.8605	80.2018	31.5588	82.5639	67.3833	75.679	39.143	91.1728	101.723	74.9194	50.3832	62.0526	70.0596	77.4476	99.7072	70.7803	105.639	102.117	80.5136	110.724	81.8566	98.8764	84.7407	68.6434	124.798	85.0224	101.788	94.0634	81.4286	77.2284	108.067	106.068	106.566	101.93	90.783	76.1186	59.1016	81.4286	91.9951
ACAD9	137.42	132.924	164.009	176.489	118.637	169.484	219.668	150.641	148.543	194.322	128.179	105.448	150.576	123.711	238.397	214.975	172.796	124.887	140.331	155.45	210.106	122.316	115.982	144.656	100.455	137.689	135.577	99.4794	205.837	114.034	121.608	105.506	175.848	159.627	119.268	144.546	170.401	167.794	160.433	190.308	124.468	138.725	133.398	204.234	132.665	154.122	122.075	158.61	185.547
ACADM	304.118	250.289	235.379	307.32	344.851	400.385	288.058	290.353	279.315	230.768	444.718	279.854	159.839	263.647	254.89	420.228	519.804	233.747	282.895	358.002	198.2	345.075	412.116	525.062	244.863	318.914	233.609	271.181	205.087	300.993	347.591	500.009	243.52	488.608	302.613	376.247	371.285	363.71	433.74	379.573	493.236	237.113	319.507	348.001	619.9	440.353	486.353	317.036	436.306
ACADS	17.0782	18.7827	7.23276	31.7797	16.6754	5.20954	13.8774	38.6658	23.8118	14.4219	10.3811	32.8811	30.1591	34.6453	12.034	20.472	13.8233	45.4547	7.85971	21.9203	8.98764	15.8949	20.838	23.1424	32.7823	28.2203	14.8375	29.403	8.65877	31.256	14.2422	20.0009	49.3007	31.6838	15.089	10.8294	30.667	19.8964	37.8704	34.5585	22.6843	12.7321	30.667	14.246	31.1608	2.84485	37.5485	16.7319	10.9347
ACADSB	26.4069	11.2973	4.92102	4.18347	17.072	4.73173	5.39221	16.2709	20.879	14.2057	13.8204	13.4323	3.87624	16.6805	8.0378	11.7625	8.745	0.0781709	9.4874	2.10149	13.3566	14.7805	21.6333	28.7025	18.251	14.0693	31.3926	17.1831	6.39155	9.91669	13.9176	19.1844	17.0842	10.4282	6.20119	17.1889	23.7243	6.77913	16.8042	0.372632	23.6158	1.98153	7.23947	3.61487	10.0783	18.9634	6.55679	6.73036	18.5827
ACADVL	460.403	442.563	445.299	620.774	509.173	475.309	201.803	586.189	422.996	531.124	402.375	525.413	510.184	406.071	273.245	273.776	397.836	369.748	339.668	369.062	225.592	479.607	513	415.55	565.933	527.505	412.116	453.292	390.821	525.776	502.084	373.268	456.636	284.703	385.942	477.47	574.903	517.388	439.359	606.388	334.837	354.867	458.372	383.209	537.699	418.664	472.577	345.831	437.045
ACAT1	304.861	171.75	153.469	289.78	219.101	313.899	241.063	236.257	214.779	163.676	250.942	327.345	217.682	193.543	289.926	349.025	392.972	171.226	169.034	209.505	208.449	383.209	260.398	362.393	134.056	188.824	184.694	276.792	143.859	257.65	284.955	282.774	166.915	328.38	213.881	215.341	295.004	301.815	439.627	406.633	228.099	188.24	206.374	243.52	413.851	236.082	359.216	242.372	285.425
ACAT2	94.0313	62.2708	85.4226	102.051	102.244	137.821	122.718	107.108	76.2829	93.3263	128.869	81.2038	84.4682	86.3797	74.3144	147.121	121.254	63.6807	80.8553	101.349	81.5947	132.816	103.546	116.901	91.568	83.3472	84.7098	92.132	61.5068	71.8502	98.2161	100.654	90.5211	179.472	81.8566	79.6952	135.112	97.8545	140.058	123.936	100.031	50.8562	105.448	93.3591	158.97	81.6781	102.083	89.9242	100.002
ACBD3	285.12	220.036	217.77	299.941	231.371	257.535	345.831	228.483	234.922	126.002	242.464	250.476	247.027	206.83	233.15	383.411	323.651	220.244	260.276	285.272	267.824	333.451	304.118	383.411	208.636	253.309	236.082	271.438	180.049	322.446	324.867	324.867	213.612	344.403	237.02	301.557	216.307	206.906	263.758	217.04	340.727	297.368	264.324	350.805	412.116	340.903	343.303	346.169	242.055
ACBD4	12.7782	12.2247	8.35685	15.3522	7.50608	-0.284712	-5.82204	16.0787	-5.90187	10.1483	-1.58559	7.20885	12.0976	-1.17409	-2.25113	4.54254	12.8988	1.57093	6.20487	10.4476	1.83375	10.8383	19.9374	3.99899	6.59694	-1.07114	-2.7335	12.207	3.96699	10.9522	2.86327	12.0796	-18.9319	14.4827	7.53016	7.63242	-3.89574	15.2616	18.2717	-4.30629	6.415	24.018	-2.22729	15.0324	18.9312	6.0186	2.92	18.3297	6.09408
ACBD5	13.5258	6.44705	4.53502	7.44741	7.77923	10.081	9.49807	1.97636	8.06562	7.77102	16.5492	6.66365	0.851141	12.1735	8.40276	9.97182	3.65783	7.70434	3.8657	5.4008	7.83248	6.02195	4.59684	10.6677	7.05567	5.42518	5.39557	14.2695	5.13606	7.01503	10.9347	14.745	4.60742	2.65019	6.59875	7.37619	3.69868	4.34965	5.67692	1.5303	11.153	0.904821	9.95231	7.13955	6.62158	9.79268	6.40575	6.18789	6.99162
ACBD6	17.1944	28.7233	-1.33309	20.4783	21.1199	21.5276	34.364	37.9822	27.0883	32.0828	22.1684	21.1199	25.5579	27.3295	11.0662	31.8508	30.5892	14.4698	36.7399	14.0079	36.2273	40.845	18.4384	36.1529	15.8293	20.2212	31.209	38.5524	20.5346	33.9696	12.9248	67.5814	19.9428	25.8304	38.0127	24.8765	58.8401	50.1728	47.8325	54.6616	35.0697	24.4116	30.4424	25.3696	26.8887	22.1928	40.8642	33.476	40.9436
ACCN1	-0.346281	-0.0652566	6.62485	-0.014322	-0.193072	-2.63563	-0.963531	-5.32186	8.89425	5.71212	4.46304	-0.6814	2.58267	5.26689	-1.20923	-8.53617	-1.6716	7.77923	4.50376	4.82618	7.49955	2.34571	2.76865	0.267196	-0.776328	-1.12696	2.15069	-4.78537	8.39143	3.39109	5.64968	0.575209	1.99975	4.72827	14.1816	1.84612	-0.0277682	-5.02414	-0.482139	-1.02064	1.37676	4.43286	-4.30181	-4.16319	5.7904	-1.25891	-1.92468	4.41808	-1.54779
ACCN2	3.79799	-2.80767	4.60174	6.11891	0.36278	-4.18426	-4.34613	3.89709	-2.853	-3.72038	7.18936	2.46494	-0.961829	3.11246	5.48164	-4.22472	0.158035	-3.31755	-1.82925	0.7158	-6.20784	-0.262492	0.177497	4.11067	4.79717	14.3002	-0.824787	-0.640478	2.99578	9.60683	6.54658	4.40962	-2.95019	1.60837	0.751798	4.74611	-4.81256	2.90658	12.0497	3.03767	3.93739	3.94901	4.2813	6.62485	6.37057	5.44349	6.66272	11.3972	3.19434
ACCN3	5.36791	7.83681	7.67447	4.47803	5.42673	6.40962	4.25395	13.89	0.595242	18.5211	9.77303	4.17407	4.98643	8.57762	7.94086	0.32447	9.77876	9.86527	6.8786	16.217	8.49623	11.8759	9.17393	3.01147	8.96985	9.62777	3.05473	14.946	5.88354	22.1591	13.1061	15.9008	11.6083	7.50398	10.4993	7.80178	14.3586	20.0246	17.1889	21.8004	8.86384	14.3661	7.57142	8.234	16.9413	8.31226	10.1719	7.9805	6.468
ACD	90.8868	66.4053	79.2374	112.324	85.9233	91.8332	74.7147	116.238	75.6445	129.517	98.5451	83.4715	97.8918	93.6786	17.7179	70.0891	81.9431	64.6499	91.7323	64.1601	58.3193	94.6776	81.0985	69.9537	51.9195	80.5665	66.2143	63.2079	80.1016	67.2026	67.687	89.9957	61.0753	79.5775	57.2559	50.5792	117.43	112.418	92.2414	111.631	84.8942	75.9762	67.7863	122.676	102.628	73.8153	77.1117	96.4819	76.9009
ACE2	-4.65308	-0.848525	-0.138929	4.41113	-3.23493	1.37047	-0.850299	2.83995	-2.64693	5.66387	2.52319	0.702011	5.83226	-4.78148	11.2143	4.94854	2.93076	-1.56498	9.9831	-4.93014	2.61784	-4.01465	-0.127927	-1.16784	1.05429	-1.57883	-1.48178	2.23031	2.31745	0.398759	-5.3167	-8.17488	4.58542	1.99215	-1.55784	1.74122	-0.934244	1.44723	-4.95254	3.3307	-0.770596	1.18827	9.27963	1.58425	2.67876	-5.24804	4.33643	3.48499	-0.886601
ACF	6.20672	0.117013	0.514112	-3.23067	-0.82726	2.64894	-6.65319	3.20309	2.19922	-1.49579	3.33801	2.52319	2.1235	3.96493	4.02814	-4.88269	-5.42824	7.96992	8.4744	2.75353	1.14696	7.86395	2.12532	-6.32098	5.93767	-1.24164	8.15163	1.75933	-0.712097	0.588818	2.1382	-3.15649	0.212677	1.56266	-1.09489	-2.07707	0.0878308	4.02499	4.26626	0.976396	4.65399	0.187088	-8.02954	-0.443845	-1.97847	-2.18551	4.6813	1.42369	5.14442
ACHE	-4.76375	11.9632	8.86384	7.38816	10.0279	5.91865	4.70044	9.81321	2.07275	5.9239	5.24763	0.406514	4.85879	3.04533	6.5913	1.1408	2.51384	2.22857	0.272347	3.38795	5.06905	11.3765	3.17495	0.640133	3.68561	2.33648	2.42895	2.32756	4.34317	6.21773	4.76995	2.86605	8.43855	4.01237	9.35887	3.716	0.199875	-3.92555	2.8335	5.99816	3.53729	2.7111	2.41529	1.48591	7.81541	0.678708	4.46458	1.73808	0.819841
ACIN1	309.376	348.691	396.022	395.37	320.994	250.289	297.643	256.364	308.789	314.74	281.019	362.393	556.461	337.357	311.209	307.166	239.559	272.802	299.941	271.95	223.913	476.879	333.817	291.101	385.731	272.246	307.624	300.649	406.633	385.307	314.903	212.077	338.324	307.009	289.652	326.545	301.671	306.117	264.696	219.313	308.063	408.524	375.677	413.851	350.452	315.619	258.079	433.2	335.537
ACLY	542.396	400.605	498.208	551.169	508.802	525.413	462.389	506.613	450.062	412.337	552.74	501.733	502.368	512.655	412.596	675.432	528.202	439.869	356.191	446.67	401.451	556.075	546.799	568.79	437.326	481.425	428.233	571.046	388.409	484.871	542.018	508.523	422.31	619.032	409.552	549.571	547.54	552.283	594.847	480.79	486.353	508.802	521.889	602.687	509.524	501.733	569.908	527.162	622.68
ACMSD	26.1029	47.7368	29.2667	10.263	45.0636	34.3752	38.3145	22.1484	29.9339	53.194	36.9316	28.6828	22.9395	44.4458	33.7774	42.5695	15.9253	61.6004	50.2847	41.2731	59.911	22.9172	34.4668	20.0595	44.8447	45.4173	34.8447	38.1282	40.5955	46.4754	38.8606	34.9849	48.7849	37.3747	56.4707	17.7546	41.6091	46.0188	38.5937	38.5524	26.9415	21.1607	33.6435	31.9234	25.4518	42.8849	62.6548	40.0106	25.8971
ACN9	115.099	132.712	158.484	110.456	101.968	98.8412	198.56	101.723	151.662	129.825	95.2399	88.5677	102.508	152.909	139.123	137.378	129.274	202.814	174.153	148.18	131.97	109.367	121.166	117.43	157.12	99.1938	200.173	116.901	281.23	95.7005	107.669	144.605	126.18	204.68	204.927	124.568	115.174	132.773	121.802	128.869	95.879	100.317	116.475	116.949	216.414	143.337	124.701	140.641	115.784
ACO1	94.3682	121.655	76.7582	66.9882	89.2788	73.6344	97.0954	128.782	80.5975	123.615	111.993	123.891	107.142	77.4748	91.5296	68.6917	56.8287	121.7	98.2161	79.388	84.2455	102.323	80.5975	84.6228	114.196	127.57	127.179	74.2874	57.1197	120.008	91.1407	190.588	92.1672	106.486	79.1757	88.7734	146.156	140.539	89.2117	130.867	135.371	110.328	92.927	118.678	73.7671	104.982	124.072	138.085	87.3659
ACO2	96.9929	155.114	106.805	134.485	97.8195	96.0706	85.5114	111.83	66.4053	92.8257	95.666	91.761	113.085	121.166	70.8787	128.782	129.869	95.0681	84.0881	100.772	72.9052	103.177	111.952	126.652	128.592	115.139	106.068	88.6364	67.557	157.225	98.8412	73.5602	121.848	110.885	109.162	124.755	102.591	130.659	122.676	82.4002	81.5297	111.952	93.4652	144.445	128.869	98.8412	130.81	104.622	98.9829
ACOT1	-1.0475	3.86389	-2.47656	15.7096	7.85003	3.82109	4.11917	0.577474	2.26158	-0.0652566	-1.7754	9.47939	6.78709	-0.0277682	3.58343	19.5718	11.6746	2.35231	0.122661	5.01547	3.05349	1.97	7.51171	11.2701	9.10824	6.33182	-0.0874595	2.82053	4.78017	6.32845	9.73271	12.1072	4.42777	14.6167	0.431773	16.2059	1.86672	7.81769	2.44754	20.5498	11.9687	3.90238	14.8335	4.52093	9.99385	9.33093	14.7805	6.84455	7.51062
ACOT11	10.97	0.810494	35.2975	7.02644	5.151	5.27487	2.35836	8.9671	0.36278	-0.972231	5.11616	9.73271	6.88452	10.4874	-1.14385	5.06593	5.14939	8.21607	-3.89574	6.41853	11.8633	5.00589	4.2745	6.53017	5.40256	-0.817047	1.18342	9.55208	9.51454	7.32351	6.58803	5.92551	5.26032	5.43488	5.10521	1.25808	5.76476	4.60429	0.447708	5.85173	2.93227	2.42707	4.72004	4.16708	1.67189	3.88608	0.931595	3.03579	2.75703
ACOT12	4.9787	0.272347	10.7461	-2.88776	11.3924	6.41317	-1.94364	5.0421	3.01962	1.12625	-3.79522	-4.29241	5.72793	0.0512392	-3.87655	9.7437	2.70973	22.2532	2.53133	-1.34652	4.78231	1.56266	2.72701	2.62461	0.1071	14.9655	4.90337	6.56997	-3.05995	6.94356	-2.24649	0.711255	12.346	1.59354	-4.87255	0.742702	7.84357	4.31239	5.46534	4.36324	3.41379	-4.22026	4.94647	11.7041	7.38161	0.976396	5.80899	6.3263	-2.72438
ACOT2	23.6722	14.3661	4.78383	23.1901	14.1777	25.4991	20.8938	30.9512	16.46	14.3508	17.6752	17.45	2.9643	11.914	19.0791	24.4281	20.2591	6.30529	15.9409	23.5808	7.31436	12.8396	27.5632	22.706	8.37116	7.87315	4.17235	15.4202	18.3516	14.7184	14.5904	9.68368	11.1243	28.6828	15.3738	24.6541	28.9224	26.1137	28.6828	22.1753	17.6992	15.7348	18.1644	10.6343	20.2707	21.5573	35.6717	13.5511	21.2216
ACOT4	20.3753	7.21373	9.4678	9.90111	-8.74501	30.0336	7.73312	6.21228	11.9472	-4.33238	21.7389	13.6775	17.1778	19.3124	14.3819	28.4622	22.3988	4.14083	3.82853	-3.22246	6.82541	16.9248	20.4654	23.8522	5.46534	3.62983	0.0479227	18.9497	10.5502	4.8882	14.8251	21.5134	8.86384	19.2319	9.56638	24.7234	23.0763	27.1896	36.5804	23.8774	12.4122	-3.70219	15.1862	9.42031	28.4198	26.0848	24.8184	22.4296	23.4053
ACOT7	13.8011	28.1726	11.3598	23.7655	14.8375	23.1505	22.2532	43.4119	19.6844	56.8287	19.0105	13.7475	50.4014	30.1016	44.9605	33.8278	39.8565	14.1152	16.4133	11.2579	25.149	51.7076	22.6769	25.3073	36.8019	7.20332	17.7752	22.8936	9.985	17.1317	15.2838	20.9628	25.8683	38.1406	44.7624	8.75677	33.5711	34.5154	51.9195	28.2586	16.5614	8.9429	17.4942	19.9374	33.3173	17.5732	25.5489	18.4127	20.6473
ACOT8	23.4598	18.0788	8.53737	19.915	11.6543	15.6474	27.5305	27.2118	9.94315	12.3386	4.24331	25.3608	20.7264	10.1507	68.1669	14.9844	20.0081	19.5129	13.3256	32.3051	18.6951	37.4778	22.2345	17.4368	19.8701	24.7234	6.61042	12.52	24.4281	15.425	24.4116	24.2153	3.62304	36.2907	36.6058	4.85124	31.4978	18.3712	32.093	40.0106	14.911	25.8894	19.6911	21.3095	22.6394	12.6449	33.3398	28.4812	17.28
ACOT9	230.18	140.058	239.744	242.159	256.815	217.597	387.943	147.345	153.117	163.752	219.947	106.527	277.33	105.873	301.557	181.438	233.336	236.183	155.973	484.251	221.304	246.711	173.337	175.515	146.156	252.39	216.512	219.874	246.439	115.834	198.708	83.4715	223.318	157.225	174.797	176.01	99.0191	110.13	146.709	176.281	111.247	112.373	136.199	100.772	185.146	163.676	225.386	145.278	181.156
ACOX1	120.96	113.247	209.053	97.4291	129.626	176.678	142.101	58.7396	100.74	157.502	88.9029	78.0557	90.3168	126.225	130.81	77.8733	118.177	226.438	166.993	138.725	185.615	87.4632	120.143	125.908	178.025	135.788	163.878	94.2969	224.112	110.052	82.9272	76.7582	115.062	85.6128	151.342	108.974	58.104	46.3298	33.0652	40.2124	93.2179	117.33	64.0629	57.485	67.3833	82.6602	61.9519	92.132	66.2143
ACOX2	5.4221	-3.31132	30.5523	10.6886	16.4968	18.359	87.3926	-10.2517	-4.99259	-9.91074	15.8598	4.11307	27.5982	-2.54755	1.0845	50.686	17.6577	-2.99635	-2.36167	13.1766	4.18683	-3.3867	3.99097	6.11698	-0.014322	7.78978	8.82189	5.2004	-1.41582	2.68231	7.87081	-0.865054	10.006	12.4461	9.40648	0.195993	-7.73138	-2.04108	34.2097	24.1785	-4.92123	2.16188	9.30452	11.8606	28.7843	-2.4192	4.59225	-2.74364	45.0636
ACOX3	64.6742	55.3771	54.8079	92.3142	60.1672	41.7411	54.2934	92.4155	38.1862	66.7376	48.4841	64.1831	75.7655	59.911	53.3918	80.0702	81.0707	65.1575	30.9512	51.8234	57.5122	40.3731	52.0192	51.9558	48.544	41.7242	56.0163	55.715	94.5232	70.4424	72.4155	92.0994	59.1016	61.5068	39.7363	48.4326	66.1853	103.214	75.3086	77.1117	44.9303	58.3797	61.6446	91.7957	46.1563	41.0602	72.555	25.3696	40.2325
ACP1	555.7	1627.89	689.477	489.225	871.186	735.113	470.393	1092.18	693.556	804.33	723.797	571.046	246.916	538.12	992.285	501.733	887.953	766.542	582.425	1100.63	602.687	551.169	707.003	922.853	755.33	608.829	568.359	950.26	526.83	1017.67	626.132	717.732	1109.69	685.348	1828.02	570.707	794.844	800.294	794.224	881.898	832.078	558.208	667.787	488.608	991.344	748.899	773.907	736.307	684.021
ACP2	21.6806	14.6838	16.1145	44.3715	71.2494	30.1459	35.459	25.9404	17.9062	4.49075	53.6722	28.2925	43.4797	22.032	2.68066	34.1188	38.1159	35.8473	12.5149	21.1474	25.5906	46.4928	24.0504	30.3214	7.82436	16.7608	56.1219	26.9615	19.2579	22.9938	21.34	10.0121	33.7412	41.8072	37.5017	26.8887	30.3846	43.044	53.0525	44.7284	36.2797	11.3125	26.8262	52.7986	92.1672	34.6948	45.7047	39.6244	76.2829
ACP5	13.4235	8.28366	6.99162	4.60513	1.9879	52.6185	29.6565	34.3752	0.263609	23.8193	4.04107	7.52419	1.28062	0.575209	95.0999	55.4002	112.418	12.5724	3.23673	-0.459642	73.6888	-2.19203	-2.74637	1.09718	-2.08493	0.87408	6.51703	7.56607	9.01513	5.76737	11.5372	33.9696	5.50595	90.8868	183.557	-0.572236	19.0647	29.5851	35.5486	21.3617	29.1877	8.46304	0.515931	107.457	-3.87296	1.04363	22.0079	99.0191	42.1106
ACP6	0.184945	37.9114	40.8298	21.399	13.89	50.4014	52.638	34.7252	36.9316	68.4929	16.8308	33.0148	47.4355	16.393	41.8819	65.9436	33.0522	77.7547	32.0565	38.1862	108.678	23.0986	47.5151	27.9499	27.5417	13.0553	30.0336	27.0687	33.2137	29.0241	32.3644	25.6284	7.48283	19.5914	63.9124	21.5134	33.0652	35.2058	52.2256	30.0091	27.5771	20.3271	18.1957	41.1193	24.9811	21.7319	14.128	13.1534	18.4852
ACPL2	50.5792	51.3869	57.0389	57.0148	44.8593	85.2278	52.6185	84.2763	253.896	162.102	76.5469	65.472	43.9451	155.645	178.572	70.2414	59.4132	142.043	166.861	51.5686	177.489	91.3589	82.0118	76.4521	64.2642	71.3779	132.816	54.6411	161.899	49.3423	70.8566	76.6983	48.9996	87.6461	103.515	58.2135	70.1889	56.312	80.1276	81.9162	72.0886	75.2842	54.2545	53.3737	60.1875	64.9728	71.9556	55.8622	94.6776
ACPP	84.8721	139.273	78.6214	84.0881	115.291	19.0177	73.8721	104.355	39.4736	68.0916	62.8368	108.974	54.125	91.2106	58.6396	19.9374	19.2112	114.541	42.3901	63.8372	43.8651	44.0604	77.1117	26.4372	117.199	76.3387	105.562	85.9233	40.9716	31.963	56.312	14.8289	63.058	58.7179	58.0819	97.8545	41.0009	37.9242	22.1099	90.9589	31.5324	83.317	60.9829	37.9114	18.8302	36.1984	47.1318	40.5806	28.3369
ACPT	37.9989	40.4507	56.8821	34.341	33.7895	73.5602	26.7211	52.103	30.5769	65.8422	26.4173	27.7386	55.4627	45.1195	56.5989	25.0082	44.5948	52.0192	36.3212	41.0462	46.4246	29.7311	25.741	25.6658	41.7242	28.0256	37.6677	41.5301	70.8331	28.6064	36.3865	19.99	49.1706	35.9115	38.1282	24.2663	42.4066	68.2632	37.4248	35.0841	23.1252	40.5955	24.5412	33.8631	21.6879	27.6285	61.1256	37.5619	42.7123
ACR	15.9051	8.75446	5.31654	11.4087	16.387	18.9868	0.989559	11.7906	-2.88776	6.87185	2.4105	5.26689	2.5631	9.9252	1.84612	4.00359	9.11212	1.34816	8.35513	3.13969	10.7081	5.75137	10.6099	5.18474	10.6454	5.66057	0.137307	15.6342	23.787	13.0145	5.46754	12.3413	3.61811	13.2914	12.9248	-2.54235	-2.59358	5.80319	-1.88402	16.2131	6.45978	0.124366	8.84355	0.0997793	18.251	-2.25113	0.723062	17.1183	-3.45831
ACRBP	485.711	1387.23	682.015	415.55	545.052	744.64	376.84	690.096	705.858	1620.01	471.198	431.779	1027.97	419.68	763.325	498.989	1422.11	669.871	506.078	659.3	645.902	694.653	610.939	448.697	580.458	469.848	530.429	492.914	763.973	429.521	675.432	641.299	811.153	523.645	617.315	336.68	1293.08	1368.19	928.438	1081.41	633.915	479.893	666.37	941.244	557.927	626.592	1254.21	903.86	473.203
ACRC	32.1557	56.5296	40.3895	52.058	48.4509	49.7515	34.5314	63.3681	58.0347	42.3199	37.8424	41.5722	7.2051	48.3465	27.9384	37.4248	68.0658	48.8257	45.1935	44.7838	53.6287	50.6156	43.2156	35.688	49.0524	41.4385	38.1282	47.0594	86.622	54.3281	38.5175	60.8201	53.5543	39.997	62.5352	31.197	26.6781	40.9565	38.104	37.8759	46.1379	64.6499	52.9371	52.711	55.8817	52.5935	51.8638	49.4918	53.0142
ACRV1	-5.08852	6.99344	6.24038	-4.99863	1.13265	4.66648	2.4696	1.18827	-2.55263	8.58405	4.14254	2.92155	15.6928	-0.248308	-1.34861	11.1186	4.4872	10.4818	2.82181	-2.19932	7.76058	7.02456	8.12636	2.64894	5.94494	-2.63891	1.99129	3.72073	4.69248	6.44353	5.2383	6.28612	2.5043	-2.16462	0.934743	0.693784	0.7158	-5.13327	4.89156	11.0231	-3.96852	1.38386	9.22348	9.21291	0.926897	4.85879	-2.06732	4.36653	1.04193
ACSBG1	22.1395	73.662	18.9375	23.6453	51.2233	9.40269	22.4071	51.7536	51.8437	105.713	9.21069	47.0986	45.7576	35.459	43.7443	27.7732	25.214	34.5444	19.915	45.1787	28.1399	18.4384	32.9064	28.2701	80.8553	24.3729	39.1173	10.4268	36.8019	30.7181	49.2817	27.4882	38.9317	23.2151	26.4765	25.5666	82.6902	92.205	26.5881	59.0363	36.4546	41.3604	40.1688	58.19	12.0302	30.1239	45.9552	58.7179	20.4471
ACSBG2	-5.9516	-2.54755	-4.70748	-5.76426	-7.16122	-4.04816	2.30098	4.82618	4.6959	-0.830951	-1.94874	-0.873262	8.08895	4.14566	-1.0686	5.22762	-1.79486	15.7348	-6.8042	-1.24059	0.556591	-5.0189	-2.21636	1.67389	-0.66549	-1.01868	2.20593	-0.161269	-3.56806	6.90772	-5.39827	0.161831	0.429977	-4.85896	-4.53778	-2.29686	-3.22595	5.32107	-4.57609	-5.32186	-1.15095	7.09198	6.5213	8.81332	-3.09136	0.93017	2.34117	9.22596	-2.49156
ACSL1	2048.92	2430.74	2564.31	1866.56	1127.67	1703.91	2374.39	802.147	2453.89	2198.93	967.1	2020.64	1686.45	2959.33	3021.64	2494.42	2396.15	2064.32	2622.69	1514.65	2551.82	1825.31	2048.92	1306.55	3331.16	2293.64	2873.15	2238.8	5020.56	1683.91	1810.89	615.705	2587.08	2079.57	2463.12	1499.49	509.874	859.694	830.787	836.186	1345.55	2272.79	1266.15	1632.31	1420.26	2179.94	800.294	1556.06	1385.37
ACSL3	196.504	199.827	249.322	170.141	167.972	170.828	369.191	117.652	178.21	174.74	195.309	146.478	220.036	155.397	235.014	269.27	178.572	154.246	269.792	210.621	265.588	172.514	191.6	181.222	188.606	188.24	236.458	277.05	244.449	169.367	139.013	134.781	159.028	213.79	271.066	167.972	116.901	103.323	181.156	118.353	134.299	147.53	178.572	116.694	173.216	147.121	246.826	190.718	211.348
ACSL4	357.655	390.821	406.893	284.831	301.557	284.433	453.292	213.701	526.131	356.409	246.231	324.867	242.159	483.982	371.877	355.036	329.05	394.32	426.783	351.705	429.723	258.079	252.85	269.912	410.654	355.036	522.719	340.903	681.645	246.826	303.449	201.09	349.731	383.411	307.166	285.904	158.61	174.879	219.668	197.416	205.931	252.85	277.48	192.048	237.113	230.541	260.723	215.546	193.152
ACSL5	107.979	80.7055	90.989	137.167	81.7949	97.1236	94.6325	156.847	106.769	73.0057	117.855	125.228	137.378	120.3	116.525	147.895	94.9365	66.7086	103.291	119.128	91.6899	147.954	88.7411	129.975	88.3584	97.3638	98.7333	131.97	75.7081	109.622	102.825	101.007	111.088	125.269	113.006	107.712	132.555	123.264	138.291	104.164	147.836	116.475	119.172	105.672	105.994	133.458	123.382	118.488	112.075
ACSL6	5.12593	17.5285	6.31792	2.28618	14.4034	11.0039	3.3623	27.181	6.1456	4.18515	6.02764	8.53033	1.47984	5.21111	1.36471	3.51263	1.95159	3.80327	3.10148	10.1135	3.11074	4.73354	4.87656	5.73141	12.2215	3.17039	4.34116	17.2541	5.96803	24.6254	1.47039	4.50528	14.7498	0.608918	27.4082	5.43992	9.78973	5.62629	5.84024	4.86189	4.56291	14.6965	6.1224	-3.36257	3.37938	3.9893	7.58177	12.4084	-2.58337
ACSM3	11.8248	25.2979	7.24863	12.068	36.6366	3.95721	13.8517	37.5017	14.5904	8.89925	8.12434	17.0655	40.9873	13.8728	6.10197	11.1568	10.4308	20.8235	10.2387	9.57388	8.74967	9.22917	12.6644	12.1152	24.7412	16.2523	10.1326	14.021	5.01243	22.2702	22.7004	17.3193	19.7335	11.5165	20.9564	17.2479	21.8723	21.0916	13.2378	5.8479	16.8758	16.1145	16.3018	13.9303	16.1247	15.9566	21.7248	-0.608294	11.5793
ACSS1	156.258	66.7376	135.994	149.866	89.6739	166.45	78.8101	114.196	169.718	103.098	141.32	182.223	159.258	92.5466	97.2002	114.412	136.567	109.49	92.4441	58.8921	94.9015	177.191	139.123	121.802	93.647	133.57	69.2751	139.997	93.1445	177.489	91.568	108.182	85.2652	148.348	125.556	117.071	155.973	145.775	148.875	113.53	144.848	115.46	121.11	173.278	147.588	124.072	83.529	173.751	143.604
ACSS2	274.639	326.035	417.413	274.412	292.051	188.918	219.479	259.479	170.89	260.398	224.279	260.167	391.08	241.508	224.757	213.701	142.043	272.246	242.607	232.414	213.509	160.248	207.704	170.079	321.486	324.295	305.423	236.352	314.348	230.98	217.682	168.961	253.19	135.312	186.58	212.26	206.759	247.285	187.772	305.423	196.028	278.156	266.964	240.839	121.166	196.735	191.377	182.404	204.33
ACTA2	453.292	420.903	494.45	557.504	261.107	275.891	385.548	219.766	384.666	742.864	468.959	348.164	1022.8	449.438	549.311	878.389	1026.02	340.052	427.267	1046.32	295.898	518.811	432.735	280.627	336.179	331.537	235.783	769.395	406.384	349.025	278.848	173.216	610.031	553.172	790.718	249.122	437.878	364.832	444.718	199.827	304.731	433.74	169.866	216.205	571.791	322.113	462.94	251.952	437.326
ACTB	17487.2	21711.4	18403.7	20798.8	15983.6	22266.7	27233.1	23859.3	13587.5	19598.8	17487.2	15514.2	20007.4	18171.8	19598.8	20007.4	19021.8	17303.8	15983.6	15816.7	21711.4	18171.8	19021.8	17705.3	20007.4	14338	20439.8	16290.6	16493.1	16493.1	18171.8	14057.6	14338	20439.8	17135.4	17705.3	15171.2	15033.6	15341.7	15341.7	18713	16715.4	17487.2	23859.3	14191.8	14338	16909.7	19021.8	20007.4
ACTG1	11594.1	11520.1	11520.1	12780.7	11761.4	14479.8	15033.6	16116.5	9149.17	10725.4	13826.2	10786.8	12105.3	11520.1	9319.98	14338	12877.4	11520.1	10154.4	12466.1	11594.1	13257.6	13257.6	13710.7	10370.5	10593.6	12466.1	12983.7	10219.7	9277.9	12659.3	10508.4	8448.45	13587.5	11451.7	13163.9	11213.4	10725.4	12983.7	12983.7	13826.2	8362.9	10786.8	11761.4	11520.1	10302.4	10302.4	10951.9	12560.4
ACTG2	5.49157	7.74991	5.44879	10.3222	-9.21978	0.645622	8.56544	12.512	2.27052	-0.471905	1.5058	8.26925	-1.43915	4.05763	1.97636	-13.6389	-9.39388	-5.69997	-8.45577	2.40749	2.42161	-6.62423	0.554873	-5.9516	-1.22268	-5.81468	-3.0221	1.63107	-2.75979	2.29818	-6.23265	-5.00827	3.1186	-3.2985	-0.608294	-1.71839	1.97153	-3.55793	5.09263	2.09623	1.55506	7.13358	-8.33797	2.6011	-0.486164	2.2586	-3.62435	-1.88156	-5.35964
ACTL6A	213.335	181.294	148.928	223.419	218.162	206.374	192.297	241.508	190.954	151.96	257.753	237.341	97.6294	172.014	143.132	212.343	250.596	150.899	193.352	240.131	164.657	253.511	217.387	309.079	177.033	203.11	170.89	231.473	123.47	219.668	207.232	274.639	185.318	279.315	149.752	232.942	259.854	278.587	322.281	218.25	312.599	146.365	250.804	209.053	359.04	265.387	286.436	220.341	223.627
ACTL6B	3.98603	-2.5318	2.26158	2.14432	-3.89165	4.01572	6.31792	0.294981	16.7375	-4.84486	2.48429	7.60451	4.20076	0.105653	11.1651	10.6374	-2.12241	6.35714	-3.39457	12.3067	2.28172	0.827053	8.53441	-4.13364	-2.06476	-3.50622	0.349048	10.3529	11.7068	-1.15725	6.39155	4.66648	4.34116	6.71838	0.376153	0.194327	1.86198	5.90775	-2.20441	6.43293	-0.536464	3.81917	-1.61879	1.01882	3.91405	-1.54928	7.76877	8.32834	1.23732
ACTL7B	3.87981	11.0589	-1.97301	7.10055	0.09029	4.03123	5.95991	6.24911	6.49735	4.64004	0.481338	0.0367245	9.96908	2.62083	-0.735189	3.26559	3.07825	-5.69248	9.365	-0.477997	-5.10104	-0.288675	-0.356737	4.91162	-3.75893	-10.033	4.47984	-0.620262	11.7405	0.341474	-0.772361	1.10072	1.14992	2.88361	-5.34224	-2.01444	4.22475	3.85462	3.97343	-3.7815	3.15708	2.47314	-0.369555	-0.835427	3.21433	5.47492	-9.76479	0.726586	13.5126
ACTL8	5.8845	1.03742	0.252182	-0.620262	-2.39898	8.15163	-3.09762	2.85265	0.962423	14.3276	-1.69923	9.25771	21.6582	8.28817	12.9671	7.78773	-1.68305	1.40389	-1.88402	-5.81468	5.13606	6.25273	7.21544	6.30901	5.76655	8.36203	8.1444	-3.42264	21.9277	14.1401	-3.89966	9.80544	-3.67845	-4.93622	-6.27926	2.61541	19.2754	6.19872	10.719	6.92666	12.867	5.09263	10.301	2.89055	9.13946	-0.862892	5.79974	6.78709	-2.15501
ACTN1	2530.88	3755.27	5020.56	2644.35	2536.05	3519.63	4726.37	3270.58	2422.2	3681.2	2484.03	3142.49	5086.54	3193.05	3701.97	3653.04	2268.54	4129.34	2792.06	3085.49	4054.78	3331.16	3243.28	2458.89	3510.28	2530.88	3346.21	2526.06	3577.62	2337.9	2417.43	2912.99	2599.16	2449.99	3560.47	2277.38	2592.7	2546.15	1954.35	2028.55	3422.45	2924.58	2536.05	3596.63	1441.68	2090.47	2218.94	3055.21	3381.64
ACTN2	22.0005	15.3106	35.2166	17.06	19.539	13.7062	30.5892	27.8041	45.809	20.9628	16.8109	29.8829	36.0724	24.018	52.4104	18.3516	16.5974	17.1606	37.5485	27.9012	7.93663	26.5965	26.9311	15.546	28.3097	30.7942	25.9804	32.2408	23.0763	36.8325	21.6582	16.5614	24.6003	8.44276	40.6734	23.2331	21.6954	18.4431	22.7484	20.3493	8.53135	29.1877	19.8566	17.3037	29.8492	14.8184	27.0241	15.5003	19.9027
ACTN4	523.302	590.063	599.008	698.495	495.272	609.592	546.455	456.636	617.706	630.08	441.562	376.06	962.365	639.855	623.469	472.577	398.244	781.609	640.816	510.184	597.334	682.015	577.636	432.735	496.813	462.663	546.062	452.994	537.467	454.05	531.124	348.369	536.073	466.229	521.013	406.071	365.306	457.138	412.596	509.524	377.83	623.101	353.792	439.869	422.542	417.186	479.893	448.443	425.584
ACTR10	455.034	486.013	404.777	381.007	456.873	335.821	481.124	533.463	371.285	519.14	470.393	413.643	238.212	425.048	372.843	452.415	491.061	514.189	379.573	438.434	416.931	218.082	335.537	379.372	424.445	411.88	492.581	587.475	426.087	330.876	389.581	439.359	506.078	365.482	481.737	446.67	421.346	476.129	420.903	477.47	348.164	336.984	434.916	354.867	464.083	355.204	474.736	415.55	352.603
ACTR1A	385.112	430.254	381.852	433.74	279.854	318.083	261.229	450.062	340.727	425.306	374.234	362.225	497.129	344.678	290.217	290.217	209.157	424.445	386.924	285.12	380.012	305.276	365.306	333.286	397.61	370.906	319.653	333.286	349.942	384.263	325.243	251.952	344.229	290.353	310.174	370.722	395.37	381.007	393.165	391.706	268.759	320.281	321.949	246.439	255.339	324.867	341.942	217.04	238.509
ACTR1B	144.072	99.0496	103.872	147.411	136.672	109.367	83.7233	233.747	164.845	175.455	132.712	195.386	107.54	136.461	96.9547	125.597	111.791	119.079	137.378	103.291	120.106	118.719	106.691	108.182	133.238	191.982	114.034	141.18	101.431	134.734	149.752	167.667	106.73	124.798	66.9072	125.405	227.745	201.473	154.83	150.953	144.952	133.623	185.749	140.539	163.878	153.228	131.917	166.319	128.869
ACTR2	3852.74	5742.93	3977.19	4425.11	4936.18	5453.18	6231.37	4526.27	4129.34	4668.2	5039.26	5372.92	4638.61	4347.99	4425.11	5598.81	4439.59	4949.7	4465.5	4575.81	4209.97	4283.65	4936.18	6467.7	5889.42	4821.22	5575.99	5453.18	3635.84	4283.65	5490.8	4481.39	4022.59	4949.7	5412.42	5222.76	4358.49	3920.17	3889.2	3934.6	5993.13	2828.26	4042.92	5453.18	3606.31	4439.59	6176.43	3635.84	5598.81
ACTR3	856.097	1191	580.458	1195.02	699.943	1058.43	1193.68	801.477	1122.64	628.117	941.244	954.371	796.434	1184.19	887.953	1216.89	1023.93	1200.71	1246.88	928.438	1061.58	879.953	1191	1112.86	1018.59	1093.37	1095.77	1215.82	1104.52	1004.09	1188.23	1298.28	1195.02	1160.1	931.027	1079.31	498.742	1006.39	802.147	657.443	896.32	1008.57	1215.82	674.399	1411.81	1137.35	912.381	983.867	1040.98
ACTR3B	11.9717	13.7062	0.638473	5.52289	8.79907	9.01513	3.62145	4.59552	4.57022	27.5632	8.88389	9.92795	11.9983	4.74611	6.39727	2.50352	4.24409	11.2113	3.72969	5.70008	5.10521	3.36764	4.55485	5.1209	7.5501	8.57762	5.5093	3.80862	4.90988	5.96166	10.241	6.86373	6.30901	14.4749	3.99097	8.82819	7.31028	8.19784	3.79977	2.7141	10.241	15.0324	2.86766	0.760254	10.0121	9.54937	8.47661	1.39882	10.4254
ACTR5	60.2101	54.5451	54.4662	90.6193	64.0365	71.6345	71.5833	75.7957	61.1256	86.8405	90.3168	83.5613	50.8911	94.9703	76.5765	72.0886	60.6916	25.6658	78.398	64.8003	57.7741	66.3579	70.9348	83.0998	90.0595	96.2209	59.3226	117.94	51.0134	64.3532	83.7534	58.0347	62.636	91.3941	51.8437	74.1124	114.107	94.4054	88.7411	81.8566	114.977	42.124	85.4226	89.5068	93.8129	96.778	59.8455	92.6551	101.69
ACTR6	206.015	145.017	163.043	215.341	207.615	179.061	281.771	192.752	204.68	193.708	279.2	211.024	130.175	177.64	184.917	316.205	285.538	124.841	213.149	206.108	231.89	219.101	197.832	265.028	161.404	195.564	180.466	262.012	160.745	147.006	290.353	370.722	207.776	300.833	229.404	242.372	263.103	298.593	302.119	246.916	235.276	199.393	290.618	204.927	386.924	275.196	292.756	266.855	284.955
ACTR8	34.9214	37.4894	44.9735	37.9822	66.8061	31.5453	33.1149	30.1852	54.5792	46.0333	58.758	54.0166	20.3699	43.9451	29.6654	34.6704	38.5812	45.8835	53.1503	37.9242	13.5037	54.2766	38.0725	52.7435	63.5092	59.6731	33.9834	59.931	28.1726	35.8057	47.042	21.3477	53.4541	29.3222	25.1046	56.3816	45.4879	28.6064	30.4196	24.2357	41.6762	12.1735	53.3918	31.4432	59.6041	60.6663	37.1007	32.8565	39.6244
ACTRT1	28.5624	12.0911	29.1877	11.3863	13.0628	11.5539	14.08	27.9737	23.5366	6.24911	10.7514	17.2037	15.7439	23.521	22.7004	16.106	17.6183	20.7205	30.452	19.6121	18.2457	20.3141	19.197	15.7027	22.2785	20.7923	20.6913	16.7154	37.7418	12.0604	4.99207	19.1143	22.7975	17.8326	-9.37151	19.0327	45.5732	26.9098	13.2069	2.7255	15.546	27.4991	7.74816	20.7137	13.6775	15.0287	35.5672	12.4151	19.7649
ACVR1	207.148	381.625	138.037	224.364	195.876	175.033	246.538	243.52	165.139	345.246	186.261	288.672	174.652	142.395	317.498	208.722	306.259	250.695	143.09	188.154	257.438	220.995	202.549	216.205	266.562	184.917	248.235	234.056	124.115	217.132	394.547	328.736	204.68	245.723	214.439	240.455	387.15	400.605	245.197	224.542	200.347	171.282	254.587	276.547	173.686	194.624	321.198	326.035	141.127
ACVR1B	61.354	74.6793	90.0595	59.3003	66.0552	94.1439	72.4701	95.3099	76.4776	104.003	71.4291	60.5453	64.9935	87.0973	94.4851	56.2721	49.0136	97.7525	109.29	73.8153	116.238	56.5092	68.9913	52.486	56.3816	84.8942	118.719	57.2559	166.915	45.275	69.2751	59.931	50.631	57.2559	67.2254	66.2844	63.8615	43.6952	62.9263	86.7537	53.6518	72.1506	58.295	64.2642	26.6226	38.2805	51.3217	47.903	69.8442
ACVR2A	52.7787	65.231	53.3918	37.4122	50.8382	39.2181	31.8017	47.919	31.6934	59.7299	40.0398	69.7115	45.5565	40.5955	29.1314	34.477	28.6064	43.7146	42.9407	43.4797	44.1756	29.2428	32.268	36.9734	64.0091	48.3058	46.4074	49.6743	47.6431	50.5792	54.9115	53.1066	52.8794	40.7504	19.921	53.8833	47.4815	52.0833	27.2118	52.2653	47.6061	50.458	71.3279	61.1931	15.4746	42.0967	37.8813	40.1688	45.1935
ACY1	31.9122	39.5352	20.7205	76.5765	46.0333	32.5894	18.359	49.6932	26.2601	31.5907	32.7823	39.7514	21.6426	27.2938	7.12209	19.0257	28.3097	19.6264	20.5825	29.5324	18.4548	44.9158	54.0382	31.7294	28.9917	48.5041	43.5951	19.8241	23.0262	39.2327	26.5037	33.765	31.0678	37.9644	18.2129	43.4497	43.2156	40.9436	51.1832	41.8244	26.4852	56.8287	47.7168	34.7835	31.6022	41.6891	49.321	29.2342	18.0725
ACY1L2	31.7797	50.1345	36.1529	31.6151	47.9764	34.2455	48.4326	22.0467	39.9693	9.86821	48.1225	40.8298	22.4695	55.1185	69.0397	49.6536	47.8539	41.2731	42.631	44.9476	37.2203	43.2307	49.7515	45.0269	40.8642	30.2898	35.394	37.7571	50.3832	53.342	53.169	55.8987	39.2033	55.4627	46.8417	50.686	30.8087	42.3199	45.6905	31.4432	26.642	43.3692	62.8603	32.7711	72.7775	48.4509	56.4894	56.1651	21.3549
ACYP1	84.2099	49.0834	76.7951	68.5934	57.167	74.9842	83.317	70.6303	90.358	69.4769	96.2519	76.9009	41.6091	52.3896	88.3584	75.6445	70.6795	36.7097	86.0199	49.9041	72.0326	53.5543	68.1913	84.9283	69.3222	84.1815	45.3085	80.5136	62.636	61.2176	89.7391	87.6119	79.1068	73.2714	67.7098	103.484	110.767	107.84	107.07	88.6043	108.724	55.3126	109.162	83.442	118.177	102.628	83.8226	95.5104	92.205
ACYP2	21.8078	30.9747	16.4031	17.1993	21.7925	27.5105	12.6373	27.42	18.2648	26.8449	32.6518	14.6297	8.54462	32.1043	10.5325	32.6815	30.6549	18.7517	28.8681	46.7547	28.281	23.6158	28.281	38.1282	13.7754	20.7589	21.5134	33.5284	7.87315	5.74602	28.3369	40.642	14.9155	57.8032	19.9303	25.3784	42.3199	29.9625	28.776	34.6948	29.9625	9.44298	30.3969	31.0814	53.9718	19.405	39.3949	29.1314	29.5558
ADA	333.999	136.726	212.677	315.181	224.542	332.561	142.446	260.619	314.465	249.442	307.459	259.34	161.596	247.762	219.947	248.71	404.039	99.2804	150.77	127.076	196.65	492.191	276.427	404.415	137.778	241.063	179.338	450.062	186.745	277.166	217.132	204.234	325.88	238.045	218.552	190.511	229.111	188.824	571.046	327.846	253.511	132.347	292.756	208.372	684.544	251.481	331.381	240.333	255.812
ADAL	11.9687	4.03921	6.16775	4.78699	9.75753	11.0387	11.5137	5.54062	31.5907	-1.38829	29.0438	13.9464	10.27	6.22121	3.378	23.918	13.2206	9.14404	14.5034	8.43641	9.44298	19.99	18.365	13.2342	18.0243	25.3696	14.2422	26.7323	11.9346	35.1391	15.1551	22.6474	34.2726	19.6705	17.0842	21.8558	14.9155	25.1778	19.8566	9.91669	12.3808	2.67876	15.5975	17.1889	37.5887	13.4439	20.7589	13.1458	21.1333
ADAM10	155.827	150.259	132.816	147.954	162.04	161.528	228.648	103.098	94.9015	124.798	155.185	138.725	65.5323	178.425	152.412	153.006	119.321	196.948	181.222	182.928	147.121	102.781	157.447	184.093	165.275	172.224	277.05	142.5	163.304	94.1011	131.858	129.626	122.777	126.476	114.272	151.662	107.712	96.3187	89.6075	84.8097	169.084	125.95	138.291	76.8505	107.028	135.468	136.199	128.229	149.298
ADAM15	170.079	153.931	163.676	141.233	152.241	111.713	192.999	174.74	59.6041	112.114	98.9512	129.626	171.569	108.268	108.847	131.532	89.1823	158.97	54.3281	136.819	129.626	66.429	134.594	97.4291	138.824	144.445	137.984	135.896	95.2039	130.81	195.065	145.323	191.6	97.3638	108.401	173.89	181.438	177.955	182.928	268.876	116.862	126.002	116.736	159.839	78.4597	84.5283	146.04	86.3135	143.954
ADAM17	181.941	154.535	170.478	138.4	100.352	142.659	190.164	103.835	214.439	166.521	88.6364	114.412	226.643	207.057	214.779	147.717	124.52	248.71	239.657	119.268	164.057	145.603	151.005	132.665	188.154	168.961	187.715	118.305	319.653	139.937	164.845	103.586	142.803	87.9152	103.054	164.772	65.8906	78.9551	104.127	91.5296	84.1815	223.732	133.14	142.659	114.107	145.482	92.1672	93.6786	125.32
ADAM18	-0.894762	3.88608	8.09973	6.95409	1.02873	2.19255	-0.695753	4.46888	-8.43648	3.35173	7.02824	3.57346	-6.50629	16.492	10.1282	-2.586	-3.90886	0.0456245	8.09763	0.610633	-0.566506	1.25808	-0.693936	-1.66174	3.79317	6.23671	3.01147	0.962423	-1.82421	-6.23862	-1.94874	3.1186	-6.13713	5.0207	-11.0465	-0.0168021	-0.477997	0.171888	3.39753	-0.622234	0.586848	11.5887	-4.81972	3.87981	4.37793	-1.59332	5.26384	5.5952	-0.212762
ADAM19	308.398	262.714	441.104	245.803	206.663	280.519	243.209	386.924	453.54	721.72	292.051	417.627	347.273	355.802	380.2	245.92	334.538	579.368	701.084	234.61	551.169	369.191	382.084	209.424	402.938	338.151	389.37	188.071	409.776	272.802	231.683	257.322	189.371	280.793	512.655	266.453	271.066	285.272	302.613	368.101	321.311	362.047	261.755	392.148	148.815	305.276	234.834	280.896	377.631
ADAM2	4.28957	4.90166	1.77022	6.08888	15.8455	5.89224	8.26674	14.9563	13.5387	2.08402	8.89925	6.84661	6.74957	9.67906	11.4642	-3.28346	6.89524	4.83617	7.66695	7.24157	14.0267	4.03633	3.08746	4.92102	7.15221	7.96743	10.177	-2.51099	6.90546	12.493	7.09558	7.12026	8.59646	5.59049	1.01408	14.846	7.09757	10.5845	14.1698	11.6613	7.19134	5.6075	14.2548	7.27903	7.39586	10.2736	10.9372	3.7489	9.97719
ADAM21	-2.14484	6.24192	11.8962	14.5999	14.5271	28.2006	8.66913	3.51361	13.8939	28.2295	9.98769	8.69168	9.97972	11.2345	8.66809	10.713	6.31593	20.4121	10.4037	17.5732	7.04792	8.87063	2.5169	2.17061	-0.346281	11.7041	1.74614	-0.384958	17.3673	15.8598	3.10002	-1.30485	1.74614	-1.58807	20.6473	8.51856	17.7546	1.20647	13.8486	7.94086	0.248385	16.4386	5.82002	17.6688	8.19784	0.406514	10.0727	10.0993	16.0523
ADAM23	10.564	0.337584	-2.77312	6.56197	-6.4049	0.698643	2.65812	-2.33461	4.26626	-1.86163	16.6163	10.6343	-2.96926	2.45653	-6.76777	7.14133	2.54078	-1.97634	1.61487	15.7736	3.66259	8.56544	-1.62403	11.665	-8.38998	-0.466183	1.32978	-0.634276	-2.46825	3.45215	4.77548	18.0136	-0.527315	5.48411	5.17052	8.90833	1.42054	8.39829	-5.04742	-2.96353	26.3279	-4.09248	3.54374	11.3509	-10.4789	5.32992	8.10893	8.48605	12.3208
ADAM28	32.6949	7.45672	15.8455	29.6654	36.9191	29.033	12.0976	16.8758	30.6109	18.0089	35.2709	29.3564	4.56853	54.4428	11.142	16.246	11.5137	26.8164	89.1156	27.2206	21.7389	5.27487	31.963	23.4976	44.2703	41.7411	51.4851	8.08895	23.0593	36.9734	50.4769	39.6394	9.56143	8.93835	16.0476	36.7711	43.2307	47.6431	14.3466	41.3237	41.31	33.753	71.2771	53.3028	25.0768	84.4997	18.5508	21.7038	11.4055
ADAM29	3.0638	12.5565	-0.337577	-9.24451	5.08968	5.99816	8.56753	15.0706	-14.8467	8.12085	3.47824	-0.232007	-2.59067	3.15183	5.0535	9.17393	11.3289	-4.06103	-2.6675	7.81162	2.55199	23.6837	4.84523	10.5472	-4.04457	8.96278	8.66809	-0.828941	-1.83165	7.09198	9.41575	-3.07644	2.39568	0.610633	-3.54111	6.21953	11.6419	3.08237	12.5837	3.18286	5.09037	4.21803	2.28618	-6.27926	-10.7935	-0.516278	11.8354	-1.05426	5.78024
ADAM30	2.78467	3.3037	1.00368	-1.73727	7.39217	2.52465	0.532454	-2.0039	-4.55406	4.69248	0.197822	10.1948	-10.5185	-4.88822	-1.30485	-1.38206	0.714502	1.40912	10.02	3.69225	-0.879213	-8.59961	3.4506	1.77536	5.55782	-0.948939	4.88052	-4.21674	-12.0389	-4.32824	-3.34104	3.97965	-2.36844	2.0269	-1.88402	12.0565	1.47984	0.447708	4.16363	23.7172	-2.06276	-1.01587	-2.04348	1.71236	-0.600361	-4.16319	-5.86477	3.84137	5.32107
ADAM33	7.12567	13.5825	15.4645	1.85972	12.1785	2.40601	15.1226	21.9864	8.79187	17.1606	14.3201	13.1534	17.1547	11.1981	9.68593	10.507	2.4879	-5.00266	13.5785	13.9742	14.8086	10.6129	6.93678	10.8959	16.0523	13.2378	11.6157	7.85003	17.5331	11.1981	12.0241	7.33805	10.5128	-0.892978	7.14875	3.27824	11.1688	14.1698	-0.0333179	5.47283	7.46441	11.4149	13.3606	13.6976	5.54415	11.1853	5.95592	15.6156	11.6781
ADAM5	-1.39267	4.73494	-1.50613	-0.811482	12.018	-1.78016	1.96822	-4.15102	1.83559	2.05558	-4.79973	-1.35173	4.3077	0.689747	-2.45267	2.47471	6.1224	1.30069	-0.201318	1.41385	-2.64969	4.45831	-1.85976	-5.12275	4.52399	-2.36531	-5.47176	1.84373	3.4289	-4.00664	-7.18149	-2.3447	3.62754	-4.34106	8.55638	-2.16243	1.84468	-7.81227	1.81382	1.49276	-3.64203	2.47471	5.49371	6.88625	2.05373	-0.172794	1.40558	-1.11279	5.37283
ADAM6	4.25473	1.4719	5.26689	6.33927	1.57289	-0.100333	0.946888	11.0428	1.09718	1.09885	-0.524146	7.70612	12.2179	4.12396	10.1457	-2.45584	3.18131	3.17495	-5.20246	8.03979	-3.26065	9.15474	-2.76795	1.73657	1.86198	5.93523	3.73271	-0.238764	35.9115	10.5206	9.6583	3.32232	2.83067	7.73122	16.8706	-0.569746	2.6349	12.7178	6.22121	9.82953	2.01056	0.881319	0.839052	9.12405	6.77283	5.24857	5.55967	4.65251	8.71345
ADAM7	56.3387	35.9524	17.06	37.6974	34.0971	84.8097	54.8934	60.7347	47.1678	40.6131	47.3511	51.0458	24.079	75.3627	52.1432	48.5216	55.6954	22.8063	50.3252	30.0674	37.6677	39.5019	52.4434	68.0135	36.6366	10.7684	41.9628	117.565	20.0323	34.834	50.1728	48.4841	39.997	72.9782	80.0346	47.4994	24.4788	73.7398	62.9486	30.2523	22.032	44.2251	24.3465	23.4662	74.8585	58.6936	93.2948	94.9703	31.2452
ADAM8	952.608	1018.59	1099.47	1005.3	964.246	911.554	1320.56	920.336	777.644	850.902	602.297	794.844	1166.7	1049.75	994.178	916.937	742.864	796.434	815.11	601.383	950.26	942.105	793.487	554.129	1378.33	693.104	1066.96	803.615	1103.22	1008.57	749.471	618.113	831.43	823.529	955.293	779.637	589.62	567.08	386.564	578.073	1016.55	1135.15	670.995	991.344	500.009	845.294	519.14	994.178	913.844
ADAM9	36.3591	32.5751	35.3384	20.1907	54.2766	43.2307	45.2023	24.2064	22.0005	26.3861	33.3653	28.108	49.8227	24.7234	56.312	31.4047	34.0971	50.9917	26.4681	61.1256	53.9718	14.7007	20.7405	31.7541	51.2486	56.7483	34.1188	39.8565	73.4245	21.2135	37.1007	24.1433	41.3767	20.5632	67.8419	34.6054	2.0072	22.887	36.0724	22.7313	32.4854	22.0005	21.1862	17.9677	15.9107	27.0975	24.9811	19.5129	43.5615
ADAMDEC1	5.69253	7.37174	7.55983	2.03045	7.05567	-0.852425	7.62643	3.58688	-2.4158	3.20648	5.12759	-0.871015	-0.612271	5.70185	-0.7957	2.86327	2.92	4.67767	-2.06041	5.99816	2.87246	6.17817	-1.88629	6.98195	4.4741	-2.60185	6.02764	5.85265	-2.36531	0.825275	7.72688	3.58032	0.758539	6.18606	4.14398	-1.83165	3.94901	2.30098	3.61811	5.0835	4.12223	-0.640478	10.7225	-0.00722833	5.16512	3.34318	6.23299	3.88149	12.7425
ADAMTS1	5.31958	0.467683	9.11947	14.5075	0.316916	0.280276	8.53737	-0.755041	-1.93644	35.4039	-1.23193	2.23031	-4.48504	12.907	28.0589	0.212677	-2.21636	6.96035	2.31556	12.5938	1.91704	8.41801	12.5982	7.10714	10.7873	-1.58351	4.98371	9.11947	4.65097	5.73546	13.5212	4.71479	20.9297	1.95761	0.565723	7.26656	2.23552	4.80436	10.3811	-2.1749	1.14532	1.80918	7.61048	4.098	-2.31514	2.35395	-4.58996	26.3168	7.49736
ADAMTS10	7.58177	-4.29241	7.15792	-1.54779	-7.04336	0.84777	-0.592122	19.0327	-1.57639	10.4194	-6.29553	-4.55406	3.82984	-3.90456	19.5259	4.90493	-3.97631	-1.86711	2.30241	2.17397	9.40269	3.35577	7.53499	11.0558	1.98306	1.42839	7.71907	-13.154	-1.98691	-2.89072	1.67558	-3.82188	4.66118	2.45814	-8.51266	0.868387	6.3263	4.90337	7.08365	5.40256	10.1641	-9.27634	-2.87998	-4.59428	2.51758	5.41733	1.55162	8.37527	-2.03243
ADAMTS13	-4.22026	0.856253	-2.8491	-5.2076	3.29067	0.483805	-1.07542	1.33714	-0.125221	4.8706	2.6684	-2.33774	8.25153	1.72358	-1.79947	8.35245	0.268722	1.99129	-0.414097	0.253947	2.24791	3.65498	1.1313	-0.255074	3.49592	-1.18219	1.01704	0.567895	-4.17462	0.159829	-0.712097	-3.38039	-6.65319	1.14833	-1.57003	-3.97631	1.02515	0.265414	0.35108	-0.437329	-0.404698	-3.80599	0.896748	-4.36571	-2.69056	-6.09213	-2.14972	5.85265	5.47283
ADAMTS15	-9.04942	-4.01465	6.61402	-6.90308	-8.17488	9.74661	5.10706	4.99494	11.914	-1.5812	14.0729	-9.16492	13.7263	1.53184	6.29347	3.05162	-3.89574	9.00552	-9.70131	3.96493	10.0642	1.15998	2.33796	1.5022	1.57289	-0.18504	2.45979	6.52787	4.97664	2.80382	-0.457801	2.4416	0.866232	-2.10634	-4.62969	-2.56516	-2.0389	15.3427	-1.5209	-4.58595	1.61116	-9.21978	-2.23223	-9.19554	-11.3323	0.122661	11.3025	-2.08493	-3.50203
ADAMTS16	11.2669	8.00363	10.8727	-2.10371	4.38426	6.67226	0.113086	12.3941	-1.08224	0.575209	8.61856	3.17342	13.2342	13.6101	20.1658	-3.51043	-0.948939	12.1901	5.37966	4.58722	5.59138	14.8004	4.26626	6.24192	6.64913	7.44741	14.3328	9.10069	3.42182	8.49117	5.47824	2.72876	2.63952	0.577474	-5.71882	8.99767	11.5793	12.4854	5.30871	-2.85887	11.828	-1.88629	5.21207	16.2764	-2.83696	13.7353	13.7353	6.42761	3.63399
ADAMTS17	17.8604	2.0809	12.0047	-1.45778	5.60409	10.2133	1.63718	4.82928	-1.0407	10.9674	-2.28452	-0.218271	-4.28209	1.27607	6.66064	10.6011	13.7917	9.34054	17.1183	11.7507	10.4529	3.54688	5.26512	-1.41136	9.55426	-1.60855	2.24465	4.03921	1.90806	20.8235	8.04948	3.10148	16.8462	0.599193	10.99	8.48399	10.6515	-4.39383	22.3084	-1.30485	12.1409	9.47939	7.44552	6.7381	0.965941	12.0497	5.45065	3.85462	6.76691
ADAMTS19	23.7506	26.206	22.6108	17.2383	19.3517	23.0593	13.7876	21.8558	24.0867	20.3906	14.3164	14.2146	22.6692	32.5002	29.2886	24.6856	23.4319	44.7445	27.1695	33.4292	32.5383	34.364	9.87092	6.27122	17.8925	25.5666	8.58636	10.1457	23.6906	20.3069	18.622	18.5092	24.2267	25.8792	31.2201	19.1011	14.9688	8.5801	28.4198	39.408	9.01998	21.9047	21.4127	22.2616	20.0799	13.8118	10.7542	27.475	31.653
ADAMTS4	-1.34193	3.82659	9.8458	1.83079	-3.77773	6.91101	10.8059	1.16998	0.503899	-1.56738	-2.28226	7.81162	2.67704	2.67704	5.54566	2.99578	-1.0343	18.0908	4.11399	-3.74055	6.7061	4.34809	15.6434	6.47769	10.719	2.08239	3.56059	6.98354	-3.78892	-11.7975	4.78231	3.24579	-1.73727	18.0788	5.60218	-6.29553	6.25823	-5.90927	11.1884	17.7237	7.42223	3.94534	2.34571	5.02266	4.46597	1.62764	17.2901	7.7856	9.02644
ADAMTS6	10.1997	-7.6774	17.0039	9.00317	6.0924	11.3383	2.88554	2.79592	-0.584701	8.87548	9.36776	9.26419	11.1947	9.91932	10.2495	-0.959429	10.4788	4.37793	22.6921	4.05593	-1.06661	-3.06344	8.9766	2.73924	6.74957	2.62873	4.61754	10.1109	5.84583	11.6487	12.5459	10.4336	6.74957	6.89711	-4.91051	6.07971	-4.88269	23.4908	8.89694	18.0136	2.48127	-7.75832	15.8863	19.1143	5.60313	5.52125	4.456	4.30443	5.21111
ADAMTSL2	3.18551	1.30433	-6.99813	7.12388	9.17088	4.22977	5.8479	-6.41291	3.17986	3.1139	1.8022	7.58257	2.31387	0.450905	-0.616207	10.4728	6.11003	-1.4474	-2.19932	2.6934	-1.41582	3.71747	14.3629	4.00886	5.55369	4.72975	-4.74534	-9.82318	-1.65589	-1.24285	2.37692	9.41809	3.89027	-1.99187	22.1591	4.1784	1.7778	1.77653	-2.07976	1.52638	1.8818	7.88105	3.56384	-4.52337	6.49221	7.16869	-2.82234	1.26168	12.7353
ADAMTSL3	10.3681	-5.36996	20.7962	4.57022	9.06831	-3.66804	0.5376	2.8542	-4.08878	5.54872	20.3543	-3.51716	5.42673	9.59866	0.585237	6.05535	5.79974	18.189	3.26783	4.01237	5.20122	-10.6618	0.280276	2.43679	2.4836	-4.74078	-1.63577	5.77679	9.75753	2.93076	-5.68632	4.74932	6.46358	10.9077	-3.38323	4.87656	-8.0776	9.37513	1.15998	1.11765	3.62584	-10.8525	3.81744	-3.84634	-10.9502	4.18865	12.4166	11.1014	-2.54357
ADAMTSL5	18.3948	3.32359	18.1305	10.9831	20.8075	6.09408	7.27745	22.3478	15.4946	18.5954	11.1597	10.1381	13.4068	17.8541	18.2717	9.58195	7.42223	11.0483	22.2532	10.0033	10.6593	11.8318	13.2052	13.7429	20.7137	0.418986	11.8011	11.5074	17.8868	3.5656	12.4494	9.57388	15.3106	7.29707	4.10217	5.35023	13.2087	13.0389	6.38588	10.5472	11.6387	10.356	0.747657	8.86299	5.6973	15.5182	1.39523	10.7225	12.4364
ADAR	2113.92	1478.18	3150.45	2551.82	1930.25	2407.57	2453.89	1327.47	2226.21	2478.33	1821.94	1460.48	3510.28	1692.01	2689.72	2654.66	2369.78	2540.72	1819.13	2587.08	2773.82	2761.56	2056.2	1974.82	1650.51	2056.2	2313.5	2259.94	2382.47	1998.2	1840.7	988.505	2272.79	2494.42	1890.76	2034.83	1363.32	1411.81	1857.74	1495.13	1696.49	2382.47	2147.53	2110.22	1507.94	1988.52	1837.62	2463.12	2484.03
ADARB1	132.924	67.328	92.205	90.6541	83.0998	80.4845	63.5529	56.6418	91.4979	63.2298	142.872	136.259	131.335	64.6969	49.4918	64.5306	81.8274	19.4181	132.712	98.0683	35.1786	95.8058	92.3142	107.758	95.9724	132.112	66.1853	81.5297	51.4268	78.5899	127.655	144.072	52.8976	102.71	50.9471	121.514	97.4585	83.1862	83.1263	78.398	189.288	95.1324	145.323	175.776	60.6663	141.233	113.006	100.317	136.988
ADARB2	4.64487	0.395143	-4.39923	29.312	7.14875	-6.64371	19.2319	17.0972	-5.78589	13.1603	1.65234	9.46182	15.3333	4.90493	-4.57609	4.67629	-2.24877	7.85545	44.4937	16.0221	8.79429	4.35288	9.23391	7.77759	-5.97103	3.23776	5.87071	14.6715	7.79212	2.92155	-1.80662	-0.408162	4.40652	1.38386	-3.97631	14.3239	19.1771	16.5046	24.6254	0.742702	10.5609	-2.40459	6.0743	-6.93145	10.3861	-5.06587	10.0514	19.4553	2.22668
ADAT1	234.056	157.866	219.101	190.01	233.15	125.461	199.932	189.448	315.619	218.552	242.818	317.8	193.543	336.348	215.91	117.855	154.05	380.2	211.674	243.951	171.569	200.656	231.269	198.124	212.865	223.12	202.814	263.36	265.967	230.091	280.627	158.143	190.954	147.588	200.173	201.171	152.013	143.806	124.336	159.206	172.861	276.91	276.547	147.411	245.803	231.269	226.542	142.762	201.016
ADC	4.29553	1.55506	-3.32478	3.29698	14.1478	5.30871	-8.09771	10.7254	7.20697	-3.84272	21.3899	12.5256	12.0241	4.03633	0.981646	-0.300056	7.30323	6.03635	1.71714	8.88119	1.45831	3.30954	4.83338	12.2497	7.39477	13.6604	18.8607	3.61953	-1.45696	3.14836	4.56665	19.0791	13.9384	8.45835	7.07545	11.421	14.1439	20.4912	-2.08714	2.41602	17.3967	9.91168	3.14664	1.056	10.1805	-1.06661	2.46609	7.24863	7.81541
ADCK1	29.7217	30.4196	8.74065	48.7226	48.3953	6.8917	20.7589	22.9778	35.1786	10.7799	42.1905	45.6436	46.6855	14.1816	6.95853	14.1236	15.2648	17.1425	25.1046	19.6505	7.12795	39.5638	42.5695	29.1545	28.7025	48.7226	30.6549	22.5399	11.0351	44.8593	59.3226	31.3182	43.3535	26.055	29.7104	33.6317	35.3384	33.8518	38.3476	38.1406	35.7021	38.8606	43.9961	54.5792	31.5219	22.5631	21.3313	18.7213	28.7685
ADCK2	132.292	84.5583	88.5677	145.656	89.809	122.542	153.469	184.769	76.1945	159.565	151.396	150.364	149.925	102.747	76.1945	156.2	92.7579	104.39	96.002	151.662	100.654	110.802	124.289	128.229	126.142	116.656	119.453	127.848	66.461	110.087	117.652	247.027	112.676	147.895	72.4701	139.771	240.737	224.542	224.542	232.206	193.625	131.205	141.127	213.149	94.5642	165.535	175.455	130.112	119.039
ADCK4	-5.19179	-0.918747	-7.66483	7.07001	8.93367	29.0562	37.9644	21.9569	21.7465	54.527	7.73501	6.56997	29.6654	3.716	37.3624	40.8952	43.1318	5.57169	16.4282	-0.374957	23.5624	-1.08851	0.252182	10.71	0.553173	-0.167047	29.6094	-18.9319	33.3398	8.64353	9.31402	20.9222	22.6921	32.6665	15.6302	-1.73959	1.35438	21.2135	-0.427695	27.1996	7.76058	14.2508	18.2072	17.8371	-4.62622	1.41385	9.0822	33.6829	18.6951
ADCK5	18.189	21.0828	8.91756	17.4126	23.8193	16.2875	14.4357	42.1427	36.2797	26.5794	43.311	26.7619	46.8942	12.1409	35.6163	14.2782	5.95592	34.9716	22.2702	23.0837	23.4598	22.3726	25.0295	14.1236	18.1449	36.4695	22.2084	25.9132	42.5328	10.5097	39.143	22.3174	24.8377	21.842	17.4126	26.0932	25.2489	49.226	32.5894	39.7961	24.0346	5.64798	19.4553	46.0871	36.6205	32.5383	20.2926	15.9519	33.896
ADCY1	1.02684	0.159829	-3.74516	-0.309004	10.0359	4.95358	1.94383	6.86795	-1.81316	8.05238	0.410072	1.76245	4.40652	2.50508	3.5656	4.07874	4.62438	1.48734	0.453452	12.418	-0.196669	-2.44113	-2.10371	0.0479227	-2.48884	2.27686	-2.77943	-4.38943	-2.98437	1.7688	-1.51861	2.15539	1.42839	9.87354	8.46967	-2.71779	0.272347	2.91855	0.406514	1.79347	-3.39457	0.0257939	-0.174557	2.84163	3.12778	4.72004	-1.58002	-2.03599	-3.68553
ADCY2	15.6156	38.8118	6.52546	26.2783	19.6264	13.9512	29.7217	46.2735	9.52216	28.2701	8.31811	17.6752	17.0253	16.387	33.0522	23.2331	13.0275	26.6043	20.2431	27.4082	16.5974	29.9755	10.6398	5.61258	10.1553	19.3517	16.6641	0.246083	11.3253	4.83129	23.4506	11.8078	18.4792	10.0616	25.409	11.9346	4.48205	23.787	31.1746	24.1135	14.2187	33.6435	18.4495	28.9307	18.6501	8.79187	13.3437	14.1974	12.1343
ADCY3	243.012	419.437	213.238	375.051	246.326	267.425	419.204	284.058	446.419	457.634	322.113	307.754	545.052	318.083	641.871	861.241	781.609	202.221	205.415	158.733	253.19	884.198	288.058	287.489	391.08	257.182	166.593	499.345	313.749	235.379	418.402	344.229	308.938	602.297	267.425	324.462	539.676	592.92	432.955	385.548	272.802	259.078	353.013	400.605	558.588	363.45	319.808	396.693	237.113
ADCY4	39.1173	72.8312	308.605	201.945	94.4054	202.966	90.989	91.4673	140.539	219.479	86.0199	76.038	195.876	149.594	243.74	190.164	125.32	115.497	165.275	90.1952	93.1148	87.0973	108.218	80.4272	122.989	100.031	158.904	95.2702	286.163	90.8868	73.0732	27.316	110.674	88.6043	155.45	102.158	69.5818	57.8032	100.317	60.0438	50.458	206.663	104.243	97.7869	57.0823	90.6193	61.2176	88.0367	85.4226
ADCY6	6.39357	8.59397	1.2475	7.51429	0.575209	-2.80767	0.276568	0.131385	13.3178	2.46782	4.21465	-0.0722995	1.81711	-2.55263	2.45171	5.00372	4.45831	3.25955	6.0402	0.595242	0.408229	3.65129	8.40478	-0.984808	4.54597	2.19768	4.10061	1.43854	10.0753	7.99272	6.46185	4.28658	0.859631	4.12866	3.95309	-2.81695	-1.84109	-2.44702	-6.79384	7.78374	4.55485	-1.67425	8.75677	-5.96324	1.60532	-0.850299	0.578945	2.52319	1.72858
ADCY7	391.298	229.58	317.498	394.32	294.398	355.204	466.82	248.367	260.083	348.549	272.463	252.611	247.656	289.513	374.842	359.567	190.245	268.154	252.85	231.89	294.54	220.341	249.552	257.322	305.971	300.194	267.911	336.984	340.903	264.324	320.994	302.303	393.446	262.384	244.248	315.619	244.965	242.607	243.951	243.634	289.111	279.549	335.395	301.426	184.15	221.304	288.162	266.453	476.64
ADCY8	7.03743	10.3191	3.88726	14.4272	16.6063	2.00458	5.06279	-3.61232	0.839052	5.24951	-3.67527	6.63802	4.97154	12.0405	17.9557	8.09571	9.18684	3.86132	9.90465	2.57523	10.3833	10.7225	10.6677	-2.02472	1.2707	3.70981	17.3673	-3.79522	-0.973035	1.46164	0.482121	4.87431	4.43562	3.07673	0.280276	5.97587	-2.23223	7.55191	1.39523	19.3195	5.52043	-1.47404	3.18551	-7.95389	-6.83894	-11.8852	10.177	-3.23228	-0.429512
ADCY9	8.893	9.95231	9.07497	11.2579	25.5489	-7.21059	10.0753	3.50135	12.7764	-1.22268	10.074	18.7638	11.6917	12.7073	12.7903	10.0146	-1.66275	-0.576455	1.22756	22.0079	15.5723	35.5363	16.2131	14.5904	18.2851	9.96606	32.8565	32.1805	4.92102	5.54872	23.7406	23.6385	25.84	25.7941	12.6679	21.4052	6.1074	23.7321	5.29806	7.80571	13.2756	3.63858	10.1842	16.3108	2.73924	7.94652	12.0241	13.3437	9.2494
ADCYAP1	-1.69226	12.9441	-3.51394	9.99515	11.2579	5.06279	10.0094	6.61402	5.20312	6.11526	-0.36603	9.93034	5.07236	8.40478	19.1771	4.66306	15.1774	23.0837	2.39568	1.74614	15.4746	11.9111	6.63595	-3.41562	-2.57067	-0.993525	7.56956	3.36362	11.3924	-0.7957	-3.29557	-2.29686	12.6343	1.70647	10.27	-0.211007	2.26503	-5.33531	0.569726	-1.74666	11.0958	2.31745	-4.06959	7.49505	-1.03155	3.51458	6.00101	1.65645	2.8513
ADD1	1383.36	1951.34	1252.85	1177	1576.69	1165.38	1164.09	1373.49	1784.08	1478.18	1574.66	1738.06	1754.3	1751.5	1805.09	1280.33	1368.19	1784.08	1518.82	1821.94	1313.21	1837.62	1505.85	1521.2	1762.99	1273.13	1331.22	2072.39	1136.23	2402.22	1458.89	1866.56	2020.64	1801.45	2743.32	1444.02	1773.35	1716.1	1177	1464.26	1706.34	1905.83	1645.78	1427.27	1268.93	1599.91	1581.13	1805.09	1356.4
ADD2	1.42689	2.40245	1.91178	-4.51689	8.78557	-3.99539	-1.33846	3.83667	-1.10121	1.00813	-0.182663	-2.12241	3.84797	4.53664	2.16543	2.22668	-2.972	6.4347	-1.56498	3.835	5.71041	1.86051	-0.688371	0.232441	3.71908	-1.20711	-0.146792	2.60886	-0.482139	-4.33238	4.53664	-4.03698	2.59108	4.21803	0.203713	-3.28924	0.803779	-1.32177	-1.7754	1.92377	0.304544	1.81542	4.94519	-1.26572	-0.636205	2.12198	5.99816	7.37973	-1.63577
ADD3	781.609	934.372	709.3	686.829	1071.69	785.012	778.312	525.413	1084.05	608.329	1077.33	1027.97	627.158	767.971	741.756	898.717	716.006	864.471	1081.41	826.498	867.55	947.608	846.76	1058.43	836.186	1011.51	844.666	913.844	805.063	725.988	1049.75	1225.66	789.973	951.053	1059.65	987.574	849.204	981.143	697.89	598.17	1325.95	736.307	1104.52	917.829	1165.38	1212.54	1024.97	926.247	1055.07
ADFP	221.304	253.896	177.315	241.063	319.073	276.792	286.287	252.291	142.659	153.589	215.246	243.319	179.061	125.908	190.394	282.255	180.119	186.346	189.214	226.643	206.562	185.615	222.653	222.653	150.44	196.806	344.229	290.506	119.039	210.464	216.949	257.182	162.744	224.967	190.648	202.057	261.413	228.483	208.031	334.837	234.834	171.63	157.383	274.412	202.73	173.47	303.595	219.947	287.261
ADH1B	-5.80061	0.0277604	-1.84786	1.02873	7.20332	-5.03419	5.51961	2.16543	10.1433	-4.38486	-7.39172	1.98078	0.565723	-6.06315	-4.80516	0.834127	1.90806	3.17986	7.19907	2.87109	-6.07903	-2.03599	-4.25355	2.6379	-0.313549	-3.51394	10.7081	-3.31471	10.227	2.30909	7.9571	-2.59625	8.67499	1.20824	7.27231	-5.01409	1.99787	1.58891	-0.993525	-8.92731	14.7242	-3.92168	-0.854371	3.39609	-0.938498	2.78633	-9.82318	-11.0465	-7.48158
ADH4	-0.443845	-3.61737	-3.54111	-3.65452	1.96324	-4.61217	8.75924	-6.36204	12.2696	-0.196669	-5.05959	6.468	4.17558	-4.07404	-1.35398	5.17431	5.39406	-2.87515	2.18255	-1.85269	-4.97708	0.896748	-3.27341	3.25955	1.15302	5.37966	0.316916	0.648714	3.09143	-0.205196	1.31234	9.02452	4.38498	4.14398	4.67952	-4.85896	1.68485	-6.60822	1.33256	-5.02414	-0.108202	1.56143	1.9223	-0.0351883	-3.99095	3.33222	-2.987	-1.8716	7.1015
ADH5	29.7399	17.2541	7.87315	15.4325	15.6156	10.9931	17.9062	25.6755	10.6129	8.04192	16.465	16.9548	-4.39383	0.397011	1.3062	27.0478	18.6766	8.67259	22.9778	10.3764	8.77665	10.1302	15.0125	21.9353	5.66057	9.28174	11.771	18.1305	7.35965	11.2802	7.18141	22.7484	14.7663	16.742	21.8207	7.64976	22.9015	19.5986	6.67226	9.74055	30.9628	-4.93622	11.3047	4.50878	17.468	18.2026	33.0764	9.27745	6.86373
ADH6	11.4696	20.7789	-3.80599	2.21103	4.12706	11.2345	13.4283	7.50398	5.55967	5.30503	1.34102	3.25461	13.8981	11.6834	9.86232	10.9347	-3.983	5.9057	12.5356	-3.45135	11.2289	4.2974	10.7847	4.95004	16.7568	3.82543	19.1512	-2.37979	8.28565	3.7522	8.91301	9.44511	4.64925	1.04872	13.6025	-1.35398	5.58234	3.4506	1.53184	4.45974	3.43843	2.26331	0.501331	13.2914	5.9041	13.4547	0.645622	11.4611	11.0526
ADHFE1	120.554	82.1859	58.0819	72.6608	50.8562	47.2921	41.0163	65.3987	82.4002	65.5592	72.4155	113.202	44.0814	47.8114	58.5318	39.941	39.1578	47.0795	32.3182	68.3696	46.7355	49.321	58.513	61.7128	108.314	85.2278	59.6041	118.586	77.321	60.3853	92.2802	112.373	101.469	34.1676	91.2583	71.793	79.9437	68.4929	91.4979	62.7602	69.0925	41.9296	125.95	72.555	59.4819	64.5822	55.5052	65.1285	106.527
ADI1	25.037	57.2089	4.46597	25.4876	19.7649	21.5512	14.0481	31.57	42.3378	42.7123	4.63849	39.9544	25.037	16.2336	9.23634	34.326	21.5134	74.8585	14.8711	21.8345	12.4011	8.08614	27.4641	20.1537	8.50944	26.9615	16.4761	21.718	6.31397	28.0034	32.3298	18.1775	24.0504	25.0295	2.92293	23.609	18.189	28.281	19.4181	36.5928	18.9868	22.887	22.5179	22.1591	14.5108	10.7658	15.8831	36.5389	12.6523
ADIPOQ	12.4084	8.21888	12.3673	-5.96052	6.84455	4.21651	-4.68691	10.4282	5.16868	12.1317	11.6247	-0.525794	-1.13172	7.9871	7.25697	0.108657	12.3167	6.6549	9.4582	0.217055	1.06589	18.0243	2.89526	0.881319	13.6179	5.95592	3.99899	15.1755	4.32538	-1.95891	0.410072	-4.55816	3.12956	1.09357	6.44538	7.16442	5.48988	11.0526	12.0945	8.34366	-2.65548	14.4698	6.18606	12.7577	-0.410063	-0.842114	-1.37872	7.24157	3.60843
ADIPOR1	2430.74	13257.6	6578.53	3028.46	8448.45	1828.02	1636.85	7961.75	4332.48	6881.01	3802.78	5850.24	2248.02	8115.11	7236.47	1040.98	4332.48	7742.54	2484.03	10445.2	7614.14	2422.2	3464.91	2860.66	5850.24	2139.01	4295.43	10593.6	5871.27	12659.3	5598.81	4197.65	10662.6	2805.99	11761.4	1505.85	4465.5	4113.77	2332.62	8156.79	4054.78	6467.7	5470.93	982.718	3662.42	3363.74	4711.49	6151.58	926.247
ADIPOR2	342.448	410.013	370.722	405.58	430.476	384.263	317.326	459.919	348.549	424.685	436.076	387.564	425.816	349.731	353.396	372.246	349.942	394.547	324.462	357.838	330.212	377.41	461.46	431.002	361.679	333.999	366.538	394.547	339.846	332.358	401.698	263.36	283.17	280.111	261.413	320.281	384.263	372.431	437.878	378.087	380.2	357.248	373.852	487.243	340.727	308.186	339.668	312.326	356.902
ADK	50.4769	16.6063	28.5082	35.6717	47.758	61.0985	35.8057	69.2468	43.5452	58.493	54.4071	40.0581	26.5603	42.4548	26.5603	49.9407	57.6933	46.1218	77.6879	69.4513	47.0251	48.3783	44.1228	67.0301	35.9234	66.61	71.9036	25.9404	14.6925	34.9716	52.9371	53.169	12.0841	59.4359	30.1016	61.5309	65.7201	61.4531	48.3605	74.1691	83.9151	27.5212	48.5657	96.6367	57.6502	60.7347	62.025	81.5006	49.0136
ADM	3898.41	3262.32	5086.54	2520.29	2660.29	2313.5	4538.25	2912.99	2899.56	2754.84	3200.6	1364.78	8037.38	2805.99	4295.43	5658.62	5143.32	2458.89	1934.37	3732.58	2792.06	3934.6	2780.76	2899.56	4593.93	3346.21	3490.48	4142.88	4756.9	2379.18	2666.53	455.788	3510.28	3490.48	2072.39	1967.79	1007.51	728.179	2360.09	1767.91	3541.74	4699.39	2484.03	2946.06	3560.47	3150.45	1087.51	3381.64	3588.03
ADM2	22.4441	45.211	29.033	28.0589	30.7509	28.6941	34.7628	26.0848	45.37	58.3797	8.79187	18.7325	15.561	19.921	56.5507	50.6681	47.3835	38.3911	20.6307	20.909	60.7594	37.4122	28.0889	22.0233	37.5196	22.0709	41.6891	34.9849	54.1681	36.032	28.9559	26.9817	36.0489	40.8143	47.8715	30.5523	48.2315	45.1195	35.6591	46.4074	24.4185	51.1372	7.68421	30.7062	26.6593	28.9307	53.6287	55.8179	28.368
ADNP	112.716	113.864	73.7154	104.544	131.335	85.4795	131.698	80.7055	122.777	95.2702	124.887	148.543	34.2455	133.14	122.266	99.2377	94.6776	134.687	126.225	124.61	101.968	92.7206	111.049	120.062	119.268	128.312	119.268	116.058	156.731	120.787	135.946	169.657	126.887	93.3263	110.414	143.764	106.855	106.769	68.2632	99.9245	112.461	97.7869	139.658	101.968	106.691	139.658	93.6786	98.5451	91.9334
ADORA1	5.14442	1.87948	0.956774	-5.58566	-1.0407	-4.25355	2.20593	0.655504	5.05507	6.20672	5.69082	-0.862892	0.425464	6.33399	3.28544	3.41879	2.97273	-0.66549	4.87656	6.46988	0.585237	1.2445	-1.22491	2.21103	4.05471	0.610633	1.23194	6.69272	0.118695	0.61215	3.39109	5.08023	0.943725	-3.64576	0.165237	-0.0333179	1.33714	0.230423	-1.26376	-2.71779	-1.38829	2.84485	-0.470016	1.3391	-1.28195	1.17818	3.7489	3.25654	1.56143
ADORA2A	141.233	243.52	312.007	153.931	230.352	173.961	242.607	191.768	126.701	280.111	187.525	193.083	520.441	95.4498	97.5991	256.136	196.806	338.693	143.859	147.006	145.482	321.198	171.226	166.319	209.254	153.868	142.169	142.238	142.762	129.869	156.975	150.309	166.593	258.853	252.17	184.917	237.545	211.495	184.694	137.821	196.806	277.577	225.502	333.999	203.884	148.928	176.281	258.638	248.807
ADORA2B	35.8355	41.1941	27.9202	26.8778	29.8923	32.9681	25.436	19.4732	14.8802	52.1235	13.7552	29.5208	61.1256	17.468	33.0652	22.7658	23.3555	29.1647	10.4476	27.1377	31.2201	1.695	23.8276	19.5754	28.9104	35.0141	16.3979	38.68	56.7896	21.4273	21.8804	17.8105	11.6808	16.4761	22.706	22.452	14.1816	13.7135	25.6921	25.5284	23.4053	15.6342	25.6087	40.9268	25.7687	11.0767	63.4856	21.3095	15.5182
ADORA3	34.2206	43.3535	48.621	28.8774	52.638	104.083	29.1745	77.1117	139.937	130.558	14.1564	34.8695	34.13	89.8941	88.5294	28.6828	39.4452	101.723	124.701	24.01	180.342	22.0145	30.5174	34.364	26.0932	36.9917	121.975	26.4595	132.602	25.5386	78.1413	35.8057	21.8207	25.4003	28.8576	36.6949	24.8477	35.256	21.6153	41.4243	17.8541	69.2468	32.3426	29.634	19.3836	12.4084	23.5624	24.1349	30.3565
ADPGK	546.455	367.56	519.14	474.37	441.787	327.04	379.812	503.031	382.783	407.806	582.021	395.771	409.312	454.531	331.892	459.377	349.391	494.45	338.887	402.375	356.191	440.353	371.285	355.676	525.062	543.099	447.969	428.047	441.562	395.136	418.664	348.862	409.552	299.769	351.165	521.013	404.777	313.749	390.198	360.102	352.258	410.226	431.779	399.542	368.299	366.538	314.74	335.395	456.404
ADPRH	20.2212	7.60203	18.7386	28.2087	45.5732	15.7595	33.9696	13.3566	2.89671	13.9014	36.8887	9.58641	18.1191	2.39897	46.9478	16.1145	12.7273	30.5892	11.5857	33.6955	13.1211	10.301	6.78917	20.3069	5.34317	8.06827	-5.07645	26.1844	22.2084	11.1626	18.3887	33.476	25.7851	17.3501	7.6651	27.7499	-0.496538	9.29413	18.3239	27.5417	20.3833	1.3786	21.7389	15.561	23.3807	10.6849	-3.25065	16.653	-0.663655
ADPRHL1	0.558276	-2.64693	-1.67649	-2.04557	-0.797784	-2.06969	-2.19932	-0.276892	2.46121	7.74187	-3.93337	-0.903732	1.60671	-1.69478	3.23673	1.13885	0.09029	2.38508	0.500453	-0.373066	-2.30954	-2.52907	-0.505532	0.152044	-0.562532	-0.286622	-2.29686	4.81234	2.00589	1.88422	-0.922722	4.22628	9.6406	2.12996	4.62705	4.68578	1.35568	-0.651552	4.82059	2.34117	0.483805	6.75161	-4.36571	-5.61112	-3.12157	1.16862	-1.76306	-4.82426	-0.425783
ADPRHL2	240.659	87.943	190.308	209.94	164.462	242.055	262.593	175.776	152.964	295.898	180.342	179.338	550.696	115.934	165.792	244.965	201.945	226.951	230.091	298.05	231.473	194.996	145.717	156.49	143.954	212.775	183.103	128.592	175.033	143.604	179.556	166.197	106.805	164.544	126.652	177.819	228.648	119.665	197.493	190.648	108.89	147.006	136.672	170.622	144.546	121.364	176.893	161.789	228.213
ADRA1A	0.879355	0.510504	2.14274	2.66373	-1.5418	-3.29557	2.60434	1.08131	4.72004	8.73825	1.1408	0.500453	-3.10113	5.36791	3.52251	3.27634	2.64416	1.40198	0.532454	0.536105	1.11614	0.471067	2.81301	0.79407	4.85879	-0.455842	2.08402	-1.09759	2.74905	1.23194	0.110821	0.877697	2.07932	3.79486	3.59295	-3.40045	3.64476	-3.17278	3.66774	-1.93644	0.863102	-6.59972	-1.39493	-2.79791	2.81143	-0.203156	2.42707	1.63718	1.50774
ADRA1B	13.1498	18.6019	10.5223	5.635	-1.33955	10.4395	-0.159108	-2.20162	24.018	6.22288	18.2773	18.655	14.1816	16.1855	6.67587	12.3137	17.209	16.6992	6.76691	7.80722	21.5442	-1.07542	21.9515	11.5658	14.8711	11.665	19.6705	6.8884	11.7295	-5.54863	10.0993	2.5631	-0.0921348	-1.58351	11.1472	7.0079	18.5157	3.25074	8.21438	7.66862	9.27745	8.00363	15.9409	7.05	7.9131	16.5375	0.195993	4.72302	15.8641
ADRA1D	124.798	71.1248	165.402	124.755	137.116	119.079	181.734	56.4707	143.806	118.103	123.615	67.9516	203.263	106.333	177.897	157.338	162.175	130.72	141.918	156.795	251.619	116.987	100.13	104.425	102.747	153.98	175.175	147.895	182.621	109.949	90.0595	50.686	160.745	97.8195	52.9159	107.416	49.8025	86.3135	111.67	83.5613	96.5921	131.471	73.1573	88.6364	68.9655	144.952	122.165	119.039	102.947
ADRA2A	1.56143	10.1948	8.71127	17.0356	-6.63343	2.98265	9.203	-0.624213	17.4434	5.63305	-10.033	17.1606	21.5713	3.11074	12.1761	7.48283	13.909	12.1462	-0.0761515	6.00199	32.9315	20.485	8.84575	6.79866	9.02452	6.75304	15.7642	11.9081	9.50055	11.6047	15.4536	10.0301	9.34054	16.0523	15.2478	4.20744	9.90208	10.9831	4.67121	-0.470016	11.5807	14.5239	14.3164	15.6664	8.07993	16.8706	5.55782	21.182	7.1052
ADRA2B	16.9083	18.557	2.1757	8.59829	24.3205	23.3807	23.787	29.783	4.83712	16.5046	3.64752	11.3089	10.9316	12.6644	13.909	16.1298	2.88655	0.0591311	8.3774	4.99886	13.4971	-4.78148	18.0612	20.8235	13.2756	7.50139	1.4359	12.4965	10.7799	8.84355	3.50135	22.6843	11.8197	17.0039	14.4272	11.4418	9.51719	7.75192	16.2622	17.1665	15.8949	9.24824	7.0598	3.53871	2.0898	19.1373	-2.08714	14.745	9.86527
ADRA2C	9.33545	7.63641	10.3861	-3.37355	13.8689	0.244329	0.608918	-5.29955	0.544295	2.41675	5.02778	4.11307	1.88098	6.12799	8.98553	2.47688	3.58688	11.5016	5.67891	7.01503	9.0323	4.89651	5.13487	4.0802	3.63708	3.13416	9.09839	4.57525	2.10943	3.57001	-3.16343	4.59552	8.22496	3.09837	3.61325	3.684	3.88149	2.4879	1.76098	-3.0547	-4.05267	0.823388	2.37391	-3.45543	3.13895	-0.764332	15.9153	5.41923	14.7007
ADRB2	426.783	210.621	335.202	405.059	290.353	257.182	454.309	219.668	248.13	229.985	345.246	255.339	523.946	363.263	493.513	218.082	235.276	191.293	222.522	369.918	253.41	293.482	183.786	374.647	295.898	245.197	217.86	472.076	203.11	277.577	254.338	323.927	312.007	273.914	305.693	349.22	238.829	261.229	392.148	226.836	275.891	341.421	495.943	260.619	116.736	326.545	228.725	223.514	409.552
ADRB3	2.4005	3.10148	-5.80061	1.09885	0.655504	-2.01656	5.87236	0.881319	-16.2737	0.14606	-2.63891	7.50608	5.62805	2.64416	-0.636205	-4.80516	-5.70592	10.1258	-0.888884	6.37423	-0.319175	7.6565	-6.48817	5.64344	0.305464	-2.62712	-3.15649	-0.0387894	-1.85976	2.17061	-3.19649	-0.931803	-0.944676	2.00589	-1.05426	3.91625	2.09817	11.2143	-2.3447	1.03045	4.82059	7.1052	8.61185	2.46782	7.40291	1.35925	-0.234234	3.2288	5.52571
ADRBK2	-9.67466	1.05784	-4.83421	-7.35662	-2.48624	1.50774	10.5128	-0.452085	1.22505	-0.614458	8.35513	-0.412115	2.09134	11.0815	15.7979	11.9346	2.42331	-4.97133	-10.4789	-1.53932	5.15537	-3.66426	0.607028	2.52801	2.84654	5.47283	7.11674	-5.53588	3.41379	0.823388	-8.73011	-13.8389	-6.82127	6.40575	5.10706	-4.66215	0.87408	4.0173	6.40962	-16.2737	3.52856	-0.73691	-11.5784	17.2855	4.06298	-9.07908	1.68665	-10.7528	9.65605
ADRM1	216.949	275.479	239.45	301.97	288.058	243.113	235.478	349.22	235.105	230.18	235.379	241.839	335.395	288.944	223.318	234.73	349.22	298.167	248.807	257.65	250.476	353.971	268.759	261.413	243.319	222.653	239.836	221.501	218.618	273.634	223.12	201.254	254.338	307.166	249.552	246.711	252.719	283.927	274.412	345.246	229.787	268.63	216.307	246.231	393.446	229.304	307.914	246.711	169.866
ADSL	623.101	402.74	511.823	613.967	554.129	644.432	448.891	859.694	506.899	482.608	604.828	584.2	436.306	439.627	410.013	843.341	655.036	406.633	520.441	497.966	472.577	616.86	677.419	722.15	507.963	606.388	385.731	539.676	340.727	494.752	638.208	940.27	458.57	812.293	607.806	621.22	1037.39	987.574	1005.3	1022.8	887.23	491.327	691.605	736.85	795.557	707.558	914.66	734.501	901.267
ADSS	412.596	363.71	274.412	436.781	397.143	405.58	459.653	324.462	378.944	284.59	429.723	405.298	230.855	309.376	338.324	365.306	434.482	480.143	271.554	487.912	387.765	292.176	350.452	389.807	277.05	341.569	372.059	358.192	215.719	276.792	367.741	594.847	275.891	452.676	349.025	457.634	353.971	328.38	455.034	326.865	505.156	417.627	330.045	403.366	571.046	335.395	356.771	434.67	571.791
ADSSL1	4.57341	6.1074	4.9821	2.7602	8.07089	4.11399	11.0662	8.38465	4.98036	2.50352	6.31397	8.39608	8.92629	9.14404	-1.36533	4.88983	13.751	3.55168	8.12434	8.37527	6.82337	0.302889	8.10646	8.30975	-2.34014	5.15859	8.63609	3.04063	7.26656	6.34924	5.36791	10.6677	2.41207	2.17722	4.3077	2.85766	3.61187	5.69082	4.49506	9.34054	5.72626	6.55453	3.97525	6.71838	0.879355	8.25766	16.6025	6.79657	9.14686
AEBP1	10.555	-1.36896	4.48385	20.7589	9.20075	-3.47146	11.1449	6.68911	23.6624	13.8981	16.1409	24.6254	17.743	16.9831	0.84078	24.1879	16.1577	3.50655	24.7062	7.52419	-4.53778	20.472	14.3183	11.5165	9.63842	20.5346	9.79493	3.01495	17.2746	17.6234	7.41756	39.8294	18.5629	25.2333	2.62636	28.6716	10.4993	13.9808	33.2394	14.1017	29.9867	6.27609	18.1821	39.1173	19.1714	27.5982	12.3834	18.2851	24.9519
AEBP2	49.6743	51.3033	53.0329	34.5585	34.743	39.1027	53.4541	17.7752	46.3889	33.6206	52.058	46.175	36.032	39.997	51.9558	40.6293	44.3024	30.7598	48.7655	16.7765	45.7403	38.0404	34.5015	78.398	45.6436	38.1282	62.7405	55.2323	43.3831	31.2911	53.2146	48.86	50.785	54.6616	51.3217	73.0732	41.5573	54.1937	43.5615	19.6705	58.2135	34.6453	57.2559	47.683	54.3281	50.9917	48.8795	42.1595	31.7294
AES	465.154	519.475	286.971	487.243	334.673	339.06	370.722	522.719	460.901	335.821	400.802	601.842	384.666	394.786	333.999	476.64	420.228	200.838	447.409	414.527	409.152	697.89	530.744	488.608	402.151	377.83	293.863	459.919	325.399	510.585	387.15	657.046	375.051	640.816	396.214	528.202	695.753	819.042	520.798	622.292	728.768	474.986	518.466	718.286	547.119	578.895	669.345	616.442	540.034
AFAP	10.7487	21.6727	15.5269	1.66176	9.51013	2.83835	4.24926	5.6854	4.36653	37.9644	3.9893	11.0558	22.758	6.03635	8.30053	5.58959	10.8262	11.8458	8.82615	11.5468	8.00767	13.4028	7.29882	5.39711	11.6387	5.058	19.8892	9.25266	6.93094	12.3413	6.63066	14.8086	8.43641	6.31593	1.33123	4.65572	9.44761	17.2746	11.8389	7.76279	8.00563	5.46754	11.1981	16.9595	9.69333	4.70044	8.41328	11.9081	0.207619
AFAP1L2	10.2579	19.5718	10.0094	10.4818	28.4724	15.5227	16.3807	36.5666	16.726	35.3103	11.9506	18.359	15.8641	21.2904	8.31926	22.6548	33.3398	15.0578	16.375	6.82989	33.6317	35.394	29.4455	18.8538	8.49823	15.8033	10.9727	21.34	26.1747	14.1777	9.04395	12.4494	-4.243	9.65605	30.1591	25.123	4.37603	25.949	21.4773	22.6108	17.3799	8.68931	28.2486	19.3722	18.7638	18.9868	14.759	24.8184	8.66151
AFAR3	-2.0389	-7.37977	-4.48053	12.3593	11.7014	-5.97103	-3.01307	16.7568	-1.72803	-4.34613	-2.79791	15.7691	5.18608	1.04193	4.74611	3.4952	0.857905	0.953024	2.89055	3.76154	2.42895	5.97434	14.0972	1.39523	11.3697	-1.00897	22.925	-2.91044	2.2995	4.57341	3.21719	4.80606	-2.88776	2.7111	4.05961	5.34683	6.71838	9.09138	6.28201	13.4687	4.67281	-7.29371	7.60646	7.26104	1.26496	-1.86971	0.205597	-4.19303	-9.21978
AFF1	179.908	162.558	324.72	143.859	156.43	102.29	176.489	131.764	132.248	141.543	164.715	103.214	146.654	232.062	284.058	149.594	130.259	173.751	148.421	273.245	137.167	106.29	116.402	157.811	198.478	149.693	300.993	224.112	276.91	113.952	126.384	60.8856	167.667	144.445	184.986	125.95	101.431	87.9703	96.778	68.2119	144.745	156.311	139.997	94.6776	119.039	165.402	111.009	136.259	121.899
AFF2	2.84951	12.5741	10.7487	2.73992	-2.08957	3.49312	-0.117686	35.1912	4.05471	-2.81042	-6.88308	4.64615	3.37233	3.76456	4.91958	11.0909	-2.09818	0.93017	6.94095	-0.490312	14.4219	4.58061	-3.9123	0.290992	-1.37445	4.64925	4.07874	4.97481	-5.64983	0.62575	6.06188	26.2371	6.06839	16.1247	-0.77428	8.94999	1.1863	5.74969	3.92567	-5.71233	9.35887	21.5134	3.21719	-2.67976	13.8118	-1.43915	4.52597	-0.759972	-4.32447
AFF3	32.4155	18.0089	7.44741	30.1945	19.9951	31.9387	3.94016	29.5851	28.2295	27.6096	61.1256	38.5672	26.4485	40.0961	0.808627	35.0141	28.6828	2.27686	87.6813	35.4039	16.492	27.0777	23.787	35.3103	21.5915	33.2394	12.3519	15.3694	5.15423	36.4825	27.7386	62.415	9.73796	56.4032	10.3191	45.5565	57.5741	74.3144	36.1113	26.531	97.4291	46.7187	49.4527	64.4468	23.9453	76.2829	21.2216	40.4643	32.8069
AFF4	147.234	104.94	176.14	132.506	115.982	152.696	188.54	175.72	101.054	133.838	135.468	98.9512	78.6214	158.667	137.923	160.31	136.461	116.361	138.67	145.545	135.512	100.455	100.578	157.973	132.665	171.944	172.728	118.141	199.56	101.302	107.368	120.431	133.398	129.377	84.5283	125.556	140.277	133.786	163.433	137.336	174.953	127.702	114.758	109.662	110.204	148.348	185.677	201.254	135.68
AFG3L1	41.9296	29.0674	36.3048	27.2206	40.4507	38.9025	31.3575	28.553	43.044	23.3807	47.2217	38.3145	21.4572	29.8078	23.6722	14.6297	25.1959	9.56143	27.181	25.723	15.546	30.1135	37.2878	30.6957	39.1873	47.3327	30.1135	32.9183	28.0682	35.8848	35.9923	39.7514	32.9431	27.42	32.8433	31.1608	41.5722	28.0889	31.7884	39.4452	39.7198	31.4047	46.0522	45.8835	60.4929	36.4233	23.5808	32.8433	36.8179
AFG3L2	127.034	96.5921	89.7391	176.281	140.378	128.312	101.162	171.081	137.026	108.475	166.319	215.91	211.886	134.299	98.2161	195.472	130.867	105.994	158.552	130.867	63.3681	196.735	165.666	169.484	124.155	187.306	129.133	131.25	105.6	152.696	137.736	223.318	130.923	218.369	112.676	166.915	229.013	134.147	231.576	159.028	184.521	117.94	176.678	185.677	160.026	151.77	191.293	195.876	279.315
AFMID	7.3677	16.5821	6.08705	4.51609	11.7405	5.53587	19.921	22.3242	9.66752	4.07078	13.3009	6.13191	0.0799404	22.4384	4.40127	15.6383	14.9972	31.8894	-0.986824	10.9278	25.4432	5.60066	5.11897	13.0275	8.08373	28.5849	8.39608	9.30193	9.0323	5.31654	9.95231	9.16519	15.8906	22.4861	12.7635	3.92912	15.7691	14.3819	30.2523	32.5002	15.8137	9.69767	9.62579	11.9594	10.6398	12.8988	22.5469	12.7746	17.2142
AFP	-3.27065	3.24019	-0.716189	6.58975	-7.75832	-5.93892	-3.53787	-1.71042	-0.912457	-4.15563	-0.713984	-12.7359	-4.31905	2.44312	8.17712	-2.39021	-8.43648	17.5331	-1.63577	2.67015	5.72793	-6.61644	-0.929412	4.60924	3.90238	-6.78474	6.80249	-8.74501	0.854792	0.749675	-0.672892	6.9736	6.07023	-1.92209	-1.64575	0.308472	6.16358	3.70981	1.4172	-1.6716	3.23158	5.2406	-3.77773	-9.16492	3.18551	6.0463	5.10521	6.40382	4.5904
AFTIPHILIN	62.9737	89.2449	76.4776	60.8035	87.9703	77.8733	100.455	71.3279	70.0071	73.8449	76.9009	71.793	66.461	79.2702	97.2848	89.809	109.129	94.1838	92.7206	88.0367	91.5296	81.5641	68.5934	80.6513	81.3946	79.6048	86.2851	73.3002	145.136	100.893	70.2709	68.941	69.0397	86.1188	99.0496	81.1321	62.3701	68.6675	58.6936	74.7436	70.3891	91.9052	75.679	78.9551	79.6643	75.7957	77.3911	80.7055	78.0057
AFTPH	179.338	333.654	232.942	245.528	163.676	305.423	407.806	298.761	235.596	231.576	167.972	233.336	385.112	288.528	316.376	458.57	300.324	267.824	187.445	248.807	313.749	298.437	288.301	228.725	246.019	222.241	210.538	285.12	272.246	298.167	188.606	245.612	200.499	382.783	370.52	204.048	189.761	216.205	151.054	170.622	254.587	291.67	203.032	319.073	163.043	222.926	290.762	426.571	258.968
AGA	73.3688	79.5775	60.9574	78.3633	69.6845	61.6894	64.6499	110.536	66.6365	85.4226	96.5514	75.6445	88.9029	60.2783	65.0521	112.161	98.9829	41.0771	79.3023	77.2596	66.7816	67.7098	89.0809	138.236	92.2414	91.6899	73.469	91.9052	60.7798	89.8528	72.3081	127.848	103.515	114.412	84.0881	80.0034	91.8332	75.2333	98.9133	120.378	125.177	40.127	102.86	92.2802	136.259	102.67	111.456	92.6246	127.753
AGC1	0.290992	0.532454	5.73696	1.13735	7.99985	4.20555	-5.9852	11.3414	-5.42824	1.81068	6.2605	0.453452	7.48283	8.69168	-3.17584	1.42839	0.199875	4.93366	4.88735	-0.848525	7.29707	2.05783	1.26496	-5.65732	-5.43415	-0.6814	2.72073	0.265414	4.07715	5.93233	7.73756	-1.74442	4.54254	-0.0188165	8.38683	4.52399	-0.584701	6.61944	-0.873262	-4.33709	0.140676	8.41137	5.0509	3.25461	6.00004	3.31762	8.35245	1.31234	6.86175
AGER	26.5037	27.8041	27.0687	26.7891	18.9925	16.3491	9.14686	40.6131	31.0091	34.5444	13.5842	23.2505	36.2409	42.6448	22.5631	18.7386	13.9425	15.1097	29.3872	15.8793	17.6752	15.9253	19.1143	17.9612	66.2844	15.6191	24.9519	22.3312	39.1716	27.0134	24.2837	13.6604	24.5213	9.14404	9.92795	19.6382	21.0989	26.5418	17.0039	14.7102	22.6548	38.3911	12.5002	20.978	18.2717	20.198	5.22943	21.8004	29.9027
AGGF1	165.728	145.084	154.987	148.489	158.484	167.736	219.874	168.45	145.182	172.291	162.969	199.096	134.836	182.621	161.077	174.74	142.238	146.309	160.181	157.12	194.396	114.151	180.684	178.758	135.112	172.103	189.371	166.521	150.899	142.293	152.852	206.474	169.236	187.715	152.696	164.258	179.634	172.014	201.171	194.396	214.294	158.97	201.634	161.899	136.09	174.797	153.282	149.594	223.12
AGL	25.3156	52.1432	21.0916	26.531	29.2224	30.1016	23.4319	19.6312	39.7667	17.8541	34.6453	32.1924	26.3592	27.337	27.6712	35.3384	37.0607	31.5119	33.6317	22.2785	36.4695	30.0558	27.1896	38.6658	29.8923	30.7598	32.6518	37.5017	23.3466	28.8153	37.2878	54.125	30.6549	42.8849	45.6905	35.7783	34.387	37.274	27.1483	16.6992	40.8298	32.9064	42.5156	32.4505	35.4151	42.2674	30.4973	38.9473	21.6333
AGMAT	100.065	44.6633	74.4783	91.568	126.225	49.4134	5.29471	79.3324	145.221	77.9473	133.294	183.103	103.615	72.2616	11.8458	45.3297	47.1678	53.342	169.426	97.8195	43.4966	219.947	157.866	179.001	158.782	174.298	99.3228	58.758	60.3033	101.054	95.9724	79.0419	58.2304	40.0581	43.148	176.893	97.2351	97.7869	69.9242	73.2455	71.2494	102.117	90.3955	45.6283	227.623	215.632	68.0916	37.2347	62.1482
AGPAT1	19.6505	53.5351	36.9917	39.1173	29.2768	29.3222	51.5492	36.2409	30.2022	73.7398	19.6705	25.6921	61.9038	42.2385	46.4928	46.0871	41.4974	33.753	20.6405	27.1597	58.3797	41.7582	44.7989	18.7576	32.0163	22.8568	19.9374	23.9634	30.7302	29.4221	36.6498	37.0607	30.452	28.4892	46.7547	20.4034	40.4204	34.8447	26.6593	29.5208	25.5087	51.1604	22.0145	42.76	25.9897	22.9858	29.5208	46.8417	23.9374
AGPAT2	71.4291	105.08	95.1691	87.7868	83.7534	94.3682	63.8057	64.2845	76.6364	81.6496	59.688	120.062	126.476	107.712	78.7343	95.2399	66.6365	119.577	103.97	97.3294	77.9006	83.6917	81.8566	76.4208	102.205	98.3759	106.769	102.158	112.587	72.555	69.8708	34.9448	81.6201	49.431	56.9953	87.1685	49.7117	49.9041	78.3633	79.3324	44.5628	112.241	65.7401	96.1515	77.788	55.4002	54.5451	67.4292	54.9365
AGPAT3	27.7002	58.8006	47.4355	46.7701	34.2455	27.316	39.3466	25.1677	28.9104	16.0573	40.5806	31.976	52.7597	29.2428	24.1687	24.572	24.8661	26.1435	19.0105	57.2559	20.4341	31.197	25.8591	37.4778	28.3891	29.8078	33.6435	41.1941	17.743	43.2156	39.5498	25.9212	78.2016	29.4455	37.2203	27.7181	19.1844	15.3522	17.4368	22.5776	22.2427	34.2726	26.1936	19.9564	46.8053	21.9569	42.2201	20.6974	40.9716
AGPAT4	47.8715	110.502	21.8804	40.6734	31.4432	19.4795	36.2409	29.2537	55.8379	35.2058	51.4087	30.4973	22.0005	47.2217	75.0405	22.1684	26.8665	26.3861	27.3983	36.5126	24.7333	64.6742	28.6585	33.9834	35.1507	28.3281	27.9591	52.9595	34.9214	50.0551	60.6413	35.7649	27.5212	30.0458	60.003	29.2224	24.3129	30.8446	24.6541	33.5838	38.1697	54.5451	46.2202	28.1726	20.1607	30.4645	18.806	41.9973	33.3398
AGPAT5	71.1514	55.6954	44.7989	54.0166	55.273	48.5041	55.3575	57.4149	47.5857	52.0404	77.788	47.0594	9.97182	44.2635	57.535	52.2451	63.3127	27.3884	85.8844	95.0401	35.9653	29.2537	56.5507	97.7018	55.213	63.1877	35.8848	66.0849	36.2136	54.8079	58.758	73.9001	50.8715	68.1164	35.7151	82.7186	89.9566	64.3076	59.3639	53.693	119.75	39.5019	77.6324	54.6616	42.5828	73.7671	77.2284	67.6339	93.256
AGPAT6	13.0703	26.1029	-2.68235	13.5005	1.58891	10.719	38.104	-2.586	8.68695	9.37061	12.4402	5.2963	9.99255	24.1541	57.5529	21.6657	35.5486	17.0138	18.2026	30.667	53.3918	-0.0577449	13.913	14.5619	28.8354	6.76462	42.124	15.5723	18.6708	14.8335	-2.2244	11.9594	2.52801	14.6749	6.48972	3.15351	8.15351	27.1695	12.3208	6.35258	5.37966	4.06298	12.6123	20.498	32.8182	-4.19303	16.4761	24.9448	9.55208
AGPAT7	22.1835	27.7836	6.39907	27.7276	13.4857	22.0878	33.2137	10.3833	21.0469	20.8159	12.8396	24.1048	17.1425	35.8978	31.0678	7.77555	39.7789	23.4053	24.0703	20.2772	7.37809	40.7779	21.2622	21.0916	7.47857	10.7402	13.913	27.9591	5.30503	53.0913	38.4263	12.512	46.2404	18.2306	12.4249	20.1278	23.2931	26.0932	26.6781	44.6778	18.818	16.0171	31.8398	15.7782	26.4485	18.6344	17.4999	29.7497	3.81581
AGPS	109.086	99.8881	132.924	123.264	161.899	143.604	180.542	144.605	90.989	73.8721	174.74	83.9549	113.994	82.0118	92.4441	183.711	179.988	145.482	68.394	169.866	113.085	116.143	137.116	141.663	81.9162	117.837	111.591	115.934	79.5465	94.8673	132.248	110.414	99.7072	167.913	122.458	119.536	110.087	85.038	150.364	124.468	120.143	72.2048	87.0973	130.659	221.209	93.1797	155.712	137.065	163.878
AGR2	7.97844	-2.81042	-0.286622	-7.70519	-9.55424	1.14194	7.89319	0.0680882	3.19249	7.5372	6.79657	-6.75887	-1.15725	12.2345	14.5406	-1.99187	-0.012218	-7.34509	7.23731	6.81966	2.44953	-6.88308	-8.57789	6.19112	-8.25262	-8.51266	-1.75392	-2.11532	15.1952	15.9153	-3.34833	1.24096	14.8184	6.24354	-5.56627	3.87624	0.641872	9.50055	9.72268	3.74558	9.77052	1.6582	4.70923	9.71829	-1.57883	0.293008	0.76542	9.07954	10.6129
AGR3	3.3925	7.08365	-0.877129	3.74225	-2.92957	-0.476313	-9.14	4.33823	-2.82234	6.7077	0.613744	1.63897	1.25591	1.46328	9.31681	5.45065	5.34143	7.19737	3.19088	1.42839	2.31556	-2.67374	0.941966	1.56719	2.63632	4.22278	8.33032	-1.44334	0.727435	0.726586	7.88546	0.567895	9.14933	-0.931803	-0.574159	2.26646	-5.48678	13.2414	0.655504	2.11814	-0.36603	5.91159	10.3592	-1.36533	-2.79089	-1.58351	3.39444	5.29959	7.89534
AGRN	8.28184	1.98958	3.24424	36.268	17.7877	6.61566	18.9179	2.92745	4.1946	-3.86519	13.4323	3.85462	46.3486	5.81279	15.9107	17.5045	6.2605	1.58743	2.57373	23.4598	11.2083	22.0005	11.7677	10.5411	7.27745	1.50943	20.5137	9.11401	5.06438	6.94095	3.69378	2.51242	16.9033	5.41733	11.7132	17.2746	1.91178	-0.572236	9.02452	4.68801	11.7206	25.4269	6.06475	5.45978	4.5382	11.0165	21.4273	17.2422	14.1816
AGRP	6.02388	1.70189	-2.97851	3.25654	3.36362	0.428409	11.0351	-0.137064	-2.83169	-2.10949	-3.5305	2.01617	-3.64576	-5.04936	0.270407	10.3922	-1.79695	-9.94136	-5.14452	-2.16753	2.29818	7.05178	0.491441	-0.640478	4.31239	2.67346	-0.468163	-0.819118	9.03926	1.7839	-6.09991	4.04267	-4.93622	-6.44745	0.0136108	-7.21059	2.87109	7.2949	7.96231	8.85028	2.76375	-6.42144	2.04097	1.90993	-0.477997	-1.53663	5.43124	2.06029	-1.20247
AGTPBP1	500.994	982.718	654.044	407.364	586.189	377.262	530.429	400.994	541.663	575.286	453.54	460.403	279.549	690.096	608.329	418.962	309.878	805.063	573.82	538.543	459.377	384.506	408.912	359.567	882.616	563.617	725.988	675.432	877.678	541.179	518.811	407.806	520.441	375.677	765.884	475.595	263.958	242.269	251.619	293.079	422.789	621.22	455.26	402.938	288.058	392.148	246.127	436.076	404.415
AGTR2	2.34272	10.3065	18.3297	13.1373	19.5474	14.1564	10.0939	39.9693	12.9671	4.88346	12.8548	6.06663	11.1039	13.7831	15.1596	23.5624	21.3764	16.5492	17.9382	10.9883	17.806	11.3863	12.2802	8.03979	9.82664	13.2206	-3.0413	19.5129	25.4587	26.0175	7.42029	11.7567	2.57831	4.36504	-9.43966	11.8214	12.3244	18.049	15.4591	22.3395	4.51047	11.9746	6.56397	19.7574	3.75683	10.5043	22.3569	5.91159	18.4384
AGTRAP	205.593	209.75	174.518	259.749	146.156	208.372	257.041	294.398	169.304	190.588	109.662	138.46	319.507	251.952	239.348	195.386	250.187	284.955	256.607	224.008	331.026	215.91	139.601	110.328	158.667	124.701	185.547	219.416	276.301	142.978	178.276	114.107	223.419	164.258	181.654	115.662	151.396	164.057	189.448	180.607	142.238	300.324	164.204	144.015	129.184	98.1838	163.304	200.347	121.514
AGXT	-3.47769	2.00589	0.981646	1.93719	0.515931	7.87081	3.65648	1.06749	-0.650579	6.25432	-0.494739	5.01876	20.4912	0.940173	3.60165	5.33626	0.290992	9.47245	6.62696	15.4946	4.80606	1.76397	9.60437	4.86526	7.56384	6.51506	1.46328	7.15628	4.098	3.11561	10.0279	0.133828	7.90223	-0.509695	2.382	0.846011	2.1583	5.49874	0.356204	3.38124	4.3931	6.98511	5.10706	3.75386	-3.30799	2.2995	1.39714	6.81368	7.25356
AGXT2L1	0.530592	-2.1749	0.921687	0.194327	-0.448117	-1.68979	-0.875078	2.46494	1.9223	-2.29015	-2.94726	1.93865	1.56719	0.0713097	2.70284	3.13895	-9.8844	-0.520513	-2.13698	1.72195	0.859631	8.14907	-2.58823	-0.433795	0.536105	8.65877	-2.42437	5.28777	1.3142	-5.36459	-3.51394	0.821603	-1.47181	-0.780461	-0.624213	-1.15095	-6.32098	4.44035	-0.67576	5.12435	-2.42998	9.11947	-5.29955	2.55656	-2.7302	2.40601	-0.527315	-2.97495	-0.0761515
AHCTF1	283.17	376.651	384.063	252.611	410.443	306.259	322.977	181.654	284.703	310.764	383.87	377.83	470.692	445.574	327.513	238.933	276.792	491.061	428.047	292.602	256.023	252.39	288.672	314.903	493.236	365.053	523.302	303.733	436.55	277.05	254.89	232.507	329.704	216.605	317.177	331.381	208.636	190.511	132.292	137.42	420.228	353.396	244.048	394.109	214.62	345.075	207.776	278.718	248.13
AHCY	175.72	150.047	125.705	198.865	230.091	259.749	134.953	283.27	194.11	172.103	267.824	202.306	93.4237	171.569	85.8288	114.368	253.896	288.672	173.609	157.502	132.712	171.081	234.354	227.623	142.872	156.311	176.281	140.799	67.159	204.048	123.174	206.562	181.294	227.048	179.472	235.379	269.142	229.205	384.063	290.762	181.876	130.72	150.512	152.793	382.571	133.838	253.765	182.166	157.913
AHCYL1	686.37	723.268	544.313	607.806	694.162	532.383	794.224	634.376	549.311	529.707	693.104	798.422	671.485	658.369	605.213	834.815	460.403	699.495	614.385	587.475	540.487	756.569	592.618	648.447	773.907	659.3	698.968	664.347	449.756	700.498	648.447	889.953	554.562	653.189	773.907	665.369	616.087	579.681	480.143	567.464	813.685	710.923	724.412	956.283	601.01	588.792	760.781	655.562	762.687
AHDC1	19.4795	33.753	21.9652	16.324	26.2268	12.4461	25.9297	9.62579	33.8518	12.1462	20.887	19.5129	38.1159	5.88546	17.9677	32.5492	12.9112	28.0889	21.8078	26.5037	24.5514	4.79163	24.5124	20.6026	8.80814	5.21469	15.7979	14.3328	4.74932	17.468	18.7827	25.5489	12.0047	29.8177	12.8782	5.93767	15.3147	19.7574	24.4711	6.71152	16.5772	27.9591	13.3566	26.0848	15.8033	23.8944	15.9409	14.3078	20.5498
AHI1	29.7311	30.9288	52.2077	10.1282	9.70002	3.66428	7.42443	34.6821	27.7935	12.7109	45.6746	28.5082	15.1596	16.726	6.29702	16.1357	9.1036	7.87315	23.0913	7.4069	7.22421	25.3156	33.4158	31.7884	16.6394	18.7156	13.4724	11.1332	7.13766	24.6737	11.1651	33.8007	32.3875	15.4946	18.6168	23.1736	7.9762	10.4818	8.59829	32.6815	13.9051	-4.26152	35.0979	20.6227	30.2137	24.9701	37.6677	31.023	24.2267
AHNAK	994.178	762.084	337.513	607.237	695.196	424.88	627.158	497.966	483.982	307.009	822.298	694.162	427.819	573.82	509.524	355.802	508.802	483.386	418.402	509.173	513	665.859	512.394	486.013	723.797	689.477	562.727	696.858	277.33	705.256	1012.54	892.284	751.599	821.561	501.365	825.803	1105.75	1119.21	653.617	773.907	870.388	599.326	685.839	915.267	432.017	792.157	860.509	810.403	422.31
AHR	3184.2	1810.89	2842.07	2654.66	2272.79	1495.13	1653.15	1279	3742.31	1334.21	2207.38	3909.3	3167.06	3464.91	2526.06	1390.39	1218.14	2426.74	3481.88	1951.34	1358.37	2866.72	2422.2	2202.75	3814.74	3588.03	3176.73	2202.75	3338.83	3158.79	3062.68	2002.17	2819.1	1006.39	1798.3	3791.56	1388.64	1905.83	1478.18	1447.8	1249.98	2649.11	3001.69	2449.99	2351.45	3779.61	1504.17	1109.69	2391.17
AHSA1	64.6023	120.745	57.609	109.367	62.5617	39.941	99.0898	138.037	86.1506	157.225	85.5114	192.454	100.243	111.247	82.601	97.4585	145.88	80.5136	98.4948	64.2845	105.994	83.5017	69.5585	149.06	104.355	69.9242	97.4585	51.8018	75.0962	115.424	64.5306	119.079	108.516	211.818	93.4979	114.878	214.294	220.894	106.905	137.167	77.1374	119.453	94.4054	144.952	118.219	107.292	91.2106	168.374	89.31
AHSA2	149.539	173.686	153.64	184.093	94.6325	111.29	126.93	123.423	176.893	107.028	159.14	201.171	36.1236	88.3189	123.759	132.98	101.69	89.8941	151.96	96.2809	57.0148	80.1766	95.0401	95.3666	159.308	141.18	180.684	113.393	143.225	135.218	163.304	196.806	191.293	136.145	231.976	152.478	173.686	190.648	120.837	145.775	170.684	116.187	198.043	173.961	274.765	199.393	96.8948	147.954	121.751
AHSG	2.35047	-5.34224	0.148126	5.74071	-7.5405	-5.44713	-0.740575	2.24314	8.50276	-11.7274	-7.95389	-0.550528	5.96958	7.51692	25.6658	14.6443	0.274534	-2.5344	-2.29686	-2.17249	6.1224	25.0768	0.819841	9.29413	-5.62355	-10.7528	-11.9551	8.2027	-12.4774	15.6383	-3.30449	7.04129	-3.03159	3.32754	-0.386925	-4.15563	-5.10104	5.4208	3.3849	-8.09114	0.431773	1.17519	-5.9578	6.86175	3.30812	-0.0500152	4.22119	12.2868	-14.5342
AIF1	2134.79	1735.24	1535.13	2020.64	2622.69	1773.35	2215.43	2402.22	682.488	1435.1	2131.13	1548.37	1698.79	2285.73	1420.26	1130.1	865.902	1728.09	1069.35	1666.52	1260.11	1347.36	1638.87	899.499	1994.94	2072.39	1679.29	1565.08	1455.01	1896.23	2048.92	1607.22	1730.62	1525.53	927.789	2013.4	1565.08	1320.56	981.143	2226.21	1294.82	1681.35	1107.13	1473.77	871.779	1200.71	1930.25	1650.51	1623.05
AIFL	-3.03514	2.13674	2.14432	-13.2947	13.2307	3.87303	7.88824	16.742	5.13487	9.57992	2.30241	13.201	6.38959	5.93523	4.78978	9.86232	3.52251	16.3648	5.0421	15.697	4.20416	5.01393	2.14897	-1.5209	20.2859	5.95815	-3.7815	9.87354	9.60995	9.28453	-1.71445	4.20918	7.84357	4.6354	-3.0221	-2.65548	-4.49485	14.3661	6.43809	5.02778	6.68346	8.50022	2.23552	11.2609	0.356204	-1.91623	9.01284	17.5202	11.7677
AIFM1	143.859	101.469	142.101	176.754	155.772	183.557	156.074	206.759	127.848	124.336	194.624	137.54	143.09	130.972	139.442	194.713	236.672	75.2842	131.764	121.001	147.063	181.294	163.043	178.86	97.1675	144.952	108.556	123.382	102.747	114.317	128.821	192.533	120.378	253.073	120.249	161.208	209.157	144.952	266.855	205.415	177.64	91.9951	146.102	214.883	213.238	191.673	167.736	207.926	247.656
AIG1	30.2783	71.8229	12.0976	26.9311	49.8869	29.5851	54.3098	50.9102	40.4367	48.0466	16.5375	50.2847	67.1349	70.7803	61.4267	31.0445	34.6948	73.662	23.5049	74.3953	36.1236	35.7552	26.3279	19.1373	42.6178	26.3957	62.072	41.7582	49.6536	31.146	45.0086	63.5967	51.2019	28.5717	44.1039	29.435	28.0351	34.8695	19.2168	58.0347	19.8388	55.4627	27.5632	29.1417	23.9725	28.5291	37.6364	24.9063	14.5197
AIM1	49.226	69.2468	110.802	65.9925	48.6369	63.058	97.9347	68.5415	59.1235	84.0881	59.4359	91.6023	102.628	54.562	45.5216	124.99	62.2422	65.5048	100.352	55.7819	81.364	54.125	77.7162	43.148	78.0879	61.4267	67.456	65.5592	111.456	82.2462	83.0237	67.8419	79.8328	75.1722	79.7214	69.9242	57.0618	61.5068	64.2642	49.1224	62.7866	98.7018	65.5592	115.7	46.3101	76.9285	57.2315	80.5665	48.5041
AIM2	685.013	306.259	788.107	467.605	858.106	512.655	1334.21	392.972	1489.16	450.062	805.721	287.261	1433.25	515.21	1634.56	1256.98	889.245	615.705	731.736	1032.33	1009.7	1225.66	352.812	456.404	290.057	357.088	487.566	427.267	794.224	486.65	391.92	111.088	566.628	447.409	919.455	296.474	141.233	141.863	526.477	336.348	226.337	693.104	306.703	247.889	1151.31	805.063	242.607	385.548	568.359
AIP	328.033	333.286	368.299	542.396	329.914	417.186	341.267	625.116	305.146	462.028	397.61	399.338	445.299	508.523	285.425	444.211	459.134	283.669	379.812	341.1	444.211	503.924	476.129	380.42	280.519	332.561	245.197	348.549	288.944	400.182	330.679	564.713	343.303	584.567	396.022	312.969	765.884	647.927	633.915	640.816	509.173	454.309	370.906	452.676	444.424	348.001	608.329	470.094	420.903
AIPL1	0.0311736	0.352811	14.763	8.50708	4.23625	9.97972	-1.16432	6.0924	8.46535	10.9617	-3.12758	5.46966	7.44079	11.1449	12.0497	12.8328	4.43689	3.78243	7.77555	8.63168	12.2868	8.77665	8.65877	7.79434	9.74055	9.74906	11.2377	15.3063	14.9519	10.1997	-4.51261	7.27745	7.70005	10.4672	6.87635	6.68346	0.891005	9.47024	13.7917	2.84786	4.21937	10.8753	7.98503	6.06307	8.87313	-3.76575	12.3413	3.2626	8.98553
AIRE	3996.74	2426.74	3681.2	3720.78	2986.17	2187.15	2212.12	1735.24	4526.27	1981.17	2965.79	4347.99	3560.47	3455.42	3304.07	2045.28	1843.16	2892.55	4079.03	2799.7	1851.71	3055.21	2994.24	3014.56	4397.6	4651.17	3438.64	2780.76	4711.49	3455.42	3615.54	2812.16	3473.91	1545.28	2379.18	4022.59	2005.73	2536.05	1718.38	1981.17	1837.62	3392.39	3055.21	3314.65	3062.68	4384.03	2407.57	1751.5	3701.97
AJAP1	1.61303	-2.44995	5.92905	3.94534	-0.102269	2.94289	4.21803	9.56143	2.9888	1.5796	4.14398	-0.148969	-1.86711	6.89	6.74957	-0.875078	6.81966	-1.93199	-0.608294	-5.02929	6.23001	5.00737	1.92553	-1.18434	0.592328	6.39527	1.02684	-1.82421	6.02764	5.75328	3.31095	3.19716	2.33497	0.503899	-3.97995	0.485792	-1.71119	1.11129	9.42266	3.67969	-0.490312	2.89055	-0.140775	5.25839	3.40191	-3.17584	-0.900934	6.21953	-4.66715
AK1	97.3638	89.4122	101.431	66.8508	96.0706	38.0568	24.572	113.487	122.219	108.847	89.1441	117.94	40.9268	110.328	72.2862	47.0594	58.0563	67.328	57.2089	82.217	37.263	70.8566	74.3687	44.0882	98.4948	90.8555	79.5136	141.815	65.8675	103.177	77.8733	82.8583	173.278	52.7787	189.055	84.5283	89.1441	93.256	106.154	84.1815	79.388	66.5839	139.39	57.9515	100.208	114.717	80.4845	61.4267	83.5017
AK2	114.841	109.443	109.086	101.578	109.705	109.949	103.97	156.2	83.4715	80.798	115.934	106.769	128.27	65.2545	83.8226	114.592	141.083	117.855	76.1533	115.424	124.384	114.758	119.838	139.552	69.7668	142.713	104.94	108.925	56.5989	95.5901	110.85	107.416	105.271	127.512	89.3715	134.299	130.112	140.378	175.72	147.895	97.3294	87.3659	106.117	116.778	156.029	120.143	124.755	113.343	109.879
AK3	198.933	180.466	213.79	217.597	209.254	213.062	163.361	242.92	286.436	290.904	257.971	218.082	160.248	223.732	194.016	275.344	283.27	239.559	251.733	215.064	223.514	284.955	256.481	310.026	219.021	253.978	217.387	254.587	187.844	263.225	248.908	336.825	202.549	312.007	297.231	224.008	417.186	318.567	388.409	343.521	317.935	200.656	249.322	268.041	334.837	335.023	356.03	286.971	268.63
AK3L1	1.12118	9.60437	3.78684	9.39954	5.42518	1.79347	13.4473	7.74187	6.01137	-1.61711	5.26032	7.82436	10.413	10.7155	5.80486	14.9076	11.0444	7.92704	3.57346	4.49989	7.2949	7.07698	3.69868	12.0945	5.92905	8.25153	9.73089	5.07397	0.7158	7.73122	9.72783	8.02721	2.73144	3.31605	7.93182	6.89886	-4.00374	0.803779	7.51607	3.54224	6.36686	3.54224	5.14296	12.6917	9.54099	5.21302	7.6863	7.29882	7.90845
AK3L2	2.24791	0.581986	8.08373	6.6684	9.29945	-0.871015	15.7691	7.23731	-3.63784	0.349048	6.91101	2.9694	-1.31411	1.03217	-2.75979	8.53237	11.3125	7.47857	6.82439	7.61752	5.12932	5.99056	6.04426	2.28172	0.554873	16.8145	-5.36459	1.3391	0.218966	1.73657	2.5499	5.0856	16.0674	-3.11157	7.6863	8.72833	-2.5054	1.5497	11.7099	-7.21059	6.72448	12.1669	3.08746	4.94519	12.8158	2.17235	1.06439	5.09649	0.171888
AK5	-1.26572	-3.32958	-3.41901	-4.30181	-0.182663	-4.38073	-0.100333	1.64851	-2.29225	4.70342	-0.390911	1.46877	-0.907738	1.25591	-4.49986	2.65661	3.99585	-1.26114	3.21546	-1.44986	4.2333	-6.12229	-0.348583	9.96072	3.80484	2.36794	0.49688	0.494901	-2.73838	2.89818	0.226713	14.0135	5.65911	7.64693	10.0121	1.35438	8.67259	6.03635	5.03073	2.23552	2.28781	7.44552	-4.97708	0.816051	0.626576	8.62118	8.70335	11.1626	16.408
AKAP1	16.3807	5.45978	8.33889	10.2074	11.5137	13.8281	13.7021	12.5706	13.4403	10.6619	8.54916	16.1809	12.3386	13.5984	5.58078	13.8452	14.0438	7.12209	11.6157	9.74661	6.64003	14.3661	13.4403	13.8728	6.27609	12.3167	9.40269	6.83816	8.4744	14.0567	17.7103	20.9366	11.5539	19.6121	3.98143	17.9557	10.9224	18.7576	12.4784	13.6691	16.9986	9.18937	15.8598	10.7487	27.0777	14.2146	11.7206	16.3807	10.3499
AKAP10	110.293	97.6294	148.699	78.9259	92.927	148.699	134.056	101.469	90.6541	93.2948	114.368	100.893	81.2401	112.075	197.103	107.07	102.591	144.376	173.89	138.622	187.445	66.7086	97.9347	76.3147	113.085	144.072	133.093	76.3387	199.827	85.4498	98.2938	97.4996	89.4768	90.5211	75.5727	89.642	49.1224	74.507	61.1931	70.0071	124.289	132.112	95.2039	132.665	52.1432	108.556	98.9829	85.7953	126.18
AKAP11	118.951	84.8721	79.89	94.6325	97.3638	86.3135	77.9723	99.8494	112.855	62.0052	133.18	128.676	62.3427	97.3294	60.1672	104.506	98.0019	68.5118	118.82	94.4054	77.8733	83.529	118.141	124.61	113.041	130.769	82.9272	97.3971	77.1117	120.249	120.883	162.296	90.4328	112.964	94.1439	145.603	119.453	124.155	104.208	100.031	152.742	93.5377	133.623	109.443	138.915	152.793	105.751	112.634	102.747
AKAP12	7.52242	8.24932	1.7778	3.90577	6.49326	1.20477	5.74818	3.22587	3.06717	3.50135	8.9671	3.7032	7.9199	-1.889	4.22628	7.20128	9.35407	2.13674	2.21253	5.04009	6.74767	4.89156	7.60451	5.00737	0.575209	7.28246	6.22636	12.0016	1.97636	4.88983	6.57871	5.07848	0.987818	9.34282	3.05849	4.79882	1.60837	6.21597	9.38452	10.5981	3.95178	1.35283	-0.686399	4.17056	7.45672	3.9699	7.18554	-2.24077	1.34635
AKAP13	663.406	619.443	703.533	617.315	572.576	688.947	577.636	585.444	879.233	893.156	603.455	577.108	672.992	901.267	849.971	712.607	418.664	600.172	1064.67	560.825	799.603	656.56	680.619	623.101	785.647	596.558	753.336	545.683	980.269	531.124	614.385	628.488	576.002	563.617	652.591	563.617	534.66	487.566	482.608	620.323	497.381	540.487	612.709	583.322	353.792	582.904	526.477	603.455	706.395
AKAP3	7.59982	7.72389	14.679	6.83381	15.444	20.7405	4.15111	22.9858	12.9816	23.1667	10.365	6.32845	9.37061	20.1658	7.93456	3.9222	16.9502	12.8988	15.2572	13.1154	-5.93167	5.56613	4.39613	12.5289	17.5331	10.564	8.90833	9.79493	5.27989	5.93523	-5.47755	7.85371	10.2579	4.08579	8.8866	11.6574	34.7305	15.5227	9.54099	20.6227	8.18141	-0.415892	13.5553	3.93199	13.8552	12.9738	23.8774	15.4004	20.9501
AKAP4	4.12866	5.60911	6.41663	6.11698	2.82053	6.7381	3.53729	5.62949	-0.6814	3.2529	5.23141	1.26645	3.53871	1.28803	9.14933	1.60149	6.56628	4.6336	3.04895	2.37556	14.8416	0.862321	4.30609	4.90988	0.483805	1.61303	9.63339	2.35047	2.84163	8.74065	2.85265	1.86051	7.70835	1.25254	1.70018	2.18424	5.83153	-2.83509	3.86058	5.14296	2.72254	2.43838	6.78709	4.13774	-2.12014	2.27686	7.09352	10.9106	3.71908
AKAP7	241.839	521.608	214.696	136.09	517.743	180.542	295.139	88.5294	379.152	127.655	424.445	393.901	125.026	220.244	147.063	272.343	225.764	287.373	428.233	487.566	336.348	177.489	261.309	276.678	201.803	210.954	280.111	306.259	239.836	488.923	245.093	432.955	599.741	224.364	553.846	221.392	198.407	190.308	187.056	110.928	202.896	190.01	392.554	160.804	549.571	233.747	633.915	215.818	297.643
AKAP8	187.218	170.079	158.366	219.479	197.493	209.053	193.877	187.366	189.923	140.641	197.342	172.728	160.627	166.378	180.607	185.959	134.594	148.815	157.035	118.719	137.026	194.322	217.206	202.73	192.39	202.814	131.764	137.821	170.478	199.476	195.139	221.965	173.077	177.64	172.591	160.079	240.839	241.388	206.663	186.58	198.2	188.319	186.105	215.064	153.348	176.678	179.634	181.785	244.248
AKAP8L	97.3294	134.203	133.737	120.431	114.034	91.7957	86.7176	75.9325	116.1	125.556	91.568	122.632	273.029	120.337	102.508	112.964	63.1056	111.247	91.0268	104.083	55.4252	149.925	89.4397	83.063	160.248	91.761	113.128	101.614	82.754	117.979	96.7079	70.9046	121.419	110.456	136.726	104.581	125.509	65.7894	78.5899	132.816	90.559	169.17	125.853	152.852	84.9924	109.367	88.2856	77.42	87.0295
AKAP9	3.56384	17.6752	3.94016	15.8235	4.12574	4.96604	16.306	0.145248	17.1665	-3.92942	9.76749	17.5155	4.0527	23.9931	14.898	13.9464	14.5034	15.6061	14.5525	10.1233	31.5453	1.82419	18.7576	10.2048	21.5649	23.8944	15.7691	4.04733	8.57762	20.7852	18.4063	18.3516	22.2532	16.2227	4.5382	21.2622	1.24626	2.47471	3.0295	-3.59159	12.7782	13.5292	10.9048	3.24761	18.4005	28.8576	13.2517	17.5732	3.52726
AKNA	1743.64	1400.02	1501.8	2024.2	1770.82	1877.43	1270.28	1447.8	1576.69	1444.02	1478.18	1701.34	1981.17	1765.43	1462.26	1285.39	1299.91	1469.89	2056.2	1308.91	1361.8	1694.41	1896.23	1597.68	1653.15	1587.11	1676.86	1449.79	1784.08	1451.96	1352.99	1227.25	1681.35	1516.6	1166.7	1625.6	1417.98	1567.33	1078.41	1052.97	1541.34	1840.7	1489.16	1368.19	1553.66	1567.33	1427.27	1417.98	1225.66
AKR1A1	354.148	231.683	163.752	335.821	321.311	324.462	286.575	432.735	224.364	175.848	357.838	268.876	322.977	213.335	187.646	293.606	320.822	226.542	201.413	258.079	253.978	304.435	269.699	322.977	222.036	350.309	203.732	249.853	170.763	312.17	296.198	356.902	254.082	335.395	210.886	325.88	349.731	356.603	491.327	442.294	264.419	204.999	296.312	376.46	460.7	291.52	368.101	276.127	283.401
AKR1B1	332.205	389.983	215.341	324.589	215.989	528.202	256.023	719.778	380.624	329.914	374.842	414.288	290.217	346.921	238.829	458.372	468.959	175.317	320.281	297.103	273.38	559.778	422.542	479.607	293.079	293.977	270.308	373.268	222.653	426.087	345.997	571.791	251.356	529.304	241.637	326.712	504.873	493.787	497.129	380.624	497.621	164.845	578.895	397.38	590.063	397.38	389.807	478.039	486.65
AKR1C3	154.708	111.907	96.0426	165.666	32.9431	76.8223	280.249	68.941	246.326	314.605	119	124.336	145.545	119.453	59.5148	215.546	129.825	92.4441	149.639	91.9951	149.984	54.0835	227.921	273.634	101.349	168.251	172.291	81.5006	185.233	229.205	111.886	300.649	286.971	188.24	53.3214	115.46	190.794	172.163	157.691	123.571	116.1	100.852	104.287	114.236	118.678	91.3941	81.2401	137.647	214.975
AKR1C4	7.78978	6.55073	10.4585	7.73756	5.05507	2.42331	15.0399	15.5927	6.46988	10.4788	9.23391	-0.568151	15.219	4.17558	5.36418	10.054	-1.09924	14.2187	-2.02472	5.07848	22.6328	8.91074	4.88052	16.5665	9.01998	9.99006	6.4022	6.42593	4.29094	2.60272	7.11115	5.54728	-4.54108	8.1444	-0.582448	0.344109	8.96036	9.81078	14.745	5.47972	8.16031	35.7649	10.9169	10.0033	8.38683	5.37766	1.4949	8.23629	5.15652
AKR1CL1	-0.0874595	0.994568	7.94481	-2.38718	-1.88156	-0.230331	11.4513	5.61394	0.740732	0.875878	2.30563	2.0396	5.96166	9.11947	7.21992	5.59138	-4.5813	2.5616	-0.214906	4.098	-4.4036	-0.00544139	0.428409	4.91352	-0.152966	3.68237	9.18156	5.61394	8.71345	4.28297	7.59808	2.66373	-0.18504	0.676902	2.62247	9.26981	0.534359	4.15111	-0.918747	4.99886	7.79212	6.18389	12.9112	-0.356737	2.77664	6.40089	-6.1058	11.7815	4.75282
AKR1D1	7266.97	4410.74	7173.67	5412.42	5050.79	4575.81	4247.56	4236.34	7076.05	4197.65	5102.84	6044.72	5809.23	5889.42	6408.2	3985.84	3701.97	5786.5	6467.7	4526.27	3791.56	5942.68	5086.54	5204.58	7076.05	6914.2	6202.03	4247.56	7173.67	6311.98	5916.85	4872.36	5831.42	3142.49	5039.26	6988.72	4936.18	4668.2	4425.11	4054.78	3834.5	6101.05	5050.79	6914.2	5122.05	7076.05	4465.5	3791.56	6672.27
AKR7A2	441.104	462.94	319.384	489.507	315.619	369.373	372.431	959.325	335.202	562.353	360.728	377.41	304.118	429.521	281.37	654.579	293.863	333.654	433.464	343.881	331.184	377.262	377.631	414.06	445.849	482.846	428.772	438.095	227.745	377.41	370.906	657.443	380.624	507.233	283.927	540.835	601.01	603.903	465.687	610.031	491.957	314.74	496.203	534.66	301.671	434.916	560.825	464.885	457.906
AKR7A3	43.898	50.0149	15.0438	44.4458	30.6334	17.9557	38.4743	83.414	41.6224	58.7179	33.7774	45.8439	26.7619	57.9271	12.1213	47.4207	38.3315	34.4282	30.8814	28.0034	25.9032	30.1852	31.3426	30.0558	36.7527	28.4523	30.8446	41.1193	19.1714	26.5037	36.1389	47.919	43.1826	45.0827	35.1658	49.5158	59.5148	61.5754	37.9242	46.0333	47.4994	27.708	29.4935	41.0009	26.8778	31.2452	58.1258	33.7173	50.8053
AKT1	722.733	607.806	680.055	758.467	760.781	593.737	510.89	639.102	453.292	749.471	608.829	840.672	439.359	786.299	349.391	434.67	332.205	794.844	590.063	494.752	421.825	471.446	555.7	454.309	737.947	636.486	746.695	534.66	614.385	573.377	535.702	557.181	463.552	388.802	282.39	622.68	662.031	592.618	461.46	544.696	465.687	585.047	551.928	459.134	336.179	453.292	481.874	540.487	446.943
AKT1S1	5.67477	33.3792	13.4197	4.38426	-2.01656	-2.52001	9.16216	0.714502	2.80072	-5.77818	-7.57412	3.66259	-3.68989	11.0881	0.977807	-1.51861	12.2399	-0.205196	5.19445	8.64645	16.5152	-1.57003	8.87548	-4.00374	1.55847	10.5783	7.07545	6.29533	8.61856	18.8538	9.28174	4.21039	16.7469	15.3629	39.5638	7.42223	8.08195	-0.406513	-2.81393	6.33927	4.68801	1.30069	-7.48158	-1.06162	8.39386	8.26448	-4.06626	2.44754	-11.6556
AKT2	3.80135	-0.877129	0.75462	-4.6072	0.970249	-2.50797	7.1451	6.56197	-6.70027	-1.93385	-2.43266	-11.8852	12.1735	-2.79413	-1.16432	4.87431	0.839052	0.0762206	-5.75737	-4.59428	1.29765	1.32834	3.29219	9.38452	-3.00966	-1.4586	4.25088	2.81143	-13.2947	-9.37151	4.05471	13.2776	-7.48158	5.52662	11.8248	0.446053	6.35258	-4.6072	-2.93557	-5.57213	8.85993	4.32456	0.84078	2.41675	5.90775	-0.174557	7.47767	-8.61796	12.4718
AKT3	7.45065	4.78017	-0.867131	8.75677	7.88824	7.78773	6.45978	5.14442	3.13239	6.37812	4.23167	10.6515	1.90461	1.1408	1.66695	8.72355	1.83965	2.05086	5.75983	5.58234	5.75586	6.11192	7.71008	6.4022	6.31258	4.4129	9.35407	6.7381	0.35108	6.09075	6.77068	9.53567	9.21616	2.65661	0.0400983	6.10007	4.1493	8.59125	5.97116	5.44349	12.3277	-1.5209	2.7141	7.79949	11.7778	1.81221	1.64344	3.3307	8.58636
AKTIP	530.744	478.991	457.376	332.205	557.181	574.903	519.475	485.14	548.137	470.393	488.608	519.14	381.216	390.425	496.813	364.366	385.548	525.776	510.89	401.451	620.323	283.537	508.523	494.119	446.943	485.404	498.208	434.67	560.825	345.997	440.353	722.15	384.88	469.848	755.881	445.048	600.576	557.927	387.374	485.711	536.718	447.969	417.413	456.873	568.359	549.915	458.796	446.155	641.299
ALAD	48.0466	54.4428	38.5812	50.458	32.3534	30.1852	45.2575	57.485	36.5666	38.4599	38.7832	50.9309	17.9861	43.311	23.1986	31.9387	36.0839	39.2033	36.3591	48.0835	44.7624	4.92257	38.0878	50.686	38.2179	43.3245	42.0271	43.6472	34.4668	37.2203	33.2548	45.275	50.154	51.4714	58.3797	35.5225	61.3124	43.2787	46.1379	64.4468	48.1053	50.0149	34.3523	41.4243	21.8004	29.634	43.7632	48.9344	44.0882
ALAS1	12.6265	16.0787	21.2296	16.2227	9.54653	18.576	26.4852	18.359	11.5047	5.58537	8.50022	14.6127	16.7054	15.625	11.5693	3.37359	11.4026	26.8262	13.5825	6.34718	23.9931	2.83067	17.488	13.089	8.83045	13.594	12.2345	9.35887	19.4495	9.55208	12.0117	11.9944	14.2146	4.13029	5.43124	15.0797	14.3819	12.4402	16.8145	19.7235	17.3037	24.294	13.7353	23.5723	17.5449	13.1305	10.1016	15.3694	6.84233
ALAS2	5143.32	13710.7	12105.3	4497.43	10508.4	1274.29	2654.66	11761.4	4561.61	12199	3954.06	3628.25	5122.05	10095.5	12466.1	741.142	8775.23	10725.4	2924.58	11520.1	10219.7	5575.99	3530.78	2698.31	10154.4	1994.94	4970.11	15033.6	6494.34	12370.8	6259.28	1751.5	13826.2	3825.01	14627.1	1191	3447.26	2792.06	3093.19	13587.5	4726.37	13587.5	4033.57	1122.64	3048.54	3644.92	2919.52	8889.25	1569.71
ALB	4.28461	0.726586	1.07365	-1.26756	2.0269	-1.62845	-0.152966	-0.164913	-2.08232	1.34287	5.55782	2.34571	-2.08714	-3.65975	4.48558	1.60022	2.9143	1.47797	0.697198	-4.74078	-1.70337	1.16344	1.72358	-0.373066	1.93865	-6.13713	3.88608	-2.87768	-4.47117	-5.90187	2.76186	4.35622	-2.80061	8.90833	5.68052	4.36653	-0.171097	-2.658	1.26836	3.58688	-2.15501	0.190255	-0.435628	2.44465	3.19579	6.92873	4.78017	-2.4158	-2.95346
ALCAM	59.0611	175.248	61.171	71.3279	120.837	42.9407	119.453	81.8566	107.625	89.1156	47.5489	138.236	69.1416	134.485	30.1591	101.578	96.0706	111.83	64.9935	81.8816	90.989	96.9929	78.3133	50.7493	99.6233	66.461	103.923	84.9283	49.3423	151.289	114.841	115.139	113.656	79.0419	107.979	131.205	41.5912	48.958	52.638	50.8053	75.3086	119.75	92.6246	79.0419	102.244	70.7803	56.4249	98.5774	45.9357
ALDH16A1	56.7483	33.6317	37.9822	61.0049	46.789	62.2201	28.5849	64.3076	38.6936	40.1949	66.6822	33.4634	81.8566	38.0127	27.2634	41.544	38.0127	33.4994	36.4383	31.6022	30.3214	76.2512	60.2101	29.8829	33.267	40.5501	25.436	43.3386	22.815	60.4929	35.3103	66.1596	31.1235	72.5844	37.5196	36.7097	54.0576	41.1345	63.1306	50.7299	42.4861	54.0382	64.3532	85.2278	58.969	39.9283	54.2545	59.0363	53.6722
ALDH18A1	53.8037	11.9371	59.4132	45.8646	0.773858	53.3737	28.776	55.7819	41.2429	13.3986	34.7575	47.4207	28.1911	42.3378	45.7776	86.3797	76.1533	6.53963	44.9933	25.2875	43.0988	72.9782	54.8278	59.013	23.6158	28.281	21.8078	39.0534	36.268	50.2847	27.3884	47.5857	15.0975	59.688	36.6366	29.4112	37.4778	60.3853	95.4045	50.1728	52.8593	26.4485	28.9696	55.549	52.0003	42.1737	30.8087	64.558	49.1459
ALDH1A1	154.987	265.265	33.5711	91.7323	259.078	82.1859	70.5557	170.763	29.2092	51.3637	196.884	225.386	13.8809	90.2741	12.1564	54.5792	35.1391	229.111	45.0636	139.937	115.139	14.9563	158.084	98.9829	80.4845	197.16	175.926	139.937	27.6395	147.063	201.332	246.916	260.723	127.424	67.8139	143.446	260.504	245.612	61.6683	95.9386	116.274	138.67	215.437	101.788	36.7863	66.461	214.439	142.446	52.2077
ALDH1A2	11.5793	12.4402	14.9655	21.6879	9.73089	8.16031	2.78163	15.8293	0.156034	14.5406	8.8209	7.5794	7.592	7.7856	8.88923	15.9716	6.85853	16.9083	10.413	11.9535	15.0937	11.868	6.32422	10.8597	3.5319	8.64645	9.46276	3.19716	27.7499	11.0444	4.78519	11.1332	9.62579	1.42977	12.0081	7.17288	9.92795	7.43398	2.49626	6.40962	8.09763	11.3797	8.76562	2.51964	0.393615	9.00317	7.13766	4.25713	8.35685
ALDH1B1	4.0173	0.436756	4.44432	12.0641	4.93747	5.34861	-0.989014	-1.25891	-0.660436	1.59112	-0.867131	1.98078	4.22475	2.53763	3.22408	7.73756	7.22672	1.11378	10.7309	5.5093	0.851141	3.64316	7.59398	10.5383	-0.298268	1.898	9.27745	6.12616	12.7988	6.0402	6.58064	11.5658	0.066277	9.90465	0.302889	2.825	7.51777	8.57234	4.72302	3.62304	3.44293	6.24547	7.31755	4.17407	6.18389	1.70647	-0.614458	6.13731	4.98725
ALDH1L2	3.20648	2.32074	1.28973	1.31088	2.9643	7.2911	11.8118	0.636103	6.8158	-1.00689	-2.10371	2.11239	0.669905	6.84848	6.15216	5.7818	13.3834	10.0381	2.84485	12.6917	8.88923	13.4724	9.06095	8.22085	10.7713	5.47972	-2.12783	-0.875078	7.78773	5.94494	-3.20299	-0.307335	7.57515	7.03391	3.96493	6.62355	4.56665	16.2966	2.33796	7.34451	3.28686	5.78483	0.79891	4.03123	0.284193	-7.24969	-1.02717	-5.9852	-0.718161
ALDH2	290.618	481.737	194.898	328.033	286.575	230.455	413.423	425.584	119.665	164.657	235.686	443.025	148.348	457.138	212.26	159.258	136.505	548.96	58.8656	386.129	389.983	178.636	253.309	216.949	267.824	317.036	310.906	339.492	180.281	214.439	465.154	418.402	334.538	332.358	168.251	303.595	272.695	345.831	239.657	760.258	314.041	424.445	369.191	366.885	46.7701	153.182	451.168	328.033	199.165
ALDH3A2	94.9365	92.7579	61.932	69.2751	91.4329	54.9365	74.622	128.552	62.636	69.6388	106.527	105.827	47.8325	52.2451	64.0091	60.7594	50.2847	83.8738	54.0382	88.6364	71.3279	66.7816	98.0325	69.8207	60.2566	123.219	90.0595	71.3065	52.3703	76.5765	101.858	104.661	84.4416	86.7176	62.126	92.0363	151.496	139.229	107.327	156.074	99.2804	56.7483	107.257	96.8948	53.3918	114.628	90.6193	79.4231	75.7394
ALDH3B1	114.272	93.2948	94.7908	100.95	218.805	77.2596	115.7	155.518	50.458	140.429	92.132	74.4188	126.887	61.7128	83.317	66.0552	62.1004	142.932	126.336	78.0879	119.887	42.0777	63.2845	51.6665	67.1076	84.1126	107.457	94.1439	80.0702	80.2692	98.4186	68.3207	117.732	61.4531	133.838	59.9768	80.9849	97.5549	75.7081	109.162	52.9788	122.116	102.781	65.4448	44.139	55.0042	94.8673	65.9703	66.9355
ALDH4A1	-1.36104	4.76514	1.77159	5.92905	-0.602563	10.4498	6.82541	5.10706	8.24079	4.13438	3.4289	2.30098	9.63339	4.32294	4.83522	8.79907	12.8752	9.94936	3.27123	3.4506	3.35173	6.12083	6.17817	4.85879	1.28973	6.8884	5.14296	5.29806	6.84233	5.45978	3.48734	5.70895	-1.07955	9.97719	1.68315	3.93199	8.02513	8.87548	7.48283	-0.819118	1.20976	2.86605	6.09597	12.4596	3.99097	5.22375	7.17926	8.40725	5.9057
ALDH5A1	66.51	497.129	160.5	79.3324	182.928	47.3662	41.5573	194.244	166.666	121.514	101.788	223.913	75.146	95.0028	198.478	67.159	243.319	142.101	106.333	152.696	170.763	121.254	135.836	75.6123	199.096	68.4695	125.556	343.303	154.708	494.45	103.177	161.146	502.084	120.745	554.865	68.8352	124.944	99.7422	58.657	111.713	123.891	422.06	122.458	51.1153	111.164	123.661	98.9133	294.693	58.9916
ALDH6A1	45.6091	48.8795	38.7956	21.8804	61.0049	21.7609	34.4282	45.7776	21.7319	14.3466	60.7347	49.731	49.2651	34.2323	38.153	44.4311	39.5769	34.9214	50.4769	55.273	38.68	69.1782	35.9524	59.5615	45.9357	38.8912	42.1427	46.2735	22.6108	47.4604	41.7752	64.5047	37.8942	34.3752	45.211	45.9714	38.1282	46.3486	29.344	45.6283	47.5857	38.5175	48.2657	51.4087	49.6344	58.7179	47.1159	15.6569	42.3901
ALDH7A1	9.06399	7.22421	7.07904	10.5182	6.3733	5.41009	5.0207	11.2228	15.2478	14.3378	6.0186	10.6677	5.81279	5.02778	3.20309	15.7124	1.04872	0.93293	5.94494	1.78237	16.8706	15.5827	3.57346	9.07497	7.68058	6.52628	12.0911	-0.929412	4.46597	13.1061	9.99823	14.5805	-5.25328	18.89	4.12223	7.33503	7.81992	11.4001	8.83514	14.4619	16.6707	15.9811	13.0001	5.01076	5.05942	8.69877	10.7771	16.217	7.1664
ALDH8A1	9.72268	7.32783	4.11216	10.1901	4.7635	3.79799	5.6075	4.13029	10.8262	5.48988	8.74065	9.17629	4.93556	10.1326	12.3413	3.0037	9.46087	2.40601	13.691	3.75466	1.21909	8.71627	2.67484	9.49591	9.04395	14.3819	12.9554	1.92709	12.3413	14.4272	9.49807	10.0753	8.06827	1.35742	7.87081	6.39907	5.68176	4.00529	3.66259	0.503899	1.27767	9.69545	9.33093	11.8549	9.84325	7.77923	1.15484	4.38139	8.8199
ALDH9A1	2351.45	1926.86	2017.14	2805.99	1909.4	3243.28	2351.45	3635.84	2110.22	2654.66	2302.87	2743.32	1662.17	2332.62	2048.92	2499.33	1926.86	2164.58	2834.86	2083.47	2644.35	2060.17	1888.54	2564.31	2151	2649.11	2259.94	2440.15	1638.87	2168.21	1880.14	3176.73	1607.22	2360.09	1805.09	2578.03	3193.05	2749.21	2780.76	2453.89	3100.67	2263.94	2444.84	2707.78	1964.62	2571.54	1828.02	2578.03	3007.71
ALDOA	697.89	842.735	752.78	878.389	840.672	831.43	770.587	1411.81	520.798	1012.54	674.399	789.379	786.299	871.779	689.477	702.785	812.293	941.244	765.884	820.364	1016.55	722.15	765.884	633.409	824.274	754.001	831.43	693.556	674.399	582.425	703.533	601.01	596.948	668.254	619.443	631.291	813.685	708.215	1033.37	914.66	674.887	678.427	644.432	709.3	524.601	482.328	725.988	511.823	624.339
ALDOB	112.676	114.452	104.127	59.5148	71.2771	40.8298	71.713	96.1121	71.9271	43.0988	54.6275	94.5642	13.3329	152.539	71.5104	71.5104	33.8631	63.4856	95.8397	75.6123	64.3076	77.9006	55.6171	31.4639	113.864	92.9686	54.5451	123.3	139.442	89.6075	148.131	38.7832	167.124	63.3681	100.176	101.302	52.5935	69.3435	36.0839	44.1935	65.2837	87.4632	156.258	104.003	78.3633	45.2575	89.6075	84.2455	73.53
ALDOC	195.876	169.531	190.245	214.883	128.592	200.005	152.742	400.605	172.224	421.825	183.181	310.026	212.077	214.439	146.253	247.419	186.261	220.633	290.904	165.728	240.455	181.876	194.473	165.792	243.012	208.722	132.199	149.693	147.954	179.836	184.093	274.765	103.134	188.918	198.328	171.081	459.653	409.552	301.426	353.013	256.481	216.205	185.472	275.616	117.94	249.442	294.845	255.127	212.953
ALF	-1.84346	-3.70506	7.02456	5.58234	-1.59082	3.25955	1.20112	-2.61599	-8.78749	1.83079	-0.0794748	0.171888	2.14897	1.94202	2.11416	-1.41842	-5.61112	-3.93787	2.33023	2.82932	-1.6716	2.55338	9.43341	0.577474	-0.8382	-1.81707	-0.415892	6.62863	-2.62966	-5.15551	5.36262	-5.11782	0.267196	3.98603	2.94959	-6.92242	0.474627	2.31556	-1.25055	-8.80705	-0.948939	1.695	0.378024	2.82053	-0.433795	0.381602	-4.33238	1.56424	-0.699607
ALG1	24.4116	9.30452	20.8722	6.27122	10.7341	6.42908	17.0782	19.6382	4.2813	23.7406	33.8007	21.9432	16.2336	34.0568	5.48824	17.5155	23.9453	6.58975	10.2765	14.9972	-0.710364	19.9428	28.542	22.963	5.44879	28.3891	12.6814	-1.23955	12.5524	18.1252	11.1754	23.2782	10.1075	35.2166	15.8519	36.0588	29.2886	21.6727	24.7598	21.718	16.2336	8.62311	19.5718	7.67447	54.8513	14.1401	34.7305	22.1684	6.28971
ALG10	9.85761	1.5058	11.3924	22.7748	-0.343899	12.0529	3.86923	13.3834	13.7318	6.11361	-5.67959	0.493248	6.20407	2.8585	1.58891	4.90798	8.35979	-0.724638	-2.79089	0.252182	4.77702	9.77052	2.78943	17.8105	0.425464	25.7941	2.7155	0.280276	-1.02064	9.35887	-0.660436	3.03116	0.308472	2.42707	-2.27431	9.38131	-1.75629	-0.920883	11.3383	7.51607	8.32411	-2.01444	5.61394	1.62196	8.7876	3.55168	-0.574159	9.05334	8.30275
ALG11	51.7536	51.5686	81.6201	54.6997	79.6353	78.7823	67.5027	30.452	96.6691	13.5427	85.0224	83.414	111.088	62.3167	66.9882	80.7055	29.6565	53.1066	67.328	77.846	67.1735	58.6936	27.9012	53.2814	63.9371	67.056	79.2072	68.394	51.8018	71.2771	39.2033	84.6228	61.5309	40.8298	102.205	70.7803	38.68	47.1678	27.5632	46.5996	49.0524	67.6339	70.3891	75.4525	83.3472	45.0459	59.9768	21.5276	91.2106
ALG12	30.667	12.4691	27.181	16.34	19.8892	39.997	11.7068	12.714	9.53567	45.1935	5.7139	18.3516	32.8565	16.5281	35.1658	23.223	22.4764	16.994	25.6187	8.1336	36.4233	38.0725	15.6156	12.9738	9.37513	6.74375	22.2258	9.44511	19.8173	19.2382	17.1364	11.2462	7.40487	14.1066	14.6341	5.27674	11.2435	24.6087	20.6227	16.7568	17.0409	38.4083	12.034	10.3363	6.35928	17.1665	28.0351	22.8568	17.3673
ALG13	72.4701	107.416	99.123	82.217	87.7868	103.021	103.254	169.589	48.9827	91.1407	116.576	73.9834	50.4164	71.9271	105.307	90.8555	131.858	103.323	104.706	139.075	114.236	70.4424	91.6899	101.858	80.3694	101.431	79.2702	86.622	51.8638	90.2741	80.341	101.397	100.381	113.247	103.435	82.0379	94.5642	95.0401	168.593	146.156	85.4795	57.5529	84.8097	56.1416	124.755	88.7007	117.473	113.041	116.1
ALG14	11.6247	15.2838	25.5823	15.9051	17.5794	35.0141	17.3431	28.5849	16.7668	8.59125	22.887	7.12795	3.45524	9.91669	0.554873	7.94652	31.0445	6.93094	17.8868	7.38369	18.3828	23.8118	18.1449	29.7104	7.93899	8.52235	13.2797	16.7725	12.2696	19.359	14.1698	11.7432	0.0572797	27.0365	6.51913	13.3518	12.1343	14.6533	36.3048	13.3213	18.6451	5.96636	14.714	17.2479	37.4248	13.5705	9.38946	15.4591	23.0662
ALG2	17.2327	9.26419	11.5137	16.3979	8.73693	17.5178	13.3645	9.42031	8.03534	10.6756	11.6574	4.62105	19.7707	3.79486	-0.531665	6.14033	6.98726	12.4561	12.7864	4.98036	8.14907	13.8046	11.984	13.9892	4.96986	6.88058	2.9599	4.38262	4.21803	9.05334	6.59507	8.73057	2.75885	7.6863	14.8251	11.5137	8.2121	8.30544	14.0438	14.2057	2.78353	5.40655	2.55199	5.54872	20.1345	9.27963	9.73796	5.95139	5.41733
ALG3	79.5775	56.3006	49.1886	73.6078	64.6499	101.968	44.4458	73.6078	64.5047	56.7483	69.012	80.2323	83.0998	58.6936	48.2486	78.3633	76.7582	68.941	62.9486	59.7743	61.4011	100.852	71.4538	85.5452	49.5337	87.3341	61.766	63.1306	57.7589	69.7668	80.5665	60.0947	66.5839	59.4819	48.1947	73.7154	88.9777	79.3023	103.654	99.4406	61.4531	53.9289	66.6365	83.9549	89.5366	63.7544	91.2583	50.3043	68.9913
ALG5	178.509	138.346	100.772	115.662	166.731	247.285	157.225	173.821	139.495	78.398	210.954	113.573	82.6602	92.6246	121.751	197.16	315.041	91.6617	97.8195	199.323	154.189	204.514	190.588	271.322	92.6246	133.093	139.601	117.612	83.5613	197.342	157.811	230.768	139.771	246.231	157.383	156.364	204.999	177.107	294.398	191.909	157.622	57.9271	158.667	171.226	443.594	185.472	258.968	143.283	182.473
ALG6	162.558	183.103	202.66	195.139	224.869	162.681	207.845	209.839	202.896	168.671	222.337	206.293	123.03	165.024	194.473	180.684	238.139	164.392	229.985	148.235	179.778	216.808	194.791	198.933	204.999	183.557	199.013	218.901	295.004	210.621	242.464	260.167	179.836	196.177	239.042	186.825	153.64	191.293	204.234	175.926	225.945	190.954	261.659	165.024	290.762	172.657	172.728	185.615	217.77
ALG8	78.8958	66.3579	55.6347	95.3447	95.0028	133.838	82.2462	108.808	89.5366	55.1878	95.8397	96.2209	99.0898	72.4971	71.713	116.143	167.398	54.4662	70.5272	96.002	89.7737	149.235	96.2809	137.116	55.4627	89.4122	60.0217	80.9849	56.9273	87.0295	82.217	101.469	82.754	126.701	81.2401	81.8274	101.93	104.544	129.096	117.612	108.106	57.485	101.349	105.525	203.351	96.7079	108.218	96.1121	107.221
ALG9	45.6905	67.4056	47.3835	58.6723	41.7064	94.9015	46.2735	109.749	76.9009	32.2408	101.548	80.7055	55.9663	37.0888	54.344	72.3568	113.813	42.5996	49.0681	66.2844	51.4479	76.5134	71.4815	135.68	75.2333	74.1933	49.6142	61.6683	39.3156	111.83	51.6049	89.4122	42.372	58.5739	36.032	78.8958	93.9219	81.364	129.424	95.0999	83.3791	43.0792	79.9187	72.8312	133.57	75.3086	72.1506	73.4498	62.6995
ALK	9.41313	-5.47755	2.81887	5.29088	4.68645	-4.08101	9.42542	15.1817	3.78684	3.32049	3.58186	5.46534	-3.09492	3.70788	5.89067	7.99746	3.31911	0.700099	-1.18875	2.85593	6.40962	5.71212	2.63632	7.36586	7.13542	16.6992	3.25811	9.08488	5.56795	-2.71	3.19579	6.12799	-3.0812	2.74555	2.89055	-2.97495	5.7904	7.31028	4.12074	3.22725	-6.91264	-4.06626	1.82106	6.96897	13.2275	-0.73691	0.26174	1.44583	0.433493
ALKBH	59.3409	64.4468	82.0118	77.6324	47.5489	69.4285	71.4815	84.9924	53.8215	30.3214	64.0629	48.3605	39.0414	52.3311	36.0489	61.0514	68.6205	75.196	69.9796	81.5947	51.1372	60.8201	70.3891	57.3477	55.9213	64.7208	71.713	65.7401	40.127	54.6411	46.8942	64.6742	47.903	80.341	44.2409	76.1186	72.0886	84.1493	72.2348	58.8401	68.1913	40.4367	71.8502	55.0042	80.798	63.1056	75.196	43.9639	77.361
ALKBH1	32.44	35.1113	30.645	40.4942	38.9025	51.6879	40.9268	60.1672	33.0276	40.9716	45.9714	22.4695	28.713	43.9121	26.4264	34.8814	34.6453	48.6369	34.4021	54.1937	33.3792	34.8695	44.9476	49.8448	28.5849	36.2797	55.9213	50.9102	29.3017	34.142	28.3029	36.3865	35.2166	37.939	21.284	39.9832	39.2471	51.0784	55.1647	41.3964	46.3703	31.0445	46.2933	25.0768	51.3033	48.8893	39.9283	40.2325	46.4418
ALKBH2	51.8638	40.7635	28.3097	42.5828	38.6519	66.9355	35.2424	74.9512	42.9407	37.6254	49.0524	50.3652	42.855	39.4579	10.5952	31.1235	32.3298	10.1694	37.075	42.3901	33.9205	59.5821	44.8297	54.678	49.9197	41.148	36.0588	33.9289	39.3949	36.7097	30.4196	57.0618	41.641	52.486	31.2452	63.9371	93.391	73.3984	55.1408	77.6324	53.4102	57.7372	58.758	50.2627	56.3816	58.969	56.2892	52.4434	43.928
ALKBH3	110.928	77.6324	68.572	119.321	117.33	109.443	107.257	131.423	82.1063	82.994	143.337	74.1691	142.293	73.8153	72.609	138.137	108.475	82.5639	80.4272	108.974	107.501	118.446	92.0994	114.151	72.6608	106.945	89.6075	148.348	56.2288	75.6445	84.8721	131.698	123.711	127.076	86.7537	138.236	155.518	128.27	161.528	144.952	142.556	56.0828	147.954	91.2944	169.866	130.972	165.469	130.348	133.57
ALKBH4	18.3766	20.5208	0.0172957	24.4011	25.3449	17.0578	14.3508	15.6928	4.84039	30.2523	21.0237	30.9037	23.5049	16.1768	33.3286	16.2811	19.1373	19.619	30.1945	10.2986	33.2917	11.2113	25.214	17.7818	12.3101	19.1844	12.3101	16.2523	9.2748	16.9306	23.5125	15.5975	16.742	18.6951	-4.46278	28.1614	20.7852	18.1015	21.89	22.9015	20.3906	21.2683	12.018	10.8408	7.84813	12.9026	16.8758	13.6873	25.5823
ALKBH5	2122.88	3007.71	1681.35	2218.94	1751.5	2610.86	1681.35	2571.54	1934.37	1845.85	2540.72	2773.82	2215.43	2351.45	1523.53	2458.89	2009.81	1890.76	2052.75	2285.73	1998.2	2034.83	2322.98	2834.86	2187.15	1930.25	1828.02	2285.73	1288.65	2965.79	2557.93	3128.3	1851.71	2720.46	1940.74	2426.74	3381.64	3028.46	2293.64	3007.71	3048.54	2198.93	2407.57	3262.32	1978.36	2176.15	2509.14	2343.02	2799.7
ALKBH6	111.088	88.9777	123.342	128.312	110.371	93.5377	98.0325	143.383	153.182	146.819	114.717	126.18	104.466	92.3865	131.648	137.821	112.241	76.4521	106.855	87.2006	90.4862	104.39	119.505	98.0683	106.29	125.32	105.751	113.732	136.461	94.0015	108.475	122.494	93.6786	83.0998	108.475	101.858	153.538	159.439	142.446	176.754	143.446	120.745	157.973	156.674	127.125	131.764	105.827	104.39	152.639
ALKBH7	51.1832	47.3124	22.1031	39.4452	26.055	54.4071	67.1076	95.0999	38.153	73.6078	46.0333	83.1535	42.9917	42.4716	24.9448	76.7951	52.6726	54.344	36.4695	40.3731	110.371	58.8006	49.9041	36.7399	63.3398	46.1379	52.2896	45.8646	20.099	68.7744	38.5524	85.4226	61.5754	64.5047	43.6107	47.3835	115.208	130.923	113.006	100.13	48.86	34.416	48.2855	61.0985	39.8429	35.5086	51.0134	81.2945	35.495
ALKBH8	67.1349	38.9473	42.5156	61.4531	73.469	62.415	63.1056	37.0484	59.6249	23.7506	79.9437	79.5136	72.9545	46.6149	48.9827	99.3567	63.2845	0.263609	71.6345	67.159	53.9289	75.5727	68.3696	95.2399	56.9079	59.8685	39.6097	51.7536	29.3222	58.4268	71.2494	106.984	58.5948	50.154	55.4436	73.4994	34.142	18.6095	37.8559	41.2429	99.4794	66.1596	87.2315	101.13	82.4637	96.9258	108.556	77.3911	113.393
ALLC	1.70018	1.68819	-1.28195	-0.195193	5.04738	-1.23377	2.75703	0.991278	3.4122	-0.339605	1.13735	2.7519	3.2288	-1.65277	-2.62712	2.68713	6.43602	-1.96335	0.669905	5.37139	-7.43407	-1.8574	1.79691	4.23464	9.4582	5.06438	-2.23223	-2.18028	5.94494	-1.14864	1.74614	-2.04557	-1.73959	1.85433	-0.73691	-3.15649	-0.564505	0.585237	-3.39735	-2.38718	2.43838	3.35774	2.81887	2.88925	-3.20299	6.15955	-1.49771	4.46458	-2.40715
ALMS1	39.4329	59.1909	41.8244	40.8804	58.493	49.0834	42.8412	30.0674	36.6366	33.5126	57.3966	44.1228	37.7418	41.0602	46.8053	43.0792	34.0196	32.5601	36.5666	39.941	38.3476	48.8257	40.0581	44.6633	35.7552	33.2009	42.8849	38.3014	31.0344	40.4367	48.6905	52.8593	21.2135	44.5126	32.5383	42.3378	41.9296	42.9917	33.2009	26.5037	52.2256	20.9153	44.0604	37.263	42.372	55.3575	37.4511	47.2004	62.9486
ALOX12	80.3036	339.368	105.08	57.5122	141.127	58.8656	93.7373	104.287	104.083	336.68	62.072	119.928	357.458	87.0295	186.261	57.4603	252.291	149.866	85.2278	136.199	109.49	116.311	149.419	74.3687	160.13	45.7403	101.69	78.5326	95.4498	112.543	150.641	125.364	175.776	95.4796	106.945	52.8976	228.907	208.372	90.989	146.04	98.2938	138.46	186.037	341.942	74.0656	87.0295	152.478	253.19	33.8278
ALOX12P2	5.73141	-6.70027	0.693784	-1.94364	-1.93385	3.29546	-4.13364	1.55334	-2.12014	8.87313	1.38232	-2.47202	3.33222	8.9953	2.19072	0.856253	5.03462	5.33156	-2.90048	-1.36723	-1.68305	-4.61713	-1.12508	0.482963	2.12687	1.70647	-1.21613	2.75533	4.73494	3.49868	3.91697	-0.948939	2.48429	-0.888884	7.63037	-6.81182	5.28777	-1.49771	-3.03894	7.43854	-0.275226	4.00444	1.71406	7.49736	1.37359	1.63718	6.90291	-5.9516	3.824
ALOX15	9.50287	10.6677	29.5656	12.7287	37.796	1.53497	10.301	82.6902	4.93056	-3.79899	22.1753	15.1449	6.45256	2.64133	8.48399	0.631073	17.3131	15.8293	6.30725	12.9329	10.2666	11.5887	1.58425	20.5563	8.68931	33.8007	8.0754	13.2448	0.666581	26.3762	14.3944	14.1564	6.76462	11.0989	-0.835427	14.2584	7.03571	9.00064	5.31958	11.7014	6.69103	2.27052	6.89331	12.3386	1.44583	3.58688	14.8004	3.56384	3.05658
ALOX15B	-2.9409	11.142	4.77113	-2.35734	5.99056	12.5085	9.21895	10.2736	14.499	2.16697	3.91405	6.02964	3.3849	21.8804	15.0363	7.28458	-0.662119	2.23552	25.4175	1.23044	23.9725	1.90806	7.13542	6.45628	7.33235	0.728283	11.9594	5.11699	4.26029	7.235	0.534359	-2.26418	5.43488	-2.60452	2.17882	4.21803	7.48283	10.0727	6.04797	4.07715	2.6379	6.26934	0.817985	0.615858	-2.50797	2.63321	-2.84549	5.72626	-1.07369
ALOX5	2164.58	2449.99	3644.92	2819.1	1728.09	2327.69	2617.01	1851.71	2187.15	3286.14	1674.54	1819.13	2337.9	2672.55	2847.39	2041.86	1701.34	2666.53	2402.22	1778.51	2369.78	1828.02	1974.82	1650.51	3150.45	2374.39	2924.58	2207.38	4089.22	1560.86	1762.99	1368.19	2002.17	2179.94	2317.8	1885.44	1364.78	1336.29	1397.98	1518.82	1738.06	1813.54	1765.43	2386.46	906.792	1662.17	1125.06	1611.25	1978.36
ALOX5AP	6953.48	7614.14	13826.2	8242.93	7699.43	15341.7	9564.82	11666.4	16116.5	24997.1	8889.25	8077.38	17135.4	10029.8	12199	13710.7	12983.7	16909.7	15514.2	7786.56	14752.9	9108.46	11594.1	12105.3	8552.49	9385.59	11451.7	7572.09	20439.8	7266.97	7114.42	5621.7	7742.54	8320.74	12026.7	5490.8	6578.53	5942.68	10029.8	6128.83	8278.42	13257.6	6849.66	9827.91	9277.9	7961.75	5333.46	7531.15	9564.82
ALOXE3	-1.84786	0.171888	3.76315	7.85301	3.10928	13.1268	-1.16674	-0.776328	5.66933	2.19845	5.97917	12.4429	12.6302	2.94817	24.5897	2.76941	-0.296041	8.62739	7.83248	4.92102	6.59331	1.5058	10.5609	10.1233	2.58267	4.05002	7.78374	0.906662	9.47939	1.4965	-1.18875	-4.74078	3.71747	-8.53617	8.02513	-0.176165	6.61042	0.69544	1.02684	1.21776	1.77022	6.49735	6.45064	3.3925	2.40897	-1.00435	2.18914	-4.19836	2.63632
ALPI	20.9222	10.665	31.146	-3.55334	16.0787	5.26512	17.3075	2.29818	6.06188	17.1267	-2.96926	9.62353	21.9277	12.1598	5.30503	2.06951	-4.18863	8.50708	8.35979	19.8091	15.8235	17.171	8.61634	9.20622	-2.00947	11.5137	1.50298	3.97525	3.01787	4.29876	0.739148	2.82789	6.59331	0.440792	9.44761	10.2602	0.996354	1.2961	-0.720382	12.3311	4.60174	3.91554	8.36911	2.68231	6.00562	9.06095	1.16344	1.09885	8.9429
ALPK1	786.816	695.196	1316.9	614.846	985.685	794.844	908.392	651.527	757.188	560.825	595.763	381.382	931.027	1308.91	1017.67	848.379	613.107	587.899	662.475	634.376	764.642	569.908	687.366	428.962	1084.05	625.631	1117.71	897.03	1617.72	727.569	616.442	277.577	967.818	580.458	913.031	654.579	295.644	293.754	355.391	428.531	499.345	1115.42	610.939	535.702	562.727	780.188	399.954	639.855	434.482
ALPL	3671.95	4991.23	3996.74	1801.45	1310.42	1590.86	2468.47	2924.58	2773.82	4022.59	1368.19	2067.98	4164.91	4295.43	5412.42	485.14	5039.26	5621.7	3014.56	2086.55	3286.14	5993.13	2666.53	1499.49	6176.43	2540.72	4852.25	4384.03	5552.8	2289.58	2386.46	862.026	2698.31	4682.01	1388.64	2131.13	1221.39	1135.15	1156.59	2693.96	2617.01	6075.12	1193.68	2592.7	423.221	3085.49	577.108	2792.06	976.478
ALPP	7048.55	4358.49	5294.02	4949.7	5470.93	2792.06	2873.15	1775.68	9385.59	2494.42	4936.18	6259.28	6467.7	5942.68	5239.83	2105.75	2215.43	5039.26	6988.72	3322.24	2263.94	5889.42	5598.81	5453.18	9149.17	8156.79	6783.5	4465.5	8242.93	5638.89	7339.44	4384.03	6578.53	1634.56	4022.59	7909	2828.26	3644.92	2322.98	2571.54	2308.51	6259.28	6176.43	5372.92	5719.39	8156.79	2308.51	2252.21	4991.23
ALPPL2	21.5573	19.8566	22.0233	38.5524	29.6996	27.4506	82.3688	24.5412	24.294	32.8182	33.4028	18.0964	49.6344	17.6349	27.7386	92.0363	36.5928	23.911	14.5999	49.957	22.4441	14.2187	17.686	29.7399	24.2357	28.8354	18.4431	27.252	12.5938	12.4011	18.1252	25.7941	15.5927	44.6488	29.0562	11.1066	33.8761	47.919	35.0697	22.6548	24.3648	33.1439	21.9315	35.394	43.6107	27.337	53.3028	38.8732	38.2179
ALS2	175.776	125.95	144.131	105.194	120.467	155.255	149.594	105.6	101.858	125.461	145.545	130.457	116.143	99.7422	115.291	104.661	130.112	137.116	132.45	100.74	106.068	130.612	120.008	137.492	165.33	107.501	122.367	123.759	171.944	184.15	157.17	193.877	158.904	135.174	106.154	118.353	137.378	129.626	112.114	102.205	128.676	133.892	106.068	226.643	111.539	140.701	97.7525	129.786	175.033
ALS2CL	0.615858	1.13591	-5.07645	0.142745	3.87624	-2.84181	0.976396	-2.18551	-1.12696	0.9932	-3.26065	5.43992	-2.48014	5.86494	2.41369	0.870003	-1.20711	3.68858	6.69643	0.190255	2.46609	1.80609	-8.15792	1.26645	2.48633	3.38124	-3.65695	1.45508	4.02205	-0.186837	-1.14385	7.39695	-7.12975	3.06204	5.02938	4.99687	13.6492	8.35685	1.99466	5.24763	3.716	1.65645	7.9571	8.1908	-4.84486	-2.0389	-0.670187	5.00908	-2.06969
ALS2CR13	554.129	569.526	261.309	498.989	555.7	601.01	418.162	566.628	397.61	619.9	724.412	710.317	374.234	509.524	357.655	516.433	402.151	263.758	702.785	523.645	683.549	603.903	573.82	827.803	510.89	536.388	616.86	317.326	304.731	504.873	675.968	1689.21	424.88	947.608	332.885	823.529	973.315	1003.07	634.793	695.196	999.153	580.458	654.579	804.33	420.228	763.973	694.162	986.645	485.14
ALS2CR14	138.46	82.5639	123.851	92.4441	100.74	73.0419	58.969	39.143	183.254	66.9355	76.3643	134.485	116.525	139.39	109.879	53.8215	42.4996	129.377	186.825	61.6004	74.9512	94.5642	94.2969	80.341	202.221	167.266	159.028	100.74	193.422	122.165	139.714	80.0346	124.42	23.8357	78.0557	130.659	46.1218	40.4643	41.6762	37.9242	34.5725	129.424	106.984	67.7619	72.2348	151.107	39.2861	36.9583	72.6608
ALS2CR15	5.90775	-7.34509	-4.17092	3.49447	12.1871	1.98306	-5.63653	-4.85578	25.5087	-0.667647	26.1647	13.718	4.66648	10.0431	-2.00164	0.156034	-4.53778	-3.53787	11.5468	18.3712	2.84786	-8.40324	8.62523	25.123	12.6323	16.9083	17.6294	-2.75161	-1.33524	9.33093	5.11533	5.24217	9.65423	0.0151014	-3.23815	20.1858	-2.67976	3.74713	-7.45533	-4.6072	13.6775	3.17809	15.3821	-0.720382	12.3941	3.63208	1.33256	0.329708	2.95165
ALS2CR16	12.6752	8.7876	13.0553	12.5321	5.17749	6.63427	-3.02537	9.59384	20.472	11.9237	25.4432	20.3349	7.62179	-0.343899	3.54516	16.2875	9.98769	-2.17014	5.87071	0.1071	-2.39293	5.04009	9.5962	12.8934	5.79802	12.0976	3.58109	9.79716	2.69789	11.7507	18.8711	17.1033	0.485792	13.2087	10.3446	12.0016	12.3277	20.0161	19.1714	2.3224	13.142	5.41317	19.3459	2.29102	12.5876	10.8059	-1.71335	5.9857	0.719462
ALS2CR19	4.46137	0.32447	4.64791	4.44432	-4.86092	-3.9647	-2.57728	3.12057	-5.74409	-0.999895	-3.7815	-1.89103	7.64898	0.00118242	2.80964	-2.0551	-4.08878	7.68852	1.88742	7.73312	-2.19056	-4.36571	1.76098	-4.38486	8.20988	-0.275226	0.168796	1.46651	9.62039	1.46877	-3.48116	3.79977	2.65176	1.39202	-1.19762	13.3834	6.69103	3.22186	1.32436	3.13239	-0.0816746	12.1434	-3.29267	-0.014322	0.67527	-4.56336	-1.10023	-8.92731	2.97416
ALS2CR2	1497.24	10095.5	5677.5	1872.33	6697.26	1043.95	740.067	7867.92	4384.03	6440.04	3455.42	5273.5	837.617	4410.74	7461.87	465.439	3720.78	6988.72	1563.49	8552.49	5993.13	3014.56	3093.19	1882.55	4332.48	1165.38	2202.75	10786.8	2828.26	10508.4	3286.14	2672.55	12983.7	1807.77	12983.7	788.708	4741.31	4221.93	2009.81	7114.42	2730.54	7266.97	4786.33	277.847	1880.14	2382.47	3490.48	6672.27	314.903
ALS2CR4	6.45256	16.1104	16.2227	27.316	9.80544	27.9123	21.1265	10.048	9.11947	8.83699	25.436	4.32794	8.46304	1.94858	10.3282	14.8711	-0.505532	15.1996	10.6067	15.9628	10.177	13.5785	21.2135	27.9012	7.36181	14.6875	8.38225	12.7223	5.2065	12.1213	22.1753	19.9303	13.3009	20.6405	16.3594	18.1015	39.9693	27.9123	42.8412	10.8088	23.7577	7.25907	9.95555	15.1817	32.6949	17.4648	15.8688	21.6074	6.0743
ALS2CR8	15.5135	26.0932	11.3383	12.7073	19.3653	2.18424	14.732	13.4068	12.5289	-5.39337	24.079	23.1986	8.57475	6.24192	-0.113752	14.1901	-0.300056	3.67577	30.5523	32.093	10.5668	6.0186	12.8592	33.4158	31.7884	23.7655	16.4031	5.76476	-4.49986	5.43825	18.9312	21.0311	15.9253	11.6917	4.55328	22.8936	11.6543	15.4366	7.00349	9.90013	16.0055	15.5372	14.4539	20.6913	18.1644	32.2822	8.17328	4.18149	17.6635
ALX3	-3.93337	-6.93145	-1.73475	4.55641	0.640133	11.2903	2.8513	6.16973	5.70008	10.8262	4.67629	6.65183	1.42553	3.70484	6.45777	2.0853	7.5415	2.69982	1.18169	6.35928	7.13542	4.17056	6.81966	3.54688	10.4874	0.519423	8.31926	4.04107	6.93678	2.09982	-2.22975	9.55208	2.84333	0.178787	4.61918	6.23001	4.43413	2.69982	1.33572	6.06188	4.65572	4.94351	1.89455	-0.0874595	5.13606	-3.94165	-1.42921	3.73115	-0.00722833
AMAC1	1.71869	13.5212	10.0591	2.74235	4.17056	1.70647	-4.38943	14.2013	14.8251	4.19152	17.0782	7.84813	6.74197	7.50954	-6.15856	2.33023	5.97116	0.29907	-1.84786	8.62523	8.02721	5.26118	2.65661	3.34696	2.92155	-3.00665	-5.71882	0.270407	7.88317	-3.40045	-2.55024	8.2792	-7.65131	4.21465	3.07944	-2.08714	-2.24649	6.47936	2.05086	1.85256	-0.0745706	-5.89493	1.12118	5.11041	2.80072	-6.36204	-4.86287	-1.20247	-1.72803
AMAC1L2	0.0799404	10.6398	9.55878	2.95506	6.22636	7.84572	4.95873	1.77022	0.7636	3.2492	1.75743	4.99886	10.8147	5.67891	0.666581	9.02644	6.66064	7.33235	6.7381	14.0693	3.77138	7.03011	7.44303	1.27607	3.08569	8.82394	10.0301	1.51171	3.63399	4.36504	2.24791	4.82059	-5.22335	2.46609	7.03011	10.413	9.25266	4.9787	4.14254	6.14894	6.39155	1.04363	9.85761	11.7154	3.59789	9.88703	3.60843	23.0517	2.16188
AMACR	27.9123	16.6573	16.12	27.8468	25.3532	26.5706	33.839	19.1373	23.3081	27.3884	24.8477	17.6688	21.3028	20.7723	23.0517	12.3311	21.9353	43.928	44.9605	23.609	30.667	21.7248	20.099	25.2035	17.7877	23.9826	28.7843	22.6548	22.5399	15.7263	15.8085	23.3331	22.5631	17.7988	20.1658	25.7851	26.3082	18.3173	23.8441	31.7033	26.8449	29.4221	25.6557	15.4366	13.913	22.4214	20.4193	17.7306	26.6781
AMBP	-3.20299	12.5289	2.9888	13.5825	1.75743	6.98943	19.0647	0.629495	11.4346	12.3349	6.52464	16.6108	-7.18149	14.2948	0.624925	13.4473	2.83067	18.4177	19.7574	11.4149	-1.30695	6.90546	14.5904	8.43177	14.9739	9.46276	5.56989	3.76964	28.3891	17.28	11.9203	10.3811	8.60681	7.0598	1.36649	11.3414	10.8792	7.77102	7.07467	13.016	6.57228	12.619	5.95991	-8.12641	2.88757	6.50775	10.9196	12.1343	9.82664
AMD1	722.15	843.341	998.162	735.814	829.422	958.472	869.686	584.2	708.215	882.616	876.347	794.224	578.895	734.501	871.779	611.469	691.605	1153.84	909.979	950.26	922.853	562.727	922.115	978.189	853.98	835.49	967.1	670.995	922.115	737.947	611.837	918.666	763.325	645.902	782.917	830.063	756.569	802.147	700.498	577.636	988.505	754.748	800.294	767.312	529.304	776.957	807.823	663.867	630.826
AMDHD1	16.2023	15.0706	12.6449	19.0899	12.9248	16.6341	21.6657	5.19224	30.3565	22.4139	26.7994	17.8604	20.6405	7.67669	14.4539	6.97055	10.5043	6.96205	7.45437	24.3129	8.94089	12.3743	21.1536	19.5055	3.66098	14.3865	10.0565	10.5206	27.9012	6.05989	19.7649	22.5776	21.5713	3.92393	31.3182	6.82165	27.8802	18.0788	12.714	5.27023	20.2642	17.2642	25.3265	15.1138	15.8519	15.5639	26.8778	21.1926	16.0674
AMDHD2	56.447	42.9738	59.4988	85.0536	73.1573	152.061	53.5543	100.094	131.532	66.2624	72.8028	39.9283	159.692	40.5083	50.8562	53.9718	61.6894	85.9233	70.4145	76.7293	91.9951	70.9893	58.6723	57.1423	41.3419	71.713	56.0828	93.881	139.013	58.2135	73.1573	54.344	61.8799	43.1985	55.1185	72.0621	69.1416	82.994	57.3477	58.4484	61.171	83.0998	90.8868	62.6995	105.916	68.4929	52.711	49.6344	79.2702
AMELY	16.465	9.77587	16.4133	8.25549	6.41317	5.28176	15.7921	-0.414097	4.08178	14.8335	9.82153	6.99344	23.2704	12.0976	15.1226	7.09198	7.92218	10.8597	8.26448	16.0319	-0.162993	4.91645	7.42029	5.56795	8.18864	-1.10573	8.69049	10.0121	13.4508	12.8021	22.7919	3.79136	12.204	19.1771	9.80847	2.79592	7.23111	11.3383	14.5239	10.0459	17.1831	12.5905	13.3288	4.68511	-1.49324	7.75628	11.0351	3.38306	4.77413
AMFR	76.8748	702.785	294.693	162.357	175.776	142.978	205.496	367.56	185.057	290.618	159.439	241.163	133.679	392.332	360.351	194.791	245.093	184.769	145.988	324.867	279.998	165.203	137.336	140.701	356.902	118.678	130.769	429.949	144.605	442.294	327.181	229.489	568.79	166.255	262.976	166.133	158.366	149.539	130.867	497.966	120.652	187.136	232.414	155.06	168.18	109.29	222.143	95.1324	166.993
AMHR2	5.88022	3.85282	-9.58335	3.91405	0.839052	8.92629	4.35805	4.34465	2.66442	-0.347432	-6.96742	4.00722	4.43104	-5.51596	6.14033	-1.46086	2.55199	2.23366	-6.59027	-6.0407	-0.922722	4.49075	8.73562	6.0402	-3.80599	2.29818	0.545975	2.79592	17.4434	-4.6217	-9.07908	-9.73164	5.22943	-10.3263	-6.99813	6.54987	4.17056	7.04129	0.999542	3.64932	-3.72792	1.47984	-2.51705	4.18992	-9.70131	1.53497	10.4585	2.90574	3.66259
AMICA1	5511.49	4185.89	6259.28	5453.18	4209.97	4756.9	4089.22	6344.35	2034.83	5143.32	3934.6	4197.65	5177.27	3392.39	3490.48	3490.48	3184.2	3243.28	3033.93	3033.93	3934.6	3184.2	4726.37	4651.17	6953.48	4949.7	4741.31	3055.21	3464.91	4638.61	3588.03	2587.08	3100.67	3710.98	3588.03	4465.5	3681.2	3322.24	2587.08	2899.56	3499.83	3234.41	3499.83	5122.05	2002.17	2698.31	2819.1	3455.42	3226.76
AMID	1.04067	0.294981	1.3391	21.8147	7.87081	10.9169	3.31302	16.324	5.14762	4.92102	3.81744	6.3263	-0.537963	5.58234	4.30938	7.24362	-1.70337	3.00666	13.0389	4.79882	0.00438593	8.96985	3.54374	4.78699	5.99254	-2.40587	8.30544	16.2764	4.55641	0.530592	0.185645	1.056	-0.49729	27.2634	-1.99755	2.9923	10.2164	7.03947	15.6664	15.1138	6.33927	10.4476	5.10138	12.3867	13.3009	8.44498	5.03073	4.78519	17.0903
AMIGO1	5.57871	3.42182	1.2961	19.4495	3.43418	6.05989	17.7691	15.2088	7.89319	10.713	2.83691	2.1757	-3.427	6.0743	5.37966	2.71692	-6.32098	1.02515	-2.22975	-0.768368	14.161	-1.5457	6.08888	7.05178	5.8385	3.4289	4.74336	4.64299	1.81959	7.29882	2.7141	12.371	11.3633	10.2917	-0.592122	1.60022	0.255281	5.82612	12.9148	22.3478	9.32509	12.3834	3.33369	6.58064	0.938367	10.4672	-1.83658	7.60451	3.79317
AMIGO2	18.9114	7.13203	11.3451	-0.445624	10.6793	5.34502	26.1334	12.0994	6.58609	22.1329	16.5281	20.9564	16.2398	6.30725	44.8447	11.6133	30.452	23.9634	18.0857	19.0471	28.1911	6.415	11.2638	12.7259	17.6349	13.3043	19.1373	26.8164	7.74002	13.2831	17.5285	15.2277	13.7711	20.0081	22.6548	19.1512	11.0881	32.6518	25.141	44.6633	9.23391	24.6003	10.1805	24.645	2.07275	8.86384	9.365	16.8042	11.9346
AMIGO3	1.90128	2.40749	2.21403	11.1721	2.68066	4.09609	11.1393	5.5518	-1.45233	10.1109	11.0662	4.91162	0.0781709	2.46782	0.622266	-5.15551	15.6928	-4.52889	9.75975	8.29647	5.62416	-1.65845	6.50285	2.91586	2.7141	-4.5813	-1.5745	-2.72703	8.7185	11.7815	2.89389	8.67499	5.05227	1.82264	-4.02556	-2.36531	-4.86287	-5.32848	4.51948	-9.30062	1.8574	2.51384	-2.45865	6.54252	0.90193	-3.80599	4.61446	21.7319	-6.00079
AMMECR1	37.1007	28.1191	22.6328	27.0365	28.9917	21.182	21.9515	34.387	39.8121	27.0883	42.3378	44.2885	35.3103	22.0802	32.6665	39.6856	31.7294	21.7389	40.7356	28.5624	24.1832	28.4989	36.4127	41.0602	35.9923	37.1881	27.7836	28.5969	26.3677	36.1984	50.2847	42.9407	17.3305	43.6602	33.5838	39.671	40.1541	55.4002	29.7497	22.925	38.0878	29.7736	35.7437	41.0284	43.464	50.1911	36.374	30.9747	36.8887
AMN	-4.52889	3.07081	16.1511	0.512532	7.28876	0.549661	0.0067737	-1.04544	-0.0643105	7.13766	3.31445	3.54688	-0.586393	3.40051	-1.65277	5.31958	7.57142	5.55544	3.64162	3.44421	8.33279	14.3786	1.76397	-0.459642	5.91507	7.0079	9.75486	-1.02965	6.64003	0.585237	1.6582	2.06029	7.08131	4.77272	-1.59332	10.97	6.67226	-1.39773	5.08023	11.0495	3.49447	4.86734	0.339782	11.0526	4.27784	2.60272	3.85615	-9.24451	4.77548
AMOT	18.4978	5.08023	20.0921	16.2811	4.35288	22.706	15.15	24.5213	7.19304	18.5444	25.214	17.7237	25.4782	23.609	4.86897	17.2596	16.1809	20.7518	17.8105	9.77876	1.57289	19.2649	24.2758	19.6966	24.1617	15.5182	26.4765	13.5669	3.98303	16.4207	16.3147	29.1088	16.4761	24.4711	8.58405	21.6501	36.0966	21.2904	29.0241	15.4802	33.6955	19.359	31.653	11.4917	17.9677	35.6045	12.2868	26.0081	8.52235
AMOTL1	5.67891	26.2706	11.7041	7.74991	12.7864	9.91932	6.74767	3.19249	12.3941	17.1889	1.85256	17.9557	2.59392	10.1694	-1.33309	6.70068	14.5483	11.389	7.49505	8.98292	25.8683	2.06625	13.4283	10.2105	6.99926	9.53846	10.1457	7.78773	4.8611	6.68346	7.13955	2.7406	9.69545	4.05088	14.9076	12.4429	17.1033	7.77327	6.13885	4.83872	0.192634	9.62039	12.6265	14.9418	8.06827	9.12184	5.47972	2.66672	1.72195
AMOTL2	16.9456	6.27981	18.0035	1.84149	6.92666	-0.835427	-0.394982	11.9081	6.97813	17.2855	6.74957	11.9311	-4.70748	4.34465	3.39753	8.22258	1.54826	3.46726	-1.71119	-1.50403	4.19897	0.234734	-7.22947	8.93835	4.16782	1.30237	0.920946	2.9049	6.7098	-1.38316	1.9223	-3.48116	2.30098	0.663306	18.7156	4.80234	2.22668	-1.35869	6.64913	17.2383	-1.34652	-7.74435	-0.531665	10.4254	5.71938	0.425464	4.97664	4.5904	-1.29861
AMPD3	20.7852	18.3297	12.7512	13.3606	18.6708	11.9777	11.4087	12.5663	6.99344	8.50022	13.9808	16.7844	18.5157	13.6455	3.44888	5.92735	15.8349	15.4485	13.4891	17.0039	16.4438	6.42761	15.9153	15.5135	13.4362	16.9194	12.867	13.0196	14.5759	10.1739	13.5553	10.5437	9.06095	4.76995	10.006	11.9944	10.413	7.71661	6.36686	7.45437	13.909	11.9047	10.413	12.4402	4.78231	10.9931	5.22228	8.94722	9.51352
AMPH	14.0481	11.3218	14.6341	9.58421	-0.131487	11.914	19.6121	6.92666	17.2383	11.8516	6.18789	3.13564	8.48605	43.9639	22.3084	14.6533	1.51934	41.3767	11.3155	10.0359	29.0031	13.8233	16.9033	2.81301	14.3378	8.77394	4.51948	4.30609	35.3788	8.34003	12.4216	10.6264	1.88263	9.57692	3.20648	7.6565	3.47638	9.62039	4.98036	4.54254	11.499	23.0837	14.2948	10.0642	8.89174	4.01572	4.21321	9.7845	7.50398
AMT	138.346	63.0349	97.7018	102.158	69.0925	86.6524	73.9573	93.1445	137.54	57.7741	84.2099	102.825	89.2788	67.2026	105.345	75.0962	80.3036	39.8121	157.866	70.3615	38.3771	56.4707	106.117	97.6294	100.893	126.336	72.3807	108.356	141.277	93.6146	88.4902	124.072	31.023	40.6293	99.5132	116.274	132.011	135.994	108.148	116.901	113.904	49.8869	113.864	92.927	73.7398	179.556	45.3853	79.7475	89.0127
AMY1A	24.4281	68.8624	24.645	56.0635	33.9563	45.1195	48.5811	59.2159	167.124	33.5284	28.2586	68.9129	39.4736	211.266	165.083	52.1868	25.3073	76.2217	68.4437	27.1268	70.3615	60.0217	59.6731	161.661	54.0576	51.9406	58.0819	60.4383	56.2892	50.458	55.9918	71.3279	41.0009	30.333	51.6879	47.5151	39.2327	42.1595	43.044	40.3273	37.9822	49.731	50.4164	31.3926	46.1937	42.9211	25.4991	28.5624	23.2428
AMY1B	47.8219	50.0367	47.903	43.8006	36.1658	34.4901	45.0269	21.6727	55.8817	36.2797	41.4829	57.0148	42.5505	83.6576	27.4082	29.6996	29.924	71.3279	53.3918	33.5502	46.4074	19.9633	51.3033	57.2315	73.6888	55.3126	79.6353	55.6744	101.13	42.0444	58.8006	60.9574	40.0581	29.8303	42.9738	60.9312	36.3591	33.896	26.8988	37.5619	56.2721	43.2619	62.6995	26.1936	50.0149	56.8821	18.9043	32.1333	51.4268
AMY1C	7143.88	6609.93	6202.03	8889.25	5809.23	6821.43	7531.15	7424.31	4042.92	5511.49	5871.27	7961.75	7114.42	4221.93	3403.02	8156.79	6017.04	6494.34	6176.43	5050.79	6697.26	5390.04	9008.27	5039.26	6697.26	6017.04	7173.67	7114.42	6988.72	6101.05	7829.15	7387.94	5007.37	6881.01	6344.35	7310.78	5312.98	5530.68	6524.44	6151.58	7961.75	6151.58	5719.39	7572.09	7531.15	6259.28	6494.34	6344.35	6550.22
AMY2A	3.55701	6.47387	5.16314	4.22278	-0.494739	7.59808	7.46635	4.54942	7.25501	3.26559	-1.5	8.6777	6.44187	-1.21613	2.0072	4.2974	10.6483	-1.09759	4.27128	-1.26756	-1.99755	10.3474	6.79503	2.00895	3.10792	3.9893	4.60429	5.68342	13.0628	11.2289	2.23366	2.0853	5.09263	2.54078	12.9769	3.1139	4.82778	2.6201	2.93526	-2.96665	1.31088	5.11192	4.89651	3.1186	3.88382	6.00922	-0.0577449	0.689747	0.0921562
AMY2B	60.1672	58.3797	46.8593	52.7597	55.4252	56.5726	65.9178	42.8412	71.101	51.0784	44.7624	58.9158	22.5469	59.8	35.495	37.7418	47.2391	55.2937	79.0419	47.3327	41.2911	19.0647	51.8018	37.5017	86.8134	87.5368	79.0419	73.469	135.946	54.2934	92.205	70.8566	59.7514	31.1608	48.4841	75.6123	42.4245	40.5228	39.272	54.1434	59.5148	64.9273	85.0785	30.081	63.9124	86.8968	47.6219	43.7443	73.9573
AMZ1	4.6744	7.91103	14.4272	-0.284712	11.4953	9.79716	-1.02717	-4.53778	9.85217	5.534	10.6911	-0.998725	4.34965	8.42483	-1.5812	0.952139	0.827053	2.89992	-2.1426	4.2333	-5.27109	0.0940121	-3.33976	4.92257	-2.1749	3.65956	4.79163	-0.425783	4.27951	2.68372	5.84201	0.735553	-1.00689	9.79604	7.89534	0.638473	-2.54014	0.0207377	17.1993	7.46635	8.15351	1.45376	11.4281	-1.33955	6.415	-0.412115	0.58066	-1.21827	0.471067
AMZ2	393.165	341.421	307.32	433.464	374.465	481.124	285.904	540.034	461.201	422.31	434.67	358.85	318.402	441.335	293.358	382.783	433.2	407.584	518.811	384.88	383.209	406.384	472.076	497.621	391.298	371.7	467.605	461.759	445.048	367.415	373.449	313.109	456.11	354.148	382.783	369.559	472.865	475.309	577.636	456.404	549.311	323.16	464.594	381.625	532.686	408.524	347.433	290.904	522.299
ANAPC1	57.6304	52.3703	65.1806	74.5633	49.9197	92.507	52.8148	79.89	83.9151	72.4392	77.5687	168.513	153.282	68.394	68.6917	115.934	72.9545	39.6097	91.2944	46.8417	79.5465	90.559	77.42	115.291	76.3147	74.4783	60.3033	66.9355	44.0745	86.4535	86.216	139.937	76.7951	126.566	80.1523	83.5017	115.291	120.467	113.343	97.4585	132.773	71.0153	108.434	97.6724	90.4862	101.788	92.7579	110.885	116.016
ANAPC10	85.9233	68.4695	67.1735	84.3399	87.0657	88.9777	106.199	122.316	51.7076	73.53	122.219	56.1416	22.9479	98.0325	85.3592	94.1439	126.652	53.2146	49.8448	112.161	89.0512	53.8431	89.9242	114.452	33.0415	81.7656	67.8419	96.5514	54.562	76.9506	78.3133	116.361	88.3584	111.591	91.1728	103.691	111.866	129.184	171.431	89.7391	117.374	55.1647	76.6364	46.4246	146.774	89.0809	149.925	102.244	99.5558
ANAPC11	61.6224	51.8234	50.1728	50.9917	47.2603	70.8566	69.163	89.3715	46.6679	61.7128	49.8639	37.6364	60.3033	52.5935	51.3429	73.1257	75.4825	53.785	48.6701	47.5309	75.0405	62.5115	58.1659	48.7074	37.939	46.6149	50.7299	41.4538	46.5581	39.7005	47.3511	54.9858	52.4104	66.3358	54.8079	54.1434	88.2184	63.8874	78.1723	71.7419	40.251	44.1228	40.1392	52.486	50.5792	45.6905	60.231	57.8525	61.6683
ANAPC13	1331.22	974.325	1179.61	1256.98	1094.49	1632.31	1657.48	1499.49	822.911	1054.02	1240.15	1343.65	1174.53	909.281	993.181	1607.22	1260.11	1254.21	1329.2	1290.14	1703.91	1077.33	1117.71	1413.88	1008.57	1422.11	1245.15	1094.49	949.462	1155.29	900.256	1478.18	960.421	1178.18	859.694	1132.68	1469.89	1061.58	1193.68	1191	1282.3	1240.15	1186.89	1218.14	1143.46	1135.15	1146.06	1233.02	1234.65
ANAPC2	-2.56051	5.88354	-4.60245	12.346	16.3435	4.8865	-2.89072	6.71152	10.4162	4.2333	-1.05662	1.22505	2.06365	7.32998	-2.55759	0.628173	3.84938	-10.4789	-1.11279	-1.77831	-2.29225	-0.394982	3.30036	5.17749	4.62266	6.72876	-5.44076	5.06279	7.52606	-0.167047	0.378024	0.187088	9.71346	-0.412115	0.18217	15.625	7.22421	7.3677	3.99585	2.05226	7.01929	8.94505	6.74197	9.69767	-4.26945	5.61939	4.24409	6.03154	6.89711
ANAPC4	425.048	304.118	348.369	396.022	350.452	388.62	414.83	450.927	502.368	368.62	455.26	320.106	301.306	344.229	497.381	481.737	338.151	263.225	319.971	309.55	346.169	360.592	284.433	375.266	310.474	428.772	251.619	395.136	377.262	349.565	417.413	389.37	299.48	337.657	416.219	354.71	446.943	318.402	448.189	390.821	497.966	302.451	512.121	560.825	299.307	410.443	326.035	334.174	553.515
ANAPC5	734.501	853.98	545.683	770.084	732.241	825.104	645.902	770.587	862.782	762.687	738.697	909.979	693.556	694.653	713.111	787.455	908.392	531.124	628.117	663.023	591.805	668.819	886.552	921.209	809.913	748.289	627.158	858.106	624.339	1000.95	882.616	1216.89	777.644	1057.04	809.913	927.789	1224.49	1188.23	983.867	794.224	1011.51	726.546	1231.76	1243.13	1306.55	867.55	1049.75	879.953	950.26
ANAPC7	47.3327	39.9283	40.5361	41.1193	29.6654	42.7123	32.4286	35.9785	42.372	32.9774	53.0525	28.6283	26.4852	39.2181	32.0275	32.4732	37.7691	39.0698	28.3097	41.9108	23.918	33.2786	48.4674	54.562	31.0814	35.8589	45.1195	42.4996	38.0725	24.0703	34.7681	30.7181	31.8894	31.0932	18.0426	40.642	44.2703	35.0141	44.8447	38.8419	56.5507	36.5666	27.441	23.3466	52.2653	47.6431	46.5093	35.3511	36.1984
ANG	120.3	83.6219	103.742	114.977	91.8332	192.844	183.557	147.895	69.1416	86.216	88.9777	94.5232	114.068	157.338	109.574	115.784	184.917	128.592	54.2766	228.327	179.988	130.506	123.661	119.838	117.652	130.221	97.6724	111.32	84.5583	132.665	115.934	70.7297	131.111	110.502	50.154	83.2207	208.901	148.753	189.614	201.413	75.0405	147.121	77.8143	89.642	125.705	88.5677	92.5826	101.819	108.763
ANGEL1	40.4507	45.5373	20.2518	34.0196	32.6949	31.9122	31.4189	52.638	43.5767	13.7263	32.2167	29.0241	40.406	24.1617	3.78085	46.4754	32.3875	8.55833	22.0954	28.4892	22.2938	36.5804	44.0604	56.8287	25.2979	43.1826	27.708	42.5328	19.7975	38.8118	37.9989	45.6283	43.5767	49.5158	23.782	47.3124	30.7062	47.5151	27.5528	36.268	42.8849	31.5907	63.7806	55.9918	26.8449	36.2409	57.4603	40.7055	50.1136
ANGEL2	448.443	394.959	404.226	460.403	493.236	399.778	416.931	491.668	612.709	290.762	511.168	543.878	306.579	336.179	500.994	549.311	362.626	328.736	483.982	400.182	347.591	419.437	427.267	498.742	442.786	491.668	367.236	519.475	326.865	393.695	553.515	640.311	355.204	572.576	426.306	559.397	607.237	612.709	525.776	502.084	589.215	408.012	616.087	536.388	482.846	543.878	452.994	488.608	542.018
ANGPT1	27.708	67.2026	35.6591	19.1844	46.5581	67.5814	34.6194	27.6285	31.5453	94.9703	21.002	35.0841	23.4409	78.9845	33.8857	12.0302	14.4357	147.588	58.104	40.127	20.1607	14.4219	30.2898	16.6063	61.932	26.6593	47.794	38.8419	38.8606	34.4282	32.2919	44.1039	27.4082	9.42542	37.9989	37.8942	38.2321	39.5352	19.6779	25.7009	27.2206	102.825	46.9478	27.0478	3.61187	26.2371	60.368	43.8338	9.97182
ANGPT2	6.75161	3.00503	6.89886	0.605272	9.7845	5.34683	3.29861	7.12388	8.55422	4.56485	4.52399	3.32895	0.453452	-0.388807	-1.28692	-2.85887	-4.97708	3.15631	6.53599	6.21773	0.142745	8.61856	4.40305	3.33739	-1.41136	3.35914	-2.35448	1.67117	1.27767	2.37825	2.4005	2.75703	5.16702	-4.01068	14.9563	6.6259	5.20502	-1.07114	0.469491	3.95178	-2.7302	9.72268	-5.51596	-1.04999	2.46871	3.72969	-1.29667	4.81579	0.910181
ANGPTL2	0.593783	-9.32259	6.56628	-0.972231	-3.7922	2.89818	17.8216	5.71938	-9.73164	-3.69792	9.89438	-8.41858	11.4364	-1.25891	1.50298	-4.97133	-0.653871	-6.47289	11.2322	-0.708313	0.485792	-1.42921	-3.85077	2.12687	4.14083	2.99578	2.97553	3.72352	5.11699	2.32574	7.69787	-6.61644	2.55338	-2.87768	7.43854	-3.65695	-0.92476	3.07673	2.24958	4.85288	-2.658	-11.9551	-2.81393	5.32107	5.8816	-4.93622	8.03534	-2.17014	-5.16203
ANGPTL4	0.929492	1.68665	0.672105	2.1583	6.5913	4.15701	3.28873	0.0960992	-0.576455	4.75641	7.41535	3.62304	-1.37627	3.20805	10.5722	6.26754	1.37516	0.638473	1.77159	9.0323	12.2417	1.17904	11.9013	9.80267	4.90671	3.82659	-0.693936	4.49075	10.2359	3.76964	10.3363	7.00167	5.59138	2.8542	1.2595	1.84938	0.870003	7.04388	3.99899	18.7011	4.32108	-1.51591	-2.42711	3.047	4.72507	7.15061	0.775724	5.81805	-5.07119
ANGPTL6	4.83872	4.94583	8.92886	6.71305	1.80135	13.3111	-4.35156	9.12605	10.5239	11.6574	10.3736	5.2758	7.22672	10.1282	-1.69478	1.70862	-7.0843	0.364785	1.29881	3.3307	19.3124	4.54597	6.79293	3.00795	5.10521	-7.62766	9.57388	-0.636205	-6.4373	5.37596	-0.125221	4.89156	7.63641	11.9047	5.55036	11.6083	70.167	48.7425	16.8109	0.571302	3.31445	3.46	9.65153	0.14606	6.92136	8.03362	4.3077	-1.37445	4.28658
ANGPTL7	6.44705	0.50719	7.9165	1.7839	-1.33736	-6.36204	6.65886	-5.2076	0.903281	2.09468	-5.46042	4.37793	0.406514	4.39613	-1.99755	-4.87852	-1.32597	4.64004	-4.17092	-0.195931	-2.91882	8.09128	10.1016	1.77159	1.54009	-2.4158	11.2903	2.09817	-6.79384	3.22725	-0.982557	-0.339605	-3.26065	7.96992	1.48734	11.0589	-3.20009	-4.71689	9.32509	-1.38603	-2.52348	9.08693	-6.88308	-0.286622	-1.15985	-2.55531	-5.22335	-0.618433	5.90775
ANK1	4.12396	84.5283	18.7827	3.03921	10.71	8.47192	11.3662	42.2385	10.1381	63.3127	15.6769	16.5281	44.4632	20.7343	61.6446	7.41756	26.7891	28.7344	2.52801	34.8213	46.5797	23.1505	10.7994	12.9629	38.8264	3.89387	9.14933	36.1875	16.5492	37.8942	19.7499	15.2326	40.795	9.59866	63.0842	16.7844	13.3518	17.5155	15.7886	27.4991	15.1862	38.9969	13.2756	9.47245	18.8711	13.3645	6.63251	37.8255	6.34718
ANK3	15.1226	5.74969	8.10646	8.74265	14.846	9.11401	17.1547	12.2666	20.7723	14.2223	6.09764	15.7921	9.13718	11.9203	15.3063	19.7109	11.0073	-0.770596	12.104	11.6133	9.50055	7.68058	20.2985	16.4438	14.6585	14.2548	18.9179	14.4827	8.46074	6.47184	19.5914	25.28	14.2223	15.3333	10.1016	13.816	15.0125	15.5561	12.5663	5.28176	15.6769	14.9155	20.9011	11.6543	15.5092	25.1318	21.89	19.5789	18.6766
ANKAR	10.0837	4.33643	15.0026	12.1871	14.4865	-2.68235	-0.25706	6.01514	9.43825	1.14696	19.8829	5.34317	-0.997555	2.69789	-1.09924	9.008	9.24137	5.02266	9.87354	8.55154	-5.85004	8.993	8.15781	8.02951	12.6123	16.5046	8.75446	4.99494	2.55656	14.2948	15.9107	17.6349	10.7373	7.56204	7.1747	16.5821	11.6861	15.7691	13.691	5.30679	13.5463	2.89992	23.7406	17.6409	14.7916	24.1541	3.27445	15.089	6.72876
ANKDD1A	148.875	97.8195	179.634	104.706	117.732	158.143	167.519	56.5989	105.827	171.75	134.781	78.4597	152.964	92.8605	136.505	88.6722	112.461	129.825	52.3113	333.999	89.809	95.2039	85.3592	89.1441	162.296	434.023	232.942	248.13	202.966	121.364	122.858	156.847	457.376	65.2545	105.036	100.381	68.2935	57.7741	108.401	98.0325	100.352	122.075	135.371	328.205	199.827	76.4776	88.5294	186.745	701.566
ANKFY1	219.565	121.301	284.59	241.388	225.592	179.261	302.723	139.39	184.769	222.653	166.593	109.043	408.524	124.99	287.261	241.388	252.611	219.021	149.235	280.793	210.464	195.641	150.259	137.984	138.561	236.672	187.646	231.683	175.58	147.121	187.136	108.268	203.351	219.416	227.538	158.97	149.476	135.946	164.009	161.473	130.506	176.829	201.551	193.625	163.948	157.225	196.343	196.735	264.564
ANKH	10.8262	10.0514	-7.48158	10.0642	8.73325	-1.87362	-2.32308	5.64344	10.3499	8.06827	9.11026	10.6099	-6.04636	14.4787	0.669905	-4.31488	7.19472	6.98354	3.96414	18.2717	2.28948	3.57346	12.6056	9.62353	7.49018	10.0223	11.7467	17.8707	6.6692	12.4166	8.56032	6.0402	12.3208	-1.98925	15.5182	7.89319	2.77998	17.8272	1.69815	4.02499	5.2406	16.5152	11.5693	4.92257	17.3552	11.7083	9.78973	2.80825	-4.38943
ANKHD1	95.3447	90.5884	105.448	88.0677	97.3294	99.3228	121.001	92.8605	83.529	77.8733	103.291	91.0977	64.9527	100.455	99.8091	72.8312	75.146	75.868	95.8058	76.9285	99.8881	59.4819	94.5642	86.9646	108.218	96.9258	116.402	104.581	109.622	77.4476	102.468	100.002	82.9272	82.3038	84.9924	90.1613	101.723	77.2596	96.3187	96.4017	113.085	80.0034	91.568	83.3472	71.7681	92.7964	89.4122	102.508	113.573
ANKMY1	49.9961	17.2479	26.3082	36.8595	24.9611	20.2431	20.2212	27.9384	30.3846	35.0477	25.409	23.3466	36.4546	37.036	18.8114	32.2919	15.0937	6.75471	32.7929	24.2267	21.2494	30.9868	34.8814	28.3891	16.9719	55.715	15.223	32.892	20.3271	33.9289	27.5417	19.9688	30.6826	25.1778	29.9625	23.7321	43.5272	31.6378	44.0745	45.9714	29.8599	38.7832	31.1134	28.0985	33.4994	27.892	25.8683	29.3564	55.6522
ANKMY2	132.665	91.568	89.6739	106.633	104.425	89.6075	132.924	56.6592	113.085	108.356	131.764	97.5252	98.4948	114.107	127.947	153.589	89.6075	85.7275	86.622	112.418	62.3913	80.3989	114.929	139.171	97.2002	124.115	91.3287	145.775	86.7855	109.832	147.588	87.2637	91.9951	127.994	101.349	112.964	89.5068	102.244	81.6201	112.769	124.243	123.127	126.775	98.2161	117.284	109.086	104.94	95.5901	127.424
ANKRA2	392.776	311.684	331.892	301.671	356.603	364.691	299.769	358.192	404.415	344.545	380.012	401.918	177.263	335.202	400.385	308.063	270.06	292.051	385.307	353.236	328.38	197.342	313.109	380.2	309.376	390.624	360.907	337.201	466.229	238.045	391.515	459.919	307.754	260.966	344.229	328.38	427.819	399.778	357.655	336.179	500.622	301.97	465.921	338.887	354.54	389.983	271.322	231.771	425.816
ANKRD10	234.922	175.647	158.32	143.66	194.547	165.139	159.979	194.713	217.132	151.546	184.61	188.006	96.1805	231.168	244.048	167.398	167.463	123.47	170.282	173.686	149.539	148.018	159.084	187.525	243.209	186.745	198.043	218.552	211.585	274.297	210.621	278.587	189.677	175.72	208.536	158.782	181.581	225.386	238.139	149.476	290.217	230.455	286.824	205.837	230.455	266.228	153.806	164.057	214.883
ANKRD11	265.387	221.757	274.033	226.643	170.539	272.246	258.738	170.89	263.225	238.509	201.803	292.176	193.422	287.373	288.407	221.875	213.062	251.835	400.802	185.233	241.063	203.884	273.38	202.057	329.914	314.74	266.453	247.656	300.324	219.479	265.842	297.505	225.386	237.949	263.225	253.41	219.565	202.057	181.734	196.735	252.04	279.2	271.95	251.14	166.731	266.964	220.341	250.079	281.127
ANKRD12	484.871	414.288	423.221	359.216	412.337	344.031	478.674	393.446	394.32	292.176	430.254	540.487	363.865	521.889	428.233	455.26	405.58	385.942	457.138	381.216	423.468	385.548	370.722	448.189	613.107	408.012	485.711	385.112	563.977	429.723	471.446	621.22	392.148	362.393	402.534	582.904	332.205	447.409	294.278	298.167	603.903	412.337	521.608	465.921	312.969	563.617	337.657	444.211	451.168
ANKRD13	1089.74	1491.01	1587.11	1730.62	1336.29	1303.42	2032.01	1462.26	1306.55	1565.08	1227.25	1035.33	2024.2	1318.56	1445.87	1548.37	1111.96	1751.5	1767.91	1076.37	2093.86	1191	1157.73	1241.48	1625.6	1222.83	1280.33	1574.66	1476.17	1638.87	1182.83	1103.22	1487.04	1241.48	1285.39	1233.02	944.955	958.472	1390.39	903.86	1196.55	1630.13	1322.66	1138.58	1043.53	994.178	766.542	1431.35	1136.23
ANKRD13B	-2.52001	-1.59082	7.722	9.22917	3.73343	2.26023	7.30323	2.26646	-1.9136	7.21992	7.71201	4.04733	-5.60336	6.69643	2.17061	6.69643	-4.76375	5.8501	11.7432	2.84485	-2.54479	1.24915	0.346905	2.80825	-3.66426	-0.164913	8.29019	-3.983	-3.55224	2.13674	-2.77645	3.54034	0.48767	9.17088	9.26176	-3.20009	3.01005	3.06998	-6.71916	-0.762286	11.9777	-3.94465	6.10102	-0.596687	7.04388	1.95002	2.4696	-1.49089	-0.8326
ANKRD13C	48.4841	51.7076	33.0764	42.9023	57.8032	45.2418	58.7396	53.3737	40.343	50.9687	76.3892	41.8382	18.8002	39.9544	55.1185	46.5093	50.4164	15.4699	34.5154	58.5502	39.2181	45.1405	41.8522	57.7741	49.1886	64.4468	52.103	66.3832	45.7236	40.0398	50.9687	71.8731	51.9013	50.0367	66.2376	51.5686	68.1415	44.4311	50.2847	33.3653	60.8035	20.0246	62.636	38.9473	75.4825	81.1703	74.649	61.1491	61.171
ANKRD13D	131.205	150.146	181.941	103.291	144.795	103.291	124.243	117.118	114.929	141.32	103.872	101.723	128.869	172.728	213.062	54.2934	61.4267	187.136	134.147	113.732	92.8941	90.3955	85.8844	80.9157	193.152	156.62	149.476	116.656	200.084	124.195	119.268	84.8942	158.484	55.3126	144.376	108.89	93.5774	90.4328	71.7419	101.088	83.5613	148.815	123.528	125.269	59.2159	109.879	74.9512	62.6062	116.143
ANKRD15	-4.61217	2.5392	1.79496	6.63066	-4.48053	9.25989	3.46887	0.434985	-1.8716	-0.699607	1.35438	2.87417	3.86389	2.36	-5.69997	10.6967	8.31226	0.666581	0.746004	-5.28321	1.17818	0.66154	13.3009	8.86384	1.50143	0.22114	1.34959	0.354808	2.78163	11.9535	-2.58823	14.6494	1.62508	12.2868	2.93829	2.46121	0.258567	4.36653	9.86012	3.23951	9.86527	-0.762286	9.81321	1.13591	6.42236	1.35136	5.94924	8.17946	3.82249
ANKRD16	14.6297	12.3489	10.71	13.465	9.9252	14.3508	13.3365	18.0537	20.4654	7.23111	13.2342	22.1395	14.2337	7.90634	5.09106	18.6344	21.7925	3.51783	27.3569	8.17074	8.1444	19.1373	17.7237	25.1318	12.3904	18.0136	9.79716	9.47245	7.50398	22.3988	18.6344	18.5211	18.9802	17.9453	10.2219	22.9319	25.9212	21.2683	20.5825	27.0687	29.4112	13.6146	17.9062	22.4614	23.9931	22.3395	11.9081	10.177	24.6087
ANKRD17	80.4845	99.5874	93.1148	83.6219	97.7869	89.2117	105.036	69.8207	66.0552	57.9872	82.3038	85.7953	81.1321	92.3549	92.5466	97.2848	93.0016	75.6445	78.6458	86.7855	72.9545	68.7493	96.8948	102.436	97.2351	78.0057	88.1273	94.9703	91.6023	87.8915	93.256	115.662	86.2851	82.1859	91.6899	94.6325	59.9768	66.461	57.4603	66.5594	95.5104	85.1432	101.054	74.649	100.697	89.7043	93.1148	114.841	94.5642
ANKRD19	-3.45135	5.68052	-4.15968	1.85256	7.36181	3.2697	2.5647	3.51361	0.819841	5.35707	15.9922	9.26697	0.810494	8.47921	7.35396	0.352811	6.45466	4.05763	6.13191	10.763	12.2535	0.5376	-2.40236	-0.629892	6.64535	9.83813	-2.48624	10.0223	-0.922722	-0.582448	5.98156	2.29665	-3.84272	-3.75182	-2.5628	-1.94114	15.219	2.80072	8.39829	6.31593	4.37133	0.436756	5.12435	4.87865	4.14757	10.3764	-6.88308	0.601261	9.03712
ANKRD20A1	279.2	187.525	138.185	92.8257	108.594	51.7536	80.3989	73.8153	274.911	135.73	195.065	112.324	118.678	159.565	293.606	62.6062	127.61	153.806	109.791	255.812	117.612	78.4597	114.801	237.851	239.744	213.79	100.893	78.8349	175.72	124.52	167.736	93.0422	252.17	145.603	350.452	150.089	124.701	102.781	67.8001	132.924	280.519	97.2848	164.392	200.253	267.073	143.283	80.1766	80.6768	108.475
ANKRD20A2	6.6242	-1.68305	-8.40324	19.785	7.85971	0.374525	18.2306	21.7465	29.1214	-9.39388	1.10965	4.03921	1.52003	4.18149	6.85033	-5.68632	6.14726	5.41317	1.00368	-4.96021	2.74235	-18.9319	-0.0938121	0.0277604	-2.74106	-7.58912	-5.70592	-2.88776	1.13265	-5.24804	6.43706	0.490686	13.6372	14.9611	1.06749	12.5771	0.0838315	9.83813	11.0319	-4.69783	5.58537	2.32756	4.382	6.03154	8.9766	-2.06276	5.82612	2.45478	5.86792
ANKRD20A3	6.49735	8.78979	0.783212	15.3821	-2.90376	-3.983	4.99365	6.6549	18.7325	10.3222	10.1901	6.17436	0.13543	10.9077	30.023	4.42777	10.4843	4.73494	13.0932	3.4611	5.52571	2.10943	4.22628	7.56384	7.52242	17.1665	16.9033	3.95721	25.6284	2.11102	8.89694	8.38892	9.80544	6.86043	4.68511	12.643	8.27334	6.0329	6.65697	9.15674	8.73325	4.34809	11.6419	6.46358	7.79684	2.33189	3.50389	2.51313	15.8949
ANKRD22	172.454	161.318	330.679	153.868	161.077	87.7588	337.818	230.455	121.254	308.063	320.822	31.2325	347.092	228.399	185.057	1669.06	71.6618	155.645	63.7544	231.371	255.339	91.2944	52.7279	109.367	71.9036	59.5821	268.876	183.557	80.0346	49.3752	92.5826	9.63842	111.67	222.337	891.483	46.6679	30.5523	20.2518	430.254	46.6149	70.9893	75.6445	34.9448	29.0136	274.033	50.1136	116.694	44.3024	134.056
ANKRD23	5.86894	0.970249	7.38575	6.39357	18.6344	9.80847	0.657963	3.55863	6.39155	4.54254	1.2595	2.54348	4.30032	16.5098	0.854792	4.31239	12.2535	2.95359	-1.0686	2.58702	3.75988	10.296	1.3786	-0.821068	12.1343	4.26171	-4.15563	5.3017	10.0565	-2.47202	5.44349	7.38369	0.131385	10.1109	6.12992	4.28816	1.12291	5.06279	3.45215	12.3386	6.75161	3.7881	8.0441	-2.31514	12.3808	9.81321	1.51362	10.6099	13.6257
ANKRD24	6.67587	4.08431	-0.756921	0.8946	1.4719	5.10706	3.50582	8.64645	5.30679	-2.09518	-1.30695	2.35549	8.48775	8.94722	-1.35678	7.08583	9.94644	10.7461	6.43993	2.47865	1.93865	3.24262	5.08968	7.5415	12.4524	8.01002	-0.503732	7.25501	0.64374	8.26925	0.69544	2.96602	1.4949	4.57744	7.92218	4.75998	8.14907	1.20112	6.76072	5.08968	4.55157	9.04395	3.2697	15.8906	7.37174	5.38824	2.78633	-2.1935	9.57692
ANKRD25	-7.65131	43.5951	-0.806939	-1.76306	21.4415	-8.53617	-5.59058	0.386775	5.91323	23.1338	-7.41136	4.42777	-1.14385	7.12388	12.7223	-7.29371	2.82342	-3.74873	-5.52369	22.1031	-9.70131	15.2277	3.96493	-4.22026	19.197	-5.21745	5.24217	8.18631	24.1785	42.5828	13.0968	-6.9756	28.3369	-7.26974	79.2374	3.42356	-3.40385	1.28312	3.41501	-2.28452	-14.063	51.3637	-1.0475	-0.255074	7.73629	-6.07903	25.409	25.6187	-10.5605
ANKRD26	18.3828	10.1739	20.6473	34.2206	30.0674	15.5975	12.1564	6.07196	33.5126	3.57497	23.1505	22.3884	8.07755	21.2683	24.1541	42.7123	33.6206	6.7077	33.8007	24.579	12.0081	25.5906	31.2784	35.256	22.963	19.8173	10.8436	17.4727	14.3466	17.6294	43.3831	23.9826	7.78978	40.642	22.5631	31.8132	27.892	26.642	21.1607	17.9789	37.0191	30.1459	19.0471	36.1875	35.5672	46.1563	29.1001	37.0484	12.5149
ANKRD27	27.316	42.3378	43.2482	28.3369	16.2924	36.7863	27.283	15.0495	19.539	9.82664	19.8964	27.4882	30.3448	20.0734	0.955415	36.5928	21.0161	36.9316	32.1043	17.8707	16.1104	5.45978	23.3158	27.708	43.5615	16.4532	26.5965	42.5156	10.1016	30.9037	29.0562	46.456	55.8379	37.8559	22.5871	14.7966	16.9136	30.5652	26.0342	13.9176	47.2004	37.81	33.7277	35.6717	33.6317	32.5751	46.8593	33.3173	37.4248
ANKRD28	53.3737	64.4008	56.8577	48.5041	51.3637	52.6562	62.9065	42.2537	103.691	76.1945	49.4744	48.3465	40.5083	80.7332	84.0551	43.9805	57.5928	137.167	65.6867	43.1826	59.1494	72.4971	56.3606	56.1416	85.7032	59.1016	58.5739	66.0249	135.788	64.5047	53.2814	50.4769	43.9805	46.8223	44.5294	55.7425	61.3339	56.8577	64.5047	57.0979	71.3065	81.0707	86.3135	44.7624	45.3853	56.3606	50.8053	49.2817	32.4638
ANKRD30B	2959.33	1587.11	2509.14	2102.14	1957.55	1514.65	1303.42	1031.28	3128.3	1248.3	2079.57	2906.82	2207.38	2644.35	2222.61	1139.96	1146.06	2126.95	2959.33	1653.15	1188.23	1912.25	2118.43	2079.57	2986.17	3363.74	2644.35	1819.13	2924.58	2499.33	2413.15	1805.09	2581.77	774.57	1464.26	3176.73	1387.23	1720.68	1283.75	1254.21	1166.7	2255.98	2449.99	2332.62	2207.38	3117.79	1258.48	1086.27	2268.54
ANKRD32	45.4547	49.3613	32.3644	45.0636	40.0581	52.8593	62.6804	36.1529	65.6867	29.1647	34.7199	40.1392	36.0489	63.7806	92.4155	44.9605	41.6762	59.911	89.4768	44.0882	68.2935	36.9021	39.4207	43.9961	56.8577	34.6821	63.5967	57.8032	99.7775	43.9961	48.7226	36.1389	42.011	60.6413	57.0618	43.1985	42.011	35.2424	45.3297	36.1113	38.3476	36.6058	32.44	32.1434	46.4754	46.7547	28.4622	36.3865	20.831
ANKRD33	119.665	154.83	155.973	214.696	148.699	174.953	130.457	185.877	91.8696	198.2	87.8572	152.013	286.971	155.024	150.146	193.495	248.582	233.336	137.167	158.143	287.489	142.659	155.712	91.761	91.8696	163.361	145.603	118.488	148.421	89.8941	105.08	87.4632	152.909	101.897	142.395	89.7043	130.72	162.681	175.776	243.52	68.4695	166.319	115.7	184.201	105.827	65.6085	119.966	123.851	162.618
ANKRD34	7.25501	13.7754	14.08	10.1719	11.6133	29.8829	8.34366	14.6636	26.3592	11.3414	8.32411	12.5876	10.0887	18.8776	16.4282	12.6373	10.8059	22.6548	5.90224	21.0161	7.02305	27.4641	16.742	12.7864	17.1944	14.1401	16.9359	8.77087	20.6307	7.26104	16.7103	17.5097	21.399	22.9699	10.3394	21.9203	20.0513	14.7916	13.1534	16.8596	14.8335	13.2069	20.1207	16.1622	10.2074	11.51	23.653	-0.628206	36.4825
ANKRD35	-2.08835	5.50423	1.58891	13.1192	2.79724	10.2466	14.6749	7.37973	0.640133	4.43689	-0.576455	0.485792	27.9931	7.82436	3.63058	0.159829	6.60059	4.86189	-5.85004	1.79979	-3.22906	6.30333	8.49241	4.07078	-1.95373	-1.58559	2.36969	6.19271	-5.71882	7.21544	3.91405	3.69868	0.171888	7.93663	-0.0333179	8.01381	-0.735189	-4.78148	4.35288	3.62584	3.96838	-4.28896	-2.27674	13.9384	-2.6675	-3.2804	6.5103	-1.39773	6.8917
ANKRD36	41.2608	24.7333	28.9104	23.2331	31.9009	45.2257	18.7708	23.8774	63.1565	9.2748	44.4937	27.9737	5.89067	24.7333	41.4974	41.3604	22.2084	3.82853	27.9012	12.2868	7.87081	27.441	28.9002	36.6498	49.3007	50.5181	28.3369	32.9552	44.1562	32.9552	52.9788	60.6663	23.7769	7.55357	40.2124	42.9211	34.8941	37.4122	29.9027	23.8193	73.0419	23.8774	59.7514	37.4025	66.429	61.3339	30.3763	9.96328	78.398
ANKRD37	11.4346	30.3113	43.148	41.8522	43.429	54.8717	53.4102	63.8057	31.5811	26.1435	39.0229	18.806	45.6283	21.4052	9.6406	72.7218	63.7262	33.1271	30.8319	51.2486	43.2307	50.6471	54.4662	63.5327	24.8941	37.0607	51.0302	36.2273	9.6406	57.0823	50.3252	37.1738	10.2823	44.4784	31.1365	49.2492	40.0106	23.7769	43.1318	45.918	39.9693	19.3973	24.079	45.3297	85.6429	45.1195	34.6591	32.9064	42.124
ANKRD38	-8.01767	-1.69923	8.78979	6.58158	16.8706	-4.67596	21.182	13.2125	-1.09924	31.9234	8.75446	0.467683	7.89534	6.04266	5.55036	14.0385	1.08377	3.88608	11.9535	11.2973	11.1449	3.04459	3.08237	7.19134	1.20287	14.7007	7.24863	1.95598	-1.08432	2.25774	12.3904	12.7109	3.75386	14.3078	-5.09441	4.75092	7.24547	7.54781	18.3408	18.5391	6.42593	-1.91623	9.96328	3.12462	2.29102	3.14043	3.67728	8.5801	-4.89331
ANKRD39	52.3506	32.1333	67.5291	58.295	52.9595	41.0462	33.0522	60.8616	39.8842	50.596	55.0042	53.0142	63.3681	27.5105	19.6644	33.7412	57.2559	23.0103	24.9922	35.1582	24.645	84.3043	69.2468	39.6097	37.1881	50.5792	43.8651	32.8322	45.6283	43.7443	41.9973	32.6949	47.1678	51.9773	52.058	36.1529	29.4751	33.476	51.0964	68.0658	35.0575	54.4843	20.7723	53.9718	75.1722	39.1323	38.1862	39.0873	57.8525
ANKRD40	1.76397	7.42443	3.00045	2.87548	-2.7494	-5.67959	-3.45543	1.94468	-7.48158	-11.7975	6.75644	-1.21925	5.66933	-5.29955	4.15433	10.6483	4.61095	3.77284	-0.307335	-6.05374	0.168796	6.28971	7.33805	6.97813	3.81917	8.22755	-1.16674	-13.4772	11.9661	2.75703	9.52951	4.24108	-2.10634	0.361771	-7.22947	11.2701	2.50906	10.3681	7.85768	24.3465	10.2387	0.471067	4.9203	4.35125	-8.28887	-3.89966	8.45172	1.11765	-1.97634
ANKRD41	22.3726	13.3401	30.023	22.2084	30.2898	13.1192	22.2876	12.7826	35.7021	23.9634	19.2706	9.93602	28.2701	21.7543	10.4336	29.6565	35.3511	19.6911	14.8251	25.9897	36.1875	25.1046	24.4565	15.3467	21.8723	24.777	19.1011	26.7891	24.2758	13.1635	26.7721	18.3173	38.8912	15.4145	29.621	9.60437	7.67669	13.6101	22.5399	33.2394	15.9716	24.3377	17.1478	16.3295	15.947	15.2572	21.6806	25.1001	15.0181
ANKRD43	3.64932	0.0479227	8.99	-2.98437	-2.60185	-6.01308	2.65019	3.66774	2.97826	3.81917	5.09649	7.53297	-1.69923	-0.49992	5.66227	-7.44518	-3.72792	-2.71	-3.36257	-0.557402	8.5819	-3.25405	-1.09254	-0.646557	-1.5457	-2.17249	4.67952	-0.26609	12.5663	1.38872	0.925196	0.767274	0.837668	1.4949	-14.5342	5.97434	11.6222	-10.1821	-5.83628	1.50366	-2.55263	4.92257	-1.42921	1.92553	5.151	1.57093	3.40191	11.6719	2.56797
ANKRD44	246.538	127.345	217.294	157.866	267.167	64.9728	61.9519	66.0249	341.942	86.8654	173.14	249.768	236.581	177.955	127.345	33.753	46.1218	193.944	285.272	135.112	33.3929	129.274	154.05	156.674	328.38	322.446	267.706	122.116	212.677	251.481	241.448	85.3854	229.689	21.1333	111.83	292.485	82.7186	85.3247	58.0819	63.9124	50.9471	262.384	204.514	103.79	220.804	292.756	46.6855	38.6288	73.8153
ANKRD45	-0.527315	13.2448	-4.63433	1.91543	-7.5516	1.82556	5.82612	-1.16894	17.5732	-1.46686	-1.22721	0.976396	6.02195	7.95115	0.066277	2.58118	7.95538	1.02684	0.934743	-2.31778	5.57703	-3.30104	12.6996	0.428409	-2.93818	4.07715	-0.952918	4.8141	11.2491	3.44742	4.13029	11.8148	6.79293	-3.39457	-7.81227	10.9196	1.74477	2.6349	5.16702	6.13885	-8.47463	10.4843	9.203	8.92629	-11.2721	-0.0722995	1.44244	-8.40324	-7.21059
ANKRD46	94.4486	72.609	78.7566	71.9036	79.9187	121.474	84.0204	139.714	81.7132	111.83	146.309	131.97	75.7081	98.0019	96.0706	141.127	142.5	91.1407	123.127	102.436	123.528	122.367	109.367	149.594	112.634	134.384	99.2377	112.769	58.1258	135.629	123.382	255.339	115.208	129.184	89.2449	125.128	174.797	182.013	124.701	131.814	187.136	109.409	142.803	130.612	142.978	120.692	140.488	149.925	130.769
ANKRD47	9.52951	15.3957	3.64615	13.2797	5.47283	-0.0168021	6.40962	8.9313	8.29773	5.88354	12.6302	5.29297	1.19203	4.5888	1.08627	5.96321	7.43655	11.6689	11.5793	1.0694	7.02644	9.50405	1.96324	10.1926	11.2491	5.71041	3.0638	3.48963	8.20004	7.16152	7.02456	13.1268	6.96897	5.89565	7.37619	10.3254	1.45376	16.2336	7.93182	16.3979	6.91284	22.4938	15.1138	-0.712097	2.26158	14.7007	6.46988	14.586	12.7988
ANKRD49	416.471	342.448	376.06	326.865	367.741	375.266	450.062	428.233	413.18	367.415	462.94	371.877	246.231	390.624	388.62	440.81	354.71	340.541	410.654	372.059	308.464	293.977	388.18	454.531	376.247	430.254	324.72	492.581	406.071	366.13	351.325	366.13	333.286	349.391	382.571	402.151	356.191	461.201	397.143	377.41	576.314	283.537	543.878	362.393	381.216	485.404	405.58	347.433	422.06
ANKRD50	39.0229	66.3832	33.4028	24.9172	64.9728	25.7315	77.9006	57.0979	19.7574	13.2052	48.2315	57.5122	44.8921	40.8143	21.0161	34.8585	24.7333	69.4994	25.1318	46.456	60.4383	22.8419	45.4727	35.5486	67.8419	58.969	60.6916	38.153	30.9164	36.0183	37.7831	42.0599	36.7527	29.1545	22.1395	53.9289	26.9817	24.1541	22.9938	52.4434	23.4409	38.3476	54.6275	23.4233	15.0975	24.645	62.1004	42.2674	21.0469
ANKRD55	47.794	93.4652	84.374	7.29882	54.5792	120.787	64.7427	104.831	96.4017	89.4397	23.4908	70.9893	59.911	69.1934	98.4186	69.2957	65.7655	119.453	109.949	92.5826	126.002	113.006	59.931	70.2414	78.4934	44.1756	73.1842	29.9339	104.39	40.1541	91.9334	162.485	36.2907	80.2018	129.975	21.5201	69.012	54.4662	48.3245	80.2018	82.754	64.9031	91.3589	35.3511	25.6087	22.6474	78.9259	48.1424	75.9325
ANKRD6	30.5424	29.9991	44.0289	25.6921	30.9747	35.1113	34.2097	21.9047	30.9512	47.4355	31.0344	27.5417	27.4882	21.2006	30.7598	18.3173	15.8831	45.346	34.8695	21.7465	18.9982	21.5201	25.3073	29.8078	37.2347	40.9119	52.7435	20.8512	39.7961	26.1238	20.0661	19.0579	17.0452	19.0257	40.4507	24.7412	15.9628	15.1273	13.1038	18.2587	21.7389	31.4751	27.0883	19.1211	19.2804	17.06	15.5561	19.197	24.4477
ANKRD7	5.18608	2.81442	-1.92209	-3.54871	0.459999	-1.00689	9.52951	7.86668	2.34402	6.77913	6.01999	-1.34403	4.98643	6.80249	9.32509	6.29851	1.21152	6.30333	14.9418	-0.609983	7.57142	2.4879	3.919	5.64484	8.2121	1.06439	4.78383	-0.648236	5.20312	2.90074	1.90288	10.0169	9.5199	1.4965	8.88389	6.00778	-1.28195	9.34054	1.86672	3.24579	4.20918	1.03561	2.12198	10.6725	5.93945	-3.37717	5.50217	4.84723	0.502209
ANKRD9	100.615	702.236	581.187	135.42	146.709	88.2856	245.197	265.028	131.858	696.352	87.4632	125.705	414.83	330.511	382.571	100.317	464.885	245.197	94.1439	380.624	394.109	212.426	185.547	100.065	332.561	72.6898	181.222	178.025	207.232	688.335	420.446	133.18	366.13	81.0201	666.866	71.9036	262.384	247.762	321.628	231.168	76.8223	176.281	255.578	224.449	195.641	106.805	337.357	111.357	58.3193
ANKS1A	201.945	217.492	236.082	205.342	208.209	213.149	290.904	201.634	254.477	364.832	164.204	144.445	222.818	356.03	295.644	193.944	217.682	386.924	307.32	205.259	314.903	194.624	205.259	166.666	207.415	227.451	219.101	180.049	321.311	191.457	236.893	158.366	155.772	176.97	256.911	185.318	194.322	143.501	190.308	177.955	212.174	255.014	179.472	163.361	128.676	132.506	187.056	258.302	217.387
ANKS1B	1.5466	1.64023	1.57618	3.32049	-0.418394	0.423373	-1.81434	6.43602	2.67704	0.313465	1.30237	-2.7147	6.27428	0.785019	-1.94609	1.91543	-2.22729	-0.144375	-0.531665	7.1664	2.83067	-1.7754	3.60843	1.65366	-0.541498	4.13591	1.72017	-3.68553	3.25811	-0.195193	3.64476	-1.10121	-2.89761	3.24761	-0.095479	0.545135	3.72645	-0.649607	0.240989	-1.63577	-0.412115	1.64023	-0.632464	1.22322	0.63278	4.1394	1.20477	-0.053807	1.35438
ANKS3	3.46556	0.127799	9.92262	12.8144	13.2378	4.40652	5.22587	17.5906	14.8043	6.30333	13.0275	9.91932	26.5881	6.71667	2.9049	14.9332	6.25823	14.8896	10.5271	0.222767	12.1845	12.7353	14.6965	8.31696	13.4068	12.5824	10.0616	7.68421	7.5415	5.62949	7.86395	12.7782	4.18149	7.3993	4.04267	10.3953	14.7916	3.61187	5.51437	21.3846	7.69787	2.94817	17.4828	11.8902	18.7156	16.6942	2.96225	12.6056	25.8591
ANKS6	-2.66058	-0.92476	5.13312	2.46121	-0.290539	5.46534	-7.20143	3.33677	5.22047	9.39409	1.83763	1.95761	-0.888884	-3.98662	-1.11048	-6.33602	1.8713	3.2004	-2.7147	-2.73838	-2.80061	0.666581	3.18412	-5.68632	6.13555	1.01501	-2.10371	2.88198	1.04699	6.8544	7.24362	7.14424	9.5962	5.95439	-0.997555	-4.93014	6.00199	5.70895	-8.10428	0.402919	-3.16714	2.54513	8.59125	0.530592	-2.70368	3.7522	7.65569	7.60203	11.4582
ANKZF1	51.5492	61.8164	48.3245	55.3771	43.6783	63.2298	29.7942	54.6997	90.4328	77.4476	46.9478	54.5451	78.9845	56.8821	42.124	54.3875	35.0249	49.226	81.334	32.5492	43.1826	57.0618	38.4599	39.7789	64.4253	64.8509	46.2933	42.3199	71.4051	50.9309	53.9928	45.5732	52.2256	38.7241	55.3575	48.7074	70.4971	64.6499	41.2731	45.9357	49.321	65.9925	48.6537	64.1347	39.5217	70.7297	39.4736	48.1604	57.7142
ANLN	4.92601	7.68852	3.87803	7.90845	5.91323	8.08373	3.44421	6.36276	8.41328	4.00529	-5.58566	13.5126	-1.82421	8.03163	10.0279	8.68009	28.2925	28.3489	-4.08506	11.8389	-3.7922	4.84169	10.4993	19.8765	1.3159	4.718	1.90128	11.0099	4.0173	20.0734	5.85616	-2.37979	-7.56383	6.02661	1.02347	2.55656	-5.07119	3.46422	16.6942	9.13718	1.95997	7.05758	-3.61082	0.289336	30.452	12.4216	2.28018	13.3288	4.50199
ANP32A	26.7092	34.13	25.9713	42.2855	11.2987	211.818	188.24	21.0872	40.0398	44.0455	9.66118	15.1057	23.4743	30.1945	128.312	151.005	278.587	35.6717	53.4938	15.2133	191.377	19.619	41.9973	31.4432	22.5776	22.9395	52.638	16.4438	71.5833	29.6873	19.717	95.9724	23.0017	100.176	79.3583	26.8665	26.1435	27.2634	19.9754	13.6179	106.333	14.5406	21.1265	133.57	11.1853	40.3731	136.325	168.513	102.902
ANP32B	3078.56	9385.59	3208.03	3403.02	4497.43	3628.25	2842.07	5530.68	3920.17	3779.61	4370.25	4153.8	1553.66	4209.97	5916.85	3093.19	4308.26	3825.01	2842.07	5143.32	3549.18	5050.79	3964.9	4638.61	3898.41	2834.86	3262.32	8713.28	3062.68	5809.23	5122.05	4551.92	5066.97	5470.93	9827.91	3732.58	5273.5	5257	4410.74	5156.97	5412.42	3671.95	3755.27	3825.01	5353.93	3653.04	4397.6	5889.42	3842.86
ANP32C	3.01962	2.51964	1.32978	5.23732	1.59511	9.75486	30.7509	6.77068	4.80791	1.30946	7.56384	-0.848525	1.01314	-1.12946	16.6573	20.831	14.1854	3.50019	2.56646	0.773858	10.4098	1.18342	5.99254	4.03478	7.67852	7.65264	3.87103	1.79979	0.767274	2.25544	0.207619	22.5179	3.13416	12.3137	8.90187	4.20242	-1.56498	1.4949	-5.7937	1.81711	16.4968	-0.728544	-1.92693	13.6873	10.5437	6.34528	12.7903	8.13806	18.0089
ANPEP	697.372	1258.48	1000.08	995.024	1077.33	758.98	938.714	909.979	815.11	1099.47	355.802	876.347	2970.78	823.529	661.554	248.013	605.213	1381.73	1003.07	662.475	773.907	1545.28	828.664	450.062	1445.87	988.505	730.686	1120.25	574.57	1314.91	931.027	263.758	689.477	566.303	901.267	632.873	690.479	631.748	409.312	647.371	398.419	1543.52	475.974	1458.89	465.921	384.263	422.542	497.966	886.552
ANTXR1	9.64911	7.73312	11.5539	15.15	16.12	8.30544	9.57388	20.5825	11.1754	12.2868	13.1534	19.0394	16.8202	13.5553	6.97611	8.32834	5.2065	18.4915	10.9867	18.7386	6.60611	13.2167	8.90187	9.87634	21.3899	12.6373	6.96035	14.2745	8.85028	15.1273	13.1891	9.97972	14.9932	8.23629	13.8774	8.68695	11.3735	13.8728	6.45703	7.94652	8.75208	15.9628	14.1478	6.97265	3.9222	8.70335	8.7211	13.9892	8.95793
ANTXR2	683.053	936.17	1043.95	778.969	784.303	756.569	941.244	712.093	724.412	707.003	690.096	722.733	862.026	1063.73	688.335	803.615	708.766	1121.52	1008.57	801.477	972.209	1109.69	835.49	690.479	1212.54	728.768	970.431	822.298	719.778	765.884	786.816	658.891	668.254	889.245	950.26	782.917	531.739	556.838	419.437	457.634	786.299	1111.96	761.442	978.189	481.425	811.153	599.326	1082.44	493.513
ANUBL1	-0.0980827	22.9778	1.16693	1.46328	16.9878	-7.33282	5.7904	-4.74534	12.7353	19.8241	3.61043	6.54446	25.0768	5.15233	-6.58162	9.10578	2.12274	-2.95641	11.9311	3.15553	4.57178	5.67092	-5.88808	9.79716	3.29546	-0.873262	1.01882	8.45172	14.9655	13.6644	9.221	12.5905	5.62629	15.0706	7.9762	7.78178	1.30433	3.01962	-0.8326	8.09348	7.69304	9.83813	6.30725	6.33182	1.4753	-6.4373	4.97481	2.78633	5.07397
ANXA1	3007.71	4332.48	2834.86	2965.79	3588.03	2347.2	6408.2	3403.02	2912.99	2369.78	4410.74	2587.08	2183.26	4153.8	3909.3	4410.74	3644.92	4481.39	2113.92	3934.6	4185.89	2946.06	2430.74	2878.74	2873.15	2953.06	2327.69	4651.17	1623.05	2113.92	4838.52	3852.74	2842.07	4308.26	3852.74	3304.07	3055.21	3134.67	3898.41	4236.34	3055.21	2805.99	2828.26	3879.79	3834.5	2102.14	3779.61	3889.2	4101.49
ANXA11	472.076	363.068	542.018	445.299	483.982	452.676	527.505	353.619	613.967	567.891	477.785	531.435	637.837	556.461	578.895	290.762	196.25	578.895	856.097	370.722	423.902	389.581	452.676	261.871	607.806	553.172	573.82	375.051	671.986	354.71	481.737	462.389	356.902	214.14	455.26	485.14	308.464	282.39	258.968	308.332	374.842	534.271	363.068	400.802	243.951	520.798	229.882	276.678	461.46
ANXA2	1376.71	993.181	878.389	1608.78	1139.96	1100.63	2041.86	1404.01	635.663	520.798	1148.48	920.336	1455.01	875.525	759.588	1775.68	1231.76	841.971	324.589	1233.02	991.344	1101.96	1273.13	1252.85	673.451	1615.26	862.782	1390.39	488.249	907.545	1550.05	938.714	1096.8	1451.96	758.467	1590.86	1261.76	1152.5	1518.82	1563.49	1046.32	776.957	1288.65	1816.61	1138.58	926.914	1634.56	1273.13	1819.13
ANXA2P1	497.621	495.6	223.318	554.865	396.902	310.764	734.501	248.908	287.373	112.855	328.736	408.23	448.189	359.419	280.519	508.523	385.307	357.458	144.656	402.534	391.08	448.697	523.302	467.849	287.489	559.397	347.757	637.837	275.479	472.577	754.748	422.789	560.825	442.563	307.914	555.7	287.12	463.228	396.022	500.243	295.898	390.425	585.047	409.776	639.102	463.228	491.957	439.627	447.409
ANXA2P3	6.65264	16.1022	-5.57868	23.0763	-6.18334	15.0664	17.6183	15.3694	-0.105843	9.82404	9.07712	5.64344	5.10343	3.84938	1.23899	25.7761	9.18156	-2.42711	5.5952	5.45236	35.0841	17.9453	6.27428	8.86568	4.97154	13.066	10.794	33.5386	1.09165	7.95538	20.1059	17.6688	20.7852	12.9181	13.8046	19.5129	19.6779	13.5258	12.3981	28.9002	19.605	4.86189	9.58641	18.2183	7.44918	7.72887	19.6911	19.6264	12.7032
ANXA3	141.445	206.293	263.225	54.213	99.8494	37.1738	158.425	52.9159	236.581	182.562	78.2825	89.1441	103.79	191.377	328.38	163.948	264.906	217.387	107.457	91.1728	106.905	152.061	115.371	116.402	251.835	128.27	212.426	156.074	469.848	92.0994	106.527	10.5899	186.66	173.821	245.197	89.1156	6.8917	39.4579	46.1218	60.1478	67.7619	124.944	53.4102	56.3606	84.1493	174.352	116.311	73.662	58.0347
ANXA4	47.6219	34.797	25.7009	46.6679	40.1688	12.6021	59.7743	1.21467	23.4598	3.89387	14.4219	5.09106	23.9374	33.896	16.0319	27.8041	21.4676	24.8087	26.5037	23.1986	23.3158	15.0026	24.4281	31.5324	11.8148	29.1984	12.6901	40.5501	23.2331	19.0394	72.1162	28.6064	35.2058	19.3785	16.387	25.2333	28.0589	22.6921	42.5328	21.1607	19.6644	15.5767	15.5723	23.7321	33.7173	42.372	20.6026	16.4532	25.3696
ANXA5	785.647	716.749	622.68	1156.59	737.947	1108.49	1070.69	1261.76	618.661	547.54	1094.49	761.442	630.08	787.455	571.374	800.82	945.887	1005.3	447.178	849.971	801.477	853.98	655.562	925.309	762.084	790.718	901.267	936.17	435.863	719.21	937.913	901.267	940.27	836.186	518.811	981.843	790.718	516.768	913.031	1280.33	727.569	682.488	786.816	592.239	815.825	561.549	1212.54	661.17	893.898
ANXA6	60.6916	36.7863	58.969	78.7343	51.3217	106.452	39.0108	49.6344	61.766	63.9857	86.3797	56.9496	81.364	62.3913	45.6905	58.7396	86.6839	56.9079	65.42	64.3076	50.9309	125.026	79.89	100.094	41.641	88.0367	33.4158	74.622	45.3297	47.5151	64.6023	80.2692	58.4268	91.4329	60.0947	61.3339	86.216	79.7475	116.949	62.5115	90.358	67.1735	58.3797	47.758	61.2903	64.1831	80.2692	79.2702	84.9283
ANXA7	305.82	520.138	263.863	330.679	393.901	273.914	391.92	436.55	240.455	394.786	354.54	418.962	238.045	363.068	285.904	364.063	354.867	374.842	323.16	352.258	383.411	305.82	368.444	379.812	352.603	360.102	361.321	414.06	250.476	325.567	316.677	475.595	280.385	393.695	378.536	323.305	414.288	366.538	341.421	472.577	401.918	311.209	311.684	308.332	337.357	311.83	393.901	369.559	368.62
ANXA8	17.0356	16.8985	32.5109	17.5732	5.75586	10.9585	7.77555	5.01243	13.6492	0.461017	11.488	10.8855	24.4389	9.38717	8.25985	5.57871	20.1607	13.2237	7.39695	12.7663	6.27798	15.0495	9.86821	6.83613	4.59684	13.7831	9.07497	16.246	3.36895	13.0852	3.93362	2.84163	7.96127	10.2359	6.30333	13.1565	4.43689	4.85124	10.7225	10.0169	1.21608	-0.651552	6.59694	10.2903	3.36829	13.2485	9.50287	11.3765	17.3193
ANXA8L1	4.25088	-6.06315	2.40749	3.33222	2.24958	4.51609	5.67477	2.84333	1.1582	9.5199	-1.23377	-1.90539	-2.16462	11.6746	-4.96021	-5.83628	8.32411	8.44741	-0.658086	1.62027	10.9224	-7.60327	0.175598	-3.9647	3.47493	2.18742	0.00910333	2.49794	-2.35953	-0.15504	-6.96742	-3.05704	6.14894	1.51171	4.44432	0.421075	3.77813	-2.29948	-0.0104987	7.26292	4.2813	12.5042	-0.20931	-2.3979	-1.09759	-9.32259	3.18286	-3.46194	0.789824
ANXA9	3.81917	-8.23952	1.84612	6.81966	0.710415	-5.36996	0.723062	1.68123	-2.92199	-2.65265	2.12198	7.77555	3.77813	1.13043	2.84951	-1.57883	4.33279	1.85564	0.915052	2.88757	3.01005	-5.96324	2.27511	-1.75629	6.66272	1.14532	-3.23815	4.83872	1.30069	4.77113	1.75223	-2.90726	-0.00375467	0.124366	-2.43799	7.13542	1.12865	3.32359	0.50568	-4.53778	-1.0475	0.565723	2.96157	-1.11279	6.7833	2.5297	0.536105	1.97809	-2.95981
AOAH	622.292	539.273	603.102	654.044	496.813	387.374	503.924	422.06	487.566	462.389	338.693	647.371	840.672	645.46	672.517	361.321	256.481	511.823	432.955	521.608	656.049	495.025	303.971	302.119	668.254	585.047	737.947	359.216	794.844	382.571	454.309	322.113	565.128	368.299	400.802	525.776	220.717	207.057	248.807	390.624	204.845	675.968	737.434	537.699	181.083	166.993	412.596	407.119	478.991
AOC2	6.50285	12.867	15.7595	13.0313	16.5821	7.15449	5.24604	11.5617	3.75049	17.7179	7.89534	9.246	6.46568	11.7154	8.05922	3.10928	8.94722	11.4842	10.442	6.05535	9.88473	8.38892	3.378	9.07031	14.5563	15.9676	7.61752	8.87833	6.36276	9.20823	-0.168774	7.18725	7.25501	3.45391	8.52757	12.4965	1.36852	8.04591	-1.00689	1.5058	9.28174	7.51171	3.59008	6.2992	6.23459	4.19152	2.34402	4.00197	11.0199
AOC3	11.2491	-6.26296	-2.88776	0.370745	14.246	34.3011	24.7412	18.3408	11.7869	33.9444	1.04699	10.293	-7.7173	22.1395	19.2246	8.54667	5.00026	10.3499	-0.750506	29.464	5.59317	18.9114	12.7663	9.40529	9.8458	9.79943	7.12026	3.84495	33.2548	5.9041	6.6684	3.37938	23.3628	17.1227	-3.18128	1.93242	8.48605	19.4495	-0.313549	4.41517	18.4915	-2.66444	6.23299	-1.91797	17.7485	8.17328	12.6484	14.8289	14.1777
AOF1	5.45397	14.5271	11.4642	7.53499	4.87245	8.69387	7.02644	3.11561	-1.12946	3.61043	-3.24449	-1.08649	4.96986	0.747657	1.76397	17.1317	-4.43677	1.87602	1.62344	11.9438	-2.68235	-4.76375	0.615858	4.69248	0.455114	-5.52369	7.0105	11.3863	14.6838	8.40478	-8.28887	-3.99893	-1.28692	-0.886601	12.3834	-2.86198	-0.303848	-1.35398	-6.98666	4.60742	2.40601	3.95436	-0.844362	-1.92693	5.97278	-2.56785	5.47492	6.68346	-11.1064
AOF2	154.122	129.975	72.5844	163.361	93.0016	131.335	152.539	203.11	110.005	97.025	161.473	163.176	88.7411	121.899	123.264	206.906	134.781	69.0667	104.868	114.452	132.665	149.298	158.733	139.332	103.654	156.43	110.592	126.521	63.5734	174.153	188.735	170.684	131.382	173.961	124.336	143.954	203.032	203.587	232.792	207.329	195.876	149.121	152.639	210.621	154.83	120.745	193.495	146.156	186.261
AOX2	10.4162	-6.7273	-2.45865	-4.69255	4.04584	7.50785	-4.23258	3.53013	-2.67713	11.1243	7.9199	10.8436	2.46315	4.20555	8.46304	1.93242	5.42373	18.1305	2.58558	4.82778	-3.66804	-2.64145	7.85971	0.594512	4.72004	14.499	8.30975	5.87849	16.1247	5.03829	6.66064	-4.98729	-2.27431	7.32783	3.96838	4.22628	2.4879	4.1493	2.2586	2.7602	6.61658	6.06307	2.84485	3.77938	8.96278	7.92492	12.5356	6.47936	3.27634
AP1B1	90.4328	91.0977	88.9777	133.942	60.5966	78.4934	98.4594	124.025	72.2616	101.819	91.4979	109.086	145.323	101.007	65.0229	99.7422	91.6617	93.843	101.007	77.9723	110.087	82.9272	93.881	90.6193	102.468	117.94	98.4594	96.0706	57.8525	89.4768	95.2702	107.108	98.9829	85.4226	59.3857	91.2944	145.435	101.723	122.897	145.656	106.452	96.8202	96.4017	120.143	63.2845	86.1188	97.4585	88.8388	107.625
AP1G1	286.034	295.777	367.741	217.387	297.368	263.103	278.258	298.05	229.489	243.851	313.109	425.048	309.748	384.063	300.833	374.842	234.169	307.459	271.95	294.54	268.876	367.415	290.057	307.754	418.962	303.449	404.039	326.402	291.916	319.507	260.398	267.706	281.771	278.351	263.958	292.176	264.419	201.332	248.235	188.674	363.71	327.846	286.436	352.603	179.338	231.371	184.986	240.035	360.102
AP1G2	226.337	201.945	155.06	250.695	151.289	118.219	133.398	179.001	223.627	173.821	167.463	169.657	237.851	179.407	163.118	129.869	145.717	157.447	176.609	136.505	136.988	188.824	154.83	185.877	209.157	208.112	137.277	183.495	229.787	194.396	196.884	155.827	190.245	131.858	170.763	190.01	197.597	188.471	134.836	189.761	175.647	182.71	222.036	189.677	189.147	174.153	134.781	129.825	196.735
AP1GBP1	30.3113	39.3156	41.1645	40.2943	26.026	27.9384	30.6109	30.5523	46.7187	14.911	41.2608	56.0828	34.7199	42.4374	41.4243	46.0188	30.7598	49.6344	53.7698	54.7449	32.5109	39.2327	60.5701	59.7743	43.5272	56.447	53.2625	52.2077	52.2896	41.7919	25.7761	42.7257	30.2783	26.8164	16.4386	60.3256	26.1137	29.1877	38.4263	23.3009	52.6185	38.6105	42.9407	27.9591	51.4268	61.8365	54.213	27.9591	36.3048
AP1M1	690.096	633.915	509.173	826.498	526.83	573.377	556.461	938.714	655.562	611.469	645.902	1077.33	748.899	699.495	561.953	673.451	563.977	738.697	789.379	542.396	741.756	594.847	779.637	557.927	707.003	849.971	740.539	619.032	585.444	734.501	721.054	921.209	531.435	553.846	460.199	815.825	893.156	869.686	868.913	920.336	607.806	694.653	651.006	801.477	536.073	673.912	715.372	576.314	651.527
AP1M2	-1.07114	1.21467	-3.87655	-3.45135	18.0537	-12.4774	1.71623	11.6861	-5.94577	8.80122	3.95436	6.56197	-2.39021	-5.32848	7.23111	7.03391	12.9769	-8.09114	-3.49224	0.71304	25.1778	18.1305	9.40529	5.10706	4.84169	2.088	-5.21745	17.4368	-1.99426	8.63389	1.56266	7.27028	-5.93892	-0.867131	11.2875	-3.48116	-6.20784	-2.96353	0.289336	9.62039	5.59875	17.3864	11.4513	8.66412	3.31302	8.51856	11.0558	11.5887	4.20076
AP1S1	12.714	13.6944	12.2497	9.69545	3.72645	34.5585	59.5368	21.7692	1.72276	15.4746	5.58638	11.4478	11.9717	8.68695	37.3024	57.5122	53.7092	8.77394	6.48558	17.8809	45.6436	16.8145	11.5241	18.6501	17.6688	7.29305	5.88818	8.83299	3.37054	14.893	5.08968	27.441	7.83448	64.558	23.8852	8.61634	21.2135	15.6515	29.2224	15.0399	32.6815	6.01514	13.5897	55.1185	11.8694	11.1039	38.3014	53.0525	73.8449
AP1S2	2526.06	2780.76	1347.36	2032.01	2581.77	1926.86	2780.76	3541.74	809.913	1533.43	2812.16	2191.54	951.884	1899.47	1196.55	2020.64	1252.85	1909.4	1131.24	2045.28	2060.17	897.03	2009.81	1947.48	1590.86	3117.79	2277.38	2360.09	1125.06	1890.76	2994.24	3142.49	2440.15	2110.22	1653.15	2743.32	2737.38	2407.57	2056.2	2672.55	2374.39	1754.3	3371.88	2604.68	1228.76	1848.64	3392.39	2571.54	1947.48
AP2A1	28.9794	141.32	51.7536	30.9868	38.4599	19.9633	23.609	41.2911	52.6185	39.1173	25.6284	35.6454	33.0893	88.2184	59.013	13.2307	23.0763	81.5006	31.3926	60.9312	47.919	42.6797	38.0263	20.7852	76.8505	26.5965	48.1424	74.1933	53.9289	179.001	41.5912	33.155	127.24	34.477	143.182	15.1551	20.0661	30.7302	20.879	59.3003	32.8182	101.614	29.1088	15.3063	20.4912	18.628	38.5672	49.5534	13.2641
AP2A2	49.3613	50.3652	65.8675	28.2203	24.4951	22.8641	16.5098	29.8829	52.4266	63.7262	30.667	55.4252	51.9013	47.8715	25.0181	26.1137	17.2746	4.25395	42.3036	22.9938	22.6269	39.408	39.6856	33.2394	38.7241	48.1424	34.1559	47.9378	36.1658	50.536	34.6194	31.2652	38.153	40.406	47.4355	29.944	46.4246	37.5619	20.7589	22.1684	27.1695	36.8452	34.0971	36.8595	34.4535	25.5742	28.0469	34.9341	47.1678
AP2B1	9.62353	9.4309	3.55701	0.108657	8.09571	31.653	47.1318	5.60066	-1.81707	2.51964	-0.931803	-4.62969	-0.978136	1.77022	79.0105	63.8372	44.5294	6.22121	3.17986	4.63086	53.5351	8.12895	6.10584	-1.5539	2.5647	1.91704	6.31258	1.35283	-1.12946	-1.6258	8.74967	48.4509	18.189	59.931	91.0268	8.93594	-0.706124	3.27824	-2.30459	1.1957	44.7096	9.4874	-3.11314	52.3506	4.99365	2.84786	17.865	66.8508	51.0784
AP2M1	296.198	806.48	419.956	330.375	587.475	266.353	251.619	619.443	341.723	568.359	294.693	453.54	417.186	742.864	568.79	285.12	433.74	627.62	306.423	761.442	438.644	394.786	429.949	254.678	588.373	262.487	374.647	578.476	332.561	789.379	352.258	517.045	760.781	353.619	1089.74	235.105	549.571	500.994	331.715	546.799	336.011	498.989	477.785	297.643	264.419	246.231	612.709	450.062	210.538
AP2S1	2187.15	3355.41	2689.72	2617.01	3322.24	1880.14	1671.91	3473.91	1981.17	2892.55	2546.15	2689.72	2812.16	2725.87	3510.28	2083.47	2707.78	2773.82	1795.65	3671.95	2725.87	2468.47	2557.93	2110.22	2143.37	2355.72	2038.34	2799.7	1692.01	3577.62	2828.26	2906.82	4185.89	2628.41	4699.39	2272.79	3167.06	2786.63	2892.55	4651.17	2272.79	2672.55	2678.38	2272.79	2617.01	1994.94	3093.19	2773.82	1801.45
AP3B1	765.266	856.782	795.557	893.156	973.315	1110.79	833.607	979.137	903.86	763.325	919.455	856.782	1027.02	864.471	714.214	1031.28	745.952	872.537	1068.09	979.137	809.913	1016.55	973.315	858.106	881.898	847.505	903.86	847.505	807.114	753.336	953.496	836.186	787.455	1093.37	894.818	926.914	830.787	841.349	916.009	931.027	965.18	1000.95	906.03	1127.67	820.983	770.587	874.619	902.166	963.296
AP3B2	-9.64636	0.207619	-3.09136	-5.93167	9.22596	-7.92687	-7.92687	8.86214	-1.91797	-5.41137	-1.48854	1.50774	-5.74409	-0.0333179	273.634	0.173821	-5.78589	-0.298268	0.462492	156.915	-1.42064	8.9313	-2.13214	-1.53003	-5.66466	-1.13691	1.63897	5.48164	-1.57257	6.46988	3.82543	-5.57868	7.59982	-3.19649	-9.79256	3.64932	-4.44641	2.50906	-6.42144	-9.73164	-10.1821	407.364	-2.39293	-3.51716	1.37676	-9.91074	-5.46042	-11.7975	3.24579
AP3D1	126.652	152.596	117.652	144.906	134.445	144.546	119.928	153.868	113.439	93.1445	128.369	92.0363	132.011	115.371	112.587	117.77	129.002	106.691	102.947	120.337	98.6148	143.764	110.371	102.825	126.566	96.9929	99.8091	118.874	111.164	125.461	111.32	119.838	120.837	130.506	132.347	118.637	127.898	99.5558	123.127	158.667	107.93	116.949	117.071	133.238	150.309	106.633	119.928	140.799	138.085
AP3M1	151.005	179.711	140.864	176.351	215.818	187.525	172.514	196.343	145.017	162.485	189.147	169.792	132.45	185.547	119.928	179.202	152.596	209.58	145.924	208.372	160.393	174.082	178.509	225.502	142.659	177.955	199.246	168.899	136.04	157.17	173.609	179.202	172.796	203.11	196.948	197.758	186.261	169.657	181.941	190.718	207.232	135.994	187.136	172.392	201.717	167.582	206.293	206.83	137.923
AP3M2	90.8216	85.7953	115.024	99.8881	87.3341	82.754	81.0468	133.737	114.034	62.2708	76.7293	104.902	73.4245	78.6214	92.475	120.378	91.6899	36.1779	81.0985	95.2399	90.1613	172.591	119.626	94.0313	143.66	114.068	68.9129	123.264	85.3247	96.2809	121.051	125.071	131.335	129.68	109.254	130.221	236.893	217.77	112.634	150.899	217.04	108.516	203.978	155.578	114.541	170.015	119.268	131.205	99.123
AP3S1	275.616	272.802	292.756	253.896	291.67	420.903	330.679	366.885	267.566	386.924	329.527	214.211	143.859	323.479	267.286	233.609	256.911	390.821	326.712	324.094	351.325	192.39	283.27	328.033	263.459	285.425	396.022	320.994	301.97	227.349	261.229	238.397	235.379	240.455	218.618	247.656	232.593	231.576	229.013	292.051	248.71	285.12	263.647	128.453	232.593	240.737	281.127	209.75	215.719
AP3S2	38.7104	34.1676	17.9453	36.3479	12.2832	18.1305	27.5771	36.6613	23.9725	16.2398	30.2137	51.1372	24.3562	27.1896	21.7867	29.3017	22.5252	28.4198	17.8809	13.691	12.0871	36.3351	24.1973	29.4112	24.3292	43.6602	41.6091	29.7942	32.1196	23.1338	33.5968	18.6398	20.9366	41.3685	20.1345	36.268	13.9384	17.5849	44.9933	19.5618	29.5324	48.7425	11.2083	19.8173	16.726	22.3569	26.5794	21.9721	19.1143
AP4B1	378.711	227.256	351.325	394.547	258.853	353.236	250.596	364.54	336.179	254.338	419.204	357.458	229.58	347.433	290.762	283.669	313.226	175.647	254.678	221.965	180.921	300.194	326.712	355.036	277.33	405.059	221.672	267.706	281.925	327.513	367.236	492.191	333.817	334.673	406.071	420.903	466.82	387.374	452.676	395.37	383.617	258.531	511.823	427.545	369.191	451.491	285.12	410.013	513
AP4E1	89.9242	126.701	76.5765	120.106	97.7018	100.772	111.591	105.958	99.5132	68.3207	121.217	106.037	125.071	92.8941	115.337	126.521	116.987	73.0057	99.7775	107.161	103.054	131.648	148.489	145.323	88.9029	136.365	105.672	114.717	97.9686	78.7093	114.368	109.791	100.893	153.931	82.8174	135.055	116.613	99.2804	123.809	113.732	130.399	114.068	160.181	181.222	112.92	113.439	133.238	154.942	185.146
AP4M1	2.11239	19.5986	-1.46501	-3.43382	-6.38735	8.68118	7.66166	2.19608	3.00795	-0.201318	-4.48952	-9.30062	26.0638	-1.42921	1.81068	7.03011	6.97055	-7.30706	7.38575	6.52628	3.81385	-0.559288	9.45298	9.985	12.5149	9.365	9.04152	-0.121318	0.79407	9.73528	-2.52001	-2.06476	-2.06476	-5.22335	3.25955	20.2985	-4.45523	2.89389	16.742	6.20487	15.3522	6.31593	-7.81227	10.3681	3.54374	-5.67959	-8.71122	7.12567	11.3633
AP4S1	19.3517	39.0108	32.5894	24.1973	45.346	32.5601	22.815	40.0961	26.5881	43.8651	20.9628	17.9252	25.8132	26.5504	43.898	32.9681	22.6269	35.6045	42.0967	14.6749	26.9098	17.28	20.6614	24.7678	33.6829	24.6963	17.5568	21.7692	29.5851	31.5119	32.2408	23.3807	21.7543	23.9274	30.7598	15.5372	23.911	18.7892	24.9448	27.6614	24.6737	24.8765	19.2508	36.9021	21.0469	22.3084	28.1191	24.2837	21.5791
APAF1	616.86	691.605	833.607	599.326	828.664	811.722	811.722	483.982	747.8	636.071	687.366	676.987	713.111	657.046	775.822	668.254	849.971	900.256	784.303	692.238	981.143	590.063	797.088	748.899	776.415	757.188	865.902	714.214	861.241	653.189	669.345	565.128	705.858	724.978	858.106	690.096	446.155	481.737	519.14	438.434	424.169	792.819	749.471	603.102	565.128	429.723	527.162	685.348	735.814
APBA2	4.04107	-2.28754	-5.36459	-0.660436	3.93739	3.9699	-3.66426	-3.18128	20.9564	8.23831	2.58558	1.86828	0.714502	4.28461	-2.0389	13.3518	0.746004	9.86012	21.0237	-7.24969	13.0553	4.02344	2.65926	3.88306	-4.01854	3.28686	2.4879	-1.59332	9.77876	13.089	0.624925	25.3354	1.221	15.1097	3.35914	6.06475	-1.78793	4.75998	2.2609	4.6336	12.8752	2.56646	2.21566	4.59832	8.45172	2.17722	3.047	9.62777	12.3808
APBA2BP	1.28632	0.474627	1.49802	-4.16739	5.53587	1.68665	0.105653	3.12956	1.3159	0.724825	2.58118	4.45703	1.7106	3.53013	-1.90892	5.68176	10.5753	-3.10113	-2.29515	-1.96842	1.23732	-2.68511	1.6967	-1.33736	-2.86487	-3.9519	-1.73001	6.99926	-3.0812	-0.127927	-2.83169	-0.238764	2.76186	-0.272052	-0.710364	4.84169	-0.699607	-4.39923	-2.12014	5.53904	1.94202	-2.1779	2.41675	-2.23482	1.32436	2.16543	1.07278	-5.29396	0.520932
APBA3	258.199	245.723	245.612	315.925	236.082	295.139	208.978	361.679	276.678	329.527	209.839	226.037	266.453	205.593	224.869	314.201	261.413	270.569	241.956	289.513	247.656	295.644	240.659	225.386	219.947	222.036	185.808	257.65	244.965	241.735	201.634	211.886	247.419	348.164	266.964	204.68	482.608	343.881	323.787	329.527	303.337	222.734	177.315	265.842	239.45	247.419	312.17	243.416	279.411
APBB1IP	2337.9	2488.66	3200.6	2179.94	2707.78	2540.72	3117.79	2499.33	2024.2	2530.88	2155.22	2351.45	4236.34	3184.2	3381.64	2540.72	2604.68	2546.15	2155.22	2473.29	3304.07	2754.84	2834.86	1866.56	2931.68	1947.48	2610.86	2017.14	3226.76	2005.73	2131.13	1981.17	2238.8	2965.79	2767.5	2122.88	1630.13	1848.64	1533.43	1602.33	2767.5	3150.45	1599.91	3100.67	1647.83	2045.28	1765.43	2546.15	2281.65
APBB3	585.444	470.692	660.63	688.335	333.817	549.311	330.045	419.437	452.994	558.588	448.891	427.819	482.011	398.702	550.696	258.531	478.349	392.332	445.849	492.914	300.993	378.087	503.924	393.165	659.707	661.554	516.433	446.419	491.061	474.736	539.676	294.278	453.54	269.912	371.285	634.793	605.981	543.472	481.124	559.397	418.162	486.987	520.441	499.734	470.934	555.279	299.48	426.306	545.052
APC	-1.11048	3.65129	-5.97103	-3.70219	1.67389	0.904821	14.5197	6.42236	-1.79028	-13.8389	-1.33524	14.5999	9.40269	9.12405	4.43689	3.7522	24.1617	-8.55781	23.7506	-2.91284	11.5572	-8.269	-5.31121	10.5239	0.819841	24.2663	-5.83628	-4.59428	5.71041	-3.31132	-11.3889	9.99255	-5.94577	-6.91264	-6.67955	1.92553	-7.63895	11.3451	-9.61423	-1.60279	2.08402	1.83559	3.22725	-16.2737	3.53573	-3.12471	-12.2057	-4.02876	-14.063
APCDD1	10.4964	18.0612	10.7994	19.3253	10.1433	-4.15563	22.7313	5.42673	4.92102	-2.79791	20.4471	7.20697	6.94805	7.592	-1.55584	13.718	5.18608	10.7542	2.34117	11.3289	0.577474	12.1934	8.89925	8.60954	7.59576	12.2696	5.85785	21.8345	8.84575	14.5999	9.73528	13.7711	6.60446	12.6777	26.3082	16.4233	16.2811	11.6834	6.31792	19.359	8.28184	-7.52807	10.7771	10.6542	8.81332	13.7552	15.4591	13.7226	14.9418
APCS	11.1626	26.9518	22.1835	22.1835	39.272	18.0788	21.9112	50.2258	17.0089	27.3295	35.7905	27.0365	23.1736	20.4341	67.0811	36.8887	16.4815	29.3222	24.3035	20.6913	23.3331	18.4978	27.6907	18.1595	30.7406	22.3174	18.3036	25.7506	22.706	27.9202	15.6569	12.4249	39.3761	22.4139	18.0243	15.378	17.9201	32.2822	23.0188	7.69537	17.209	28.4523	18.0089	27.4641	9.75486	11.5722	31.1746	33.9563	38.5351
APEG1	-5.32848	2.23866	4.24625	7.8698	2.19509	0.118695	11.9983	2.81301	-0.258897	0.0680882	4.2745	5.95991	1.7778	14.679	8.53237	14.9242	8.32834	6.29347	10.4936	13.7552	-2.31514	3.84938	21.2755	5.37766	2.77856	12.7577	5.58437	9.42802	3.97838	-3.68553	-0.195193	3.0037	15.5668	1.28632	6.28971	14.6585	-1.40014	3.50019	2.27351	-3.32958	5.0565	9.78719	8.50276	3.94016	-5.11312	14.1649	0.532454	-2.40459	4.79339
APEH	194.547	327.513	194.996	371.285	240.839	339.231	253.19	378.087	244.346	239.836	322.446	340.541	277.166	283.041	262.593	333.654	312.007	255.457	239.137	241.508	288.301	337.513	273.128	301.152	273.634	279.549	222.337	315.925	234.056	383.617	291.67	323.479	244.965	345.831	334.353	267.566	373.268	402.74	368.299	402.938	331.892	307.754	264.564	378.944	378.536	279.315	404.415	319.22	322.113
APEX1	471.446	399.338	294.113	447.704	454.531	540.487	337.201	628.888	387.564	446.67	555.279	632.873	260.167	404.415	258.409	558.933	441.998	280.519	508.244	404.777	439.869	434.916	588.792	575.286	341.421	538.543	393.165	389.581	259.607	490.125	498.464	1101.96	420.228	748.289	362.047	537.467	1056.01	985.685	758.467	802.147	865.082	406.633	688.947	629.412	597.334	621.74	721.054	585.444	592.92
APEX2	135.73	129.869	139.123	185.547	145.717	139.714	101.897	164.772	113.006	127.46	164.009	164.544	194.791	120.92	121.419	126.336	167.913	169.944	122.075	143.711	115.7	177.263	148.348	173.751	87.8572	112.587	105.233	155.255	101.819	142.238	106.068	111.505	164.122	128.41	125.597	156.975	186.176	168.374	243.416	152.478	115.934	116.361	131.298	116.402	192.752	132.199	152.639	143.383	92.5826
APH1A	130.304	98.2938	110.928	113.864	87.8915	219.416	237.545	169.034	76.092	140.166	113.085	127.655	169.304	89.3419	190.794	251.256	179.634	125.228	85.4795	88.2856	284.307	141.918	110.087	99.2804	111.866	101.233	121.166	77.321	103.177	75.1226	86.0558	234.269	100.243	198.2	177.489	89.5068	142.659	175.776	167.266	135.218	217.682	121.11	94.1011	224.112	73.662	70.2414	177.414	193.944	188.606
APH1B	251.835	243.74	290.762	262.593	263.647	209.839	176.14	270.308	291.215	449.756	204.33	186.261	208.031	389.01	237.228	244.562	143.806	455.26	389.37	218.618	288.807	267.824	202.386	174.879	195.139	209.157	336.348	155.06	513.853	212.775	206.015	126.652	249.653	154.591	173.961	161.404	199.932	161.899	223.017	318.083	174.082	307.624	154.591	144.202	137.597	148.699	144.656	165.535	129.68
API5	317.177	257.535	276.547	325.745	272.695	301.152	261.521	386.397	263.103	219.416	342.603	393.446	239.137	312.007	225.152	408.731	335.821	228.725	295.644	296.048	303.337	417.627	373.268	436.55	305.009	357.655	214.364	318.914	220.995	349.391	369.748	532.383	332.066	557.927	294.845	406.261	363.71	397.38	356.409	258.409	416.004	289.652	420.446	402.375	399.082	332.699	406.384	472.304	379.573
APIN	-1.1805	0.728283	-5.35292	13.6604	5.95054	3.62754	9.60995	4.66513	4.8241	-6.58162	-5.14452	-1.1533	-1.20027	-5.03419	-2.02965	14.7836	-1.90161	1.03045	0.389422	-0.164913	25.2489	-1.4586	10.1537	9.91932	4.1798	9.5962	1.23899	11.6513	3.32559	-14.8467	0.77197	7.60842	11.5887	-4.56734	-7.13919	-3.97291	-4.13364	9.4822	-2.0039	-4.64075	-1.39493	8.01947	-1.20923	-4.258	2.54863	-5.18578	2.61098	-2.61056	3.15351
APIP	105.036	102.86	108.763	108.475	126.742	133.039	181.785	128.869	68.3468	112.676	147.646	115.208	88.4902	84.8376	88.2477	136.365	133.294	129.786	102.468	130.923	122.219	114.878	134.299	155.578	88.9777	138.964	113.904	122.632	100.381	98.9512	100.495	137.026	106.037	158.039	83.4715	144.445	159.14	153.868	123.978	127.702	140.378	85.9531	146.426	137.378	198.328	122.367	120.318	160.026	124.072
APITD1	24.3823	15.4536	23.6453	11.1819	17.1083	23.0188	20.9501	32.2167	17.6752	22.8903	21.34	39.259	10.1997	36.4825	19.1637	32.9431	33.8126	10.8641	27.475	21.4273	13.2342	35.0369	23.4053	32.7711	10.7542	19.3785	24.7678	21.9515	8.06827	18.3102	15.3387	26.9098	17.5389	34.13	14.246	21.002	23.0913	29.5324	33.4994	29.7736	29.1745	10.8059	23.8276	15.8688	62.3427	25.9404	26.4945	28.0682	23.5366
APLN	4.24409	-1.75851	15.9153	-7.05438	2.77998	8.70071	-0.606272	-1.82193	8.49241	4.69085	10.4672	11.7778	10.5576	5.02266	8.80122	-0.152966	-2.67071	2.28948	4.41682	5.38305	8.03362	7.28458	6.08499	5.74071	-2.35734	-1.99755	1.72195	-12.8579	-5.32848	-0.248308	8.33032	-4.258	1.21306	3.09143	3.49592	0.866232	3.10928	-2.02162	7.81541	-7.01094	2.14776	-2.4616	-0.54333	3.28178	0.408229	-7.6774	14.2105	2.22089	-4.14219
APLP2	162.102	214.62	195.958	200.656	152.742	201.717	152.964	151.005	103.363	176.42	115.46	168.899	257.438	180.408	103.254	178.425	90.6869	207.057	118.103	175.72	169.792	114.977	196.343	117.688	179.407	175.926	169.944	172.921	104.581	165.854	133.57	108.106	180.192	150.259	132.011	175.317	129.184	108.847	86.6839	164.845	144.795	193.708	137.984	176.351	60.0947	90.6869	135.994	183.621	185.808
APM-1	-0.0938121	6.86994	3.67577	8.31926	3.02765	12.9212	-1.92951	2.23866	1.92553	-4.42927	-4.61217	12.0911	-0.0277682	2.58985	8.9313	-3.75182	3.34696	-1.14385	5.73696	4.81773	-0.0333179	12.6597	6.26754	-1.15566	3.72488	5.45978	0.777603	5.57169	9.66528	-2.86198	1.78237	2.61305	-3.25405	1.41093	-1.27718	3.98771	6.92873	0.267196	4.32294	1.96324	-1.55584	12.2286	2.01962	-5.11312	0.0277604	5.51614	2.24314	3.95563	-0.0898158
APOA1	10.8027	-6.89423	-2.18028	-3.6345	-5.8825	-2.62554	5.48824	-2.24649	-6.84847	-1.40014	-6.57481	1.31234	-8.71122	13.7794	-4.59836	-1.96335	-1.92951	0.758539	-2.30743	-7.66483	-0.8382	8.63499	-7.03198	-13.017	12.8934	-1.68305	-0.926927	5.79802	7.09103	-2.08714	-3.18411	10.1457	-1.70337	10.1302	5.28359	-3.27203	7.43225	-5.96324	-5.77052	-0.507565	-5.42824	-3.24449	-3.33246	3.52726	8.11343	23.6837	1.02684	-7.89632	2.49465
APOA1BP	88.8388	75.5727	88.7007	105.345	101.054	156.674	82.1859	239.137	83.6917	120.96	125.908	135.27	117.979	108.218	77.7547	144.015	169.944	86.7537	75.9762	128.782	104.544	172.861	123.711	110.456	54.9115	86.216	71.6836	91.6023	45.3085	97.8195	76.9009	201.332	93.881	180.542	122.718	86.5482	241.735	242.464	257.971	150.44	184.093	94.7089	116.238	176.829	159.692	94.4851	166.45	185.057	146.04
APOA2	0.127799	-0.762286	3.68704	-1.23784	9.01998	1.33572	1.85564	0.575209	-2.26658	4.21465	2.14776	-2.6675	0.485792	-0.108202	-1.69702	-7.6774	6.93848	-1.20247	-1.96589	-3.85077	6.93094	3.54374	7.39695	4.96886	9.61774	-3.83559	-8.11496	2.8513	7.82603	3.77284	4.40962	5.56989	-0.474461	8.25875	10.3621	-7.49335	14.4451	-5.42824	9.67068	0.322312	-1.60049	-1.66949	1.51267	6.71305	5.81279	2.11981	0.90193	-2.99008	4.31886
APOB48R	314.041	227.451	482.011	438.891	287.636	435.659	404.777	112.81	305.276	134.542	180.607	201.875	767.971	214.533	259.078	281.019	306.423	203.11	255.231	118.353	218.162	333.654	272.915	197.263	311.209	204.048	295.306	130.067	455.523	143.66	257.753	69.0667	283.537	222.818	204.587	267.167	106.117	77.4476	104.581	119.665	144.445	493.787	192.533	357.838	164.845	176.079	125.651	231.89	254.89
APOBEC2	-0.430516	30.2654	2.15694	-2.658	21.9432	-6.81182	-10.2897	3.53729	-0.302079	10.4476	10.8027	15.6191	-7.75832	7.58567	11.6419	-3.11157	-7.07615	40.9436	8.86214	3.22587	9.1036	-0.762286	8.24726	5.55369	-2.36167	2.43838	6.20327	26.206	14.5362	13.4891	11.1853	6.51913	17.9557	1.58582	26.1936	6.22636	2.43679	16.2059	-3.52346	8.8199	-2.88776	4.51269	11.2189	9.97719	-3.01307	5.20217	0.235581	15.8949	7.29707
APOBEC3A	538.12	319.971	332.885	441.562	464.299	233.524	500.243	73.2097	560.465	240.131	519.14	237.545	256.607	426.306	348.001	247.656	353.971	404.415	536.718	8.58405	345.075	194.185	279.854	176.551	261.755	348.691	438.891	452.415	467.32	362.047	437.326	-3.63784	573.82	326.545	470.692	605.667	58.0563	96.6691	186.105	280.896	93.7727	221.209	405.298	153.117	1098.11	-1.63577	490.45	268.041	247.532
APOBEC3B	2.27851	5.24763	38.1406	13.6055	-8.01767	71.9036	39.5019	23.4053	15.4849	11.3001	13.465	-5.59058	20.0161	-1.72803	24.4872	57.0148	46.5093	2.94817	2.84951	-3.21984	12.2895	42.0599	29.6996	19.4553	-5.48969	-7.0843	-4.51261	14.3201	9.79716	52.1432	5.68052	-2.29225	-2.72438	35.0477	12.1761	3.27259	-4.82426	-4.56734	114.317	-2.37129	-10.6128	6.97456	12.3311	11.153	119.421	-14.063	16.375	22.1031	37.3159
APOBEC3C	70.3891	60.5966	94.8286	83.317	90.0307	78.398	81.2401	47.6061	62.5816	24.9922	59.4988	62.6062	131.205	81.5947	84.7407	69.7668	91.9334	83.317	55.1408	83.7233	101.614	80.5136	63.3681	55.3575	45.5892	50.9917	46.7012	74.0891	43.5272	156.674	57.8525	65.8215	135.629	96.8569	119.838	58.758	47.042	45.7403	56.0163	55.9663	59.2783	69.9796	61.0049	56.0635	72.2048	51.9773	121.254	61.766	61.5309
APOBEC3D	-5.64269	-6.30425	0.825275	3.43927	-0.997555	6.95209	7.89068	8.93367	-0.0261141	3.14535	-3.72792	-4.83735	9.11947	-3.75182	3.31762	1.13591	7.83018	7.23111	-7.70519	2.82789	1.569	12.3867	3.50389	1.43332	4.84523	-0.986824	-5.32186	-3.0788	-2.26418	-5.15048	1.78537	-2.52619	-6.26296	12.0497	11.2113	5.80712	-7.45533	7.25501	2.45171	1.04193	8.79907	5.46534	-3.92168	-3.95696	-2.92491	-3.54111	8.73825	7.9762	-0.716189
APOBEC3F	140.378	39.3619	145.435	134.248	113.128	128.179	155.397	82.8583	128.453	106.566	181.581	82.894	182.85	100.278	111.164	135.994	141.021	81.1321	172.103	168.822	98.2938	120.008	90.1216	133.57	68.7744	85.2966	77.0088	97.6294	50.596	84.5915	102.205	75.2842	93.256	124.155	78.1413	101.578	103.923	98.2549	157.558	106.333	145.182	102.71	92.7964	105.487	157.742	186.261	126.566	93.881	108.594
APOBEC3G	536.073	190.588	521.317	661.17	361.321	731.736	858.883	375.508	452.676	433.74	712.093	238.933	473.503	477.16	597.821	732.84	773.907	372.431	306.87	694.653	412.596	456.636	403.144	605.981	169.484	283.927	389.983	666.866	241.388	311.371	371.285	252.719	459.919	689.477	358.445	369.191	358.192	293.606	869.686	412.116	493.787	218.25	361.139	265.265	796.434	458.796	610.031	450.361	630.08
APOC1	5.94135	2.27686	2.13892	5.96803	-6.45578	4.15433	14.174	6.27273	4.7113	-2.75689	9.39173	0.700099	7.63641	-4.28209	13.016	6.59694	10.3736	-8.41858	11.2462	6.66272	-0.862892	3.73416	4.95873	2.48962	3.80135	8.64152	3.44293	-7.42289	3.61043	2.07932	5.27854	-7.61523	20.1141	11.8962	0.322312	4.28461	-2.33034	-2.60715	4.02639	-5.9516	-1.09054	26.3168	2.28948	0.875878	11.7507	6.30901	-4.93014	-7.4023	0.242649
APOC2	8.09348	-6.62423	-1.09924	-9.76479	1.31234	-0.0324739	-0.0794748	-0.420225	-7.97096	-2.23482	23.8774	1.47678	-4.11639	-3.33976	0.281348	-2.14682	2.50508	0.258567	6.37057	-8.0776	2.9049	0.22114	-6.50629	7.18936	6.34308	13.7429	-1.32815	2.13147	-1.28195	11.1211	0.150044	7.06158	-3.21984	6.54446	-5.36996	5.21302	-0.649607	-0.699607	-2.81042	-6.18334	-0.77428	0.00438593	-7.52807	-0.965606	-4.78537	10.5698	-1.09254	3.11074	3.15708
APOC4	2.11102	-1.08649	-4.11639	0.368741	8.57234	4.99494	-6.60822	4.87865	-0.606272	2.09817	-3.17584	-5.71882	3.60165	0.296851	-1.00197	-3.30104	0.884181	0.133828	-9.43966	1.56266	1.55162	5.87236	5.54566	-1.40715	-0.695753	14.2013	-1.80662	3.31445	1.96822	-2.68235	7.55191	-4.10414	-1.90161	-1.76306	-3.35545	-7.06474	8.68453	-1.4586	-2.61318	-5.52915	1.00667	22.6921	-9.32259	2.72254	0.581986	3.91697	5.72626	-3.02537	-0.186837
APOF	5.28777	5.58078	-0.484076	0.417378	8.43177	-0.97384	1.04699	3.59165	12.493	4.74426	2.74555	24.6737	-2.06041	1.50943	-0.0407138	-6.42891	-7.29371	1.51934	10.97	-5.60336	7.55357	7.87709	1.52829	3.30812	5.86494	6.73929	3.13564	1.48591	-0.20931	-3.55445	2.88361	0.730147	-3.02537	-7.45533	-5.48969	4.66306	1.72017	-2.72438	4.57525	10.7684	-2.29015	9.0822	5.3663	-4.18863	7.5501	6.05777	1.59354	2.09282	3.68941
APOL1	41.8382	24.6346	77.7162	32.8322	51.8234	26.4765	35.442	7.66862	32.2408	17.488	40.8952	7.78978	81.7949	38.4864	22.9699	39.5217	29.6755	43.4966	20.9923	41.2608	22.7143	43.9805	13.8809	29.3764	43.1985	33.9834	35.7783	21.9353	15.2326	18.365	19.8566	8.74065	44.2251	5.33484	12.9515	26.0743	8.06827	14.5034	23.5896	6.58803	17.5906	33.0415	26.3677	20.4783	40.1688	39.4452	8.85292	9.46276	18.2981
APOL2	40.2781	35.6045	83.4715	57.0389	46.635	33.9952	52.1634	52.8976	65.3395	70.0596	30.0674	17.0557	140.749	70.7517	113.085	70.7517	45.1626	50.0367	31.1235	34.326	45.1014	64.2123	19.3785	22.0079	49.3752	36.032	41.9973	36.8452	44.9605	32.4505	47.5489	21.34	39.0534	55.213	50.5181	23.4319	30.3021	21.9721	53.785	36.2907	24.777	49.7669	44.5294	27.7732	27.0134	28.7843	17.9453	42.9407	51.3637
APOL3	166.197	124.99	166.861	179.836	198.2	110.885	87.7231	159.206	91.0977	68.394	202.136	90.7215	122.408	71.176	88.6043	153.409	80.0034	83.3472	79.388	126.838	73.9279	147.836	119.368	153.98	121.051	113.167	113.343	151.227	70.7297	109.49	154.942	100.352	138.561	121.301	112.587	171.282	141.918	112.634	281.486	214.439	139.013	115.784	133.294	136.726	246.127	165.469	151.005	112.855	136.461
APOL4	4.44777	-2.81695	8.28184	5.39711	6.16172	5.39896	-0.380439	3.50486	2.98416	5.01876	5.35023	-2.88289	-4.9162	-7.91232	-2.21892	3.63708	0.302889	-3.51394	-8.49403	2.56646	7.72688	12.9441	3.57868	1.43135	-2.55759	-6.29553	9.46546	4.40652	3.04063	0.730147	-4.58595	0.352811	1.3391	-0.819118	-0.328412	1.06312	1.59266	-0.844362	8.80568	1.29464	5.49718	-3.97995	5.53757	-4.79524	4.03478	-4.4036	0.0878308	-4.83421	2.94289
APOL5	5.36262	-1.41136	1.43699	3.84797	11.0691	1.53639	0.337584	0.125866	-8.8668	3.8464	-4.96021	-4.40839	-1.42156	-0.159108	11.51	4.38983	5.64344	12.346	-2.28226	7.20128	2.07275	-1.10573	-5.05959	-3.90886	4.06924	7.8619	0.9681	-2.34666	0.447708	5.10138	3.40499	-5.47755	4.67281	0.700099	0.402919	-0.995629	4.33823	6.76691	-2.54014	-11.2172	7.71661	-6.57481	-10.8525	7.9199	-3.02841	2.35672	-3.75893	-6.19929	-1.99755
APOL6	93.5774	39.3466	305.276	103.79	116.525	82.5321	339.668	76.1186	105.751	76.0137	193.257	25.8132	122.858	70.3615	246.127	184.15	120.692	79.388	61.1931	208.978	189.214	69.2751	39.8565	120.431	28.7843	60.368	139.883	95.1324	47.5857	39.1716	89.1823	23.5281	84.7098	74.9512	149.011	73.6078	23.2862	32.1043	65.0229	61.3124	111.29	22.1099	45.211	34.313	94.9703	144.795	127.947	48.544	139.818
APOLD1	1.57093	3.77938	-3.21389	0.581986	8.16031	-2.59875	6.34924	7.18936	-2.42711	11.1503	-1.80294	-0.36775	5.67286	-1.5457	9.90465	4.06135	8.9429	-7.5516	-5.22335	8.63877	10.5576	8.32611	15.5182	10.9798	8.70642	3.06004	-4.37115	4.8241	17.5957	-0.337577	2.54513	1.23732	-3.72455	7.46635	-8.17488	2.0678	3.24087	-1.04999	-0.967844	-0.580815	7.84813	9.01284	-6.11339	-4.41229	7.81162	6.24192	16.2569	7.44079	0.0610702
APOM	17.0089	38.1406	26.5504	36.7863	26.6043	16.2023	19.4115	27.2308	18.6501	19.157	18.655	7.21544	6.94095	36.7527	25.9297	11.9632	22.706	37.263	17.7103	39.4452	20.2591	3.72073	32.8069	13.8939	51.2862	21.0546	17.4126	20.6101	8.70071	28.8039	11.1066	22.0467	21.718	15.7392	47.2731	25.0295	24.9922	22.2702	44.4311	43.2787	23.3967	36.5928	23.1736	16.8202	27.5105	28.4298	18.9634	15.0742	5.21469
APP	23.4506	48.6014	18.4495	14.1777	7.87513	27.1695	274.54	29.0674	8.7876	33.2137	10.7461	17.3037	8.23289	14.5362	126.336	71.9271	168.058	23.1505	8.18631	20.8663	72.5844	9.5709	15.6061	17.0089	26.5706	14.6749	25.3073	17.6234	11.1211	15.4645	21.1734	63.7544	10.461	168.899	124.61	18.6891	27.7935	26.0175	16.2811	17.2262	42.5695	14.4787	17.8994	167.736	11.0691	11.0387	33.4634	184.917	131.97
APPBP1	143.501	132.858	92.2802	137.876	123.174	161.899	132.773	129.002	142.556	141.607	163.494	174.352	90.0595	116.311	121.568	183.414	205.415	70.6303	155.712	113.393	159.979	149.693	173.216	227.048	127.179	149.121	132.665	179.836	124.468	131.471	164.258	260.398	128.229	233.336	135.73	178.088	208.722	210.373	195.958	188.24	183.103	134.203	157.811	176.551	262.976	208.282	193.784	199.647	213.965
APPBP2	112.324	106.037	93.6786	97.2351	107.457	94.8673	127.898	98.806	108.067	120.602	116.694	126.566	92.5466	105.994	103.654	117.652	114.592	100.065	120.431	113.247	108.401	69.2468	113.813	122.316	119.128	118.141	103.021	132.555	122.494	91.6899	125.364	168.899	106.486	117.612	141.233	122.075	136.04	114.758	112.324	75.39	141.918	122.938	120.516	113.732	99.3228	133.679	113.041	121.7	130.025
APPL	70.3058	65.0781	51.1153	69.0397	76.3387	68.1913	97.8918	66.3358	51.0458	72.1162	72.4971	52.7986	124.798	83.7233	88.3189	73.2455	76.0137	109.409	49.957	118.141	112.114	67.1349	67.056	76.7582	62.1983	49.2817	77.4748	83.317	80.7055	68.4177	90.9589	109.129	57.3966	100.893	88.9029	59.1235	50.0759	103.484	70.1889	73.9834	79.7475	64.5047	68.6205	121.166	66.4053	56.9695	104.982	97.4585	45.4173
APRIN	40.1949	64.0629	69.5818	57.0823	50.596	62.0526	89.7737	66.51	58.3584	58.104	60.2101	76.092	58.7813	53.2389	81.1703	75.5144	55.4436	74.4783	76.8748	51.3869	69.8442	75.9547	60.8616	64.5822	61.6004	68.9129	79.9746	58.8218	74.2874	64.8509	49.1459	74.5633	62.3167	73.9001	73.9573	51.3869	54.5792	51.6049	61.9519	41.148	73.8449	79.0419	62.7222	63.6807	57.535	61.2176	58.493	66.3579	59.8455
APRT	244.449	161.208	159.258	275.067	242.159	257.852	137.167	340.541	163.752	246.614	292.485	314.201	190.88	233.336	93.4237	60.9829	197.024	147.954	206.83	189.846	139.044	238.3	277.713	280.249	193.708	245.528	187.772	198.784	131.648	190.449	222.433	328.033	189.448	206.207	134.542	232.593	476.129	443.025	352.103	408.23	281.019	206.759	259.479	219.947	262.714	250.695	343.521	299.307	211.984
APS	83.5892	100.031	142.608	82.6902	75.7394	65.6085	45.2023	91.4329	55.9213	74.3144	63.3127	68.6434	167.062	105.307	70.3891	52.0003	78.1413	84.374	64.5822	109.086	38.5937	156.847	75.6445	78.3133	138.291	46.3703	75.0962	70.2414	118.719	71.8229	65.1285	30.0558	63.3127	68.4177	34.5897	79.2374	38.1862	30.4973	64.4008	49.0524	56.7896	156.552	39.3301	47.5489	60.7798	60.2101	39.272	58.1448	50.596
APTX	76.7951	57.0618	60.618	80.1766	60.5155	59.3409	70.0596	77.5049	64.9031	47.3835	91.4673	93.3591	97.2351	61.6446	56.6203	67.4292	66.0849	59.013	69.1416	90.6541	71.6038	81.7656	79.1389	94.0634	66.8508	84.9283	71.8731	68.2119	70.3331	78.3633	54.3665	76.0137	60.3469	73.0419	68.2393	88.6043	84.1126	84.2763	79.0767	66.6822	78.398	80.1016	81.0985	69.8207	100.243	76.3147	81.0201	68.6675	72.6322
APXL	-6.12229	-6.12229	1.72448	4.43286	1.08627	9.26176	-3.60324	-2.18028	16.6805	9.54937	-4.42493	0.940173	5.97116	7.53937	6.65264	-2.06041	8.02208	10.167	5.66733	9.25055	9.90208	-1.55143	8.61856	3.75836	5.62416	-1.90892	10.27	3.50389	25.8304	6.04346	5.23477	-1.34861	8.24269	1.91178	-0.620262	-3.19253	19.5789	-0.457801	1.569	-5.22335	1.10761	0.392149	3.20805	5.635	-4.83421	0.0215866	3.5852	-9.67466	3.56059
APXL2	6.43993	-4.04816	6.07196	-1.5457	-0.871015	1.86828	3.35774	-1.42247	-6.75887	2.01473	15.7348	3.33222	0.0120144	-6.70989	-4.78148	1.15998	-4.15968	5.69448	9.13031	-0.360356	7.62179	6.89711	-3.58453	-4.05267	-5.18578	12.6884	6.43993	8.88119	-0.291988	2.93992	3.37054	-0.435628	12.4011	11.5676	-4.06626	-2.62123	-4.85578	9.52216	4.35622	3.17342	0.61925	12.9403	4.57022	7.53016	-3.23815	-4.15968	-1.30485	5.90061	2.6058
AQP1	-1.03155	7.61921	2.74707	10.1871	7.21131	2.62247	16.2668	-0.216436	12.2601	4.6744	-2.50797	4.81941	1.79347	8.11558	13.5825	0.882834	7.99072	8.35513	12.0302	16.4815	1.70464	6.62485	6.02557	-0.380439	4.53664	1.82106	-0.0333179	-1.00897	4.39613	14.9076	3.67728	6.60446	9.3962	6.13191	16.5872	11.3356	8.34799	12.4122	-1.72315	6.28764	5.78313	2.81143	6.18789	4.08579	3.82109	8.73325	12.6917	9.47245	5.46966
AQP10	34.7305	269.569	106.154	42.6797	82.6318	38.0725	41.8244	178.088	79.6643	155.45	16.1104	84.374	356.771	66.6822	156.915	12.8221	39.4736	39.2861	96.2809	47.2004	153.749	152.539	80.7668	46.456	249.229	20.0081	94.2969	45.0086	32.6665	109.574	122.593	33.1904	171.153	60.5966	71.6038	38.3771	59.6497	59.4132	41.9296	92.205	65.472	26.3677	104.506	230.455	23.7172	49.3423	14.0368	84.2763	23.8602
AQP12A	15.8561	15.8793	36.4695	24.7141	7.09352	13.6492	13.4724	23.0763	9.37902	22.0954	17.0557	17.4434	23.3807	39.7667	20.2591	7.46635	18.6951	19.915	22.3208	17.1227	18.0368	20.9704	11.1597	14.7916	29.4112	37.0888	17.0331	18.4852	52.8593	18.2072	19.4181	14.5151	11.2638	22.6548	6.51506	14.5324	10.8472	10.4788	2.9247	16.5002	9.20075	61.0049	18.4177	8.33519	16.1145	18.6831	18.3036	9.95555	12.034
AQP2	-5.12275	-0.802438	6.55453	8.42483	6.72257	6.07623	0.346905	0.693784	5.98893	7.5438	3.13239	1.83763	11.3765	3.59165	4.65097	6.20119	8.83045	-5.08316	4.15433	5.49718	8.11343	4.76192	6.88625	-2.06476	7.2911	4.7129	12.3244	-0.328412	12.1598	9.68368	5.54415	-1.80432	-10.1092	-9.8844	3.01787	-0.77428	2.41369	6.36104	6.07023	4.06924	3.99585	-0.550528	-2.02965	6.76691	8.234	-4.48504	12.2802	11.771	8.15351
AQP3	-8.78749	-1.69478	3.25461	2.8068	7.92939	25.7009	-3.62091	2.86934	1.97153	1.54009	5.41317	0.230423	-0.251569	-0.905484	10.7569	-3.89165	3.09837	-3.47146	-2.44393	1.71714	33.6668	3.13564	15.61	6.17817	15.5975	12.3774	-6.96742	9.27745	3.95969	-16.2737	-5.25865	7.13542	-7.44518	6.80249	-1.29095	4.89841	1.24284	-1.89751	3.36511	16.9662	3.63399	-13.2947	19.9506	-0.27382	6.63595	4.3146	12.4402	-11.5187	-4.258
AQP6	15.8033	9.88703	12.3743	9.49037	9.96606	8.3774	14.9688	6.75161	6.40382	11.5165	10.6994	10.7225	21.2361	8.74967	5.92213	12.1669	11.4582	12.034	1.06749	2.50352	17.7818	1.64662	4.59832	7.22205	19.6705	11.2462	9.47681	7.31218	6.87635	13.1891	14.1401	8.16679	8.44741	14.0764	2.61172	13.8981	11.0627	4.39146	5.00589	2.86934	7.48064	6.7833	9.70588	14.1478	9.1346	10.9727	9.61774	16.2277	-2.19932
AQP7	5.95054	-1.70337	33.753	-0.569746	3.27824	-1.10573	-7.82867	-7.6774	4.26794	-2.55024	1.50774	-0.92476	6.06307	-6.08596	8.90056	-4.37653	-1.35286	0.360762	-6.58162	5.98393	0.289336	-3.983	-6.75887	-1.48178	-1.72315	3.20309	0.113086	0.0713097	0.117013	-0.8382	3.73271	-8.90335	3.48806	-10.9026	-2.39021	-8.8668	3.84137	-2.37386	2.90156	1.28476	1.52638	-4.61217	2.90826	6.36104	-8.55781	1.29464	5.83482	3.716	10.8472
AQP7P1	1.55847	5.08719	1.98603	7.32171	-0.912457	-2.59067	7.79949	5.19958	9.10578	3.1375	1.44894	6.25634	-2.14484	-4.75425	-0.995629	-5.14452	0.408229	0.71747	0.343199	4.06924	4.49075	9.06399	-2.24077	-3.44101	5.03073	7.36181	0.742702	11.0471	-1.00689	-1.5539	-3.44869	-10.7528	18.9868	2.54863	-2.98193	0.378855	4.26466	-1.74992	-9.5032	-2.77943	-9.41799	-3.88728	3.37938	0.203713	-3.58066	0.943725	4.99494	-0.624213	1.44723
AQP7P2	-1.61879	-4.15102	-1.99306	1.65366	4.17713	-1.37058	4.96074	0.948678	1.21909	9.52216	0.124366	-1.4334	3.21094	4.21182	3.69868	-1.83658	2.2995	-1.30093	-0.00722833	-1.46946	4.45974	-2.16753	2.93526	1.4172	-3.7359	-5.10694	0.885945	-0.162993	1.34102	-4.17462	3.25074	0.668327	1.89952	0.203713	-6.23862	0.71304	2.5169	1.67389	-0.726659	-1.24406	0.354808	0.333956	-5.96324	-2.78555	0.319004	1.33256	-0.0557733	-1.19092	1.66176
AQP9	7387.94	7531.15	8362.9	6044.72	5372.92	8278.42	12780.7	7266.97	7909	10219.7	6128.83	5050.79	8827.41	10725.4	11295.7	9213.66	9108.46	9626.53	8448.45	7653.14	10662.6	9703.88	7786.56	6988.72	9108.46	7572.09	12370.8	7867.92	15649.4	6128.83	5871.27	3134.67	7143.88	6644.4	5993.13	5699.48	3413.9	3226.76	3879.79	3568.69	7614.14	8242.93	4838.52	6524.44	3732.58	5964.82	3346.21	6721.39	6988.72
AQR	96.1121	97.3971	105.672	111.993	105.194	95.4045	101.757	91.0268	71.4291	80.1016	86.089	102.67	86.9646	75.9762	84.6513	104.982	89.9242	95.9141	75.2842	82.6602	96.2209	113.487	114.272	102.008	92.8605	102.008	89.5068	95.7005	78.0557	96.5134	103.323	105.345	66.8806	110.414	117.43	122.367	109.791	106.154	98.4948	115.834	121.11	93.7727	101.819	98.0019	82.2784	98.3759	100.208	110.414	141.32
ARAF	339.846	431.552	450.656	466.229	265.028	320.281	220.804	479.251	377.077	434.482	312.599	375.051	489.507	448.891	381.382	310.474	290.618	397.143	434.482	378.318	346.564	291.215	350.962	383.209	443.915	406.261	351.165	376.84	455.26	458.372	344.678	330.876	375.849	233.15	317.935	386.129	390.425	412.841	385.548	429.723	326.865	389.581	333.088	351.165	235.276	381.382	388.802	244.965	259.749
ARC	8.01381	-1.89751	-0.879213	8.24726	-0.482139	-3.87999	-0.15504	-1.71839	2.89992	1.9879	1.51545	11.0627	4.61446	1.92377	12.5219	-1.5539	11.3568	-5.59058	12.1152	2.92	2.09282	3.74713	-2.43799	7.73501	1.64851	5.96958	4.05471	5.72267	8.94505	7.03571	2.18062	-6.22572	11.6419	6.87185	-1.73207	5.058	1.28312	8.12636	6.08705	2.72073	0.613744	3.37359	-2.81989	1.88742	0.70776	5.44688	-1.00689	5.75785	-1.65845
ARCN1	713.664	677.947	729.369	675.432	602.297	869.686	656.56	869.686	542.396	669.345	671.986	789.973	834.815	751.132	668.254	826.498	895.644	723.268	705.858	676.987	657.443	900.256	937.913	917.829	687.841	711.612	727.569	656.56	727.569	749.471	644.854	750.531	619.443	802.849	697.372	831.43	757.188	787.455	739.68	590.063	779.637	907.545	643.515	1016.55	896.32	754.001	790.718	774.57	907.545
ARD1A	219.313	200.084	240.333	251.481	213.062	196.884	155.45	277.48	220.341	232.942	176.281	212.519	155.645	179.908	200.573	161.661	244.76	244.76	244.562	180.192	260.835	214.051	185.749	175.776	195.803	188.54	192.533	168.747	209.58	201.171	196.65	213.79	251.481	155.45	205.087	186.962	235.276	269.142	350.452	330.212	150.047	217.597	213.881	179.836	337.818	261.413	281.23	195.139	161.404
ARF1	649.517	996.004	649.517	677.419	591.805	676.987	548.96	778.312	582.904	853.98	586.606	669.345	674.399	872.537	760.258	606.388	569.526	846.76	729.369	701.084	754.001	600.576	685.348	606.388	745.209	621.74	711.612	697.372	724.412	798.422	693.104	594.46	687.841	468.667	849.204	612.22	758.98	742.864	602.687	885.841	527.505	787.455	658.369	585.047	496.549	493.236	504.873	498.208	471.768
ARF3	353.792	432.955	323.651	479.893	387.564	324.589	231.976	352.258	277.48	522.299	325.745	404.415	461.201	400.385	182.166	220.13	238.509	496.203	332.205	319.384	256.911	377.83	431.002	331.715	608.829	354.867	451.688	361.679	327.846	408.912	379.573	259.078	291.916	231.473	146.206	377.262	307.914	361.321	277.847	344.678	244.76	415.55	291.364	370.1	292.906	250.079	236.257	241.508	187.056
ARF4	445.048	509.524	459.377	458.57	467.32	629.412	487.912	521.013	386.397	444.424	406.384	380.42	458.142	434.67	436.306	500.994	668.254	498.989	364.832	516.433	635.663	467.32	513.632	578.895	436.781	457.376	434.67	495.943	434.482	457.906	419.956	479.607	465.439	486.65	424.169	469.848	457.376	430.254	613.967	459.134	499.734	439.359	395.537	446.155	642.709	404.415	559.778	472.577	443.025
ARF5	609.592	629.412	578.895	792.157	598.629	653.617	787.455	822.298	437.045	736.85	527.838	627.158	815.11	599.326	591.805	715.372	490.45	721.72	470.934	521.317	774.57	607.237	563.166	491.061	693.104	466.229	636.071	536.718	510.184	670.392	430.476	688.947	426.306	805.063	451.688	574.213	654.579	646.422	524.301	632.298	586.189	645.902	592.92	619.9	383.411	428.772	438.095	563.977	592.618
ARF6	6.48773	21.284	2.97826	-2.39559	16.7375	5.15233	6.75644	11.4087	7.62855	9.97972	11.2903	1.85097	12.2601	1.2285	3.60675	16.8985	0.386775	-1.91797	15.4536	21.9515	-0.894762	4.36813	2.83067	7.89534	17.2383	0.452169	7.25697	11.0526	12.1632	1.23732	5.96958	15.5885	9.51013	9.17511	3.35173	5.92735	15.8561	4.45115	8.97839	7.68421	1.52829	-0.537963	-10.2517	9.60194	-0.929412	13.082	11.3765	5.75137	-1.23377
ARFGAP1	104.868	72.9782	86.7176	100.495	48.3465	69.0397	68.1164	100.381	72.2348	73.7671	61.0985	75.7081	160.31	72.0074	54.6035	58.2304	48.1053	58.1659	48.0044	40.8298	62.4858	85.2652	57.6708	78.0879	81.6201	92.6876	59.7514	57.9271	61.766	80.5136	86.1188	76.7293	70.0071	62.2935	47.042	93.9652	76.6983	105.109	86.3797	88.3584	89.9566	77.6014	82.5639	76.2512	70.4145	51.5093	48.2486	51.4479	86.9646
ARFGAP3	139.552	134.594	171.282	140.584	140.11	161.404	161.473	178.636	130.972	124.025	118.874	93.3263	58.4484	136.775	171.63	118.913	114.977	140.166	103.054	112.502	97.8195	66.1596	173.403	166.521	221.392	164.318	209.75	137.378	232.507	98.4186	146.654	124.155	141.712	137.778	124.568	144.656	114.717	96.3577	135.006	145.377	164.462	115.337	114.592	110.536	114.801	144.699	103.214	108.106	140.749
ARFGEF1	202.549	315.326	291.67	231.89	227.623	232.693	329.527	190.954	255.127	251.733	232.308	257.041	162.485	258.738	283.401	300.993	260.398	320.994	255.578	264.564	278.258	244.965	330.375	296.474	308.938	263.958	317.498	255.7	305.146	255.7	273.128	287.373	261.229	243.74	301.306	302.303	229.205	237.749	214.364	166.45	233.609	247.532	280.627	270.308	219.668	251.619	241.163	291.809	286.691
ARFGEF2	7.30773	35.2298	13.5596	15.297	17.4368	8.63877	22.8568	11.6543	14.9242	-0.821068	25.741	5.74229	14.0013	18.1821	13.3986	24.5514	12.2179	8.04301	12.5982	40.9436	25.214	21.5915	11.0691	21.2065	6.83613	10.5722	11.8828	10.1326	0.187088	24.8941	19.5656	16.2875	8.53237	29.0562	8.87063	19.6844	12.9329	14.7873	20.8512	30.2783	22.9083	4.10485	10.7341	14.1401	32.9899	22.1031	15.4202	7.19472	21.0385
ARFIP1	156.795	179.556	326.545	190.511	200.927	205.593	273.029	118.637	99.0191	212.26	175.093	143.906	158.838	134.637	174.352	183.861	154.397	307.624	217.974	193.152	248.367	104.425	182.85	203.732	163.463	125.177	292.602	157.338	242.159	149.235	141.607	120.96	185.407	160.393	179.778	167.33	120.96	122.632	99.7775	110.674	172.163	161.404	129.133	110.204	143.764	159.14	124.798	197.758	139.601
ARFIP2	8.67499	4.79517	-2.59625	-0.471905	-0.692104	0.624925	5.30503	12.4596	-4.42094	13.4197	0.13926	1.06128	3.27259	1.78237	-0.455842	6.29702	2.76281	0.84078	2.81442	-10.9502	0.153835	5.85265	0.236428	5.10865	1.53639	9.05571	10.97	6.80433	6.26219	4.91645	3.0949	16.8596	-0.238764	13.1305	-1.0686	1.37205	-0.459642	-2.93235	2.69038	12.4561	0.418986	-3.53787	3.93868	-0.946906	5.08189	0.9681	5.27023	6.45978	-5.16777
ARFRP1	8.99767	37.0191	4.49075	17.7691	21.9277	19.4918	20.498	32.5601	32.1333	20.4471	33.4292	31.2784	31.4639	31.4548	9.86012	29.5656	39.8294	8.87063	29.7399	9.60683	11.2802	21.1054	25.7851	24.2064	33.3929	30.9973	16.4815	27.5417	27.3569	33.8278	24.7505	28.9002	31.256	25.9032	21.7038	18.3461	28.2486	45.8439	35.1507	16.5281	24.9172	22.7975	21.3028	25.5994	25.4587	12.1213	39.8842	31.5588	35.8057
ARG1	61.552	54.9115	304.731	40.0246	124.755	505.476	207.512	54.9591	2218.94	1043.11	38.9025	80.5665	125.597	1303.42	646.422	98.7333	408.23	1060.7	1671.91	298.167	1379.97	127.655	232.062	41.7242	196.25	61.2417	465.921	301.671	1834.67	146.539	164.009	34.1815	80.3036	77.8143	1153.84	90.9589	19.157	32.3426	197.416	89.4397	59.4132	343.707	44.7989	70.2138	213.612	80.8553	10.8985	56.0428	38.5025
ARG2	2.02513	78.0309	14.3276	21.7609	7.46891	17.865	32.7061	32.6289	21.7692	60.5701	9.52216	21.0989	71.6345	13.9758	27.7732	49.8448	42.6797	30.7302	14.2548	28.9307	61.0049	59.7743	20.5748	18.8776	40.3273	21.7543	-3.5305	18.4495	10.4254	23.9029	24.4389	18.0278	11.8318	15.1057	9.96757	10.5411	32.6376	14.0652	40.0246	26.2601	21.8345	26.2467	19.1074	22.4384	21.718	13.0487	9.07954	41.7064	22.815
ARG99	7.85003	1.62649	-5.7937	4.83872	7.31997	1.81959	-1.82421	2.54348	-4.68097	2.66373	-0.991545	-0.25706	5.48664	0.723062	0.0242918	-5.53588	3.43088	0.777603	-0.66549	2.19608	-3.97291	0.628173	2.11239	3.05021	-1.58351	6.34528	13.4857	-0.203156	-0.819118	-2.89404	-6.34664	1.20647	-1.92468	5.11192	8.5048	3.51101	0.908679	-1.04308	11.3863	-10.9502	-2.21043	-4.04816	-3.50203	-1.1721	-3.22246	1.72195	0.747657	-1.61711	-2.68799
ARGFXP2	3.25811	-5.77818	-1.46309	4.46888	-0.333383	1.30946	4.12866	-0.632464	2.45323	6.93678	2.6379	-0.123113	0.337584	8.15257	2.31387	-3.89574	-2.34666	4.31069	4.06924	-6.62423	7.53937	-3.16714	4.75092	-6.3134	-1.68761	-1.87583	1.85433	-2.57386	-0.959429	0.199875	-5.61778	-3.89574	1.96324	-1.26572	-0.171097	2.30323	-0.940462	4.54597	-1.04308	4.32294	3.59789	5.33841	-3.0812	7.19737	3.0037	-4.64766	-0.373066	-8.82417	1.58891
ARHGAP1	676.987	767.971	450.062	742.279	521.889	536.718	456.873	830.063	560.825	609.592	516.164	716.006	590.063	705.256	503.924	503.585	506.613	773.907	663.867	531.124	565.128	590.893	619.9	631.748	815.825	578.476	554.562	639.102	495.025	583.755	571.374	739.68	631.058	591.805	552.74	607.806	915.267	747.8	657.972	830.787	690.096	568.79	552.74	457.906	434.24	541.179	695.196	595.294	613.107
ARHGAP10	25.7594	28.0469	40.7635	21.9864	41.4974	13.9339	23.9543	23.4743	32.7061	21.2216	35.1658	43.5615	36.552	28.5624	85.6128	34.4282	30.4065	32.0402	35.8057	33.7412	40.0106	42.2039	26.8077	27.4991	32.1924	30.5892	37.0086	52.7435	31.7541	28.3581	27.0365	37.3461	38.3771	41.9628	21.4572	30.667	43.0792	45.7947	21.2755	36.5389	30.1852	41.6891	42.4066	28.4622	21.182	30.5652	31.5965	64.1601	40.6293
ARHGAP11A	20.7469	28.6064	25.0552	35.7151	19.0177	35.2298	32.3182	27.2733	32.5492	43.148	11.9927	19.8241	30.5311	22.7975	13.5744	30.3969	26.7619	37.0191	28.2087	31.3695	39.7961	28.4198	30.0336	25.4175	27.1186	23.3399	26.4595	23.8852	28.9104	25.3156	19.1903	23.3722	27.6614	32.2582	13.7711	29.6755	16.5318	31.6934	20.4403	15.2133	18.2981	36.374	27.9737	26.5603	19.2168	20.6913	15.8906	23.7506	21.7609
ARHGAP12	33.6557	54.9858	21.8959	29.2768	23.9931	38.9793	36.9734	20.3199	41.7064	51.0458	35.7783	49.431	18.6891	25.723	38.2179	37.9644	31.1868	37.1461	47.4053	40.7185	36.8452	8.99	32.3644	47.2921	37.1738	62.4858	38.6288	19.0647	38.5812	21.6242	32.3875	36.5126	44.0289	42.9211	47.903	25.4678	35.2828	26.6509	30.2898	26.4765	40.5659	29.3872	47.6606	37.1461	22.1928	53.2146	30.2783	35.8057	51.9195
ARHGAP15	1643.38	1499.49	1735.24	1536.91	1807.77	1903.18	1988.52	2028.55	1445.87	1627.89	1550.05	1676.86	1441.68	2005.73	2272.79	1535.13	1689.21	1919.94	1775.68	1896.23	1988.52	1880.14	1757.38	1625.6	1872.33	1310.42	2122.88	1674.54	1048.5	1228.76	1620.01	1720.68	1296.43	2281.65	1770.82	1460.48	1991.46	1899.47	1345.55	1231.76	2222.61	1659.69	1916.36	1590.86	1455.01	1746.88	1751.5	2038.34	1708.63
ARHGAP17	180.281	137.492	148.348	229.689	165.982	153.469	252.85	222.143	164.122	164.772	223.12	208.901	287.489	167.203	176.829	284.185	169.589	139.013	202.221	205.837	191.042	140.641	166.8	168.513	118.82	210.373	124.61	158.32	110.13	171.75	195.958	224.449	169.084	248.582	139.171	209.505	290.904	236.763	273.776	260.966	320.417	179.202	272.802	299.48	100.969	237.749	205.757	252.967	200.573
ARHGAP18	11.6689	87.9152	10.8855	27.3788	21.7867	20.2859	53.1066	-4.57253	30.333	28.281	5.99427	24.4872	2.60736	8.7474	7.75628	12.7577	21.2216	22.8792	17.7988	18.9753	31.57	6.63802	36.0183	31.8017	16.3018	15.4346	18.6095	43.5615	53.7698	12.7223	41.4829	34.326	32.5109	31.209	22.2876	16.7154	3.6356	19.0899	12.2964	15.191	16.106	23.1505	26.0081	27.856	14.5271	22.7225	23.0837	28.8576	3.17634
ARHGAP19	236.458	292.602	326.402	250.942	218.901	516.164	217.206	258.853	581.187	415.781	238.829	315.469	233.336	423.221	366.885	266.084	271.181	466.82	622.68	283.17	412.841	239.657	264.21	254.338	384.063	341.1	358.665	322.281	410.226	284.703	248.475	279.998	233.036	271.554	368.62	238.212	203.884	195.386	221.304	180.833	255.231	356.191	304.581	398.244	174.437	225.273	260.619	271.322	285.904
ARHGAP21	233.336	605.667	239.961	301.815	292.485	155.185	280.793	233.235	289.248	513.853	226.438	269.912	234.61	229.111	406.384	232.693	322.113	349.731	137.984	269.699	283.927	313.587	288.944	189.536	291.67	255.927	281.23	237.433	200.42	252.967	476.64	362.393	310.906	278.156	257.971	281.486	354.148	492.191	314.74	305.693	306.703	232.414	285.782	491.668	197.103	304.435	340.541	364.832	150.576
ARHGAP22	3.62304	4.31886	0.0456245	26.8077	16.4714	-1.9201	10.8436	-6.45578	-8.35767	8.00563	-0.692104	5.18608	9.04502	3.42701	-2.23796	6.27273	6.44353	6.0329	-1.55784	7.62393	13.6507	7.01503	23.5512	4.10923	7.47091	22.6921	-2.4192	1.57289	2.89526	7.19304	2.51057	10.0914	27.4991	11.4696	-2.89404	21.284	30.4306	16.2523	5.6854	5.75586	9.64646	15.8085	10.2823	18.0426	4.55157	5.9471	43.2619	9.32816	7.02305
ARHGAP23	0.689747	5.89401	5.151	5.55036	2.67015	-4.03251	3.54969	-1.32597	-3.70506	4.0802	1.57289	5.00372	1.3786	2.93675	0.940173	-2.67976	0.370745	-1.57639	-1.19092	4.72146	-0.0874595	1.63718	3.78243	2.58395	-5.29955	2.7111	-0.632464	1.48448	-0.762286	1.49802	-1.10121	-6.34664	-0.552084	0.825275	-0.688371	3.77938	3.3989	-0.564505	8.47192	-1.74442	0.746004	4.60007	3.42017	-1.47882	3.58186	4.50376	1.55506	4.70923	3.61811
ARHGAP24	44.7096	61.8799	59.3857	28.9696	33.753	24.4011	29.7736	34.9077	66.2624	52.2256	33.8857	44.3024	34.2572	114.412	51.3033	27.475	36.7863	144.202	61.8578	65.472	57.5741	24.8941	33.0276	26.3471	44.5467	29.8923	59.7743	31.3426	126.606	18.9375	50.208	28.0802	34.797	30.1945	62.6804	44.1562	38.2475	41.3604	24.5412	39.671	35.7285	63.9371	59.4819	41.6224	24.2837	53.9068	32.6815	34.5015	29.2224
ARHGAP25	682.015	579.368	862.026	685.348	770.084	811.153	790.718	670.392	607.806	704.123	614.846	738.697	789.379	805.721	665.369	587.077	699.495	948.507	805.721	717.292	776.415	895.644	724.412	587.475	728.768	567.08	776.415	572.241	822.911	713.664	529.707	516.433	616.442	654.044	640.816	608.329	501.365	416.219	348.369	393.165	667.787	817.131	548.53	495.943	385.942	644.854	601.842	742.279	537.699
ARHGAP26	149.419	93.7104	174.652	136.726	134.485	59.2392	66.3358	62.1004	95.2702	54.0166	93.647	155.327	293.606	223.22	125.853	58.5318	28.0351	213.062	152.478	185.318	65.1004	207.845	100.697	99.0898	264.21	144.605	236.581	223.913	280.385	145.656	136.04	41.7582	180.762	35.1658	102.67	110.168	25.6849	36.6366	22.7658	12.2003	57.3477	203.11	111.29	98.1455	52.5504	110.293	60.9574	62.0526	41.5912
ARHGAP27	31.1134	69.2957	70.8787	66.429	55.9213	61.2176	115.254	72.609	35.495	46.8785	37.5754	37.5887	97.2002	60.3853	93.7104	54.3665	29.7217	80.6212	63.7262	77.3911	65.3774	61.171	60.368	42.3378	91.7323	62.636	44.4124	49.9961	105.639	65.8422	56.0828	43.7632	60.7129	47.6431	27.1084	59.7299	36.5126	54.5451	33.6206	49.0681	37.263	111.088	52.5935	40.9436	50.1345	69.1934	26.216	64.773	51.9406
ARHGAP30	1351	1035.33	1372	1636.85	1207.58	1188.23	883.327	957.371	1058.43	960.421	1095.77	1195.02	1572.12	1012.54	905.309	914.66	1000.08	1110.79	1022.8	1036.25	878.389	1437.21	1148.48	1212.54	1291.53	1141.18	1206.16	1099.47	1303.42	955.293	1033.37	765.884	1061.58	916.009	768.805	1160.1	1020.59	946.815	932.023	973.315	932.023	1336.29	1137.35	928.438	977.358	1006.39	975.4	950.26	1173.39
ARHGAP4	1221.39	945.887	1101.96	1332.74	1022.8	927.789	781.609	1073.01	1313.21	1227.25	1030.34	1318.56	1047.42	820.364	739.142	593.287	539.273	854.644	1098.11	733.978	770.084	832.964	832.964	829.422	1267.56	1280.33	941.244	926.247	849.971	1014.49	1160.1	942.105	902.903	727.569	933.002	1361.8	1451.96	1493.27	938.714	1422.11	1000.95	920.336	1277.31	1261.76	906.03	1311.9	879.953	871.779	1085.13
ARHGAP5	9.38717	6.61402	5.53207	15.0975	3.0739	0.653859	2.94553	8.05238	-3.86519	12.9148	9.54248	14.1152	4.40789	7.13542	-0.788882	15.6876	17.5794	-4.27772	5.72116	-3.39735	19.8388	-2.09818	-0.738596	9.39173	5.38044	7.235	7.79212	6.91454	-1.20247	13.4724	2.90826	11.2875	16.9502	1.10602	-7.58912	8.41328	7.25356	23.4409	4.49989	9.0664	-4.63832	3.07207	-4.34106	13.0196	-1.15725	3.18728	1.11129	35.1912	10.413
ARHGAP9	2649.11	2730.54	2413.15	3208.03	2571.54	2773.82	2478.33	2564.31	3048.54	3371.88	2194.89	2592.7	2571.54	3438.64	2792.06	1286.97	1581.13	2854.17	3234.41	1553.66	2020.64	1733.32	2102.14	1951.34	3732.58	2773.82	2463.12	2355.72	2767.5	2617.01	1934.37	1706.34	2396.15	1843.16	2546.15	2515.23	2155.22	1978.36	1512.58	1854.38	1899.47	2761.56	2122.88	2075.74	1536.91	2212.12	1784.08	2683.93	2463.12
ARHGDIA	392.554	370.906	243.012	477.16	350.962	341.569	375.051	414.288	320.281	333.088	246.826	308.789	659.3	316.205	276.547	488.923	416.663	337.657	267.167	264.419	438.891	469.848	399.778	293.606	264.324	218.369	252.719	350.805	282.673	354.867	365.908	346.754	330.045	576.002	313.226	330.212	416.931	371.497	518.811	472.076	288.162	382.084	269.569	423.902	390.624	260.619	441.787	467.605	296.946
ARHGDIB	14338	18171.8	14892.3	14892.3	16116.5	17931.6	16715.4	21711.4	14191.8	20007.4	16909.7	14479.8	16909.7	19021.8	14191.8	14479.8	16116.5	20439.8	18403.7	14338	18713	18713	14338	15649.4	16290.6	13257.6	17487.2	14892.3	16715.4	12199	16290.6	12466.1	13257.6	15649.4	13710.7	15514.2	13710.7	15341.7	15816.7	14479.8	15983.6	15171.2	14057.6	17303.8	12370.8	11934.2	13163.9	14752.9	12780.7
ARHGDIG	-2.06476	9.62777	24.3377	5.36073	0.240989	14.6533	5.98893	5.57503	7.66275	3.49738	15.2382	8.91756	19.0257	8.59829	11.0412	9.50287	5.41009	7.40291	15.0077	9.94315	11.3356	5.60911	6.97976	9.52707	5.27487	11.6487	6.1074	7.71419	6.55453	7.34011	6.55922	7.29707	1.81959	2.58267	4.4872	10.9077	1.90993	9.06831	2.86934	11.3001	5.5952	4.2745	4.04584	8.01674	5.95225	6.98432	7.82603	3.74225	15.1638
ARHGEF1	173.278	171.153	172.392	176.609	113.621	131.97	143.906	164.318	158.084	159.781	93.2179	160.745	210.189	175.317	123.382	89.8528	81.9162	130.867	170.949	102.323	108.594	180.119	152.852	115.024	235.105	152.359	158.838	132.45	161.661	161.264	142.446	127.034	124.115	119.079	106.246	132.98	157.913	181.734	106.333	86.1188	118.874	209.664	163.878	243.851	107.457	125.269	71.5353	178.509	131.205
ARHGEF10	44.5948	81.7132	35.3511	101.614	76.5765	85.0536	16.7568	17.3037	15.4325	17.5285	13.9693	21.3686	56.2538	20.7659	2.7602	-4.46278	9.01998	17.8371	16.892	46.541	4.54597	31.4751	31.6275	11.4001	69.4285	12.2601	57.535	5.54954	5.58437	49.1224	20.6473	8.84121	38.9025	8.89174	10.7514	170.763	45.0827	20.7405	30.7181	193.152	66.2376	24.1541	10.9196	18.7011	16.8308	20.7469	22.2427	16.418	21.7319
ARHGEF10L	7.95115	2.46121	4.90166	3.53871	5.27023	4.00529	4.80944	12.836	2.10149	2.6349	9.00064	7.96743	6.07771	2.5419	6.38032	3.95721	1.70018	1.11129	5.64707	5.72267	11.6689	3.36511	7.08131	12.4494	5.51614	10.0301	0.686365	6.75304	2.81442	4.66984	7.27903	5.20312	13.4616	-1.5209	2.30241	13.885	11.1884	6.12992	9.95231	13.5357	7.77555	3.08569	7.02456	8.58858	0.364785	4.55776	6.78917	5.68906	4.96251
ARHGEF11	30.4424	63.9124	68.8352	62.2422	46.541	43.2156	68.2935	27.4641	43.7296	64.1831	27.4641	34.7091	84.7702	40.7779	90.4328	56.4707	53.3591	62.6804	42.2201	52.711	59.5821	54.3665	49.5337	33.6955	68.5934	51.3429	47.6431	39.653	94.4054	44.8297	45.2575	23.5512	49.3613	44.2251	41.2429	50.154	17.072	27.9202	22.9083	36.6949	30.1721	101.968	44.0745	39.7961	29.2768	35.4266	24.9448	71.7419	38.3771
ARHGEF12	-0.445624	214.439	66.5839	11.2377	38.4423	13.1966	21.3686	58.4074	16.0523	85.0224	14.2584	9.60194	63.8372	28.3281	62.2935	0.390263	57.5122	13.4857	9.47472	50.3043	8.76562	19.9754	13.7589	22.2702	66.0552	-2.57728	12.2535	58.6723	25.5864	122.02	47.3835	22.8503	73.5602	7.30323	246.326	7.75192	19.4181	13.4928	21.0625	39.1873	18.7517	93.9652	29.6565	20.8722	16.7375	15.9716	7.41306	58.3797	5.02266
ARHGEF17	5.58802	13.5511	3.87624	-4.06959	4.46597	-6.56309	5.85081	-0.445624	5.16314	-1.51591	13.6976	2.81442	9.1346	6.19271	-3.37355	8.98292	5.5093	11.7068	5.99625	4.4129	0.267196	1.80135	7.67069	0.777603	-1.83382	0.503899	3.53651	2.02882	-1.68305	-3.74516	-4.6217	-1.0407	-5.54863	-0.236285	11.2936	2.76186	4.60742	1.67931	-1.75629	0.561777	4.80944	2.12198	-3.43075	-0.281049	6.07971	0.0277604	-0.244714	8.65177	2.8612
ARHGEF18	2139.01	1572.12	1706.34	2238.8	1476.17	2272.79	1543.52	2002.17	2374.39	2854.17	2198.93	2581.77	2242.9	2032.01	1694.41	2187.15	1875.18	1991.46	2610.86	1338.11	1951.34	1960.7	2230.67	2317.8	1991.46	2122.88	1751.5	1615.26	1471.87	2172.29	2343.02	3117.79	1392.35	2499.33	1738.06	2202.75	3779.61	3286.14	2038.34	2259.94	3681.2	2212.12	2707.78	3338.83	1718.38	2649.11	2191.54	2302.87	3062.68
ARHGEF19	59.0363	27.2733	48.6014	75.0121	30.645	46.635	8.31456	42.4066	64.7208	71.2494	52.9595	54.8079	44.3544	33.753	37.9822	26.9706	32.8069	2.28332	36.008	40.0581	28.3996	33.4874	52.7986	34.3011	34.4535	63.4856	29.7607	40.6131	62.8368	37.9989	21.9864	37.1161	38.1282	42.4374	12.4216	57.167	94.1011	64.475	44.5294	80.1766	42.9023	37.4025	61.552	36.2273	32.892	30.1945	64.4468	36.3212	77.0088
ARHGEF2	1647.83	1784.08	1805.09	1789.98	1550.05	1893.36	1634.56	1694.41	1516.6	1944.23	1576.69	1743.64	2702.81	1738.06	1720.68	1329.2	1431.35	2093.86	1595.17	1521.2	2118.43	2045.28	1681.35	1338.11	1493.27	1643.38	1460.48	1423.98	1437.21	1694.41	1457.12	1749.03	1701.34	1872.33	1458.89	1548.37	1957.55	1872.33	1604.79	2083.47	2002.17	1960.7	1218.14	2143.37	1199.51	1548.37	1674.54	1991.46	1787.39
ARHGEF3	1352.99	1158.91	835.49	1588.85	1074.22	1155.29	1713.79	1179.61	1301.59	939.472	2013.4	1445.87	1258.48	1203.38	1529.92	2842.07	1491.01	848.379	1011.51	1374.85	1293.08	1974.82	1378.33	1694.41	953.496	1256.98	936.903	1650.51	770.587	1141.18	1716.1	1951.34	1536.91	2587.08	1433.25	1681.35	2162.1	2194.89	2391.17	1550.05	2139.01	932.023	1634.56	1636.85	2110.22	2038.34	2075.74	2093.86	2230.67
ARHGEF5	-4.92525	-3.85077	10.0121	0.711255	4.44925	0.413756	0.0878308	-5.74409	5.65347	-0.0670117	7.13955	-3.67198	-2.45267	-1.50613	8.02513	7.52242	5.74404	-0.0707486	1.76397	-3.96111	-0.993525	-0.0407138	-0.912457	1.88263	1.86363	-2.16243	-1.11564	-1.33524	-4.12074	3.38306	-0.933024	5.06279	-1.65845	-0.121318	1.1652	1.5303	5.76294	3.75988	6.69272	3.84137	2.27185	-1.62403	-1.86163	4.15111	5.94301	-3.98662	2.53278	1.73194	6.91686
ARHGEF6	1934.37	1599.91	1541.34	2013.4	2093.86	1541.34	1275.9	2478.33	1467.99	1541.34	1875.18	2134.79	1308.91	1314.91	1340	1449.79	1144.93	1249.98	1316.9	1460.48	1595.17	1462.26	1798.3	1926.86	1807.77	1971	1563.49	2009.81	1070.69	1578.84	2056.2	2151	1260.11	1828.02	1383.36	1964.62	1676.86	1666.52	1683.91	2093.86	2263.94	1366.33	2179.94	2281.65	1230.29	1588.85	1708.63	1551.89	1716.1
ARHGEF7	88.6722	73.7777	84.4997	73.4245	70.167	87.7231	80.2692	86.4535	83.6219	70.4145	94.4851	88.7734	65.7655	68.1913	79.0419	78.8665	71.5595	61.171	100.455	71.793	74.3144	88.4273	77.036	82.8174	85.0785	80.8553	86.7176	91.8696	62.6995	86.251	89.0809	108.808	60.1478	97.7525	110.928	86.0558	100.243	97.0954	86.9975	73.7883	121.802	89.4122	100.808	116.238	72.2616	90.1952	68.8624	89.4768	90.8216
ARHGEF9	0.901146	4.48471	0.700099	-4.86767	3.35577	3.96052	13.0428	14.2584	1.25426	3.96838	4.01865	12.3067	2.00589	-1.28868	4.61918	12.6777	7.1052	1.77955	7.79684	7.21131	-4.38943	6.60854	9.36099	-2.56516	5.11897	-0.415892	10.3922	13.8233	2.23031	7.03743	5.58638	9.24824	14.0729	-3.42264	2.03827	0.386775	4.42603	8.87833	14.8539	-2.91882	10.9495	12.6752	6.33005	5.66733	5.47972	2.61616	10.3127	1.28312	-4.11209
ARID1A	667.37	568.359	613.598	655.036	608.829	800.294	701.084	751.599	446.155	682.488	701.084	603.455	672.517	681.13	616.442	479.893	610.939	628.488	736.307	675.432	584.567	489.848	683.053	736.307	608.329	670.995	701.084	685.013	652.591	610.031	583.755	638.208	567.08	673.912	472.076	651.971	730.686	745.952	698.495	623.469	698.495	636.486	698.968	683.549	449.137	656.56	662.031	637.837	776.957
ARID1B	4.58061	0.427306	0.626576	-1.40925	7.29882	4.26626	1.81711	6.58975	1.71236	1.33402	3.13416	-1.13431	1.81382	3.72645	-2.07976	-0.0745706	3.75836	7.17088	-1.51591	-0.850299	0.827053	-4.20329	4.10136	7.9131	-0.466183	3.49868	1.75541	6.82787	-0.755041	4.01572	-3.51716	-2.08957	1.79496	3.15183	6.5748	6.65697	3.85909	2.41675	-3.82656	-4.99863	0.0105555	1.04514	2.54348	0.469491	9.221	4.73849	2.1235	5.90224	4.60007
ARID2	61.8578	61.6683	74.5633	51.775	56.0635	54.1681	72.5221	70.4145	44.3024	59.8856	52.1235	61.9519	26.5706	62.6804	58.2552	63.0842	61.7128	56.4032	70.167	40.7504	65.8215	44.5783	71.3779	74.0336	56.312	61.6683	67.687	65.3395	69.12	55.9663	57.1423	80.4534	53.6518	80.5665	54.1681	63.1306	60.2566	71.2771	66.51	68.3468	71.3524	54.6616	61.171	64.9273	47.1495	58.8656	57.8769	65.5857	67.9516
ARID3A	528.571	1029.21	983.867	634.793	615.233	858.883	735.814	635.663	721.054	946.815	512.394	724.978	923.677	732.84	739.68	672.992	827.803	936.903	538.12	512.394	678.427	629.412	785.012	661.17	983.867	556.838	747.8	469.597	810.403	824.274	466.82	414.06	558.933	630.08	982.718	481.425	416.004	379.152	495.6	426.087	360.102	862.782	533.463	805.063	534.271	390.198	464.299	719.21	728.179
ARID3B	307.624	341.267	478.674	433.2	323.787	564.713	307.009	297.893	384.88	391.706	264.21	322.446	297.785	370.1	379.372	281.771	354.348	468.386	394.32	285.904	384.88	357.838	367.741	308.063	350.628	297.893	375.677	381.852	414.288	298.761	256.481	242.464	328.736	266.084	390.624	264.564	311.371	302.86	342.748	317.653	302.613	470.094	354.148	291.101	263.758	300.993	349.22	350.962	304.861
ARID3C	2.89818	6.34718	-4.12951	-5.00266	-1.2783	-0.435628	6.30627	5.43992	4.72507	5.27023	-1.44334	3.75049	-0.459642	-0.764332	-8.88425	2.16188	1.85256	-0.862892	-2.19623	4.38262	3.23158	9.42542	-8.55781	-3.39735	3.3849	-8.0013	-7.42289	-0.36603	-4.99259	-2.54235	8.42021	-2.32876	1.02034	9.27963	-1.35678	4.94161	9.27963	12.0369	1.21467	1.93045	1.71406	-2.3979	1.9473	-0.0445699	-0.890793	-7.81227	4.14254	-6.42144	-2.29948
ARID4A	181.654	214.364	233.15	149.419	216.512	169.589	289.513	120.745	202.73	113.864	199.096	180.998	163.822	274.54	292.176	177.315	167.843	238.623	278.156	185.407	227.048	111.713	181.941	188.071	231.168	229.882	253.41	207.926	323.651	164.715	162.681	164.772	205.757	134.445	240.455	179.061	78.3133	80.341	88.0367	97.7869	261.871	174.879	172.291	140.641	128.453	215.341	139.273	142.713	191.115
ARID4B	658.891	805.063	779.637	569.908	991.344	560.465	956.283	200.656	834.815	379.573	990.297	714.798	1604.79	590.478	883.327	836.802	566.303	551.601	793.487	736.307	611.469	740.067	641.871	731.736	762.687	732.84	885.841	582.904	951.884	594.847	733.453	725.445	691.067	532.383	829.422	856.782	339.846	363.263	228.483	312.969	792.819	607.237	572.986	782.289	659.707	868.913	813.685	507.963	813.006
ARID5A	24.7598	18.969	44.4937	22.963	19.8308	13.913	22.9699	15.546	33.1776	14.2548	14.3508	13.6257	19.1512	39.5498	30.82	23.8944	20.3906	22.509	27.0777	21.0311	35.0575	25.0552	18.4495	17.8432	23.0913	18.1305	41.6567	21.284	72.7775	14.5949	11.8902	15.5372	22.8792	18.7269	32.8322	11.5241	19.9027	6.26579	13.2756	9.33545	21.3686	28.542	13.4813	9.88178	11.3797	20.3493	16.1022	17.1267	12.2417
ARID5B	289.381	361.139	241.637	304.731	260.619	342.448	306.579	391.515	454.531	215.146	437.045	282.774	320.281	311.371	270.961	657.972	597.334	88.4273	464.885	377.077	320.281	612.709	402.938	449.438	321.787	244.143	202.221	332.358	205.342	300.057	363.263	521.889	210.014	548.53	427.819	372.059	540.487	462.389	503.326	357.655	618.661	314.041	392.148	478.349	461.759	618.661	348.369	587.899	470.094
ARIH1	108.556	189.846	143.859	104.868	123.3	141.663	126.566	100.852	84.3399	100.031	132.773	112.587	63.9602	137.736	133.786	146.426	129.574	124.944	133.14	178.636	101.13	83.9814	123.423	111.591	141.607	74.622	141.918	128.312	132.816	131.858	124.99	101.271	134.542	98.9512	154.291	111.591	96.0426	73.9573	91.6298	76.9009	100.381	144.376	86.3797	73.8449	121.608	93.1445	90.358	116.436	93.2948
ARIH2	400.802	332.358	381.216	440.608	295.306	354.348	295.306	463.819	390.198	457.376	391.706	458.57	233.958	331.537	388.409	332.066	289.78	294.398	344.031	291.67	276.127	368.62	367.042	450.927	333.286	436.076	291.215	466.82	339.231	461.759	390.624	443.284	425.306	350.962	425.816	361.5	599.326	581.187	545.052	514.189	455.523	302.613	518.139	421.346	285.538	438.434	418.962	393.446	562.353
ARL1	132.506	81.5469	95.5491	89.1823	107.758	178.425	114.107	145.084	142.932	124.887	158.084	135.577	133.342	91.8696	116.778	173.14	133.458	103.214	130.112	128.179	104.045	152.596	190.01	196.578	117.24	132.397	129.517	110.724	84.8942	104.425	154.291	196.884	93.6146	163.878	120.337	156.2	173.89	149.011	160.31	156.975	190.88	110.767	149.298	163.176	172.103	185.146	143.446	131.159	178.425
ARL11	46.4074	34.4668	42.1737	22.5871	32.6376	35.0477	29.2667	9.7437	23.2931	27.4991	32.6134	23.6906	136.726	35.1113	43.5272	12.4965	13.5258	36.7863	50.9471	24.7234	26.8988	29.1314	20.1537	18.0243	38.104	26.4681	51.0784	26.8077	51.0964	16.6573	8.18864	14.2657	28.0985	12.7635	39.0229	26.6319	8.44945	13.7831	3.81206	1.70464	9.32816	42.8412	16.6754	20.3833	15.3913	20.3833	-2.40715	17.2746	19.436
ARL13A	2.04907	-2.71	9.12605	15.3186	-4.29241	-1.38316	8.96036	-1.19762	-1.19092	1.54185	-4.02556	3.11246	7.5372	-7.16122	-4.77316	-5.8288	-9.82318	1.63439	8.46743	-1.52584	2.62636	0.158035	4.97481	-1.32815	1.42131	1.85892	-0.333383	-3.27733	5.44537	-6.57481	-5.52915	-1.46946	5.94494	5.31095	7.49736	-1.59577	1.64851	-3.47146	2.32574	9.50055	1.35925	-1.29861	-5.46042	-2.55263	2.17397	1.26836	-2.93818	2.97101	-8.61796
ARL13B	2.0898	-1.40715	-3.55224	-2.78311	3.83809	-2.06732	16.8813	-3.01307	1.57618	-6.32098	0.67527	0.61215	1.08303	5.62629	0.885945	1.63897	11.8118	2.85934	0.84777	-6.88308	3.5852	0.803779	-0.656027	4.68645	-3.18411	-2.26658	5.25497	7.90451	-2.48884	-3.76181	3.97167	8.02513	3.07081	4.22278	0.76542	3.63058	-6.00775	3.93064	2.97101	4.1629	4.60598	2.38724	10.1694	0.159829	3.65498	3.23483	0.320713	10.7684	0.90193
ARL14	-5.88808	-2.78311	-9.00587	1.03561	1.21467	-8.09114	-0.582448	5.2328	14.246	-3.09492	-5.3167	2.58118	4.05763	0.908679	2.81143	3.23317	0.803779	-4.07404	-5.02152	-11.9551	-5.08316	2.58702	6.63066	-4.93318	2.10526	4.58061	6.468	4.43689	-7.69256	1.27903	0.823388	5.69643	-6.38735	10.867	3.69868	4.87431	14.0693	-3.03159	1.98306	4.59832	-6.99813	2.10526	2.59746	0.462492	-8.59961	9.49037	-3.86138	4.58061	5.85081
ARL15	28.0034	35.2058	24.9922	14.6086	21.0773	31.2652	31.9948	23.7655	20.1443	35.0249	22.452	19.1771	32.1662	29.1001	33.3929	22.2084	30.8319	27.441	23.7406	25.387	29.435	22.0539	17.7877	19.8173	26.2783	20.7064	29.2886	23.2072	16.2709	18.8002	25.2659	21.5276	32.7823	15.9628	14.4539	19.4732	6.74049	20.2985	30.0674	14.8848	21.2755	24.5124	18.8538	32.6665	21.2557	18.7104	13.0389	27.4316	21.5512
ARL16	1816.61	832.078	1583	1210.51	1795.65	644.057	691.605	516.433	1735.24	725.445	1553.66	1539.11	1851.71	1504.17	1193.68	599.741	605.667	1298.28	2147.53	986.645	550.307	1233.02	1162.67	1137.35	2056.2	1991.46	1261.76	898.717	1754.3	1669.06	1301.59	849.971	1620.01	362.225	987.574	2052.75	754.001	1066.96	744.64	803.615	435.229	1854.38	1521.2	1318.56	1669.06	1854.38	604.828	617.315	830.063
ARL17P1	68.1415	26.4173	41.2121	45.6283	41.1645	37.8559	11.5504	20.1537	54.4662	107.501	59.1494	60.6663	17.3799	34.8585	52.2451	29.9339	18.9868	33.0415	31.2325	48.4326	16.8462	61.1931	20.5498	48.3605	41.9973	218.901	163.176	26.0743	56.5726	51.775	52.6185	58.513	53.7272	14.8289	63.9371	71.4051	43.8825	43.7296	49.0681	41.0771	37.7418	35.5486	42.4245	173.89	46.9478	78.1413	52.6185	34.2865	243.319
ARL2	242.607	214.14	237.113	237.851	180.192	156.795	204.68	321.949	177.692	326.865	229.689	330.045	371.497	223.514	193.083	304.731	327.181	201.945	182.71	220.244	246.019	175.515	235.105	239.45	219.766	268.493	195.139	210.706	157.622	271.322	224.542	293.754	201.171	248.367	193.543	161.077	345.997	336.348	392.332	349.942	183.414	205.931	297.103	385.548	167.124	232.792	388.409	260.504	236.458
ARL2BP	515.21	410.654	386.564	465.687	376.46	429.255	462.663	572.986	354.348	408.912	529.304	550.696	338.693	375.677	384.88	422.31	426.306	306.423	395.537	436.781	454.531	412.596	471.446	496.813	403.144	457.906	413.423	488.923	313.403	489.507	485.711	815.825	432.472	536.718	387.765	603.903	664.849	783.676	525.062	660.194	754.748	435.659	510.585	505.77	428.047	542.396	582.425	435.659	458.142
ARL3	6.00004	15.947	28.5188	12.7465	20.909	23.5723	1.2285	19.2246	16.8042	20.4341	30.0091	15.5561	1.7839	21.0385	18.7011	3.82543	5.65911	24.2758	29.5558	3.14173	9.42542	23.0517	19.3124	13.4068	19.3836	24.1879	23.0426	18.7156	12.9361	26.0434	17.4557	20.4193	22.4296	7.89785	7.58257	9.43341	27.7499	11.5982	17.2037	12.0016	20.3349	28.8449	16.306	10.2105	6.70435	3.14836	21.8804	30.1852	8.81516
ARL4	101.397	292.485	204.416	35.3103	336.011	103.586	68.5934	157.973	154.246	119.799	177.263	137.167	41.0908	197.263	269.142	34.4535	131.648	170.828	208.8	318.743	292.485	75.3363	93.8129	99.5558	104.506	113.621	134.687	244.346	182.404	238.397	132.011	438.891	235.105	68.9913	445.048	44.8297	96.9547	63.5734	61.3773	96.5134	98.9512	168.109	176.609	21.842	124.336	75.546	235.379	117.94	33.7056
ARL4A	-1.57883	44.5126	4.74055	6.08499	2.05086	-3.43705	18.0537	11.9404	11.3356	4.04396	-2.67976	0.797455	-8.01767	-0.856232	5.66387	8.41801	3.10928	-3.89165	5.02596	-15.1853	2.46494	-0.66549	5.09106	-0.326283	7.98167	1.37676	-3.29267	11.0627	-3.12758	16.0877	10.2854	5.31654	8.80351	-0.598602	20.2707	2.36	-1.04544	-9.07908	-0.0445699	5.9239	3.378	14.9844	1.56996	-0.310765	-3.09492	1.7688	2.38724	0.700099	-2.47202
ARL4C	50.631	16.8145	40.8804	51.4087	42.2201	51.5856	60.8201	39.3466	37.2203	55.6171	44.2885	41.4243	23.9634	48.2315	50.631	61.354	75.196	28.2925	43.4966	40.0106	55.7641	61.9798	58.6157	44.2703	32.9552	33.155	36.2797	56.1416	41.4243	45.9881	45.5216	61.4011	45.1787	74.4783	54.213	30.5424	61.1931	106.73	61.8164	35.9364	60.9574	38.5937	30.9973	46.3298	49.226	54.2766	62.1983	63.6271	40.5659
ARL4D	14.8289	-1.73959	5.01738	0.510504	6.67381	12.5524	-2.37979	4.6028	9.38131	12.6679	-0.216436	7.88824	-0.896648	6.54658	4.5382	4.56853	7.38161	1.17355	-5.69997	5.25661	1.64482	8.06827	9.07497	11.0264	1.90288	-0.159108	6.66458	13.8409	4.42439	5.84583	0.887605	3.8657	4.14757	2.68372	7.44303	3.97525	5.4151	4.13156	17.2142	5.95815	0.485792	-2.79089	7.67447	1.85892	7.49505	1.16432	4.43951	5.3017	11.7778
ARL5	1087.51	887.953	739.68	910.765	924.37	1120.25	1081.41	893.898	946.815	667.37	1098.11	1189.8	970.431	865.902	1042	1218.14	1003.07	702.785	883.327	718.728	899.499	1008.57	975.4	1457.12	867.55	1347.36	846.025	987.574	696.858	977.358	1096.8	1378.33	1030.34	1191	996.004	1275.9	991.344	1100.63	996.004	945.887	1084.05	758.98	1343.65	1760.14	1193.68	1296.43	1252.85	999.153	1640.97
ARL5A	288.162	185.877	162.618	270.961	186.176	369.062	345.466	218.25	183.786	156.074	305.009	231.168	134.299	200.499	294.845	335.395	392.332	235.686	219.947	188.006	304.257	160.873	219.947	370.52	168.513	345.466	220.894	284.058	163.676	258.199	282.673	315.925	215.246	277.05	262.384	310.318	266.855	295.306	371.285	285.904	343.881	164.057	306.423	267.566	283.927	238.623	277.713	275.891	328.901
ARL5B	23.3466	29.0786	44.0745	30.4196	43.1826	43.7812	69.7928	18.622	15.3467	12.204	25.9604	19.6844	53.0329	22.2938	49.8639	55.4252	47.5309	32.9774	12.7388	75.2333	54.344	32.9064	29.1745	34.0568	26.9934	18.1775	40.0961	37.796	41.5301	25.8237	25.0465	22.032	37.6364	41.0462	28.7233	32.9774	19.405	18.4063	32.4155	13.5984	38.2179	28.1314	24.6637	16.5223	53.3591	29.8599	29.5851	28.3029	17.1183
ARL5C	0.131385	10.4555	11.9269	-1.44125	10.8027	9.23391	-7.35662	-3.76575	1.37205	5.22587	2.43203	-2.586	3.00045	9.12605	8.1107	-1.15095	0.718466	10.006	2.83212	-0.0481877	-5.83628	0.26174	3.90035	3.33739	3.07207	4.92415	4.87865	-1.78793	1.33714	10.1183	10.081	3.8183	-0.991545	5.04934	12.8592	6.4022	3.64932	-5.20246	-1.47404	6.99162	-0.222733	-6.64371	4.54254	-0.670187	8.60954	3.01147	6.15216	-2.51099	0.726586
ARL6IP1	716.749	1320.56	645.902	759.588	835.49	813.685	672.517	955.293	762.084	564.352	901.267	897.789	520.138	874.619	873.137	964.246	776.957	598.17	917.829	914.66	737.947	918.666	953.496	1054.02	757.829	660.194	832.964	1069.35	760.258	1058.43	853.203	799.03	969.524	819.042	1701.34	810.403	901.267	785.012	1094.49	733.978	759.588	795.557	727.062	644.854	881.352	775.216	733.453	631.291	748.289
ARL6IP2	70.1409	72.5844	63.1056	63.4856	61.3773	70.7044	41.1941	77.4748	60.8201	67.5027	89.6739	70.1143	29.403	122.367	60.7347	48.8257	49.1706	75.2572	96.9258	92.6246	62.2201	56.7483	66.3358	81.7132	100.969	79.7475	87.429	68.6434	77.1585	85.2278	60.0683	91.1407	64.329	54.5451	70.5557	65.0521	88.1273	42.2385	58.513	75.7081	100.893	87.2315	81.6496	59.1235	93.1148	65.7894	62.8137	45.9881	41.0908
ARL6IP4	55.945	40.4204	24.9448	53.5139	45.4879	66.0552	52.2653	67.2554	46.2735	51.0964	46.7012	66.3358	73.1573	55.273	40.9119	77.9234	53.5351	42.124	38.2475	42.6972	83.7902	46.7547	42.76	40.2781	66.309	49.6142	34.0052	37.6677	39.4863	64.0629	46.1062	51.0458	31.7884	74.4188	35.2166	36.9191	63.7806	78.1142	75.8964	54.4843	40.9565	45.4019	36.7527	74.7699	39.7198	39.9171	75.8308	64.6499	39.7198
ARL6IP5	2172.29	2045.28	1376.71	2034.83	1478.18	2056.2	2158.77	2551.82	1863.95	2083.47	1625.6	1984.97	1730.62	2812.16	1674.54	2505.05	1880.14	1795.65	1896.23	1683.91	2391.17	1778.51	1587.11	1978.36	1708.63	2118.43	1890.76	1778.51	1504.17	1576.69	2322.98	3338.83	1679.29	2634.55	1525.53	1880.14	2413.15	3001.69	1872.33	2090.47	2912.99	1893.36	2634.55	2986.17	1560.86	2449.99	3021.64	2812.16	1599.91
ARL6IP6	164.772	156.074	191.6	129.227	188.006	209.254	276.792	244.76	140.971	255.339	222.143	126.838	96.002	188.006	205.757	152.696	218.162	221.209	167.736	255.457	220.717	84.2455	163.238	210.373	171.5	176.489	241.28	235.783	323.787	137.54	130.221	132.665	86.9291	149.752	195.065	166.666	169.657	128.453	133.238	114.977	204.234	109.705	151.496	82.6318	150.953	124.115	182.71	150.047	192.589
ARL8A	1.99608	-2.37386	1.06439	-5.21745	6.15362	16.5375	20.8235	6.4022	10.1075	8.36661	-6.62423	1.056	-3.12157	0.390263	14.4034	15.7736	1.84612	-5.47755	-4.89331	-0.82726	3.5319	5.54062	8.91074	10.5783	13.5165	2.41833	14.1017	1.25426	8.75208	-2.94425	-0.677664	10.2854	-3.14028	-13.8389	-1.46686	-6.25441	17.468	7.73501	3.50902	1.79691	0.400781	20.498	5.77324	-1.55784	-4.38486	0.974251	-4.07404	4.94519	1.44894
ARL8B	445.849	478.674	498.989	468.386	447.409	484.594	588.373	344.545	339.368	335.395	455.034	480.143	463.552	367.415	416.931	595.763	494.752	470.692	379.372	484.871	416.471	443.915	506.899	529.304	439.359	564.352	455.523	428.233	494.752	374.465	530.429	525.413	417.627	521.608	392.554	489.225	440.353	339.492	410.654	393.446	517.743	476.879	538.984	480.143	508.244	500.009	528.571	585.827	434.24
ARMC1	206.293	179.988	91.568	175.647	171.081	189.761	167.33	211.422	169.866	137.065	167.794	250.695	178.636	151.005	197.892	270.569	211.173	145.435	287.373	165.139	184.694	233.429	242.055	191.909	200.927	241.163	147.895	215.546	131.587	227.538	218.162	363.068	205.342	291.215	204.234	221.757	198.2	253.511	203.263	175.093	247.656	233.958	217.387	315.041	279.549	280.519	282.774	221.501	277.713
ARMC10	269.142	243.012	209.505	229.111	310.174	222.653	313.587	284.831	200.741	171.357	342.748	282.895	138.291	244.449	184.694	270.689	239.042	267.286	206.562	368.62	222.433	154.708	256.023	340.541	290.217	274.297	337.513	308.938	161.473	220.552	322.113	293.482	263.863	269.27	228.648	306.703	265.265	232.308	222.036	338.509	291.809	214.62	291.101	201.875	276.427	304.861	353.236	248.807	294.54
ARMC2	8.18631	7.87897	8.87548	-0.127927	2.65661	6.30725	12.4429	1.77159	13.465	0.819841	3.61953	5.98717	6.46988	7.00167	2.34889	1.96324	2.825	13.9216	8.82394	4.89841	5.9057	5.31654	3.25461	5.19021	10.8855	6.93848	14.6925	13.9255	8.9067	9.0885	0.156034	8.66612	-0.127927	12.1117	9.76215	-0.624213	7.75813	2.31745	4.541	9.81078	9.37263	14.4102	10.5097	12.3941	4.96424	4.93366	1.03385	-0.656027	7.27231
ARMC5	-4.46697	0.648714	-0.693936	6.2282	-5.57868	-13.154	6.30333	3.01495	3.32232	3.65783	4.60007	4.60007	-4.45523	3.62584	3.12186	-1.42464	-6.55407	9.23146	1.79198	0.246083	12.9112	19.1771	3.32754	6.21773	-3.56633	-3.59874	1.7778	12.8752	6.18389	4.84723	12.1462	6.18389	11.9999	6.08888	-1.36533	-3.29557	3.50135	27.8041	18.4177	2.07275	7.28458	-6.17627	11.828	10.4843	20.472	5.09983	11.6321	0.0207377	7.66862
ARMC6	39.8842	29.1417	7.18725	36.6366	30.7598	31.4432	20.7789	34.196	13.8233	35.1786	16.9136	32.6289	27.5771	25.2875	4.66734	18.3408	17.1778	47.5309	21.9473	17.4999	29.9625	28.1399	21.4215	19.1143	24.079	25.6557	25.5666	31.3575	18.6501	39.871	31.653	27.761	37.6828	28.6174	32.3426	29.9027	41.6762	48.9183	36.7863	36.9583	13.3437	32.5894	22.0079	40.4507	17.5202	22.0467	18.4792	16.9719	21.6657
ARMC7	149.984	118.534	186.58	157.742	132.248	126.046	130.72	128.821	123.593	197.342	121.11	75.8308	435.863	136.09	159.206	166.133	97.7018	158.782	128.179	107.93	179.556	239.744	127.848	101.302	143.501	138.561	113.439	110.965	172.291	127.378	100.654	105.194	135.371	123.03	133.679	113.202	129.786	105.036	139.658	141.32	126.002	169.589	116.361	179.129	97.5549	116.576	84.9624	122.367	110.168
ARMC8	44.0289	60.368	53.7698	46.1937	51.2677	50.2433	65.8906	39.0534	43.1659	46.8942	52.711	37.9989	31.1608	57.5529	59.7299	42.5328	51.5856	62.9263	37.6116	71.3779	48.5657	29.1545	43.9451	58.758	55.9663	44.3715	53.593	68.2935	49.0136	41.0462	44.139	35.3788	46.3703	36.268	52.5301	53.6518	44.9158	36.0839	43.1985	46.2404	50.596	37.1738	38.5812	32.2582	40.0581	43.062	60.1672	33.2272	51.6879
ARMC9	10.4672	0.245206	14.499	0.655504	7.5438	9.02825	8.92886	-0.505532	10.643	4.7476	3.39609	-1.61386	14.1357	6.34308	4.71479	0.485792	7.70612	9.6731	-0.875078	8.76355	4.03478	14.2618	-2.34666	8.42483	-5.71882	-2.09818	-1.1533	-0.222733	-0.759288	3.95721	-5.0189	9.49037	-2.29225	-2.23223	6.80724	-1.63315	6.0924	-0.127927	7.49736	2.82342	-4.27772	5.58802	6.43809	13.5858	3.43418	0.651285	5.18608	4.38426	12.4494
ARMCX1	9.83813	10.1973	-0.461959	10.1973	13.3148	2.26853	11.2016	-2.20441	-4.19836	5.14524	6.96652	11.9404	1.78693	1.62196	-2.05275	7.14875	6.22469	-3.83126	4.94647	15.2429	0.749675	3.3037	15.8688	14.246	4.21803	9.0822	20.5748	14.8375	5.15233	1.1313	11.4642	15.191	6.7687	6.06663	-4.23258	13.7226	1.42839	14.1017	10.1258	6.70435	13.3951	10.0381	12.9738	3.31302	7.58743	3.36615	8.84866	4.14566	11.3829
ARMCX2	23.1338	29.6996	16.3546	33.6955	22.5399	22.3884	22.4384	12.6597	33.5386	38.0878	40.6293	29.6565	29.3764	14.1017	7.91842	88.9777	57.6502	14.4403	42.1106	37.6513	23.5049	40.7504	65.6649	47.794	34.071	39.0414	10.4336	8.44043	13.3914	22.9858	58.1659	57.3477	20.3141	62.2708	11.5241	35.9115	49.9407	52.9788	33.6072	46.7187	76.3147	33.4398	59.4359	58.4484	78.7823	61.7128	36.9917	79.0767	45.6091
ARMCX3	44.3375	53.3737	41.8945	35.3256	32.3758	39.259	56.6418	53.593	34.0568	59.0363	47.6431	31.4871	32.0708	31.7403	39.7667	58.6157	63.6807	42.7257	27.1084	49.4527	52.0192	45.9552	54.7661	44.8144	56.1651	40.642	44.9735	37.2037	53.9527	45.6601	58.295	48.8433	44.4784	47.7168	49.5158	48.4509	57.3966	55.5052	41.8819	49.6536	68.0381	45.5216	46.7701	46.5093	43.4797	37.3461	43.5133	44.8297	48.1784
ARMCX4	-1.22268	6.83613	23.4743	7.84813	-3.76952	8.82394	-7.44518	0.640133	11.1102	4.15569	7.44741	9.34539	8.55422	5.98893	0.823388	8.70071	3.90238	2.08402	3.66601	6.66458	1.60671	1.11939	7.2949	12.4691	19.1714	15.6712	9.64301	11.4513	19.2246	5.57703	16.9831	13.9847	-1.37238	0.0680882	2.60886	19.3316	20.9366	10.5357	11.153	13.1038	18.3516	1.5303	10.1354	8.35685	21.5713	18.5444	2.07756	11.5341	21.718
ARMCX5	26.6319	25.3827	7.11294	24.5514	33.0522	34.1098	39.7514	20.2282	28.5082	15.9357	30.4973	35.3788	8.63168	6.30431	4.58722	28.3195	28.149	16.8145	34.9448	9.65153	34.8104	31.1134	27.8468	29.5656	35.8848	37.4025	31.5219	24.5412	22.7412	24.3129	34.9214	45.918	37.274	45.4879	21.5845	24.6856	23.9274	35.7783	31.5907	38.9025	35.7649	17.4313	33.1674	21.6582	34.196	45.4173	34.1188	31.7294	20.669
ARMCX6	88.6364	117.94	88.8671	106.037	96.8948	98.3759	90.1216	132.199	100.002	167.33	102.158	98.9829	86.6524	85.9531	97.9686	117.071	127.655	95.9386	112.587	111.456	91.9334	111.83	115.662	105.487	86.8968	105.036	107.108	102.543	128.676	85.8844	98.806	118.637	91.6023	86.4108	72.9782	103.214	134.248	132.924	113.7	116.987	105.916	63.8874	110.087	65.1575	108.974	100.495	141.607	92.8941	70.0596
ARMET	748.899	354.71	782.917	767.971	565.572	1960.7	611.469	967.1	789.379	506.613	807.823	600.576	859.694	575.286	554.865	1441.68	2064.32	391.515	521.889	591.37	613.107	1696.49	1280.33	1751.5	512.121	551.601	461.201	557.181	433.2	1240.15	657.972	740.539	505.156	1296.43	677.419	766.542	692.699	590.893	1834.67	746.695	492.914	402.534	589.215	858.106	2347.2	789.973	567.464	757.188	1268.93
ARMETL1	4.41888	7.10893	1.18169	2.77487	-13.6389	-3.81487	3.55338	8.17525	3.78387	2.15694	4.30032	9.11947	7.28683	-0.79895	2.0678	13.3148	-2.33774	2.43679	11.1568	0.117013	-5.15048	4.01087	5.41174	7.02119	0.608918	5.78846	11.8667	-7.21059	-5.52369	-0.319175	9.87354	6.08602	2.29275	3.64162	3.33454	0.802367	1.50143	5.88737	2.82789	-6.4373	5.71777	7.6863	-0.222733	13.9693	10.794	13.3111	-0.441569	7.25501	3.79977
ARNT	10.8727	9.92262	3.0424	13.9051	26.298	7.57142	14.8758	20.6101	14.0173	7.52819	13.8368	37.6828	8.51641	19.7975	23.6234	14.4827	14.6341	17.7103	18.7325	3.79317	21.2683	10.7569	9.31681	14.8416	15.2042	28.8681	17.7877	11.6281	8.91531	16.7375	16.6282	16.0171	21.1265	15.4366	5.63789	9.31681	17.9906	23.0986	22.6269	23.8276	14.2864	15.2478	20.7923	19.656	12.0369	19.846	8.78094	9.81078	9.76749
ARNTL	221.965	230.541	230.98	196.884	195.564	206.978	162.969	244.449	216.605	219.101	196.806	209.505	150.44	292.321	297.368	181.654	128.453	290.762	221.672	235.379	211.585	179.556	174.59	158.32	249.853	217.206	287.373	249.653	244.562	188.99	183.861	136.988	260.835	152.013	178.025	171.75	171.357	132.151	139.601	174.953	184.279	248.582	160.31	149.866	129.377	152.742	146.709	160.557	201.332
ARP10	65.7201	10.4759	46.0024	66.5594	15.4802	65.9436	27.441	0.945175	87.7588	39.1578	59.26	22.1928	82.1298	61.2903	55.6954	21.4849	68.1669	25.436	31.3802	58.5318	21.5845	98.1058	32.3298	49.226	19.0257	15.6664	41.2911	98.7727	52.6185	15.2648	39.3466	11.3001	57.5928	46.4074	66.3358	40.7635	2.5616	7.42612	114.592	17.0356	18.9802	24.7678	17.4999	13.0275	144.376	38.7358	16.4327	24.1135	26.0434
ARPC1A	482.846	371.285	455.523	351.539	468.667	530.429	544.696	544.313	326.712	491.327	431.552	307.166	451.688	359.732	536.388	518.466	397.38	388.62	432.735	354.867	448.891	490.45	406.384	392.972	379.152	361.139	363.068	337.357	444.424	295.306	362.626	365.053	296.198	399.082	361.5	395.771	397.143	356.771	460.403	433.464	322.281	405.58	368.101	432.204	333.817	336.522	355.204	333.817	513.632
ARPC1B	1086.27	1147.22	891.483	1008.57	1010.77	1132.68	1361.8	1146.06	575.623	1373.49	926.247	820.364	606.827	935.387	1064.67	1010.77	1228.76	858.883	760.781	1054.02	844.666	712.093	894.818	853.98	951.053	1000.08	1094.49	804.33	806.48	627.158	1128.84	666.37	843.341	1210.51	794.224	870.388	1115.42	1086.27	757.829	1157.73	879.233	536.388	707.003	863.596	580.053	688.335	1117.71	873.823	1227.25
ARPC2	2402.22	2509.14	2812.16	2899.56	2494.42	3001.69	3363.74	2515.23	2255.98	2473.29	2622.69	2407.57	2767.5	2417.43	2828.26	2617.01	2494.42	2592.7	2617.01	2179.94	2749.21	2767.5	2587.08	2134.79	2792.06	2005.73	2707.78	2743.32	2610.86	2176.15	2113.92	2179.94	2337.9	2749.21	2994.24	2610.86	2158.77	2102.14	2122.88	1967.79	2413.15	2468.47	2113.92	3007.71	2463.12	2252.21	2430.74	3128.3	2761.56
ARPC3	5050.79	4936.18	4770.71	5530.68	7076.05	6988.72	7173.67	5831.42	3945.16	5530.68	5742.93	3814.74	2162.1	4497.43	4153.8	3755.27	5294.02	5850.24	5638.89	6101.05	4358.49	3834.5	4889.97	4711.49	4319.94	5390.04	6128.83	4991.23	4770.71	3473.91	4033.57	4174.01	4209.97	5621.7	3934.6	4922.13	4575.81	4551.92	5086.54	4682.01	5333.46	3381.64	4512.53	3055.21	5020.56	4054.78	4153.8	4283.65	5222.76
ARPC4	531.435	614.385	686.37	562.353	558.933	452.161	280.627	995.024	464.885	878.389	595.294	728.768	674.887	699.943	431.779	394.786	530.744	618.113	619.443	643.095	604.828	566.303	538.12	435.659	682.488	649.517	738.697	597.334	546.799	579.681	387.374	509.524	678.878	367.236	440.117	534.94	675.968	573.82	748.289	677.419	434.916	511.168	514.189	415.35	451.688	351.705	547.54	415.35	347.092
ARPC5	3568.69	4439.59	3355.41	3996.74	3304.07	3825.01	7048.55	3499.83	3481.88	3588.03	2332.62	3473.91	2105.75	3413.9	4164.91	4668.2	3945.16	4741.31	4481.39	3200.6	5273.5	2317.8	3208.03	3549.18	3671.95	4332.48	4033.57	3852.74	5257	2634.55	3934.6	4272.23	3644.92	3852.74	3755.27	3530.78	2515.23	3403.02	3021.64	2654.66	4022.59	4054.78	3720.78	2473.29	3128.3	3403.02	3262.32	3226.76	3945.16
ARPC5L	223.913	127.424	200.573	313.403	265.967	397.61	225.854	357.655	352.103	255.014	270.689	247.889	350.962	244.562	240.333	400.994	369.748	152.596	171.944	217.597	175.455	434.67	302.303	346.169	186.58	180.466	191.042	293.358	158.552	229.689	239.45	273.634	252.967	444.718	266.562	244.76	293.482	274.412	423.66	281.23	241.063	229.489	214.051	262.384	625.116	229.882	227.623	260.083	344.229
ARPM1	-10.9502	-0.846199	7.55357	-2.16243	5.2328	5.00026	-0.474461	2.34631	6.7381	4.64169	-0.272052	3.77465	4.19629	6.13885	-4.15563	-1.42921	3.35577	-6.73831	-4.15102	-3.36928	13.2125	-0.0778327	1.07955	0.319004	7.09757	2.12848	2.64416	7.88317	5.78024	3.35774	-2.11776	-6.1058	3.67577	8.72355	-1.38829	-1.46309	-10.1092	3.20309	-0.525794	-5.70592	3.40499	-4.71136	-0.457801	-4.30629	-5.76426	6.04797	-5.29396	3.1375	-4.41707
ARPM2	1.43135	6.26579	-3.17278	0.514112	7.49955	7.80178	2.10668	-4.99863	8.75677	-1.7574	-7.6774	8.94722	-10.9502	-0.969931	4.84723	2.89992	-2.33193	5.60592	13.5005	2.87246	8.35513	-4.67189	-3.0812	-4.72252	3.84137	0.171888	3.67577	-4.15102	6.14357	3.65956	0.828574	-3.65835	-4.05267	-2.77042	-6.07079	-0.568151	1.11129	1.55685	-3.9647	-2.38241	-1.74442	-3.0788	-2.70368	-3.70766	-3.68232	1.05074	4.16855	4.74055	3.33539
ARPP-19	149.235	122.266	123.03	182.776	113.53	160.873	179.261	159.692	145.924	145.017	92.2414	190.164	107.625	169.792	149.925	164.057	158.039	203.183	161.318	85.6128	228.562	152.359	157.973	170.212	163.621	126.606	136.672	164.845	152.639	166.993	142.713	237.997	125.95	180.466	104.94	157.913	140.11	207.148	144.656	116.525	148.421	169.792	155.45	175.317	117.565	164.606	140.429	204.234	134.384
ARRB1	161.528	169.657	129.048	224.652	190.648	176.609	182.314	182.562	54.6616	196.408	131.382	156.43	214.779	96.4017	153.589	103.872	87.8572	170.212	69.7115	179.407	125.908	118.82	138.4	131.022	106.633	138.725	191.768	145.084	125.228	151.054	171.824	164.606	222.241	98.8412	100.417	139.229	139.273	170.763	106.117	188.824	143.954	160.31	144.445	146.365	64.9935	99.6233	198.646	158.143	113.202
ARRB2	205.087	278.351	307.624	205.67	194.11	189.614	259.479	148.928	187.366	263.958	150.706	189.761	186.884	305.971	248.908	170.282	149.984	315.326	227.349	291.52	245.92	177.756	170.478	161.318	341.942	182.562	254.338	189.923	338.693	226.836	168.593	132.712	184.093	149.419	253.19	145.221	109.917	120.652	76.6983	113.393	164.964	207.512	138.46	158.084	104.581	115.46	110.633	180.607	145.377
ARRDC1	29.5456	34.4282	32.8811	37.6828	46.0522	41.5301	24.2837	38.4423	36.032	29.8829	24.0346	43.0094	106.246	69.6388	17.6011	16.306	17.8216	65.7201	29.8078	34.1676	33.4398	19.2804	33.765	23.3009	40.9565	44.9158	49.2492	37.9989	40.4367	23.8015	34.2572	23.2704	50.0956	26.9934	30.3846	30.4306	33.1674	33.3792	22.4441	21.9432	29.9755	43.8176	27.9384	25.9032	28.0034	22.6269	40.9565	27.0883	34.4282
ARRDC2	45.7403	54.7661	26.9615	61.2176	55.6954	38.4743	54.7661	74.2238	40.8298	43.4966	62.4388	39.941	40.1125	33.1674	39.272	35.7783	30.2281	46.9101	70.9648	48.8257	42.9407	37.6364	36.9191	37.5196	54.6275	41.9108	37.5754	33.3524	37.4894	45.7403	44.6155	45.1405	45.6601	35.1391	43.3692	50.4014	58.7813	55.2323	50.8562	46.3486	48.621	54.0166	52.3506	61.1491	37.6828	37.7831	51.9406	46.175	26.8988
ARRDC3	189.371	120.431	394.109	200.838	152.539	216.685	204.416	151.396	125.651	234.169	139.442	118.951	83.7902	203.805	232.593	115.7	165.469	215.719	348.369	183.557	242.607	68.394	156.311	160.804	132.555	243.851	303.038	184.011	383.411	124.568	106.599	115.576	182.473	93.391	127.61	188.99	158.733	115.576	116.694	119.626	190.308	128.453	142.293	75.427	82.0751	200.656	151.289	108.724	192.533
ARRDC4	47.0251	56.8821	70.2138	84.7407	29.1877	13.6944	68.2632	21.9721	18.806	7.76279	38.7655	30.8319	30.7406	31.6629	5.01318	20.9849	10.7994	48.806	15.5092	21.0098	25.8591	13.0596	50.3652	26.9212	52.4104	47.5857	67.3833	38.3911	15.6618	38.3771	34.8447	40.3273	65.2035	26.0848	8.29773	96.7403	43.6472	37.6828	9.59866	22.706	22.1753	65.9703	15.7392	62.7602	10.6542	18.8711	19.717	41.6224	24.2519
ARRDC5	143.337	101.162	85.7275	91.4329	116.862	68.4695	35.5801	68.0658	223.913	99.5874	82.0751	121.568	101.197	75.7081	96.8948	38.9793	72.9782	73.5602	148.875	58.3584	75.8964	83.442	98.2938	77.1985	125.177	148.018	67.1076	134.687	151.174	122.777	111.505	98.6638	80.8241	64.475	163.238	130.399	76.9506	78.7093	130.558	138.725	81.1703	73.9279	144.131	189.761	132.98	146.539	73.6344	49.5925	154.535
ARS2	509.524	350.123	415.35	601.383	427.267	480.79	293.977	478.039	511.823	345.831	478.039	491.668	452.161	413.18	341.1	429.723	417.413	314.903	408.012	376.06	278.848	530.043	435.454	485.404	468.667	497.966	365.482	407.584	337.818	486.987	488.608	514.538	359.216	430.476	336.179	504.523	659.3	598.17	649.015	556.075	564.352	400.994	536.073	578.476	537.467	506.324	515.507	350.452	501.733
ARSA	113.041	88.9029	94.9365	103.054	133.039	83.6219	90.0307	153.348	84.5915	164.544	91.6617	72.0621	148.815	90.358	107.368	70.8566	104.045	181.785	142.293	106.486	117.565	126.838	74.2238	73.8449	104.831	91.9052	114.452	89.0127	113.041	102.902	62.2201	23.7243	96.6367	64.5822	72.555	60.6413	73.53	69.3726	91.4329	82.7841	76.0717	101.233	66.61	94.4851	87.429	62.4858	56.5507	57.7372	69.8207
ARSB	43.3386	44.1228	33.8761	38.1159	37.2203	24.2064	92.8605	40.642	23.1338	36.552	35.5225	27.8694	64.9728	40.9119	36.4825	30.7181	43.6783	63.3127	26.5603	36.6366	40.9565	23.918	21.8277	40.1949	24.9922	39.6097	35.8057	49.0136	19.1512	31.023	33.8278	25.8894	27.7732	29.9027	45.1626	44.3982	26.8077	25.7009	35.8978	27.7499	29.7607	24.0421	36.5126	22.5326	28.8774	14.6207	41.6224	29.033	28.8153
ARSD	76.6071	77.7547	80.7332	68.0916	133.737	55.8622	99.1624	67.7098	48.958	69.2468	101.897	45.5036	72.6608	70.3331	53.785	72.4701	56.5989	100.654	46.0522	49.0311	67.9805	57.7741	48.8433	52.5697	67.2026	70.7517	88.2477	62.2935	49.957	50.0956	78.0057	43.9121	73.1573	45.4366	71.3279	74.8585	50.458	38.2321	51.8638	39.9283	51.8234	77.0799	55.5706	69.8442	42.76	30.938	59.4132	36.3048	58.2304
ARSG	120.431	120.337	185.808	109.162	148.875	86.7855	91.9688	66.8806	89.4397	104.083	117.688	135.371	98.1058	157.742	92.7964	55.3771	45.9714	183.557	225.945	96.2519	115.174	52.7787	108.925	87.0295	118.399	105.958	163.238	102.436	283.17	118.02	106.29	72.9782	83.1263	50.8224	121.419	146.156	60.5966	54.7661	59.5368	72.6608	75.0702	117.819	66.9882	77.8733	78.6458	63.1306	66.8508	84.3399	70.0891
ARSJ	0.539023	-5.32186	0.953909	0.812604	0.0383948	-13.2947	5.21636	2.14115	-2.98437	-0.307335	16.9456	4.89841	0.250625	5.20954	-9.34742	6.62863	-5.19179	7.90223	4.50726	6.20672	7.30569	-3.86885	0.378024	2.28618	4.17235	-2.67374	6.86795	-2.94425	8.30275	9.04809	-0.36603	7.93899	-3.68553	-0.940462	3.00212	-3.96852	10.6756	-2.10949	8.15163	4.4462	7.17088	6.56997	-8.84467	2.39082	1.09357	5.19445	-0.772361	-4.70748	7.66695
ARSK	26.2268	17.1267	42.0444	18.7213	13.8639	26.5965	29.2092	20.8001	29.1745	10.7569	40.8642	44.2566	10.5783	22.7484	29.4548	20.7518	19.5324	19.0843	50.596	32.1924	34.1815	28.2701	25.1137	40.8804	13.6819	29.944	22.032	25.5386	32.6376	16.6805	26.8988	27.283	24.7505	23.9826	31.4548	29.2428	27.252	20.3833	31.0344	20.0384	16.8462	20.2282	26.9934	24.1048	31.6838	36.1113	21.3686	20.6473	32.6518
ART1	5.62416	-0.350699	10.2164	1.78081	-0.701618	-3.31471	-2.59875	8.40043	6.72448	16.9413	9.32262	5.33329	10.4703	15.0181	17.8994	5.6854	10.1739	2.2539	12.0911	6.07771	11.9687	-6.70989	-1.35869	6.49503	7.07388	-1.14153	0.920946	5.58638	27.0975	24.645	8.36661	2.62461	1.2916	3.79136	7.62643	5.27854	1.3159	22.2158	11.5309	8.92758	10.7514	23.521	12.4325	3.55338	-4.78148	11.4774	0.0799404	3.09143	6.73219
ART4	11.0073	8.76798	18.9982	7.61752	8.51856	4.54254	3.19249	14.9739	9.22596	13.6101	11.7677	11.5276	20.0595	19.8964	14.586	11.7206	22.0233	32.7823	10.1605	7.6427	17.5533	12.9769	9.56143	4.95564	23.8522	2.97273	9.46087	20.3422	2.84786	-8.47463	14.9332	8.11343	14.2262	4.3031	5.40655	9.54653	13.6257	21.34	2.29665	19.1771	10.1926	21.0311	8.25985	8.44498	11.1186	8.76123	9.34282	9.02452	2.94959
ARTS-1	22.1484	17.2383	41.7242	15.6823	43.5452	23.8118	40.8952	21.0098	24.777	17.3799	23.324	19.7286	7.14339	12.7707	32.2167	30.8446	22.1031	20.6839	31.8508	26.9518	27.3983	14.4034	9.26176	31.4548	17.3625	31.6629	29.4548	24.3377	24.7983	26.8449	24.3377	27.856	24.3035	10.2495	7.61532	18.9982	26.7891	27.892	29.8177	31.4548	22.8419	14.2657	12.0047	21.2904	30.3021	22.9938	20.6839	16.0674	28.3581
ARV1	94.1439	79.89	81.7949	104.466	82.7841	127.702	131.587	142.293	125.461	68.7188	131.076	105.194	101.054	99.7072	94.7908	147.176	183.018	67.159	112.373	132.199	142.169	123.127	115.424	154.05	70.8787	98.806	123.03	108.556	123.891	96.4819	103.291	102.71	124.887	181.734	71.1248	131.022	124.42	135.629	157.742	183.621	156.552	89.5068	136.461	113.904	178.509	129.133	144.848	172.591	190.718
ARVP6125	4.83712	2.65661	7.7671	7.05	9.35636	16.0973	8.03534	-5.49527	9.68849	28.7233	14.8375	5.91507	16.375	21.7867	5.69643	19.5844	5.67692	15.15	6.27609	10.4336	6.44187	1.89293	9.99515	5.08719	2.41529	8.75924	6.06663	-2.79413	9.00064	5.0207	4.88346	4.73849	-3.61737	9.85217	2.67704	2.25312	18.4495	14.9972	8.17328	3.28544	3.59453	6.8786	8.48775	12.4784	-2.44702	8.55422	10.9347	-4.24675	5.53757
ARX	-0.507565	20.4471	-1.50206	6.8884	1.79198	-3.81027	0.224775	-5.96324	-2.18028	13.1458	-0.258897	-3.67527	1.67389	11.7507	7.9805	-2.1574	-3.26065	7.28088	-1.14385	3.19579	-7.118	5.77488	-0.193072	1.71714	4.08924	4.04733	14.7836	-1.15725	-5.9578	3.41711	14.2745	4.4872	10.2736	4.69248	0.575209	-0.376824	0.693784	0.114977	1.57471	0.464033	6.11003	13.7917	7.53499	5.65543	11.6834	0.0591311	-4.08506	6.11891	-3.01891
AS3MT	-0.148969	11.0767	13.0389	-1.24621	11.6821	-5.97653	4.79339	0.514112	5.95225	-1.79947	1.85097	5.68342	0.0838315	5.87071	-2.26887	3.24761	1.34102	-4.86287	2.68231	7.34451	-1.88402	2.22469	2.48962	1.52638	8.10893	-3.04492	0.0960992	-1.48854	4.51421	17.0039	7.24157	9.50523	8.36911	-0.461959	15.552	5.67891	-2.1831	6.45777	0.252182	-3.0154	-1.38316	1.25808	7.88105	-1.28464	7.99072	0.68431	7.56607	7.62393	4.68801
ASAH1	97.7018	67.6088	83.5017	86.5873	78.4296	106.37	127.179	74.8159	66.6822	131.814	112.282	44.8758	58.3797	89.1441	52.0833	43.9639	64.329	160.557	108.148	85.116	84.0881	23.2331	71.7681	63.0044	86.1845	98.8764	178.758	82.3688	96.4375	61.354	47.3124	42.6178	79.0767	52.5697	70.2138	79.2702	72.2616	65.0521	63.4614	77.4476	81.364	56.4707	44.4784	38.4743	37.131	55.945	62.3167	59.1235	67.2554
ASAH2	4.49075	-0.0168021	5.05942	1.71533	1.8574	6.54658	-2.30459	-2.74106	-0.0223214	1.05244	7.86668	5.04383	3.61953	6.685	-0.127927	0.354808	2.66258	2.1522	-2.25113	-0.780461	4.78831	0.590521	2.28948	5.06774	-3.26701	1.60413	3.33961	2.93076	2.27351	-0.350699	2.03827	0.534359	8.87063	1.24284	8.07089	-0.584701	1.14992	1.82764	0.122661	4.49075	-0.0244377	7.62643	1.48319	3.31095	-0.161269	5.00908	0.306384	0.767274	5.844
ASAH3	-1.28195	3.36764	0.775724	3.69024	-6.48093	-1.60643	-2.06969	-3.85795	5.24217	10.4843	-6.00079	-4.41707	-3.53787	-2.39675	8.6141	-2.75437	-2.69056	-8.04774	-5.30533	1.2285	5.7818	-8.20492	6.14106	-2.03599	0.755578	13.6412	-4.01068	-7.86937	1.64344	0.631073	-14.063	4.51948	-3.65209	0.554873	0.118695	3.40327	-3.41901	1.74122	3.84137	18.9179	12.5442	5.36791	-0.850299	-4.45149	4.01087	-6.41291	-9.70131	-3.73187	-1.48854
ASAH3L	0.18217	13.3074	18.8776	8.7876	21.4127	1.01147	-2.98437	-0.324074	7.2911	-0.967844	-6.91264	0.346905	9.62353	6.92523	8.92406	1.15484	21.6333	4.23625	-0.541498	0.0105555	-0.164913	-0.78455	1.63897	2.5419	6.25432	12.2535	0.940173	5.76162	4.29381	4.9821	6.82989	0.0680882	4.92899	3.38306	19.3653	-0.875078	6.83816	8.27238	-2.49156	10.6343	11.7154	-2.40715	8.34565	4.09609	9.92262	8.27507	1.72017	5.97116	0.0436977
ASAHL	278.156	251.14	125.908	237.949	310.474	116.525	247.419	241.839	130.025	125.32	253.896	342.259	112.114	182.562	212.6	205.415	128.088	194.11	138.21	188.99	152.185	148.875	192.589	182.013	215.989	413.643	255.578	241.163	139.818	197.832	318.567	287.489	258.853	194.396	117.118	230.267	192.999	181.654	141.083	305.82	202.814	234.532	328.736	240.949	145.136	241.735	359.04	222.818	176.609
ASAM	1.26496	-10.033	5.9857	-0.900934	1.17355	-3.70219	-0.758604	-11.3889	8.1336	0.0400983	7.63242	-3.0221	5.14094	0.39977	10.794	0.0350046	4.48558	1.42553	2.9694	4.13774	3.06717	1.74122	-4.23758	-1.32177	-4.63832	-0.946906	14.7054	-2.50271	10.9224	0.628173	-9.32259	-6.04636	5.99625	3.50902	8.27142	-1.00689	-0.085288	1.35438	5.43124	0.0120144	7.44918	6.31792	-9.73164	-0.496538	5.27989	-6.0407	-4.65308	1.20023	7.18141
ASB1	84.9283	95.4045	78.4296	80.5361	93.5774	82.0118	76.3643	117.199	141.052	83.5613	95.5104	137.42	109.443	110.244	104.622	75.7394	72.8312	60.7798	100.654	69.2468	73.2714	96.2809	90.8216	60.7594	77.661	124.798	73.0057	120.554	91.568	121.975	91.6023	159.439	75.4525	101.819	124.887	83.442	138.291	123.528	103.054	89.8528	153.589	89.31	89.9566	174.518	59.8856	93.256	77.4748	108.356	121.301
ASB10	0.284193	2.94158	-0.677664	0.36278	0.991278	-0.748485	0.64374	-4.58595	-4.76375	-5.9516	6.58975	4.41517	10.5286	-1.57257	7.5794	-0.929412	10.1871	-5.47176	-3.28924	12.4718	7.06574	2.65474	3.65956	-6.19238	0.775724	-1.04999	0.607028	0.615858	8.43405	5.09983	-1.72104	4.15814	6.58252	12.7988	3.09837	8.64152	2.24314	16.4133	4.65399	3.716	3.16514	2.05086	-11.2721	-0.167047	2.59479	5.82953	3.67221	6.03459	4.35125
ASB11	11.1582	4.23787	2.36794	2.81744	9.15226	4.718	9.7845	1.68485	4.46724	3.73115	0.554873	-1.29861	3.01787	17.5449	12.9329	5.21111	7.77923	10.4065	3.39444	3.77654	7.32171	5.67891	9.77587	4.99494	5.58234	7.21544	5.54872	-0.552084	8.59397	2.44953	2.382	3.3925	10.867	6.4347	3.71908	2.90978	-0.656027	2.8542	5.91707	7.15449	10.1973	3.95721	10.2359	19.8241	-3.02537	2.05373	5.35023	10.8147	5.34317
ASB13	27.7276	21.002	3.7522	37.7571	30.2523	13.1231	27.9294	41.4538	5.61706	13.5005	32.7929	44.7989	25.7851	12.9329	11.3089	17.9612	4.6028	39.6394	13.074	29.7311	14.1901	-2.72134	16.7054	10.3363	31.6629	31.0678	37.5485	22.2084	16.6431	16.8533	27.8694	56.5092	37.2203	15.4051	6.29988	29.8078	44.7989	42.4066	33.5502	53.1503	31.256	21.182	25.037	35.7649	4.99043	16.9502	25.6921	30.1945	12.985
ASB14	24.1433	-0.174557	-0.330037	9.81078	-2.04557	-4.26617	17.7306	12.8263	-3.52688	2.40601	5.62416	2.19768	-1.56738	-0.660436	-2.972	-3.54709	0.0277604	-1.78558	1.49984	-1.26919	-4.63433	-11.1064	-6.09991	-8.96667	12.3636	-4.01068	6.07023	-1.23193	7.98896	4.17558	3.39681	-0.671836	-5.47176	2.72254	1.70189	-8.71122	6.21068	-7.5405	-3.63784	-9.24451	1.69155	-5.97653	-3.36928	0.61215	-7.22947	-2.38718	0.714502	2.42487	2.06625
ASB16	5.95815	-0.0633644	-3.67198	-0.856232	-4.31905	14.9563	5.39711	-3.89165	12.6123	1.88742	-7.82867	-8.57789	13.1891	1.33402	1.36302	1.12118	-9.41799	1.14274	1.79911	-0.984808	-3.60732	5.19958	13.594	6.03842	-4.17462	-0.26609	-9.70131	-17.1886	8.49437	11.3735	-6.48817	3.64162	-0.982557	6.22288	-6.48093	2.33648	-4.64318	-3.65695	1.02176	-6.34664	-2.95346	16.8109	4.34465	-5.35292	5.97587	3.15553	-4.88269	0.569726	-7.01094
ASB2	16.5375	4.24625	38.5937	9.0725	21.8147	7.54781	6.20487	32.1805	14.667	6.64183	6.94996	6.74536	11.0767	15.1184	17.4434	8.45172	12.7273	3.48499	25.409	6.79293	-0.258897	5.24763	7.61532	5.46534	13.4616	8.76798	2.27851	4.43413	10.4452	11.2875	12.4461	8.9429	16.3189	8.29521	-1.37238	4.95873	5.71938	10.9372	7.35769	11.1159	1.21909	20.485	-0.161269	22.4441	6.8109	9.56854	0.767274	2.28781	5.95225
ASB3	120.516	135.006	113.573	118.399	121.94	125.32	122.266	115.982	121.419	135.42	133.508	101.397	89.0512	110.168	121.001	105.713	152.359	113.53	115.887	121.474	103.214	105.751	120.378	141.712	133.508	128.229	103.742	116.525	98.2161	146.426	120.3	120.201	104.831	130.067	162.681	121.419	121.802	119	111.952	99.1624	127.034	89.9566	134.953	107.368	161.404	121.7	115.208	107.625	153.469
ASB6	33.4158	28.6941	27.856	39.1716	42.7973	48.6905	24.9172	39.4452	24.3129	30.9868	26.2467	28.2203	40.4367	30.1239	50.5181	33.5386	48.1947	33.7895	28.8774	21.6954	26.531	28.0141	31.1868	31.876	34.3752	23.4824	20.2707	28.5188	19.9688	31.1235	25.7506	37.4778	15.0742	49.9041	52.0404	28.6374	40.6556	34.4282	31.1134	33.6206	28.4812	36.7215	22.0709	33.6668	15.0937	25.2489	27.316	29.403	41.4385
ASB7	13.9384	23.5808	9.62777	19.8044	14.8416	8.9313	22.2427	11.1125	9.96908	4.93929	11.8934	20.9297	13.5427	15.1862	13.0504	15.1862	9.64301	28.2586	10.4672	16.387	23.4053	16.6341	10.2553	20.0384	21.718	22.3242	21.3187	13.4971	4.84364	16.3546	17.3736	10.1406	16.6108	15.089	18.9431	14.0891	4.0527	5.48664	8.30053	13.5825	22.4441	-1.18434	15.8793	7.74002	12.8396	15.2133	20.8512	6.73612	21.9353
ASB8	192.454	221.392	217.86	209.839	190.164	188.99	279.315	227.745	203.805	295.306	189.846	200.253	220.804	212.953	259.962	177.64	214.14	223.22	239.961	186.509	282.895	173.077	187.646	176.01	249.768	197.969	216.867	168.374	250.079	180.049	210.014	211.108	183.557	247.709	188.154	192.219	224.542	259.854	214.439	206.108	158.782	211.108	151.44	310.619	132.555	199.827	180.998	238.139	210.954
ASCC1	170.478	126.476	193.422	235.379	165.33	281.63	318.743	191.909	309.878	307.166	225.764	182.166	254.338	263.758	206.83	298.913	243.851	165.203	317.326	180.466	258.302	269.27	257.438	307.32	130.399	189.923	167.913	162.485	209.664	178.351	200.838	252.611	140.584	294.693	190.106	195.472	232.792	203.351	260.398	235.276	251.14	245.197	198.865	222.653	199.323	235.873	190.394	309.376	275.196
ASCC2	2622.69	5412.42	4236.34	2761.56	5257	1314.91	780.962	3842.86	4807.99	3519.63	3270.58	5993.13	1184.19	8362.9	9213.66	955.293	2289.58	7339.44	4410.74	6494.34	5050.79	2854.17	3861.2	2313.5	4538.25	2079.57	2953.06	12199	3530.78	7786.56	3314.65	4033.57	8889.25	3346.21	7997.12	1816.61	5156.97	5177.27	1572.12	5993.13	3117.79	6379.71	5102.84	794.224	1650.51	3294.71	3422.45	6101.05	1058.43
ASCC3	37.6513	52.5697	33.6072	44.8921	45.6091	56.8821	51.5093	36.8179	37.7272	26.5504	55.549	41.6567	27.8041	35.0369	44.2885	49.5337	53.8639	36.374	41.8522	49.226	50.4984	55.8622	39.7005	60.8035	27.316	29.5091	40.9119	48.621	14.3865	50.4164	48.2157	51.2019	43.0094	69.3222	56.2892	59.0611	39.4207	43.8825	57.7741	45.275	51.0134	34.5444	43.2619	43.9121	74.2568	43.0988	51.9773	68.4437	49.2817
ASCC3L1	40.9119	32.9431	62.9737	26.642	24.8661	25.28	26.0081	13.5037	32.4018	20.7518	26.8262	72.3568	39.7005	19.4302	25.0295	23.3158	12.3349	4.21182	47.8715	-3.67845	38.8118	38.3476	44.9735	28.8266	71.8731	37.4894	35.2298	20.4341	25.1677	48.7226	36.1658	61.8164	25.9897	33.7412	42.3036	40.7504	44.0882	73.53	29.8718	44.5467	44.8593	52.6726	28.2006	35.9785	25.9404	29.7217	32.7929	37.6513	21.5713
ASCIZ	51.881	48.5216	36.3591	52.2077	31.3426	44.7284	57.1908	41.7752	29.5739	28.5717	51.6049	58.5739	44.0604	59.5615	39.9544	72.9545	74.4461	40.5228	37.8704	48.5811	57.485	68.6675	65.3119	77.9723	42.7973	54.527	53.5139	69.3726	48.4841	43.8006	51.4087	85.2278	63.9371	72.555	32.7711	64.6499	52.5301	65.5592	43.5452	60.6663	78.3374	63.9602	64.8509	56.1651	59.0363	60.4929	57.7372	58.8656	66.7086
ASCL1	9.70002	6.56793	2.18604	8.46074	-1.46686	5.62629	-2.5344	-9.8844	6.09408	5.5093	0.431773	-5.8825	16.6707	3.61043	-0.0223214	-7.06474	1.62579	-0.480375	-1.01868	7.42803	2.96157	6.85853	-2.47403	6.11526	8.54199	1.49276	3.54224	-3.64894	1.82856	0.103795	9.0885	6.05989	1.46501	1.22663	1.07453	-1.44125	10.3621	-4.84048	-0.646557	4.77272	2.93829	2.66258	3.05349	-5.32186	6.15362	1.00149	1.68985	0.368741	4.94647
ASCL2	344.229	170.141	333.088	441.998	297.231	219.766	358.445	229.489	222.337	303.595	550.696	224.449	416.219	183.711	523.302	436.55	247.656	261.755	120.92	451.926	224.967	284.185	233.609	234.056	192.454	241.28	222.143	284.955	215.246	238.3	163.238	173.609	341.1	252.291	248.235	267.286	211.266	206.83	400.994	349.391	236.183	226.643	275.76	181.294	251.952	243.851	349.731	232.206	277.847
ASF1A	229.689	185.146	171.944	132.112	170.401	205.496	197.681	171.884	180.466	145.182	300.482	191.211	105.994	141.277	166.255	241.735	243.416	133.508	191.377	224.279	198.56	199.013	212.775	302.86	154.887	190.511	207.512	219.947	142.293	165.083	204.048	316.376	202.66	366.885	217.492	225.082	237.949	244.652	241.637	233.336	346.335	142.762	234.532	209.75	250.596	251.034	302.613	285.538	328.033
ASF1B	22.5469	52.5504	29.9755	64.558	30.774	76.2217	36.8887	78.6776	40.1541	154.651	14.7966	71.5104	39.5217	53.2146	29.2667	35.3788	49.9961	184.15	63.417	21.6879	55.8179	50.3652	54.0576	36.1389	79.9437	29.7104	50.3652	35.0575	28.6374	51.0784	19.3973	40.1541	15.6474	24.828	54.9365	24.7598	36.268	34.6821	82.5639	35.8355	26.7994	43.9961	26.1534	18.0908	53.4343	9.61256	9.41044	22.1484	16.8706
ASGR1	250.596	275.891	81.9431	249.229	269.569	112.373	218.455	290.057	36.3351	90.3168	227.349	151.44	223.514	50.6471	98.0683	160.393	97.2002	237.228	37.3461	217.492	214.051	97.5991	144.072	98.8764	132.924	415.55	161.963	199.73	60.618	172.728	258.302	198.646	268.759	117.855	147.234	261.309	229.489	244.048	176.01	456.873	108.556	187.445	151.823	308.605	45.6601	101.397	245.302	198.708	146.709
ASGR2	128.552	127.034	87.0973	253.19	253.309	77.036	255.927	80.9849	16.0055	36.0724	136.414	78.9551	307.624	49.8025	74.3387	71.8229	59.26	150.77	11.6047	173.609	120.92	52.692	123.615	53.9068	114.492	232.062	94.4851	158.97	39.2033	67.9516	142.608	161.963	160.689	86.8654	61.932	255.014	157.17	134.203	72.0326	304.731	56.6203	73.0927	90.2367	213.79	290.217	63.3941	118.586	120.92	216.949
ASH1L	13.1603	20.1278	12.8021	16.3648	3.65648	17.1227	9.21291	5.26384	7.18554	0.77197	20.0081	7.60203	-5.03977	-1.38096	18.359	12.2417	2.42487	5.66733	15.7489	0.498901	-1.44125	3.5656	13.1966	17.9382	19.2449	11.4669	16.6163	18.2072	7.10312	13.9216	23.6492	18.622	5.56613	18.8538	24.9448	13.3178	7.66862	-6.69089	-4.78148	2.70284	23.4743	7.82251	8.76355	21.6806	-4.75425	12.6644	11.0662	10.7286	-0.555616
ASH2L	485.14	560.06	566.303	490.45	546.062	429.521	545.052	513.853	421.346	528.202	519.475	446.67	644.854	446.67	630.826	662.475	565.933	558.208	465.921	677.947	575.286	522.719	516.164	557.181	348.691	478.039	488.923	580.053	464.299	500.994	427.819	367.56	545.683	522.299	798.422	535.317	491.957	419.68	530.043	455.26	500.009	572.576	467.849	594.46	421.346	449.137	551.601	572.986	576.002
ASL	35.6045	26.2601	33.4508	16.8202	54.9591	13.7628	15.4289	17.1831	47.2391	21.2969	34.2865	25.4991	22.2084	26.055	11.1754	3.75988	11.2669	49.2817	29.8599	31.7884	12.2112	25.2979	22.6921	16.9136	42.6972	45.6283	29.8599	26.3279	50.0149	34.2455	42.5505	24.5897	39.4329	17.6577	33.1439	35.3511	13.0703	10.0578	27.7002	19.3722	11.1947	24.1135	29.9867	19.8964	29.1314	37.7418	14.0972	13.6146	22.9553
ASMT	6.52296	3.25811	6.08146	4.69248	-10.3263	5.43488	0.93017	4.96074	-6.4049	5.24403	6.86549	5.85405	-6.51454	10.0865	-5.43415	1.71533	10.925	3.23673	-6.12927	-0.824787	-13.017	-2.74637	-4.26617	3.75466	3.30812	-7.22028	6.39442	-8.35767	-5.22335	-1.05662	2.85766	5.6075	4.67767	6.44538	3.26422	8.82394	-8.09114	-2.40715	-6.45578	1.71406	-7.06474	4.7113	-11.9551	-5.87358	2.97553	8.42718	2.77331	-2.32308	3.70613
ASMTL	91.8332	80.0034	79.4231	89.1156	78.8101	97.4291	92.0994	125.908	70.8071	90.9156	85.6708	104.831	102.205	97.6724	66.8806	94.5642	62.8137	63.7262	89.2117	82.4637	74.9194	122.858	85.7275	58.5948	98.7333	67.9516	101.548	74.649	85.1432	74.1124	90.3955	112.282	69.9242	93.4979	74.7951	84.0551	113.041	111.67	97.2351	90.0899	93.6786	99.4794	106.73	109.534	64.3792	77.846	98.0325	54.1937	86.7855
ASNA1	2.36	2.94463	-1.57639	-4.78148	1.32086	-4.47117	4.87431	-0.894762	-8.3725	7.88546	-1.31411	-5.24804	11.2048	-17.1886	0.32804	5.99056	-0.620262	-3.14028	2.18424	16.5821	7.62393	-3.24742	-8.38998	-1.29095	7.73122	5.0207	-6.19929	1.61116	-5.92492	-1.29861	-2.41032	-0.537963	3.19881	2.98416	-9.12467	-7.5516	-6.29553	4.50199	-10.9939	6.86795	5.08023	12.7826	2.28332	5.48988	-0.335148	-2.7302	4.47984	1.28632	-0.36603
ASNS	131.97	91.9052	126.742	119.626	64.1347	119.838	65.9703	150.259	108.925	160.433	87.6813	187.772	90.6193	116.525	100.808	115.739	197.597	78.4934	112.502	101.162	89.9242	134.594	104.003	124.336	143.035	167.124	63.3398	108.434	104.045	177.756	65.8906	204.76	85.7592	117.374	153.117	125.908	148.875	132.98	223.827	127.46	153.98	100.381	172.103	210.789	163.822	194.322	123.47	82.4637	201.551
ASNSD1	527.162	565.572	592.239	610.031	601.01	824.274	723.268	713.664	459.377	737.434	775.216	595.294	450.927	554.562	336.179	443.025	794.844	816.485	915.267	517.045	627.158	365.306	454.05	904.562	478.349	730.686	745.209	586.606	401.451	707.003	363.45	848.379	680.055	574.903	722.15	741.142	940.27	880.626	597.334	676.987	938.714	519.14	658.891	836.802	717.732	691.067	705.256	857.438	903.86
ASPH	15.9757	28.8576	20.0246	14.0046	18.6095	24.7983	27.475	13.9742	45.2575	34.0855	15.9153	16.3353	4.37434	59.5148	25.7851	24.6637	17.1425	45.6905	37.9114	28.713	43.0278	19.2246	15.7027	9.34992	19.1637	26.0848	34.1815	20.4583	106.199	17.5097	25.214	8.57762	21.8277	11.6321	12.034	19.0177	10.4452	12.5741	15.0742	13.2756	14.7276	28.281	10.8566	12.204	12.1343	19.2382	5.17052	12.5321	11.3949
ASPHD2	78.398	71.5833	73.53	70.6795	67.328	56.3606	112.543	98.2161	37.939	45.1405	84.0204	50.5591	175.455	59.4988	44.0455	145.603	100.417	30.9973	35.9785	52.8794	65.9703	112.193	40.9436	58.34	42.3036	46.6679	49.5337	57.8335	18.4915	96.8948	41.4104	46.1563	66.2376	87.7588	112.241	48.7849	61.4531	36.7863	91.9052	58.8656	56.1027	60.9829	49.9751	60.0947	98.6148	54.4428	64.9031	30.4645	76.2217
ASPM	22.2938	9.68593	33.9696	33.0029	40.6131	72.5844	41.8945	63.3127	97.3294	18.1644	44.7445	31.3051	15.2133	30.2407	35.4039	66.7578	166.521	27.2733	15.6018	44.8593	19.4115	176.351	63.3127	100.243	12.0267	5.77488	17.7179	46.6149	36.5928	62.2708	27.4082	19.3459	26.4173	79.2702	85.1721	31.3926	0.00118242	9.93034	129.574	31.023	17.7363	19.4242	13.6372	30.6334	270.689	27.4316	38.7511	34.1098	27.3983
ASPSCR1	184.011	98.4594	107.416	165.535	144.699	111.866	76.4521	191.115	155.397	120.516	148.421	154.05	145.221	99.6233	108.678	165.792	98.5451	94.7513	105.639	105.916	100.852	135.055	116.475	112.282	142.169	179.711	106.452	125.32	94.0634	150.047	168.312	155.255	149.984	92.507	115.7	150.706	225.592	222.433	178.025	208.636	156.975	130.304	203.657	193.352	151.396	185.959	172.103	121.474	152.909
ASRGL1	14.3276	21.1862	11.3481	2.44608	17.28	3.98303	22.5179	31.197	-4.26617	-11.1064	28.3891	8.38465	0.253947	-5.35964	8.45464	13.2125	3.08569	21.5845	-1.889	16.7844	23.7406	-0.802438	20.4912	12.8465	5.40805	33.3653	15.3957	30.081	15.1317	19.5718	23.6492	19.7034	6.95853	10.6756	17.6183	22.9479	11.2204	15.1735	4.81579	37.2037	11.4774	10.4585	26.8778	29.5656	16.7725	14.714	38.5175	10.3811	9.33545
ASS	9.88178	1.11939	-3.51716	7.13542	-2.85887	2.47471	-0.80952	-0.427695	8.0569	1.95291	2.70785	4.69248	6.76691	2.57228	4.8141	9.34539	2.24791	6.79113	1.97328	5.11352	5.7904	7.43854	-2.35448	-0.980643	-1.38603	4.80436	0.744327	8.19326	4.65399	3.91697	2.92293	5.35525	2.84654	-0.390911	5.77147	0.709574	4.33961	6.88452	-0.137064	4.79339	5.3846	0.29907	0.962423	-2.99635	6.44865	7.14133	3.56059	-0.174557	1.51545
ASTE1	129.274	154.05	83.7233	124.944	73.3688	102.158	111.952	134.299	132.712	127.57	116.901	150.089	89.809	117.33	98.1838	192.533	125.908	138.291	156.364	108.635	173.751	115.576	113.041	141.497	141.32	118.305	118.261	126.002	127.308	119.321	147.775	205.593	113.202	141.445	95.0401	136.988	135.629	178.21	134.485	100.772	171.884	88.0926	125.128	158.143	110.965	141.277	157.035	182.85	102.987
ASTL	8.84355	9.52951	28.0256	7.00167	8.42935	17.3368	18.7386	13.9464	8.16679	11.8354	12.1462	5.57169	12.8465	8.09973	0.728283	2.60272	1.08131	26.3279	16.7725	8.35979	11.7601	1.71869	6.82989	11.6281	2.43129	9.97442	13.816	2.6349	17.5906	8.41911	7.19134	27.6499	8.35979	5.03829	-6.84847	2.83067	12.8263	11.4513	0.866232	8.22953	12.4084	6.47575	15.8906	8.29521	8.85769	8.42021	10.6067	9.90013	4.88346
ASTN	5.20312	5.32032	-2.50797	0.788143	2.73612	5.24951	-0.726659	0.398759	10.9347	5.74602	-3.49224	12.4889	3.49312	2.50352	7.86668	1.07453	0.471067	0.816051	-0.195193	0.372632	11.3155	1.22663	1.32636	0.819841	4.67952	3.0037	3.92745	-2.14024	-2.66058	8.1197	-2.7628	2.90826	5.52827	0.171888	-1.04999	8.7876	3.74225	-0.00722833	-0.279141	2.32912	3.26559	5.93945	6.28201	4.26291	0.693784	1.56424	2.40897	-1.86419	0.77975
ASTN2	1.3062	-0.232007	3.2626	5.65347	9.47681	-5.21258	0.370745	2.96157	3.75988	3.27445	4.29381	12.4691	-4.95254	10.9224	6.09764	3.03579	-0.480375	2.07099	2.74905	3.01318	1.28195	2.80964	4.36179	2.52465	6.02388	5.62629	0.565723	2.12848	4.41682	3.09684	-3.71166	-0.791283	6.83381	10.7873	9.90208	7.64174	3.85615	10.0033	6.72876	3.30126	8.38683	6.32001	0.946888	0.757782	5.2901	6.79503	1.92709	8.27732	0.68431
ASXL1	77.5296	98.9829	146.774	80.9511	54.7884	107.54	44.9158	159.14	114.317	90.7519	74.2238	91.1407	40.1837	107.179	59.4819	97.5252	91.7957	54.5056	99.1624	81.4286	79.0767	107.142	93.6146	104.982	86.622	95.7005	61.3773	86.251	78.8958	104.506	65.1806	126.93	87.1685	104.045	67.5291	80.8861	147.646	155.114	149.011	120.96	160.026	114.681	97.9686	97.025	93.0422	85.4226	108.148	135.218	114.317
ASXL2	603.455	634.793	704.663	517.743	649.015	563.977	865.082	366.707	647.371	416.663	848.379	815.825	623.101	628.888	898.717	846.025	417.186	530.744	644.057	601.01	532.383	632.873	693.104	915.267	1000.08	764.642	821.561	802.147	672.517	825.803	672.517	935.387	656.049	642.275	792.819	920.336	683.549	615.233	356.191	451.168	812.293	767.312	833.607	920.336	484.251	841.349	531.124	647.371	834.815
ATAD1	117.979	90.0595	115.254	132.054	129.322	130.769	156.311	101.007	138.845	142.101	185.877	111.993	75.4525	108.808	128.088	133.294	136.259	114.317	113.732	155.548	139.442	114.034	118.874	151.496	83.442	116.1	154.122	142.608	110.052	122.989	138.46	164.715	116.815	171.75	115.174	141.663	119.707	118.353	152.013	84.4997	149.752	105.487	115.576	103.872	178.758	175.39	140.971	127.424	109.49
ATAD2	42.9211	23.0593	59.5615	40.6556	56.8821	67.7323	35.1236	69.9796	60.5453	25.5994	80.2692	48.2157	22.3884	39.1027	54.5792	55.7425	100.654	35.0369	44.1935	64.9527	35.3384	46.4074	75.0121	70.2138	38.2805	45.3853	49.9041	63.3681	52.0192	57.3706	44.0604	22.9395	33.6072	65.8675	61.9038	48.1784	37.6828	27.0241	95.2399	33.9696	40.3895	35.9923	38.9647	40.1837	159.909	47.3124	54.1937	47.5151	66.5839
ATAD3A	27.9202	1.48448	9.14933	24.294	13.2603	26.1936	-4.69255	20.179	32.5002	7.71661	16.306	18.1015	15.8182	-6.88308	10.5357	16.2059	27.4082	-5.41594	10.0642	11.0319	10.8985	45.4366	31.985	18.2981	2.11239	13.1192	11.2638	16.6025	22.4938	4.1791	16.1622	21.5442	15.0533	21.5649	19.5656	12.1496	20.2518	34.9849	29.0136	26.1936	17.1227	5.39711	16.6025	20.3493	24.1785	12.418	13.1498	13.7021	18.835
ATAD3B	7.63886	-0.201318	-1.89751	4.97154	14.6341	18.7454	1.84938	6.99518	-1.79947	11.3633	15.6342	0.863102	9.36303	5.64484	3.36895	8.6777	1.2961	20.5825	8.46967	1.16862	25.4003	10.8959	-0.972231	9.42542	5.79435	4.28658	13.5326	17.0782	-2.97495	1.17355	12.3562	-4.52337	4.68335	6.54658	-0.014322	1.78537	8.80122	3.90753	6.36462	6.38032	13.5669	1.25254	10.8472	2.03234	18.0537	9.65032	13.9014	4.53888	7.21131
ATAD3C	3.21433	0.669905	12.1317	2.49944	7.45672	15.7304	-6.59972	3.70032	17.6459	7.81162	11.2322	6.67381	21.9047	5.22587	25.3265	0.958945	3.85282	4.52766	-5.80061	20.3614	5.02419	3.93199	5.59691	8.62523	9.60995	5.9471	1.36109	0.830346	16.1467	8.0569	4.86734	-1.00435	-1.5745	4.1394	8.86384	10.6826	3.04063	-4.27772	6.55679	11.6353	8.28366	14.5999	0.102023	4.84923	4.92415	7.1747	-0.0898158	10.2666	-0.0155621
ATAD4	36.6366	70.8787	65.6349	33.5711	33.896	52.1235	59.6497	66.1596	44.9476	85.5452	39.1716	31.8894	23.5366	59.7514	62.025	52.5504	57.535	58.34	41.2276	62.9065	101.007	50.1136	32.5002	42.8412	44.2251	28.9104	55.0714	39.3761	46.4246	61.3773	27.892	39.8429	47.3511	44.9158	104.831	35.1786	48.7226	56.0428	38.8264	58.4268	35.2298	59.7299	40.6888	55.9663	14.0523	38.7655	53.1503	54.3281	39.6097
ATBF1	103.615	150.089	34.142	48.9827	136.199	49.3007	128.135	70.7803	21.1536	19.9027	83.2207	93.5774	24.3205	52.0003	58.0563	27.5869	32.2167	95.3447	26.4173	79.7475	68.6434	45.4019	69.7359	61.9798	80.1016	106.599	94.2537	104.868	31.3182	90.989	125.32	103.484	127.57	73.1842	35.2058	145.988	69.2468	75.5727	26.8535	103.97	73.1842	77.5049	121.975	88.9029	12.354	55.2323	139.229	104.355	56.5507
ATCAY	13.2125	-8.90335	-2.55263	-2.52619	-8.55781	11.6834	6.67226	11.1393	1.64344	-3.95696	-7.33282	7.348	5.53757	5.17937	5.52827	1.03561	1.74614	-3.85469	-3.48891	-0.616207	1.66617	5.75785	-4.30629	5.03829	9.16519	-0.755041	-2.14682	6.18033	2.92293	7.61752	-0.821068	4.04396	-1.17793	2.81301	-7.01094	-3.2121	-3.28647	2.00895	6.33768	0.0419427	7.46635	6.13731	-3.48465	1.40558	10.6826	2.9888	4.01572	-2.60452	2.16697
ATE1	14.3629	10.2048	5.62196	12.2345	22.6609	14.4787	14.0332	12.4524	10.71	11.7938	14.9196	6.85649	8.48137	11.3481	13.9216	6.94805	15.1184	14.061	6.8158	9.87354	10.02	13.3566	12.5085	17.1267	15.4645	11.3383	24.7505	11.3155	14.2262	9.94936	15.3913	12.7988	11.7154	5.88899	5.16314	18.7386	3.98603	12.9926	12.8988	16.0221	18.049	4.35125	16.6282	10.9429	18.189	15.7828	7.47317	10.1457	13.4508
ATF1	34.743	34.364	29.6873	27.6184	29.2428	13.8552	49.3423	32.4505	20.6026	6.80635	27.181	21.4973	33.1904	52.486	18.4548	20.1207	34.416	24.6737	22.3884	39.9018	53.0329	24.6346	26.0342	42.855	41.31	33.6955	22.8568	40.3273	52.692	33.6829	31.6275	69.3982	26.4852	36.008	40.0398	25.3026	31.2911	46.0871	23.3399	14.6636	60.618	16.1855	37.388	30.6549	54.9858	44.9303	40.9436	40.5659	11.6113
ATF2	71.4051	53.1066	47.5151	36.1779	42.4861	64.4468	65.8675	33.6955	35.3256	41.7411	51.4268	35.442	2.94817	64.6499	54.8934	45.9881	51.6466	66.1365	58.5502	47.9378	50.5181	30.7406	51.2862	70.8787	53.9527	42.1595	78.6458	42.7973	63.6271	47.6219	33.0893	34.8104	32.4854	46.7355	51.2862	73.0419	45.2575	45.7776	61.8578	29.5456	84.2763	19.3459	32.4018	35.6591	44.3544	48.9344	53.4738	44.0455	60.2566
ATF3	19.3653	-0.0205676	44.7838	12.7903	1.60413	2.5631	42.7973	8.10646	2.37825	-0.303848	31.209	-0.520513	74.3387	-3.75529	5.66565	71.0729	9.33339	3.59453	1.2916	12.4284	8.66612	15.6712	3.74418	17.0842	-3.64576	6.71838	8.28565	9.99255	6.7833	1.72358	11.5047	1.47678	3.55557	11.3509	2.62954	3.36511	1.67931	-1.92693	40.6131	7.13542	0.289336	1.43854	7.52242	0.0713097	23.3722	3.79317	7.2051	4.64004	7.54599
ATF4	1243.13	1466.28	966.212	1632.31	1378.33	1331.22	983.867	1100.63	1173.39	926.247	980.269	1219.84	1645.78	856.097	1020.59	1274.29	1535.13	967.818	1014.49	1251.18	1277.31	1378.33	1370.05	1376.71	1153.84	1131.24	1022.8	1245.15	1160.1	1267.56	1706.34	1252.85	1039.69	1088.57	1219.84	1324.16	1439.29	1484.62	1400.02	1174.53	1130.1	1099.47	1718.38	1280.33	1676.86	1138.58	1238.96	1162.67	1056.01
ATF5	102.508	526.83	86.622	115.46	111.32	72.2616	136.259	120.96	14.174	60.2566	111.539	74.5633	194.185	36.9583	34.1098	105.08	127.345	61.6683	24.7598	198.708	61.0753	50.686	72.2616	64.475	72.555	67.8729	60.1672	100.852	24.9922	101.968	81.2038	54.9365	134.836	108.067	97.8545	116.656	112.964	94.2537	177.033	182.404	86.0199	26.7721	44.7624	57.9703	101.162	73.0057	155.772	67.0811	98.4186
ATF6	325.567	412.596	525.413	296.771	432.472	309.878	293.754	367.415	257.65	283.27	355.676	352.603	412.337	650.322	527.162	345.831	301.557	360.102	305.971	455.26	398.702	400.605	267.425	311.83	477.785	381.382	807.114	289.111	623.872	367.741	343.116	167.463	349.942	286.824	321.628	475.309	239.137	241.637	256.815	255.231	431.327	413.423	165.854	276.678	329.527	357.838	272.343	283.041	210.789
ATF7	6.74957	10.9983	0.536105	5.89932	8.97839	9.15226	-0.00722833	0.861539	12.7707	-1.88629	6.81196	3.79136	8.07993	2.11239	6.22288	-5.75014	10.9495	-0.443845	4.48385	-3.11858	4.28658	22.3084	0.124366	9.77587	5.61865	-1.40014	-4.49485	0.0680882	11.6387	8.44043	5.7904	1.14912	6.5913	8.96497	-5.86477	9.14404	10.9954	8.33696	5.75785	3.54516	7.63641	10.38	5.48484	6.58436	-0.296041	16.0725	-4.68097	2.77856	3.02765
ATF7IP	63.5327	19.0579	89.5366	41.9467	58.6157	29.1214	34.743	7.65264	41.0602	13.9051	63.5327	56.5726	40.7779	73.3002	10.6264	18.824	18.1364	64.8226	94.2969	34.8585	36.3865	53.0727	37.4511	41.9108	43.8651	33.1776	38.3145	47.3327	88.5677	35.9364	49.8227	26.4595	48.1784	15.1317	44.0745	62.7222	12.5938	7.31997	12.1462	2.28618	35.6045	39.671	51.2019	27.9012	35.9785	53.342	45.6601	16.9778	31.209
ATF7IP2	98.9512	50.3252	61.2417	70.0596	85.4498	93.1797	32.2167	90.9156	122.718	84.8942	121.94	113.621	72.0621	62.7602	77.1585	70.7044	82.0379	19.405	99.3567	55.3771	67.5291	97.2002	83.7534	103.546	100.654	93.3591	52.3506	122.858	78.3374	96.0706	101.197	121.419	51.1153	93.0016	88.3189	81.4654	105.271	98.7018	145.084	75.7394	97.5991	66.309	108.763	104.661	100.031	108.475	117.154	103.134	94.4486
ATG10	291.52	240.035	352.603	215.064	265.387	154.122	186.825	109.879	392.776	167.843	247.419	265.387	463.819	345.466	233.524	181.876	146.819	297.103	361.139	165.666	156.49	258.853	217.294	205.173	386.129	375.266	335.202	209.75	480.79	302.723	326.865	145.084	323.787	107.625	278.718	314.041	147.775	110.85	137.778	147.646	122.219	327.04	268.154	222.241	269.699	305.009	149.594	133.838	207.776
ATG12	495.943	503.326	692.699	509.524	639.102	470.393	467.849	339.06	575.286	517.743	786.816	580.458	993.181	529.707	563.166	509.173	438.434	541.179	533.463	600.172	417.929	672.992	600.172	583.322	601.383	647.371	733.453	456.636	573.377	623.101	599.008	381.216	641.871	333.088	521.317	669.345	500.994	501.733	391.08	467.32	506.899	626.132	556.075	489.507	518.811	601.383	421.825	349.731	509.173
ATG16L1	230.455	122.316	207.776	198.646	173.686	205.259	171.226	212.426	234.834	193.944	226.542	292.485	173.751	230.455	211.266	176.489	130.025	152.639	187.582	145.717	124.025	257.438	230.855	197.969	228.018	227.048	201.717	291.215	230.541	250.804	213.79	269.371	196.735	193.625	202.386	230.98	238.045	223.12	247.889	201.171	211.585	238.3	230.855	229.58	234.056	212.953	154.189	226.643	215.818
ATG16L2	881.352	830.787	1168.18	1015.57	834.301	834.301	746.695	937.913	950.26	1343.65	539.676	590.478	1692.01	1029.21	754.748	451.168	341.267	862.026	1260.11	439.359	584.2	789.973	603.102	418.402	1512.58	871.779	843.341	465.439	1237.6	724.978	805.063	434.67	685.839	316.677	660.63	885.841	637.837	496.203	359.567	532.383	583.755	1157.73	652.591	868.913	401.451	530.429	274.033	346.754	769.395
ATG3	610.031	656.56	782.289	601.842	713.664	518.466	753.336	705.858	365.053	508.244	678.427	450.656	460.901	495.943	561.549	832.964	613.967	574.213	363.71	688.947	624.736	523.036	505.476	542.018	492.914	454.309	625.631	690.096	560.465	482.328	538.12	406.384	580.458	666.37	649.517	435.863	398.244	385.942	573.82	565.128	509.874	456.636	479.251	349.565	487.566	438.095	546.062	542.396	448.891
ATG4A	43.8006	32.1805	28.1726	35.688	6.67226	57.1423	39.1323	48.6537	37.9114	35.5363	35.2828	22.8334	32.9774	34.5725	39.1173	50.3652	42.7786	23.9543	21.8004	43.5767	47.8879	39.6394	23.9931	57.9872	21.1675	29.1001	24.4951	41.084	19.1211	25.6087	34.8213	30.4196	29.1314	45.275	28.0469	28.3097	42.4861	36.3479	44.321	46.1563	41.9628	45.7947	33.753	39.4452	42.9211	31.57	35.1391	33.5284	46.6149
ATG4B	102.825	78.1413	89.5729	125.177	120.249	100.243	77.0561	136.365	76.1533	75.9325	121.301	98.4948	33.6435	124.115	84.9624	68.5934	78.9845	117.284	107.501	110.802	83.1263	69.0667	96.6691	112.373	109.367	158.039	136.325	97.1236	114.541	79.3583	88.2856	75.1722	65.6085	59.7514	76.3387	97.025	91.6617	81.9431	121.7	104.287	121.301	60.231	89.2117	52.692	143.337	73.6344	96.002	37.6828	84.5583
ATG4C	64.8226	61.4531	47.0594	64.4008	72.4971	89.4122	73.0927	69.6632	49.1015	41.467	88.1638	60.9574	44.321	71.2015	39.5943	70.167	75.4525	56.5507	92.5826	74.1124	75.6123	61.3124	77.3911	104.39	56.2029	66.7376	65.3987	50.8911	46.6855	68.4695	68.0381	96.9547	53.0727	77.9006	47.4053	71.6345	76.3892	77.1117	68.1415	72.855	119.707	71.3065	93.843	75.6123	72.8312	74.4461	100.455	70.8787	82.5639
ATG4D	15.7027	29.2667	19.9374	19.6438	23.787	10.3191	14.2187	26.8988	21.325	34.6591	13.4971	18.5321	25.4518	33.4994	15.3387	15.1097	12.4284	7.48919	20.0799	26.2371	21.7112	15.4145	21.34	13.142	15.7124	14.6297	17.9503	21.4501	15.3387	33.4874	22.1484	12.4011	8.75924	15.9757	20.4276	15.7439	22.6921	22.0954	21.4273	14.4698	17.2422	24.3562	14.1317	9.57992	22.5556	15.5723	32.3534	28.8449	23.8357
ATG5	50.1911	46.7187	88.2856	55.8987	47.794	41.467	61.6004	54.8934	55.5052	69.5315	64.0091	83.5892	62.6995	43.5615	40.9268	78.2016	41.2731	48.4841	76.9506	41.8244	88.4569	65.5592	55.6954	71.2015	54.8513	56.2721	55.6171	52.5504	67.2777	26.9934	55.6954	81.9431	83.1535	68.0381	67.0301	53.4343	56.4894	70.4424	74.4783	57.0389	65.9178	76.0717	57.535	43.3692	38.1862	58.2135	36.2907	58.5502	50.686
ATG7	311.83	269.912	254.082	348.862	267.566	338.324	316.848	324.72	144.546	353.396	209.053	203.587	603.102	193.152	249.853	180.192	245.302	342.603	231.168	319.073	421.123	221.501	188.006	221.965	269.494	322.65	308.332	281.127	319.971	231.168	250.695	170.339	250.596	182.621	167.33	289.926	196.578	234.269	301.671	262.593	158.32	275.76	238.933	283.27	134.542	196.343	267.824	233.336	210.706
ATG9A	57.0618	172.014	109.879	77.5049	84.0204	83.2533	74.0086	69.8708	95.879	149.639	45.346	74.0656	173.821	122.897	137.378	56.3606	100.852	86.1188	76.2829	110.592	136.09	98.2938	64.5306	41.8945	119.665	48.1947	58.6723	86.1188	84.6228	166.521	72.555	81.6781	113.006	61.1256	242.818	36.1658	68.2632	61.6894	52.0003	64.4008	55.7425	129.825	78.1142	79.89	54.6275	46.1218	84.2455	80.5136	68.7493
ATG9B	8.13084	5.57316	11.2289	1.56266	7.52014	13.9847	0.724825	18.6981	3.87624	15.3567	8.15562	6.11003	9.32262	-1.56026	-7.74435	3.23158	6.10197	2.0072	3.21433	5.34683	7.05399	6.47936	8.31226	3.63399	6.4312	7.30323	3.62304	-4.74534	10.0121	9.63058	-0.622234	3.42182	-5.24109	7.37891	-3.48465	3.48806	21.1926	19.9754	10.6911	2.02882	10.263	15.4645	11.2638	8.14676	10.2823	14.2223	9.23391	21.9864	5.40655
ATHL1	642.275	844.666	1360.36	920.336	813.006	645.46	206.015	535.317	845.294	731.191	433.2	1069.35	924.37	981.843	604.828	635.663	377.83	717.292	778.969	592.239	446.943	668.254	678.878	260.835	775.822	965.18	712.093	419.956	1558.36	435.454	610.939	832.078	461.759	299.307	365.306	848.379	726.546	601.01	646.422	441.335	749.471	778.969	603.903	433.2	253.511	677.947	432.955	719.778	529.707
ATIC	443.025	321.628	334.673	494.752	413.851	519.475	302.451	643.095	504.523	404.226	537.467	554.129	500.243	363.865	297.505	758.467	754.001	277.48	553.846	456.636	476.879	1000.08	661.17	799.03	414.83	448.697	311.072	462.663	222.036	468.116	614.846	644.057	443.284	904.562	399.082	644.854	941.244	802.849	939.472	686.829	799.03	429.521	602.297	819.597	839.902	710.923	809.095	512.655	591.37
ATM	613.967	667.37	434.24	506.324	552.74	502.368	343.881	422.31	790.718	497.966	802.147	871.186	295.533	466.82	390.425	494.119	504.873	421.346	832.078	546.455	507.963	442.294	673.451	810.403	748.289	749.471	563.617	566.303	554.562	624.339	695.196	1006.39	568.359	743.478	654.044	846.025	775.216	836.802	540.835	569.526	947.608	474.37	889.245	750.531	839.108	1071.69	795.557	721.72	807.823
ATN1	4.31551	4.65707	-2.34014	8.15781	-2.92762	7.18725	11.3356	0.723062	2.47865	2.20443	-3.84453	-0.142595	5.27167	-2.70368	0.615858	1.83763	-0.683938	-3.60324	-1.53663	3.43601	4.4212	7.5438	2.34117	-1.79245	4.40652	1.38232	-5.23536	-0.474461	-4.00664	7.08365	7.45939	9.94644	-3.29267	4.35125	5.22943	1.65498	3.65956	8.49437	8.05238	3.75545	7.52819	-0.860769	1.52638	1.60149	4.41968	4.30169	6.22288	3.7522	-1.81941
ATOX1	227.538	249.322	268.493	312.17	212.865	235.014	259.078	327.846	141.607	293.482	241.063	188.606	366.13	162.175	230.541	468.386	452.415	195.386	160.026	263.553	328.736	346.564	218.455	167.33	174.74	157.383	186.176	153.348	153.067	210.373	198.933	205.931	208.536	239.45	224.542	218.805	286.575	259.962	425.816	299.48	180.998	209.346	128.552	260.504	331.381	143.182	272.695	240.237	326.865
ATP10A	13.4068	-0.740575	16.7725	-0.457801	5.44537	0.48993	-1.98162	21.002	5.09459	-7.6774	1.25072	6.3016	5.8014	7.71008	25.9713	7.71201	12.1117	8.99767	1.03217	6.30529	11.8729	-3.39105	1.05429	8.09348	1.41227	17.5045	-1.67649	3.5768	9.6583	10.8915	8.51194	5.35707	-0.339605	22.2158	0.35798	0.747657	9.40767	1.50774	10.9106	21.7038	0.320713	19.2508	6.29702	8.69387	16.1659	-2.1749	7.02456	20.0513	0.0878308
ATP10B	1.95159	12.0976	22.0145	0.950494	4.28297	6.84027	2.39568	3.79799	-2.36167	11.7331	6.07697	-0.886601	13.5897	6.47769	6.99518	4.73173	8.54667	9.67906	2.71864	5.19587	14.1109	3.33146	3.93064	-3.18676	-0.415892	7.32998	6.64535	5.22762	-4.12495	3.23025	9.43341	-0.193072	2.37556	6.50523	6.01137	0.180343	6.49735	2.14897	0.294981	-4.57609	5.17256	3.35025	11.6008	10.8118	4.098	3.38927	3.5656	4.76995	4.133
ATP10D	32.9774	36.8325	35.2709	39.7789	23.6906	52.8794	36.6613	21.6582	27.6712	61.0049	38.4263	37.3461	24.0703	83.5017	72.1506	32.7823	30.1591	56.2892	101.69	34.1188	61.1491	32.1434	28.553	22.4071	32.9315	36.1984	75.7957	28.041	75.7655	35.0697	50.0759	28.9307	35.7783	20.7923	21.9047	37.6364	19.6264	29.5656	27.9294	21.399	33.4158	54.9858	25.3696	46.7012	17.8432	29.6755	35.0369	41.6567	44.0604
ATP11B	206.562	314.605	266.964	161.596	183.861	200.573	326.712	184.15	383.617	249.322	172.514	230.98	192.999	361.5	339.06	289.652	218.082	338.324	283.927	207.512	280.793	215.818	264.696	204.048	314.605	220.436	322.281	265.387	507.963	245.093	187.306	256.481	223.827	252.719	340.247	187.445	142.446	165.024	126.93	115.337	224.279	280.249	216.949	209.505	191.841	219.021	154.464	236.581	212.174
ATP11C	35.2424	50.3474	32.9064	45.4173	41.3237	48.9344	68.0658	33.3398	52.9159	37.81	52.466	52.1432	48.4841	53.785	44.7284	73.8721	41.0771	50.8382	41.0284	48.1053	53.693	55.7641	43.5133	53.2625	45.275	46.7012	48.3058	41.7242	43.4966	42.5505	50.6471	58.3584	43.5951	60.8422	41.6762	50.9687	28.5717	45.3297	37.2487	26.5226	55.0972	41.2911	52.9159	41.148	47.042	54.4071	43.1318	47.6219	50.7072
ATP12A	8.88389	-2.49661	20.2353	2.77017	7.64077	20.179	2.90826	15.1974	10.8753	27.3788	11.8118	5.86108	-0.972231	5.67092	17.4727	7.20697	4.5888	0.0242918	3.95309	10.6515	12.7864	31.4871	21.0828	4.80234	13.2167	19.0471	8.77175	10.9983	6.30901	8.16679	2.43679	11.9269	14.6413	6.50845	9.63842	6.32422	9.41313	3.77284	12.9329	20.498	11.665	4.01237	9.13031	13.4283	21.2135	5.72458	-4.37653	3.01318	-6.94986
ATP13A1	126.002	67.7863	84.8942	164.657	66.7086	121.975	98.7333	121.802	119.838	78.3374	116.016	89.0512	139.818	61.766	81.9431	134.637	105.6	77.5296	60.6413	109.534	102.902	120.602	85.2278	90.4627	74.6793	125.128	60.5155	97.7869	68.572	115.208	123.528	80.9511	90.989	109.129	68.2935	108.356	125.705	129.574	160.627	134.203	85.5805	80.9157	96.778	269.371	143.035	300.649	118.678	94.2184	112.769
ATP13A2	37.1613	34.9987	19.3517	31.8398	11.9359	20.0323	34.0855	28.6174	31.7033	13.2517	27.9294	31.5453	47.9378	19.7707	15.6569	24.096	14.3239	35.688	15.0975	11.818	15.7027	10.227	26.5037	18.7827	20.1607	18.0035	13.9255	14.5904	8.9526	15.3387	28.4812	39.8565	43.2787	30.5424	18.5629	15.6664	25.0768	60.368	52.058	31.3802	21.8078	29.6873	25.8304	22.8717	22.6921	26.8887	25.6284	35.9234	30.4306
ATP13A3	11.2638	14.9844	5.53024	7.89995	6.41663	5.53757	3.92393	1.70319	13.3288	1.40389	12.0438	8.12434	-0.598602	9.71615	5.94301	1.51732	-0.333383	4.56853	-0.053807	13.1121	3.59789	4.5382	9.63608	9.19834	11.6419	17.2596	8.51194	3.03406	-2.64397	6.30333	8.33889	6.66272	11.0165	8.20751	11.9269	12.4754	1.44067	6.80814	1.94202	5.09814	9.99515	-0.700613	9.3962	2.47865	10.6677	4.6813	1.51545	2.65176	8.87313
ATP1A1	364.063	349.22	240.035	309.748	223.627	350.452	397.61	316.848	229.013	240.237	295.777	396.022	314.605	200.838	287.373	463.228	341.1	173.216	214.533	277.995	355.676	403.366	364.54	376.556	257.65	289.78	216.605	325.065	205.931	328.033	351.91	591.805	257.65	622.68	270.834	345.466	481.425	499.345	350.628	450.062	472.304	317.653	400.605	467.849	298.05	286.971	558.933	516.768	470.393
ATP1A3	6.83816	7.67266	33.0276	11.2609	6.23299	8.45835	-2.27944	16.2966	7.45939	13.0001	22.2876	8.12636	20.472	26.7323	26.8778	8.11558	6.41663	21.2969	8.50708	20.7659	4.81579	14.0173	18.1142	11.0231	9.10069	9.24336	12.1785	16.6394	6.44705	10.9016	7.85768	7.9805	12.7577	6.80433	-0.0244377	4.07874	6.52464	0.536105	15.6823	8.68227	13.201	7.13203	-5.32848	7.25501	8.59125	4.70342	0.333956	8.07755	14.3944
ATP1A4	-1.32815	1.60961	-2.89761	3.4086	12.207	2.13506	7.08365	1.38555	-0.777907	1.91704	0.185645	-0.302079	1.65366	-0.156976	4.12574	8.29773	1.28803	-2.18816	5.20312	2.65474	2.31892	7.83248	-2.658	-1.48854	0.958945	3.91231	3.50389	-1.61128	3.3989	0.744327	4.00033	3.40681	0.536105	-0.712097	0.976396	-2.57067	1.0694	2.47145	-2.01444	5.04383	2.51827	-1.72104	3.21094	1.1799	4.85656	0.921687	4.79717	-2.76795	-4.81972
ATP1B1	22.0401	46.5996	7.92939	15.5372	30.1721	18.4915	35.9785	20.4276	28.4989	48.8992	30.1135	25.1046	39.0873	5.31791	33.5711	37.7831	17.488	4.70551	11.3863	34.416	8.32411	19.8829	19.2894	27.6184	23.8015	36.5126	18.9982	41.2911	43.8825	23.3158	29.403	22.3988	25.7124	20.1479	22.1753	12.6917	20.8075	19.5718	40.6888	18.576	20.1658	9.71615	40.2666	25.6461	29.783	6.31792	27.6395	12.3386	17.488
ATP1B2	44.0745	44.4784	67.1076	26.026	21.284	75.1722	117.154	31.3802	46.3298	75.6445	36.6765	31.963	64.3532	22.9553	97.2351	120.602	60.8035	56.6592	93.7727	47.4604	152.539	31.3182	32.4638	44.5948	25.3608	20.838	22.8503	62.3167	146.709	74.3144	33.3398	36.9191	83.2207	100.697	106.566	36.0839	27.0134	26.0434	58.2304	49.5158	46.0522	46.7547	44.6778	102.71	70.6303	21.7465	167.519	110.168	100.278
ATP1B3	230.649	209.157	124.155	212.775	197.103	200.253	287.489	205.67	186.825	144.745	214.883	188.99	148.018	209.664	218.25	235.379	280.519	186.58	143.66	189.761	193.083	257.322	182.404	238.397	134.892	230.18	196.343	232.693	138.824	240.333	274.911	267.286	268.391	276.792	219.313	189.846	168.251	213.701	238.3	214.779	143.283	150.146	210.706	169.944	334.353	194.11	302.451	238.3	172.392
ATP1B4	-4.42493	-7.78667	1.55847	3.27445	5.02419	-1.75167	1.81542	2.39479	-1.5745	0.744327	-5.07645	2.49944	5.02596	-0.0462036	-0.0426088	-8.01767	-1.87583	1.46651	6.15216	2.5392	2.68231	12.2617	12.5459	-0.604289	2.55517	14.2584	7.65264	6.71066	3.76456	2.97984	6.21228	3.81206	-6.08596	3.71908	3.63708	10.1997	-2.75437	-5.24804	-4.02876	2.5616	-1.05899	11.4513	11.6222	7.78978	-6.12927	-6.08596	-10.4027	3.23673	6.66064
ATP2A1	1.53497	4.12074	-2.04557	-1.73475	6.85244	6.12408	0.0277604	0.50719	-0.0938121	-4.76798	-0.415892	5.61093	-0.762286	2.82932	1.21776	-3.45831	-2.90376	2.10668	3.95436	2.45323	-0.127927	2.49626	-0.178491	-4.51689	0.977807	1.19203	3.2626	-0.258897	-2.7628	-3.44513	-2.69578	0.626576	0.803779	4.17407	-1.28868	-4.08878	-2.10949	3.54034	0.567895	-0.248308	4.62266	1.48319	2.79258	4.30938	2.50508	-1.50403	1.8713	-2.83884	-4.03251
ATP2A2	136.325	156.795	105.149	146.936	138.964	154.05	168.822	149.06	109.879	102.902	151.054	116.238	95.5901	113.128	106.691	174.082	166.731	104.083	57.6708	108.724	95.9141	137.167	147.836	135.371	121.975	122.219	86.5482	146.6	82.7186	163.558	158.667	149.752	126.1	182.013	162.883	127.345	122.938	104.581	139.552	123.423	147.176	96.3187	139.332	138.4	161.899	105.792	130.221	151.107	168.961
ATP2A3	79.0105	102.323	71.7419	107.669	76.9788	93.0768	102.395	98.9829	84.1815	141.663	57.4603	110.802	135.836	111.129	130.612	84.374	103.021	106.73	110.802	64.3792	125.556	119.453	66.7816	71.3524	113.952	48.2657	58.5318	69.1934	96.0426	85.6128	93.5377	104.39	64.5822	77.6014	111.357	89.0512	79.9187	113.77	80.0034	67.1349	71.0153	96.2209	91.2106	143.182	65.3774	79.6048	47.7783	127.308	88.3584
ATP2B1	52.9595	53.8833	54.1937	43.1826	36.8595	24.4788	89.1823	15.5885	18.0788	26.531	36.7711	34.4668	40.5806	32.8182	36.8595	40.9716	33.2786	50.458	44.4124	40.2781	50.0551	34.0306	31.197	45.6283	60.3853	51.5856	40.9873	42.5828	43.4797	46.0522	33.3286	38.3315	55.213	42.0777	20.099	59.7514	16.7844	48.621	25.5823	24.645	50.7676	52.9371	44.9303	41.7064	19.2706	50.458	37.5887	49.8448	14.2295
ATP2B3	1.57471	1.47039	3.03247	-1.84563	2.825	-1.05899	1.34635	-2.42711	1.97636	6.60059	0.682232	1.72689	0.926897	-4.96021	1.39714	1.76098	-4.2731	3.70032	-4.41229	-0.222733	2.6609	-0.0921348	4.06135	4.08431	0.823388	0.450905	-2.72703	5.98893	-1.25055	-2.19932	4.4212	-2.62966	-2.56516	0.952139	7.65264	4.34809	0.124366	4.02205	-1.65589	-0.66549	-0.724638	-1.139	-0.699607	0.585237	-2.02472	1.07643	3.44742	1.4156	1.14354
ATP2B4	395.136	385.731	456.11	279.084	236.183	306.703	501.733	286.034	363.263	269.27	336.68	391.08	225.945	594.46	671.485	339.231	300.649	265.028	249.768	278.983	293.977	400.385	374.647	310.174	549.571	265.489	399.954	483.712	947.608	311.072	329.527	416.004	451.688	515.507	413.423	316.205	296.771	285.12	264.419	243.113	390.198	431.779	276.301	332.066	189.761	383.411	298.167	382.571	448.443
ATP2C1	68.6675	92.6876	93.256	69.8708	94.6776	87.4978	84.9624	82.3038	72.4155	77.6324	81.2401	65.1575	53.9289	81.1703	59.2392	78.9259	67.6568	83.1263	60.8035	74.9512	62.8137	61.1256	91.4329	83.6917	81.6496	83.1862	87.6119	89.7043	75.0121	71.176	82.994	67.7619	73.6344	74.5923	84.0204	81.1703	80.0346	72.9052	72.5221	52.8406	97.2351	62.0526	73.9834	82.2462	87.8235	79.5465	77.0088	64.8509	87.3003
ATP5A1	2767.5	2252.21	2072.39	3226.76	2812.16	3977.19	2899.56	4410.74	2234.76	1819.13	3473.91	2866.72	1805.09	2478.33	1930.25	3898.41	4452.07	1828.02	2268.54	2515.23	2147.53	3662.42	3304.07	4872.36	1940.74	2786.63	2391.17	2488.66	1306.55	2792.06	2899.56	4142.88	1926.86	4551.92	2581.77	3560.47	3701.97	3701.97	4236.34	3691.93	4067.77	1778.51	2773.82	3615.54	4991.23	2812.16	3278.42	3007.71	4033.57
ATP5B	5177.27	6881.01	3985.84	5156.97	4465.5	5575.99	5156.97	7310.78	3720.78	3964.9	5511.49	4609.62	4711.49	4370.25	4526.27	7173.67	5871.27	4247.56	3252.93	4397.6	4164.91	5470.93	5831.42	7114.42	3791.56	5239.83	3852.74	6609.93	3117.79	5766.63	4906.22	5177.27	4770.71	5372.92	7022.36	5871.27	5086.54	5312.98	6746.22	6914.2	6550.22	4142.88	5699.48	5470.93	5993.13	4623.39	4807.99	4852.25	5942.68
ATP5C1	1063.73	860.509	696.858	1143.46	1192.19	1497.24	1298.28	1381.73	830.787	811.722	1378.33	981.143	801.477	853.98	778.969	1703.91	1493.27	885.098	752.78	1200.71	1063.73	1207.58	1165.38	1590.86	643.515	1130.1	884.198	1073.01	664.347	943.896	1200.71	1409.73	842.735	1482.81	908.392	1263.21	1215.82	1222.83	1497.24	1368.19	1360.36	682.015	1182.83	958.472	1837.62	1168.18	1385.37	1153.84	1491.01
ATP5D	289.513	356.902	258.409	371.7	335.821	328.033	252.611	482.846	264.906	360.592	386.129	275.76	337.201	281.63	236.183	332.561	399.338	232.062	236.893	314.465	351.539	407.584	419.204	286.163	256.714	292.051	242.159	239.348	193.152	436.55	343.303	448.189	345.663	407.364	323.927	315.783	537.144	505.476	586.606	595.763	381.852	247.762	320.417	261.755	579.681	265.842	384.263	341.267	282.07
ATP5E	13344.1	18713	18171.8	12877.4	15649.4	14191.8	13941.3	22793.5	12275.7	17705.3	12560.4	12877.4	11934.2	14191.8	17931.6	13587.5	16290.6	14191.8	9954.84	15341.7	18403.7	16290.6	13826.2	11840.3	13826.2	8775.23	10508.4	15514.2	12275.7	17931.6	12560.4	11934.2	19021.8	16493.1	21711.4	8362.9	12199	10445.2	13257.6	17931.6	13452.1	14338	10725.4	11213.4	13826.2	8953.17	15816.7	16715.4	14057.6
ATP5F1	1156.59	875.525	720.497	1135.15	1057.04	1164.09	1368.19	1266.15	779.637	739.142	1158.91	1188.23	597.334	971.242	813.685	1238.96	1164.09	830.063	904.562	894.818	1093.37	919.455	1003.07	1420.26	791.508	1098.11	1086.27	1123.94	726.546	984.737	1144.93	1653.15	876.926	1464.26	959.325	1293.08	1170.72	1240.15	1308.91	1271.57	1489.16	728.179	1155.29	1068.09	1396.32	1139.96	1409.73	1210.51	1320.56
ATP5G1	198.825	125.32	179.556	245.438	163.948	334.353	210.954	293.606	185.677	188.674	202.814	197.832	246.826	129.786	132.112	318.743	346.564	135.218	164.318	149.235	236.581	274.639	281.019	273.38	133.18	237.949	130.221	124.701	138.964	197.103	182.314	217.492	152.793	341.723	145.377	218.25	341.421	250.289	453.54	337.818	218.455	155.185	163.361	282.522	332.561	221.875	251.256	247.656	305.146
ATP5G2	405.059	299.621	291.52	526.131	434.24	553.172	348.862	563.617	312.17	410.013	446.155	432.735	369.748	431.327	272.138	459.919	503.585	309.748	380.2	412.337	342.448	375.508	476.879	409.312	267.706	385.112	353.792	297.505	250.596	385.548	396.214	498.742	416.471	646.833	307.624	422.542	839.108	754.001	767.971	750.531	551.169	366.13	432.955	398.051	437.628	385.942	586.189	619.9	459.377
ATP5G3	28.9104	12.4561	33.2394	27.5771	24.8184	27.6614	24.6856	21.5915	14.8086	5.16005	19.8892	15.4699	7.04565	13.6412	1.84278	11.9535	12.493	21.6501	12.1901	16.306	18.9179	9.36099	19.0177	25.1137	14.5525	8.49437	14.061	22.2345	8.5801	18.9925	15.61	22.4441	24.4185	22.3638	16.9033	14.08	20.3493	17.4255	19.1074	22.5179	22.5007	26.8164	19.1714	16.4761	26.6969	17.0557	19.405	19.4989	20.887
ATP5H	1718.38	1402.3	1405.7	1701.34	1773.35	2222.61	1912.25	1703.91	1298.28	1318.56	2281.65	1795.65	1495.13	1351	1153.84	2551.82	2122.88	1314.91	1457.12	1792.75	1427.27	1988.52	1937.48	2382.47	1169.45	1807.77	1458.89	1316.9	1296.43	1196.55	2020.64	2187.15	1343.65	2202.75	1507.94	2151	2263.94	2302.87	2139.01	2391.17	2155.22	1457.12	1655.44	2002.17	2702.81	1708.63	2347.2	1798.3	2255.98
ATP5I	770.587	659.707	691.605	846.76	685.013	1045.05	661.554	762.084	664.347	708.215	643.515	699.495	803.615	548.96	581.656	921.209	1043.11	596.101	584.2	508.523	797.088	973.315	788.107	686.829	615.233	700.498	508.523	480.143	567.891	720.497	753.336	890.641	598.17	1024.97	728.179	657.972	972.209	870.388	947.608	942.994	736.85	619.9	590.063	822.911	1080.51	668.254	898.717	1029.21	919.455
ATP5J	926.247	803.615	936.17	1151.31	805.721	1981.17	1356.4	1107.13	805.063	789.973	923.677	887.953	720.497	687.366	795.557	1482.81	1469.89	590.063	826.498	660.194	795.557	1003.07	1178.18	1574.66	789.973	902.166	813.006	662.475	713.664	792.819	951.053	1000.08	828.664	1529.92	871.779	1078.41	1165.38	1191	1592.94	1169.45	1133.9	686.37	828.664	1214.27	1451.96	936.17	969.524	1227.25	1767.91
ATP5J2	857.438	831.43	639.478	863.596	622.292	978.189	897.789	518.811	771.144	661.554	680.055	805.063	733.453	744.022	763.973	1017.67	1135.15	720.497	651.527	698.495	983.867	908.392	889.953	800.294	648.447	802.849	617.706	619.9	575.623	777.644	826.498	1198	834.301	1110.79	882.616	824.274	929.143	1047.42	1181.33	994.178	713.111	526.83	571.791	894.818	1215.82	765.884	480.463	974.325	1012.54
ATP5L	1112.86	1324.16	1046.32	1054.02	998.162	1784.08	1165.38	1899.47	968.645	1407.65	1136.23	1256.98	670.392	938.714	942.105	1354.57	1466.28	1081.41	981.843	1182.83	1388.64	1064.67	1331.22	1115.42	865.902	1116.64	912.381	903.86	952.608	1121.52	933.631	1723.41	1073.01	1834.67	1572.12	1022.8	1951.34	1810.89	1869.12	1539.11	1296.43	858.883	998.162	1079.31	1383.36	1075.27	1718.38	1423.98	1397.98
ATP5O	1482.81	1184.19	989.424	1396.32	1512.58	1795.65	1971	1866.56	1400.02	1045.05	1893.36	1466.28	933.002	1161.43	1060.7	1991.46	1830.72	1070.69	1225.66	1523.53	1467.99	1728.09	1532	2151	963.296	1627.89	1225.66	1263.21	853.98	1100.63	1565.08	2374.39	1175.87	2347.2	1356.4	1701.34	2259.94	2343.02	2222.61	2041.86	1991.46	962.365	1512.58	1510.39	2382.47	1655.44	2187.15	1686.45	1916.36
ATP5S	171.081	113.393	137.876	95.5901	294.693	115.337	90.7215	110.502	161.728	111.32	254.082	131.858	46.4754	143.337	140.488	79.3583	122.632	201.717	224.967	174.437	99.8091	81.6201	214.975	203.505	95.0401	183.181	155.518	230.649	143.383	220.244	111.357	196.948	276.427	129.096	169.792	102.947	117.522	119.128	132.816	117.118	115.982	88.4273	211.585	57.8335	167.463	191.293	268.876	129.869	92.475
ATP6AP1	2281.65	1711.12	1940.74	2440.15	1916.36	1916.36	1431.35	3530.78	1821.94	2540.72	1967.79	2162.1	2581.77	2168.21	1669.06	1588.85	1057.04	2402.22	2308.51	1860.96	2308.51	2407.57	2327.69	1708.63	2118.43	2263.94	1845.85	1701.34	2032.01	1930.25	1890.76	1632.31	1507.94	1089.74	1271.57	2056.2	2355.72	2126.95	2473.29	2355.72	1581.13	2118.43	2079.57	1778.51	1175.87	1636.85	1653.15	1286.97	1730.62
ATP6AP2	1679.29	2079.57	1266.15	1760.14	1587.11	1608.78	2332.62	2678.38	1221.39	1529.92	1905.83	2252.21	1127.67	1770.82	1576.69	1666.52	1445.87	2347.2	1567.33	1550.05	1866.56	1080.51	1795.65	1991.46	1967.79	2281.65	2045.28	1787.39	1174.53	1798.3	2151	2743.32	1669.06	2075.74	1674.54	2207.38	1765.43	1866.56	1877.43	1706.34	2075.74	1569.71	1789.98	1694.41	1368.19	1473.77	2468.47	1934.37	1795.65
ATP6V0A1	603.102	685.013	749.471	639.102	728.179	695.753	515.507	580.053	423.66	491.061	505.77	680.619	978.189	498.464	431.552	445.048	468.667	839.108	565.933	619.443	481.425	645.902	844.666	568.359	805.721	780.188	605.981	546.799	610.031	634.793	558.588	450.361	646.422	319.22	523.036	698.968	596.558	563.977	453.769	571.046	421.123	619.443	665.859	819.042	427.267	494.752	537.699	489.507	512.655
ATP6V0A2	100.495	77.9473	135.836	125.32	88.9029	95.3099	96.0426	185.233	95.1691	122.316	127.308	103.586	105.233	68.6917	78.0557	104.243	95.879	62.2935	110.414	81.9431	91.7957	124.944	117.023	108.356	89.2117	116.058	116.736	110.087	83.9814	112.587	114.878	125.177	110.244	97.4996	77.4476	78.398	96.002	139.714	161.596	128.229	146.539	107.979	134.203	126.807	96.0706	99.1624	96.9547	99.123	117.819
ATP6V0B	1299.91	1280.33	1607.22	1708.63	1329.2	1583	1178.18	2259.94	1121.52	1848.64	1219.84	1630.13	1653.15	1773.35	1429.49	1248.3	1370.05	2222.61	1602.33	1228.76	1725.28	1274.29	1361.8	996.004	1379.97	1291.53	1723.41	1336.29	1866.56	1214.27	1127.67	1147.22	1563.49	1037.39	1144.93	1286.97	1175.87	1136.23	1246.88	1363.32	1191	1664.53	1144.93	1233.02	811.722	968.645	1137.35	1165.38	1127.67
ATP6V0C	2899.56	7424.31	6017.04	3262.32	5222.76	2592.7	1944.23	4197.65	4465.5	5598.81	2924.58	3871.79	2873.15	5431.61	5039.26	1743.64	4538.25	6151.58	3438.64	5742.93	4384.03	2786.63	3791.56	2654.66	4551.92	2509.14	3628.25	5552.8	5294.02	6231.37	4142.88	3861.2	7867.92	2946.06	7387.94	1866.56	3541.74	3802.78	2343.02	5177.27	3346.21	4526.27	5871.27	1264.72	3278.42	2720.46	5204.58	3530.78	1444.02
ATP6V0D1	744.022	947.608	937.913	933.631	926.247	751.132	824.274	886.552	488.923	949.462	706.395	754.001	1347.36	833.607	639.478	744.64	621.74	986.645	643.095	972.209	929.967	710.317	868.101	615.705	692.238	731.736	929.143	765.266	755.881	749.978	651.971	639.102	780.188	655.562	684.544	619.443	814.546	728.768	742.279	919.455	747.188	744.022	818.351	550.696	436.306	455.788	823.529	743.478	535.317
ATP6V0D2	-0.679414	13.201	-0.408162	17.8707	6.88452	-0.186837	-0.806939	16.2668	0.125866	11.5522	-2.18028	9.37263	5.15233	3.1505	5.15233	-6.16625	2.67161	10.6849	19.8701	8.35685	0.0746129	-5.70592	-1.00689	-1.23193	3.88726	1.0595	5.13748	0.268722	-5.84175	4.94647	-3.31755	7.85768	11.9472	2.56967	2.11591	0.2116	-8.04774	5.21469	10.3486	8.30053	4.1493	8.35513	-13.4772	1.47039	-3.49538	6.12616	-5.49527	-6.51454	0.383124
ATP6V0E1	2272.79	2666.53	2970.78	2792.06	2737.38	3286.14	3270.58	3355.41	2828.26	2873.15	2638.77	2672.55	3028.46	2720.46	2730.54	3381.64	3028.46	3338.83	2899.56	3028.46	3671.95	3226.76	3048.54	2488.66	2509.14	2792.06	3355.41	2064.32	3314.65	1825.31	2505.05	2526.06	2505.05	2484.03	2453.89	2571.54	2979.78	2654.66	2860.66	2689.72	2382.47	2749.21	2297.62	2520.29	2546.15	2327.69	2281.65	2707.78	2604.68
ATP6V0E2L	457.138	261.521	300.993	461.46	346.921	536.073	175.093	609.592	623.469	529.304	434.023	1030.34	260.504	403.366	206.978	339.492	306.87	217.206	601.383	281.771	359.04	739.68	385.548	576.716	369.918	496.813	394.547	548.137	291.52	330.045	498.208	919.455	316.077	489.507	250.942	521.608	981.143	925.309	734.501	775.822	685.348	582.425	574.213	455.034	509.874	649.517	911.554	392.776	503.031
ATP6V1A	2147.53	2672.55	1807.77	2337.9	2702.81	2337.9	3142.49	1951.34	1569.71	2222.61	1696.49	1890.76	1104.52	3021.64	1947.48	1686.45	1720.68	3167.06	2118.43	2020.64	2449.99	1597.68	1967.79	1738.06	2435.17	2332.62	2866.72	1903.18	1967.79	1819.13	2194.89	2308.51	1866.56	1805.09	1863.95	2222.61	1798.3	1653.15	1567.33	1821.94	2032.01	2435.17	2024.2	1988.52	1458.89	1751.5	1888.54	2557.93	2530.88
ATP6V1B1	-3.6309	1.60022	-1.08432	0.837668	7.26656	5.31958	12.6963	-3.46194	0.00793851	-0.502007	-6.94986	1.3142	-2.65548	-8.61796	1.57471	7.16442	-0.695753	16.5125	0.90943	-3.95696	6.19271	1.50298	3.42542	-2.33193	3.23025	-8.14311	0.615858	-0.380439	-6.05374	-7.24046	1.20477	0.159829	2.8612	-5.59058	4.58542	3.67871	-3.10113	1.80469	0.478605	-0.728544	4.44245	-0.326283	4.95564	8.88119	8.29773	3.48162	4.92257	-3.36928	0.785019
ATP6V1B2	6151.58	6379.71	6494.34	8508.95	6101.05	7997.12	8362.9	8204	4741.31	6101.05	6578.53	6151.58	6988.72	7742.54	5621.7	6953.48	5677.5	9319.98	6075.12	6151.58	6881.01	7114.42	6379.71	6231.37	6231.37	5786.5	8362.9	5942.68	5699.48	5156.97	6408.2	4889.97	5273.5	5239.83	5156.97	5942.68	5658.62	4770.71	4991.23	5086.54	6440.04	6550.22	5530.68	5677.5	3346.21	3791.56	5020.56	5942.68	6408.2
ATP6V1C1	65.5048	100.208	75.2572	35.2166	73.4498	80.1276	86.8968	55.9663	74.7699	63.7544	54.8934	40.3273	86.8968	126.002	126.521	77.6879	50.4769	78.2825	111.713	43.062	46.1062	88.5677	69.4513	72.5221	110.087	51.4851	106.037	71.6618	167.124	73.9001	59.1494	72.609	70.4664	64.5306	77.3911	58.7179	38.7956	46.8593	38.9025	53.9527	66.9635	89.3715	65.1806	75.2572	47.8539	84.7098	50.2627	89.1441	39.671
ATP6V1D	571.374	1066.96	645.46	859.694	778.312	778.969	1042	1119.21	500.994	683.053	692.238	662.475	746.695	736.307	873.823	688.335	770.587	795.557	616.442	776.415	724.412	757.188	804.33	871.779	724.978	614.385	836.186	817.718	626.132	834.301	758.98	731.191	877.678	913.844	1082.44	724.978	567.464	523.036	630.826	842.735	724.412	788.708	736.85	597.821	698.968	595.294	755.33	797.692	708.766
ATP6V1E1	1692.01	1484.62	2215.43	1834.67	1455.01	2360.09	2155.22	2013.4	1527.76	2139.01	1830.72	1659.69	2351.45	1583	1760.14	2622.69	1877.43	1821.94	1813.54	1816.61	2079.57	1875.18	2067.98	1903.18	1523.53	1798.3	1602.33	1625.6	1854.38	1366.33	1445.87	1449.79	1529.92	1681.35	1352.99	1655.44	2020.64	1518.82	1988.52	1899.47	1613.21	1875.18	1516.6	2222.61	1449.79	1453.52	1692.01	1845.85	2143.37
ATP6V1E2	44.6633	42.8274	30.1135	47.4355	38.7956	50.6681	45.4727	85.3592	39.408	43.1826	41.2911	58.1258	13.9775	44.321	27.1695	56.2892	38.0725	37.131	59.7073	62.2201	58.657	24.6087	41.5912	51.2019	31.9234	35.0369	35.9234	48.3058	34.5444	44.8144	48.3783	75.9325	31.3051	67.6339	60.618	58.295	66.429	72.8028	52.4266	89.0127	66.429	78.5326	43.8505	66.309	39.3301	54.0166	77.1985	53.2146	37.4511
ATP6V1F	1387.23	1237.6	1030.34	1354.57	1400.02	997.129	820.983	1919.94	1046.32	1152.5	1499.49	1225.66	1363.32	1279	726.546	797.088	846.025	1082.44	929.143	1402.3	1095.77	1173.39	1221.39	1361.8	950.26	1404.01	1101.96	922.853	697.372	1182.83	1192.19	1081.41	1539.11	1027.97	661.554	1611.25	1869.12	1834.67	1671.91	1743.64	1215.82	1023.93	1110.79	1095.77	1405.7	1218.14	1686.45	884.198	750.531
ATP6V1G1	1854.38	1501.8	1453.52	1467.99	1499.49	1581.13	2207.38	1830.72	1308.91	1674.54	1954.35	1543.52	1409.73	1378.33	1627.89	1988.52	2176.15	1592.94	1762.99	1787.39	2198.93	1632.31	1466.28	1923.62	1263.21	1869.12	1608.78	1550.05	1420.26	1188.23	1576.69	2413.15	1765.43	2327.69	1514.65	1767.91	1944.23	2183.26	1947.48	1934.37	2020.64	1512.58	1740.91	1599.91	2090.47	1866.56	2102.14	1676.86	1664.53
ATP6V1G2	18.3173	25.4991	11.4346	24.7505	17.0039	11.7367	7.07199	3.12462	22.4071	7.52014	23.2782	17.2262	31.7175	25.3449	3.72969	12.0081	19.8091	0.370745	13.8774	18.7938	11.5658	7.45939	15.4907	14.2376	12.7577	20.1858	12.7178	26.6226	27.3061	14.5717	16.34	11.1053	11.7507	4.79163	4.36504	16.2875	19.5195	17.0186	9.63608	21.2296	16.8145	9.36099	19.4795	9.37702	26.531	11.5276	1.37205	15.9008	4.47984
ATP6V1G3	4.68511	-3.04492	2.37273	4.29381	7.25907	6.61402	-1.00197	2.58395	1.35655	6.27981	-0.600361	0.786493	-1.18434	1.38059	0.631073	3.75545	-2.88572	3.08746	4.89336	2.93829	4.40127	-4.99259	-2.31514	1.45831	-2.01947	-6.39629	-3.76575	6.43602	0.222767	6.16172	0.817985	-2.95019	5.24951	1.47678	2.87867	1.76397	3.74418	-0.477997	3.77284	2.58118	-2.79791	-1.889	3.77465	-0.449869	1.99787	6.84233	6.92325	6.38234	3.68704
ATP6V1H	50.8911	60.1875	37.6254	52.5935	53.4102	100.094	90.4627	82.4002	44.2703	86.9291	70.2709	60.003	94.2184	73.662	72.4701	100.931	70.3891	114.628	56.7269	76.2512	115.784	79.2702	88.9777	86.1845	78.1723	77.661	48.754	74.2238	62.9065	63.5327	44.0882	73.3343	47.8325	71.5353	55.1408	70.0339	44.9303	70.167	71.8731	79.6643	61.9798	53.0525	54.0576	70.1143	78.2511	40.127	61.8578	85.5452	72.4392
ATP7A	100.352	105.672	119.268	84.3043	110.204	68.9913	111.791	102.158	52.4434	87.3659	81.4654	85.7275	53.0142	124.755	76.9506	64.558	78.0879	107.257	71.5833	65.0229	96.778	63.3941	90.358	94.5937	140.488	91.4979	131.382	84.374	100.243	88.5677	74.7951	84.1126	107.625	67.7098	115.099	83.6576	70.8331	60.6916	44.1935	51.775	93.0768	91.4329	79.6353	49.9407	52.9595	70.9348	74.1124	117.374	68.6205
ATP7B	5.82002	20.4121	42.6972	17.8925	4.92102	11.1102	14.6379	11.1503	2.28018	12.1785	12.5706	13.4582	10.3811	5.67477	6.91369	17.5732	11.3648	-3.43382	17.5499	5.31095	23.0763	18.5508	7.65864	8.93481	9.11212	11.1884	32.9899	13.7135	9.01054	6.95853	6.33927	9.70872	13.4197	15.3567	16.9456	17.8159	6.72035	7.68247	13.5212	2.1522	8.13806	12.5565	13.066	10.507	3.39609	9.28174	9.93034	15.7263	-3.04492
ATP8A1	18.4852	25.5386	45.3085	33.304	14.6715	25.0015	33.5968	25.28	14.8375	16.689	26.2783	5.90061	16.9456	25.8046	31.7033	19.8515	18.9497	20.6974	26.9098	18.049	25.9297	23.911	18.5157	28.7344	18.9375	21.3899	26.6689	19.0959	41.1193	16.8415	22.6108	22.925	25.123	20.6913	11.3662	15.6302	16.465	12.0438	16.0836	7.91474	41.1193	31.9009	21.4849	21.8959	42.1595	29.7399	27.475	25.9032	25.28
ATP8A2	13.7794	12.1901	34.4668	14.2376	6.13885	18.2457	7.4069	28.9917	16.5436	19.2283	10.0094	9.68849	13.9303	10.587	14.246	14.128	17.1227	11.4478	18.7892	16.9248	22.2616	10.356	14.5525	13.0355	19.2112	10.4194	17.743	12.52	21.9721	11.7649	10.2553	6.46568	2.08667	13.4362	14.8539	15.8402	7.04388	21.9569	6.63595	5.49547	17.7103	20.1479	12.5524	21.7761	4.19152	12.4461	13.8204	8.25549	19.9092
ATP8B1	3.63998	3.716	-1.51591	-7.16122	3.02588	0.920205	8.42718	4.57903	2.9143	-1.28868	-1.40265	-0.782402	-11.1568	-11.5784	-2.75161	1.83965	8.70928	6.18033	-1.90416	1.61487	-1.00689	-0.956935	-0.679414	2.088	11.3289	-0.59071	4.88208	7.90845	13.0091	-3.41562	-6.07903	7.10714	3.59165	0.274534	-6.20784	0.79407	-6.85638	0.960469	-4.56336	7.20128	-3.75182	13.0968	-5.05959	-7.12975	1.9404	-3.76952	3.4122	3.69729	-9.64636
ATP8B2	79.6048	84.4416	83.2846	81.8274	76.8748	65.8906	29.1877	41.6891	101.162	53.3591	88.5677	81.7949	28.1808	64.558	71.5833	59.2392	55.9918	35.7649	74.9194	42.8412	38.0568	87.2315	81.2642	107.292	100.278	95.2399	61.8799	55.6954	57.7142	102.436	88.9399	76.3643	62.1482	62.3701	45.7047	97.8195	126.887	136.365	85.2966	93.2179	86.216	66.8061	93.881	77.8143	137.923	112.634	84.0881	72.9323	68.941
ATP8B3	4.35982	-0.421892	10.0279	-2.44113	9.95231	0.476658	4.50878	4.85492	4.07557	8.91943	7.55586	5.49547	5.73329	2.61937	-2.71779	3.38927	5.26384	2.4696	6.67587	2.51384	6.06188	0.705488	-0.81422	4.4462	-7.74435	18.5321	13.4155	3.93868	-1.93199	6.71305	3.45524	7.0105	3.82249	2.40897	-2.61318	-1.39493	3.79486	0.252182	9.54937	4.34465	-5.48387	-6.00079	4.77702	9.96908	5.44537	10.2324	2.80964	-7.75832	0.165237
ATP8B4	282.522	340.727	361.845	189.147	519.475	223.627	439.627	178.509	333.654	288.058	152.909	231.771	743.478	227.538	368.101	282.522	425.306	642.275	111.907	554.129	284.831	200.573	353.971	251.481	327.513	307.32	270.834	487.912	277.577	220.13	467.32	170.282	448.189	195.065	364.063	293.606	180.762	188.154	260.723	238.397	195.641	290.618	266.716	277.48	299.066	233.429	239.348	301.815	297.893
ATP9A	71.0729	342.091	135.055	101.271	73.662	121.899	65.3774	145.603	96.9929	346.335	86.1188	86.216	165.666	93.5774	110.328	89.9957	192.454	179.778	93.1148	98.4948	126.046	170.141	149.298	91.2944	185.677	95.5901	141.607	107.179	209.75	96.5514	86.9291	100.969	178.689	171.884	169.084	66.8508	157.866	153.409	88.6722	117.374	103.654	112.075	86.216	146.253	63.3681	74.7436	93.0016	146.879	67.3833
ATP9B	21.6954	16.8308	0.319004	16.0171	12.6227	15.3147	7.5438	5.17431	6.20895	6.51703	22.0145	14.1203	28.9002	4.91487	14.4312	9.60683	12.0166	25.037	15.6569	1.93242	12.3386	14.8628	4.62579	24.5615	16.449	26.3861	3.84938	14.093	9.01762	7.93899	21.4127	14.5904	5.33626	0.808627	6.64711	21.0098	25.2333	19.7649	21.0546	20.6307	21.4911	19.157	19.5259	15.6769	9.07954	11.8549	7.84357	24.5312	15.297
ATPAF1	85.5805	76.6693	70.9046	93.391	90.358	136.672	111.993	134.637	100.495	110.674	88.1273	106.691	83.3472	111.67	108.974	134.248	148.18	95.3666	95.2702	107.368	117.652	106.73	120.883	124.025	75.2842	99.2804	93.0422	100.381	117.33	90.1216	93.7104	136.259	76.9506	129.975	86.622	115.062	133.892	123.3	136.414	124.195	133.093	95.8397	114.492	124.568	110.724	122.938	135.896	136.365	110.502
ATPAF2	23.1505	9.47472	8.27507	8.51379	12.1317	8.00204	10.6037	20.7405	9.48464	14.7054	12.2535	12.1703	18.2306	15.3289	6.40089	10.7569	29.312	5.92033	9.6583	2.30987	6.15955	27.2308	17.7614	25.2979	4.99125	12.1409	18.2183	17.2422	2.84951	14.0368	18.5508	22.5326	17.2694	16.8042	13.0932	16.9986	16.8813	16.8758	34.326	31.146	11.0792	10.27	20.2431	6.89331	24.0703	16.6805	14.6379	18.4063	17.0039
ATPBD1B	180.408	138.67	150.44	205.087	172.591	185.959	145.017	169.17	173.89	178.935	196.504	184.848	184.428	162.883	157.12	208.8	190.308	136.325	178.351	155.712	176.01	201.875	163.558	195.958	123.127	201.634	156.074	176.21	151.605	162.102	171.282	249.322	150.706	220.436	153.868	137.492	237.749	226.951	274.911	249.442	171.153	158.667	176.489	232.868	191.377	206.759	214.14	180.119	199.827
ATPBD1C	20.5825	28.3891	8.9067	21.3095	15.297	33.6829	76.0137	22.6394	10.4476	31.4432	17.0039	15.7979	4.75432	13.2603	48.3058	27.6285	29.435	71.9036	42.8412	12.2737	47.1495	24.4389	20.1858	13.6691	15.6876	15.4485	68.2393	29.6094	38.3145	9.07497	16.3295	11.2802	19.2047	9.31402	10.97	-2.38718	14.7276	5.91323	5.66057	6.19271	18.5211	22.1177	15.297	-0.539827	14.0135	12.1246	8.53237	12.7707	2.08239
ATPBD3	22.4384	32.4854	40.1688	29.7607	15.8349	28.2295	30.0558	11.2973	14.3865	35.1113	26.6226	24.4565	38.153	23.5366	52.1235	47.2391	27.2634	14.6249	22.509	39.7005	46.2555	25.7124	21.6727	20.3964	14.7663	10.3922	16.9831	30.1591	33.6435	17.7363	15.1405	22.3638	20.5632	33.2009	19.3517	24.4011	11.5468	35.2709	29.2537	46.8417	17.2327	30.5311	25.0552	39.7198	19.9688	32.1924	35.8473	30.0091	33.0522
ATPBD4	13.691	7.8688	2.31387	14.6715	-0.171097	2.84951	6.3263	19.5324	7.36969	4.02344	10.0616	15.625	4.59409	17.6234	-0.492585	13.2052	10.1641	14.3819	6.83816	7.05758	19.4732	2.55977	14.8802	11.136	2.63952	18.0857	17.0331	3.80484	3.80668	6.05138	15.8137	23.1338	17.1267	26.2706	2.31745	17.1547	18.7011	22.509	7.28088	9.82404	23.7008	7.03391	13.0781	10.3127	10.3592	16.8533	14.679	15.444	1.03742
ATPIF1	213.881	144.015	152.241	132.712	116.058	205.837	166.993	94.5937	187.582	164.318	123.342	155.896	156.43	151.605	146.478	195.641	196.948	167.582	223.318	94.4851	162.175	180.542	174.228	190.954	141.98	120.008	128.959	121.364	133.342	126.701	135.468	167.519	119.421	144.546	146.879	157.558	143.035	136.869	192.297	173.609	173.821	134.384	147.234	214.211	205.496	170.949	180.119	155.45	154.291
ATR	4.56853	16.0523	4.46888	8.52757	12.1632	2.19409	16.0973	10.177	5.69082	5.43992	12.4596	11.1754	-0.718161	3.96838	3.3307	11.5793	5.99625	12.0529	6.78087	10.4282	5.14094	0.732058	13.1844	16.9359	5.07689	17.3736	5.25332	5.96321	8.25153	6.86175	9.4582	16.7725	4.75998	16.8706	1.45508	11.499	14.8043	27.4991	10.5818	21.2065	20.8458	6.49116	7.45437	9.37513	11.1125	12.0081	14.0481	12.0565	10.6067
ATRN	25.1318	18.3351	8.54462	17.5849	16.7824	22.6269	16.2622	7.55191	15.3738	7.32351	16.2811	18.0196	6.25098	12.7746	8.74265	15.1057	13.5705	17.7485	15.3567	15.3821	12.3673	18.3516	20.7137	16.6282	17.1831	21.7038	21.2755	19.3722	8.16846	20.978	19.6382	23.6158	17.3075	23.4824	6.5913	24.1785	24.579	15.4202	11.5917	25.2489	20.0595	15.3147	21.0237	16.5436	16.5872	17.1317	22.7484	17.0305	22.2702
ATRNL1	-9.70131	-12.108	14.4619	0.331437	-4.04124	-3.97995	-0.378645	1.15484	-4.60245	18.9043	-1.52584	0.980095	5.56613	-4.35156	10.0591	-4.69783	12.2003	-1.29095	1.50298	-4.10414	-2.89761	3.20484	10.8235	-1.76086	-5.50951	6.5213	-4.23758	-5.22335	1.28632	4.79339	-11.5784	-1.99755	3.08569	2.95165	4.40789	-4.33709	-1.86711	1.17355	6.61402	-3.21662	9.41044	0.915052	16.387	0.316916	10.9224	-2.61056	9.92795	-1.38096	2.77487
ATRX	12.3277	10.2903	6.53599	1.60961	5.49718	12.4284	20.9297	-2.97851	5.05942	2.98957	14.2295	-1.839	8.41137	14.1066	18.1364	12.5632	6.88625	10.2048	20.3199	16.9986	18.9497	2.09134	12.0945	21.7112	12.9515	19.6312	11.0073	7.23111	9.22596	9.51454	14.0247	15.2478	3.36895	5.54566	6.45256	18.2981	-0.730653	8.08895	-1.1721	-2.84549	23.2931	2.03234	11.9687	10.6099	9.45298	7.84572	16.1809	-0.728544	19.4609
ATXN1	169.718	195.139	135.512	142.344	145.136	154.708	208.536	133.238	194.996	145.377	105.562	191.6	96.5921	274.16	222.818	102.825	133.786	235.178	218.552	151.77	186.439	144.546	126.002	118.951	316.541	162.175	208.282	213.701	250.385	203.884	179.261	119.887	186.962	136.918	231.683	151.823	81.4654	99.4794	87.8235	106.984	111.164	202.509	131.97	117.979	97.2848	142.978	119.039	135.629	102.628
ATXN10	22.2158	22.2427	20.6026	13.0596	12.9888	21.842	22.1395	34.0306	21.1054	18.8711	28.368	30.7406	10.8753	32.5894	25.7009	25.0956	16.9778	17.8925	15.6664	14.7836	21.8078	21.4973	24.8941	20.5419	20.5825	25.2592	49.7669	25.9804	13.2485	21.6954	21.3686	30.5652	29.9625	26.9311	12.104	25.3696	31.0344	29.0438	24.8087	18.7938	21.6074	14.0402	14.9029	19.3973	17.0039	27.5632	26.2371	40.2781	24.8377
ATXN2	565.128	544.313	521.889	495.6	481.124	480.463	409.312	437.326	554.129	471.768	557.181	585.827	563.166	446.155	569.132	425.048	397.143	469.597	503.326	438.095	327.846	518.139	509.874	506.324	600.576	724.978	538.12	466.229	530.043	491.327	657.046	590.893	500.009	541.663	513	662.475	580.458	677.947	429.255	527.505	575.623	465.921	697.89	796.434	436.076	609.592	553.846	613.598	766.542
ATXN2L	14.0438	13.5427	15.8182	22.3395	23.0517	11.5372	14.2864	16.306	19.9564	17.0409	18.365	19.0729	14.3002	12.5424	16.2336	12.493	11.8606	15.4051	15.2088	13.3256	11.2835	16.9831	14.2295	13.5705	24.787	20.7343	13.089	17.7877	14.2548	20.198	17.6992	17.2383	17.9382	16.4031	25.436	21.1474	17.7944	15.552	12.6373	21.8723	18.0857	14.7405	22.5699	22.4214	15.4051	14.567	11.6047	22.6269	23.6906
ATXN3	130.025	145.988	135.27	116.274	186.745	115.662	141.663	100.352	108.678	109.409	157.866	116.949	278.983	160.026	127.125	167.913	127.378	150.364	138.21	161.318	142.556	138.915	90.0899	128.312	109.043	148.18	127.57	143.806	192.844	149.06	128.088	113.656	137.689	97.1675	217.682	143.66	77.5049	80.0346	100.176	81.5297	103.923	76.4208	112.373	166.378	111.456	118.261	161.208	104.868	141.712
ATXN7L2	23.4319	23.8522	16.8362	39.941	1.46651	43.8505	19.2508	25.9604	60.618	33.9696	17.7179	33.3398	44.5783	26.6881	22.6609	28.4198	25.6284	8.40942	25.6921	17.5331	14.0173	41.4974	15.6302	23.521	17.0782	28.6716	18.1191	25.5994	-0.0577449	24.4281	22.7313	37.6364	25.5579	48.2315	19.8308	23.1901	36.2551	39.4207	22.7313	42.6624	24.572	12.8752	38.0404	22.7919	33.9289	32.7711	22.6548	25.6921	26.6881
ATXN7L4	16.0787	10.9954	4.46304	21.182	6.34924	7.57317	-4.46697	13.9808	16.4968	7.53297	10.2324	18.0243	-8.35767	11.8694	18.6831	6.53599	0.314833	-0.606272	6.64346	3.35774	20.6913	4.32619	5.76818	14.0891	23.4743	6.98354	20.831	7.11871	5.28176	10.9224	9.02202	17.7988	0.958945	16.7103	27.2308	12.4249	9.41044	9.75144	4.94351	4.07448	8.85769	0.250625	19.785	20.2128	6.61042	0.0799404	12.3244	12.3101	15.8863
AUH	111.32	112.502	126.279	97.8918	98.0325	119.368	107.07	113.202	102.205	126.566	75.9547	89.809	97.025	103.363	119.453	79.3324	118.061	113.732	83.5613	107.625	105.958	68.1669	100.772	117.284	83.8738	75.7957	120.787	109.043	145.221	98.9829	94.1011	60.003	78.5598	83.9814	145.603	78.3633	74.3687	72.7775	74.4461	103.407	92.6551	83.3472	52.058	63.9602	90.3168	78.398	71.5833	87.3003	110.674
AUP1	67.1735	56.447	66.3579	53.6722	71.8502	40.4204	35.3636	69.7668	75.7655	72.555	67.9213	56.7483	52.466	64.1347	34.5154	35.7905	53.9289	64.9935	59.8	50.2847	53.2814	66.5594	42.7123	46.0188	53.1066	78.4597	53.4738	54.9858	61.1256	61.0304	61.0753	58.47	50.1728	63.8372	66.429	65.7894	82.6602	80.4272	59.0843	83.414	41.0771	50.5591	57.4362	53.194	72.1506	54.8934	65.2035	55.0714	50.5181
AURKA	23.0344	23.5125	38.153	30.8087	26.1029	62.5115	43.0094	64.5047	40.6293	31.5453	28.8153	18.4384	25.0082	20.9923	32.8322	42.2855	86.8968	26.0081	22.8641	36.7527	32.1333	75.7394	46.5996	53.0329	16.4872	19.2649	12.0716	24.8087	22.8419	35.3636	21.284	18.0662	15.2616	69.9796	29.783	30.3021	16.0674	23.8118	105.562	43.8651	19.0959	15.3567	19.2948	27.0777	88.6043	28.3369	29.9755	31.6934	50.536
AURKAIP1	1991.46	1560.86	1981.17	2374.39	1588.85	2435.17	1489.16	2317.8	1947.48	2202.75	2143.37	2151	2546.15	1940.74	1602.33	2248.02	2202.75	1905.83	2020.64	1789.98	1912.25	2458.89	2252.21	2226.21	1885.44	2098.16	1840.7	1843.16	1940.74	1967.79	1543.52	1789.98	1733.32	2045.28	1435.1	2045.28	2126.95	2083.47	2226.21	2139.01	1716.1	1916.36	1653.15	1974.82	2122.88	1787.39	1713.79	1792.75	2079.57
AURKB	21.5845	18.0725	43.1985	41.6567	11.5754	70.1409	17.9906	77.321	64.5306	15.9153	34.8941	20.4471	28.9696	25.8468	38.3315	51.7076	116.576	51.3429	24.8577	40.4643	12.4084	112.587	44.4311	59.8685	10.2495	19.3316	18.5211	29.0136	19.1011	40.1125	20.6839	51.5093	20.4912	74.1124	57.2089	28.2701	8.11343	7.87081	138.46	51.3429	9.51013	21.3095	23.8357	51.2019	178.276	27.1597	9.44511	40.0961	45.3085
AUTS2	152.964	70.3058	44.1756	112.676	55.4846	149.176	140.701	53.7471	188.24	151.662	144.317	120.692	86.3797	222.241	83.5017	123.711	61.354	31.6735	193.784	77.9473	64.4468	147.717	98.1058	139.658	108.678	60.4929	154.591	157.383	160.938	158.366	164.903	177.191	128.92	142.5	168.593	79.5465	116.475	143.132	138.67	86.9646	182.166	141.127	121.051	79.6048	59.822	184.694	125.556	119.079	144.49
AVEN	10.3191	16.0725	0.597439	20.0734	13.718	13.2558	12.2381	3.40681	8.33032	7.64466	9.47245	16.7522	18.841	15.6191	1.1582	39.1173	32.6012	4.57982	2.48291	11.8486	12.9816	17.3967	9.9831	14.093	8.83905	9.72268	9.4582	14.2422	2.42161	3.12338	17.3305	9.52502	6.37812	24.7141	3.47638	3.62145	0.278737	19.359	10.6826	17.6992	25.8468	9.77876	27.6907	14.8043	54.2545	2.59108	24.6909	26.531	-0.873262
AVIL	32.7479	86.251	68.0135	37.464	74.1933	33.0029	44.5783	51.4479	41.5722	78.8349	40.0106	57.296	47.0795	119.039	117.284	29.3564	63.5327	129.919	52.4434	64.0629	39.7363	43.5615	43.7632	31.7033	95.666	24.8577	100.002	16.0055	197.103	55.549	38.8419	39.7363	68.6917	27.7732	62.9486	44.4311	34.1188	28.8774	23.6453	12.8592	32.5894	95.0028	32.5109	38.9317	20.4121	43.5767	22.9699	54.2766	29.2768
AVP	12.1785	6.83192	18.8114	14.2146	12.1462	9.55426	10.7514	21.5573	9.37702	18.7269	10.6182	19.0257	7.57142	11.7869	16.9306	10.6308	8.06827	21.8207	3.83667	4.85492	16.2924	3.41061	7.43966	10.8408	13.0852	13.6819	13.6944	8.28184	24.3292	19.2804	15.1273	14.0972	16.9413	12.3244	39.3761	14.7007	15.5372	9.94644	9.7437	14.163	18.0136	12.8297	14.8848	16.7765	7.71201	14.0173	15.8235	17.9324	14.3328
AVPI1	24.4011	16.3108	5.31095	38.0127	6.98943	33.1271	58.8656	37.7418	8.53737	7.52606	17.4557	21.5276	11.7677	13.4362	11.1159	51.0458	15.3387	14.6167	12.2417	12.0565	37.6116	30.6109	18.4063	22.3174	14.7805	24.6856	51.2486	22.1177	17.2596	19.7335	36.2551	30.667	23.3555	25.8237	27.9012	16.6431	20.3833	29.0906	61.6894	50.9471	21.2904	5.37596	22.5871	48.8992	15.0706	23.0517	38.8264	32.4638	24.645
AVPR1A	5.91159	4.00529	-7.45533	-2.83509	0.817985	1.16176	-7.89632	-10.0035	0.383124	-10.3263	0.184245	5.57871	6.73036	2.11814	0.4888	-2.89404	3.1603	-8.20492	-0.313549	-1.46686	-0.82726	1.32636	-6.42891	3.19434	-3.48891	4.82778	0.83594	4.2813	-2.14682	2.84786	4.03123	3.0295	7.57732	-3.24449	17.1364	4.52597	15.0578	-3.64894	1.14354	7.65053	4.46888	0.173821	1.80306	-7.26077	-4.82862	2.92915	8.51641	-14.2761	-5.04936
AXIIR	573.377	369.191	517.743	490.125	424.88	296.606	424.445	554.129	553.846	641.871	657.046	745.209	1049.75	380.012	291.809	797.692	505.77	243.851	543.878	622.292	358.192	603.455	465.439	483.982	434.24	620.323	429.949	509.524	313.899	417.413	414.06	800.294	474.37	674.399	530.429	535.702	1070.69	1034.46	580.053	651.527	889.953	458.796	608.829	482.608	904.562	767.312	776.957	580.458	802.849
AXIN1	277.713	280.627	402.534	317.177	295.898	287.636	225.386	207.926	292.321	353.971	345.663	345.075	322.65	257.65	266.353	216.949	269.494	311.209	341.421	290.618	190.01	324.094	352.603	295.306	326.035	287.489	360.351	346.335	267.167	326.235	252.967	209.254	287.373	253.41	348.691	356.771	359.04	356.409	347.092	210.014	331.026	351.165	257.438	237.949	220.894	328.205	268.493	274.16	308.186
AXIN2	55.025	71.8731	46.0871	44.1039	54.9365	61.2903	14.4312	47.8879	49.2492	101.69	93.6146	128.869	26.8077	14.0438	-10.5605	86.622	55.7641	0.973276	120.062	38.5937	57.167	99.0496	88.0926	104.506	95.2399	107.292	51.7076	50.1911	20.7789	60.1672	63.058	180.684	25.1579	169.866	24.1433	90.5884	246.826	214.051	143.556	192.39	191.211	48.4326	137.821	94.2537	76.8505	90.1216	124.384	164.462	116.058
AXL	11.0387	-2.71779	4.30938	8.13572	0.253947	13.8046	28.4416	1.10761	-0.364102	10.2579	13.3877	5.12435	8.64888	3.53871	3.96699	39.5638	14.6035	-1.55143	11.3001	2.43679	-2.08493	7.36969	11.2936	21.8648	1.62508	3.85116	16.5872	7.61921	9.86821	5.55967	2.4416	3.23951	6.34308	4.63219	-1.99949	11.7041	10.8597	5.27309	30.6005	9.30649	8.68009	-6.01308	2.81595	1.0694	18.5695	11.8869	28.5849	-5.22981	15.2042
AXUD1	1123.94	640.311	1912.25	1127.67	718.728	929.143	1588.85	562.353	887.953	1143.46	864.471	397.836	3852.74	772.49	1166.7	1647.83	1141.18	709.862	694.162	1274.29	942.994	1746.88	1051.78	841.349	923.677	1024.97	1155.29	813.685	1926.86	702.785	623.872	323.651	947.608	1236.17	393.695	806.48	503.585	466.229	692.238	646.833	844.666	1396.32	660.63	779.637	600.172	1100.63	758.98	1181.33	1188.23
AYP1	12.0751	14.8043	29.1545	16.4327	31.146	28.0034	20.6974	4.5904	2.40245	28.5849	7.42803	12.8187	21.8277	13.5596	7.90974	18.3887	1.39882	31.4978	18.4005	10.4555	8.07993	13.6873	13.6729	21.3549	15.2738	8.25985	10.4672	11.0319	12.9554	13.0001	14.9655	14.3905	10.9645	20.5419	9.46087	21.2065	7.82603	25.1579	19.9564	20.2985	12.2247	18.4314	15.4145	23.6722	13.7475	13.6976	17.5045	14.5406	33.5968
[truncated: 19,144 more rows]
[truncated: 6 more columns]

## Sheet: GSE102466
ID	GSM2738097	GSM2738098	GSM2738099	GSM2738101	GSM2738102	GSM2738103	GSM2738104	GSM2738105	GSM2738106	GSM2738107	GSM2738109	GSM2738110	GSM2738111	GSM2738112	GSM2738114	GSM2738115	GSM2738116	GSM2738117	GSM2738119	GSM2738120	GSM2738122	GSM2738100	GSM2738108	GSM2738113	GSM2738118	GSM2738121
[truncated: 19,016 more rows]

[truncated: 2 more sheets: GSE121239,  GSE126307]
