# Supplementary material for: Identification of biomarkers related to neutrophils and two molecular subtypes of systemic lupus erythematosus
Source: BMC Med Genomics. 2022 Jul 20;15:162. doi: 10.1186/s12920-022-01306-9 (PMC9297641; doi:10.1186/s12920-022-01306-9)
Supplement: Supplementary file 6 — Additional file 6. Pearson value between netrophil-related genes. [file 12920_2022_1306_MOESM6_ESM.xlsx]

## Sheet: GSE100163
Table 4 Pearson value between netrophil-related genes
geneNames	CMTM2	CMTM6	FOS	PIK3CB	SOS2	TLR4	IL18R1	FPR1
GSM2672797	2163.01	1636.11	917.124	54.2135	68.8662	576.189	414.157	9782.6
GSM2672798	2683.62	1848.62	815.21	124.125	98.1171	594.5	428.489	10070.2
GSM2672799	2226.34	1388	590.88	60.4406	42.1829	270.493	228.008	8259.37
GSM2672800	1225.82	1536.49	663.906	66.4683	68.3571	465.225	341.55	7406.67
GSM2672801	1140.05	1255.84	381.712	68.5057	49.1499	230.349	141.627	4245.8
GSM2672802	1135.72	1559.7	820.775	53.9223	50.2755	539.42	302.713	8890.7
GSM2672803	1540.79	1662.88	672.348	50.3067	64.9597	275.486	483.348	7423.49
GSM2672804	1550.51	2134.7	1112.52	61.5155	90.3375	919.822	800.657	13752.3
GSM2672805	2226.11	1626.92	594.335	89.844	82.2776	466.775	1107.07	7371.61
GSM2672806	987.544	1447.35	831.419	76.9044	79.2058	389.026	279.706	6591.37
GSM2672807	2077.36	1529.66	1019.6	68.8069	73.8436	538.911	384.394	10607.9
GSM2672808	1616.4	1135.36	597.899	81.3599	49.9124	260.727	139.254	4381.83
GSM2672809	1866.09	1185.22	601.953	84.4544	72.8403	253.691	154.923	4231.83
GSM2672810	1973.85	1727.89	833.212	74.7369	65.5172	625.378	222.61	9899.96
GSM2672811	2854.3	1995.66	1304.63	72.468	167.191	892.504	1533.03	15136.6
GSM2672812	3950.32	2412.22	1485.6	106.638	133.312	700.723	562.476	13520.7
GSM2672813	1910.08	1980.93	664.698	83.2689	44.599	267.932	211.372	9591.29
GSM2672814	751.312	1096.9	490.953	33.9234	60.0462	323.406	214.445	4588.92
GSM2672815	2077.95	1250.64	987.218	48.8348	76.4105	809.887	2584.58	8767.04
GSM2672816	4967.99	1969.35	1083.21	56.3662	82.4186	908.857	1957.67	10123.5
GSM2672817	781.03	1262.79	521.025	78.6289	38.0643	312.461	126.795	5508.9
GSM2672818	1714.03	1579.52	689.736	55.0394	81.7105	609.921	298.969	10808.2
GSM2672819	2258.59	1522.29	494.379	59.1326	77.6033	382.821	255.004	9437.62
GSM2672820	2188.32	1310.3	570.676	16.6679	43.1025	523.553	541.809	10284.2
GSM2672821	1344.84	1710.01	869.778	50.8057	96.2565	500.625	241	8208.57
GSM2672822	2251.27	1932.83	893.853	65.6478	87.7839	548.682	859.215	8545.84
GSM2672823	2697.82	1985.87	1195.1	77.3038	100.582	909.068	2299.51	10036.7
GSM2672824	1490.89	1459.08	817.303	57.5383	76.9134	339.492	280.395	7534.14
GSM2672825	2636.23	2162.1	1067.1	114.635	99.1906	684.413	2300.97	12103.7
GSM2672826	1717.67	1414.41	659.229	77.9075	80.5149	446.809	353.812	6156.38
GSM2672827	1279.03	1756.98	712.886	77.9202	70.3483	675.995	800.925	10625.1
GSM2672828	889.56	1040.63	529.076	47.3036	31.924	352.03	367.543	5804.04
GSM2672829	995.898	1168.55	915.114	48.3042	68.2523	459.327	383.984	6827.19
GSM2672830	2405.64	1818.94	880.463	99.578	68.5717	569.97	1100.1	9081.03
GSM2672831	1048.23	1308.4	523.556	91.3607	48.684	402.636	113.991	3968.43
GSM2672832	2499.93	1930.88	925.841	92.3023	64.9651	306.148	314.131	8486.92
GSM2672833	1715.11	1347.44	723.205	45.5099	54.7906	347.504	311.718	7952.03
GSM2672834	750.958	1012.32	433.981	41.17	29.7666	256.249	346.249	5441.04
GSM2672835	3445.69	2175.52	1212.7	106.013	124.83	623.195	979.302	12050.3
GSM2672836	3228.37	1843.77	1996.51	35.3818	101.969	927.085	2911.4	12540.3
GSM2672837	2681.93	1815.5	756.31	72.9571	67.5149	493.078	280.81	9778.99
GSM2672838	4157.89	2125.89	1306.94	73.5701	100.686	705.855	1616.43	11153.1
GSM2672839	1812.21	1381.38	866.684	55.8182	73.7591	484.592	662.725	11501.4
GSM2672840	1814.52	1698.77	952.909	121.615	76.9763	473.936	268.973	8171.29
GSM2672841	712.389	1059.06	245.355	44.8721	60.6073	235.398	297.607	4125.82
GSM2672842	1929.99	1907.19	1045.63	86.9435	81.9158	488.264	479.077	9101.89
GSM2672843	1464	1876.11	921.788	84.3389	67.3767	722.455	418.664	9116.69
GSM2672844	1381.64	1367.34	660.772	65.9751	62.4997	341.349	282.082	6632.62
GSM2672845	3481.02	1966.81	1155.22	100.484	91.703	606.459	321.905	12145.7
GSM2672846	1497.88	1458.64	472.045	46.7422	58.1054	246.755	265.488	6330.77
GSM2672847	2292.44	1561.39	862.766	50.8544	90.0973	606.509	519.21	9589.61
GSM2672848	1136.34	1495.56	483.338	67.0075	53.8078	365.803	411.396	6723.2
GSM2672849	3300.87	2185.68	1547.93	95.258	144.417	1270.23	1145.31	14987.7
GSM2672850	1174.7	1988.92	842.96	111.591	123.735	554.848	468.279	10040.3
GSM2672851	2603.43	2393.47	1995.78	81.3119	169.995	1427.61	4129.34	16470.7

## Sheet: GSE102466
	CMTM2	CMTM6	FOS	PIK3CB	SOS2	TLR4	IL18R1	FPR1
GSM2738100	11.607	11.493	6.758	5.365	8.41633	10.4417	9.146	10.269
GSM2738108	11.228	11.521	6.851	5.175	8.441	10.258	8.7985	9.47
GSM2738113	11.411	11.605	6.85225	5.6585	8.482	10.392	9.8405	10.0575
GSM2738118	11.506	11.407	6.5965	5.221	7.70267	9.74533	9.4795	9.564
GSM2738121	10.953	11.5275	6.84725	5.3205	7.918	10.0043	9.923	10.183
GSM2738097	10.444	11.2155	5.656	5.073	7.257	8.75167	5.6115	9.1225
GSM2738098	10.484	11.167	5.801	5.327	7.408	9.48067	6.007	9.084
GSM2738099	10.845	11.1285	5.48875	5.1265	7.23	9.43667	6.639	9.136
GSM2738101	10.385	11.1375	5.75325	4.677	6.631	8.812	5.835	9.255
GSM2738102	11.029	11.282	6.1065	5.5515	7.53433	9.20233	6.074	9.059
GSM2738103	11.633	11.1855	5.85775	4.34	6.207	9.27067	5.493	8.616
GSM2738104	10.663	11.0815	5.4595	4.9125	7.14767	9.39667	6.021	9.3245
GSM2738105	9.614	11.065	5.1275	4.972	6.41067	8.50233	5.247	8.6265
GSM2738106	10.28	11.096	4.62125	4.581	7.03933	8.37433	5.258	9.1415
GSM2738107	11.397	11.4865	6.23	5.278	8.08767	9.479	6.882	10.1735
GSM2738109	11.519	11.292	6.22275	5.373	7.65667	9.44933	6.014	9.386
GSM2738110	10.747	11.2415	5.95225	4.732	7.26233	9.26867	6.6405	9.531
GSM2738111	11.296	11.2235	5.71375	4.7955	7.521	9.02533	5.5725	9.533
GSM2738112	11.021	11.418	5.73	5.5065	7.57	9.34033	6.2105	9.4055
GSM2738114	10.767	11.328	5.819	5.301	7.31267	9.39167	6.23	9.279
GSM2738115	10.318	11.1985	5.0485	4.8155	7.10133	8.641	5.953	8.7215
GSM2738116	10.603	11.1565	4.82875	5.2535	7.11967	9.02	5.742	8.5305
GSM2738117	10.76	11.329	5.60175	5.34	7.38433	8.74033	5.379	9.382
GSM2738119	11.44	11.1465	5.38725	4.9015	7.70233	9.18267	6.4565	9.6685
GSM2738120	10.755	11.2135	5.146	4.798	6.89733	8.69733	6.166	8.646
GSM2738122	11.192	11.3895	5.603	5.0345	7.827	9.528	6.3895	9.773

## Sheet: GSE121239
geneNames	CMTM2	CMTM6	FOS	PIK3CB	SOS2	TLR4	IL18R1	FPR1
GSM3428330	11.2717	8.10089	7.62159	7.22053	6.44202	8.45602	9.86841	8.52305
GSM3428331	10.8107	7.59912	7.07105	7.02057	5.89463	7.09756	6.9684	8.4092
GSM3428332	11.3688	8.06182	8.16254	6.48735	6.81449	8.48801	10.4501	8.98019
GSM3428333	10.7357	8.07334	7.03622	6.7964	6.13063	7.42843	6.94548	8.47119
GSM3428334	9.69693	7.53763	6.81045	6.58251	5.87746	7.49143	6.88336	7.88172
GSM3428335	11.1935	7.98237	7.39274	6.98474	6.00412	7.34823	7.63811	8.77772
GSM3428336	11.1263	7.90089	7.00956	6.3691	5.75498	7.55708	7.83756	9.04259
GSM3428337	11.165	7.42925	6.03231	6.3105	5.60385	7.29558	7.502	8.69006
GSM3428338	10.9842	6.89827	5.5237	6.22067	5.35975	6.72367	6.51926	8.43626
GSM3428339	10.7646	7.23332	6.31924	6.77049	5.75798	6.96637	7.10753	8.23119
GSM3428340	11.0594	7.31219	5.89767	6.01811	5.8847	7.0692	6.80949	8.08234
GSM3428341	10.9637	6.90806	6.46574	5.84572	5.69353	6.68049	6.50366	7.8163
GSM3428342	10.6332	7.27461	5.99385	6.49263	5.46879	6.96234	6.63977	7.89911
GSM3428343	10.5903	7.19694	5.79934	6.79852	5.72815	6.26832	5.52941	7.78204
GSM3428344	10.2836	7.32411	5.9507	6.54278	5.57446	7.05857	6.43951	7.87415
GSM3428345	10.23	6.97327	5.86771	6.51031	5.20992	6.69431	6.72146	7.57924
GSM3428346	10.1708	6.76408	4.92224	6.62477	5.29125	6.2788	5.59939	7.64705
GSM3428347	10.7641	7.57272	6.44615	6.95742	5.69629	7.104	7.00321	7.97408
GSM3428348	9.76787	6.67005	5.66243	6.68826	5.10842	6.03153	6.16176	7.28487
GSM3428349	9.68132	6.83738	5.13792	6.59022	5.1611	6.01601	6.35765	7.08756
GSM3428350	10.9447	7.92954	7.67226	7.35745	6.51158	8.04161	10.1345	9.20374
GSM3428351	10.9141	8.06738	7.0731	7.26799	6.31191	7.90222	8.52684	8.93067
GSM3428352	11.2258	7.71434	7.66821	6.2734	6.10304	7.45487	8.90617	9.16414
GSM3428353	10.7785	7.34894	6.63582	6.30363	5.6566	7.2007	6.61546	8.73093
GSM3428354	11.0043	7.87027	7.01271	6.87255	6.08533	7.68087	7.2798	8.81739
GSM3428355	10.9613	7.67765	6.56402	6.84776	5.97296	7.46705	7.07877	8.71832
GSM3428356	11.0912	7.92189	7.01896	7.17548	6.28648	7.89151	7.83287	9.04834
GSM3428357	11.5266	8.03435	7.47815	7.33352	6.29831	8.37266	9.21875	9.24613
GSM3428358	10.7165	7.50339	6.33926	5.83441	5.66583	7.27208	7.35579	8.21213
GSM3428359	10.7491	6.68904	5.50156	5.98422	5.20946	6.37585	7.03582	7.76098
GSM3428360	10.8374	7.592	6.19627	6.66123	5.85311	7.20623	7.47484	8.51472
GSM3428361	11.6008	8.02861	6.38442	6.14588	6.38806	7.90096	8.85962	8.61437
GSM3428362	11.3897	7.85777	7.57125	6.62921	5.88444	8.11338	9.07089	8.70356
GSM3428363	11.4081	8.07291	6.98115	6.69941	6.04852	8.02689	9.4413	8.87477
GSM3428364	11.2299	7.87224	6.8867	6.42558	5.88447	7.97578	8.68219	8.68473
GSM3428365	11.1759	8.23616	7.09044	6.59392	6.04405	7.76028	8.60844	8.63506
GSM3428366	10.784	7.47285	6.61916	6.95101	5.96894	7.24002	7.34168	8.0187
GSM3428367	10.9598	7.56859	6.68296	6.11242	5.7377	7.91494	6.90659	8.73629
GSM3428368	10.5882	7.45423	5.99818	6.52339	5.5908	7.28318	6.95413	8.2968
GSM3428369	10.8926	7.7071	6.2114	6.74337	5.72303	7.94682	7.33899	8.49979
GSM3428370	11.5378	8.05803	7.0049	6.84176	6.86735	8.41469	9.6901	8.91227
GSM3428371	11.5443	7.85353	6.56263	6.82689	6.3753	8.26567	9.20914	9.12482
GSM3428372	11.4722	7.32159	6.36447	6.82391	6.08466	8.3001	9.2969	8.71367
GSM3428373	11.4619	7.55029	6.31882	6.66855	6.22153	8.34504	9.26905	8.96551
GSM3428374	10.9664	7.77531	6.9604	6.44099	6.09439	7.76027	7.89456	8.28012
GSM3428375	10.7113	7.47739	6.30519	6.38966	5.85311	7.18379	6.69276	8.29827
GSM3428376	10.6748	7.68828	6.60541	6.42011	5.78297	7.27995	6.97003	8.25713
GSM3428377	9.83807	7.19251	5.83686	6.17724	5.57382	7.29608	8.14277	7.80364
GSM3428378	9.34744	7.38462	4.99181	6.73704	5.21863	6.85074	5.80388	7.14224
GSM3428379	10.5705	6.99626	5.7823	6.95393	5.48223	7.269	7.99698	8.04267
GSM3428380	9.58627	6.82094	5.39932	6.403	5.28518	6.77469	7.27816	7.24961
GSM3428381	9.59242	7.06637	5.17674	6.62321	5.35266	7.17238	7.85183	7.49615
GSM3428382	9.92253	6.61074	5.71402	6.33985	5.09562	6.43821	6.72273	6.76679
GSM3428383	11.0718	7.71798	6.01356	6.64266	6.33541	7.50662	7.08084	9.20513
GSM3428384	11.0797	7.7215	5.8434	6.41556	6.11111	7.53813	7.73177	8.94706
GSM3428385	11.1545	7.24215	6.68776	6.07477	5.83037	6.87589	6.83288	8.64616
GSM3428386	10.8408	7.05987	5.90248	6.27856	5.86583	6.97248	6.90897	8.30046
GSM3428387	11.0257	7.78489	6.67105	6.57788	6.0516	7.34694	7.37411	8.62933
GSM3428388	10.4043	7.59424	6.56276	6.86865	6.03709	7.1425	7.37999	8.22868
GSM3428389	10.6372	7.18527	6.14165	6.60713	5.78766	6.52406	6.42934	8.1528
GSM3428390	10.5917	7.18129	5.76826	6.24179	5.74577	6.69621	6.49405	8.42168
GSM3428391	10.5521	7.19245	6.08674	5.87611	5.5048	6.19763	7.01346	7.97096
GSM3428392	10.5816	7.11469	6.24415	6.14307	5.58744	6.61056	6.61518	8.08776
GSM3428393	10.5175	7.26124	6.09812	6.42983	5.72753	6.62672	7.07377	8.10499
GSM3428394	11.0969	8.15802	6.47574	7.31631	6.6791	8.72313	9.9031	9.14558
GSM3428395	11.077	7.9388	7.08733	7.00836	6.24186	8.64848	10.0195	8.86669
GSM3428396	11.0077	7.73466	6.30734	6.86381	6.1165	8.34997	9.71702	8.61861
GSM3428397	11.1361	7.88331	6.23421	6.79777	6.14787	8.46168	9.42207	8.52222
GSM3428398	11.0321	7.5872	5.99262	7.00501	5.91453	8.2621	9.78185	8.70007
GSM3428399	11.0788	8.0149	6.51307	7.21565	6.29672	8.60292	10.1663	8.95714
GSM3428400	10.9255	7.95757	6.32675	6.64224	6.18161	8.05059	8.16677	9.00265
GSM3428401	10.7459	7.52147	6.14696	6.26134	5.71408	7.29445	7.55994	8.59745
GSM3428402	10.924	7.22972	5.42882	6.25166	5.71431	6.77032	7.15958	8.51975
GSM3428403	10.7203	7.04291	5.46655	6.57757	5.59919	6.93046	7.26392	8.25675
GSM3428404	10.7193	7.80529	5.98229	6.67728	5.84827	7.4108	6.90119	7.77641
GSM3428405	11.1814	8.09194	7.37458	6.4169	6.54839	8.31508	7.57795	9.14567
GSM3428406	10.8856	7.23132	6.14355	6.43872	5.4478	6.65776	6.67109	7.56043
GSM3428407	10.5548	7.64667	6.41123	7.27471	5.81541	7.32934	7.38503	7.70401
GSM3428408	11.1454	7.60736	6.53615	6.29624	5.96735	7.87444	9.11418	8.76405
GSM3428409	11.0442	7.53826	6.44766	6.41417	5.4871	7.67816	8.53828	8.51343
GSM3428410	10.5935	7.52446	6.08736	6.27606	5.47331	7.20974	7.14552	8.36164
GSM3428411	10.5717	7.56936	5.91377	6.62238	5.42097	7.19347	7.32728	8.14654
GSM3428412	11.4329	8.18896	6.47571	6.92502	6.08411	7.97462	8.32	9.24763
GSM3428413	11.1449	7.61767	5.8821	6.44305	5.8471	7.38828	8.07607	8.87997
GSM3428414	11.0707	7.53065	6.16428	6.5785	6.49274	7.04939	8.02669	8.92434
GSM3428415	10.5692	7.7944	5.89502	6.37375	5.79015	7.30124	7.73226	8.72687
GSM3428416	10.5726	7.73842	6.48705	6.7463	6.22538	7.90842	7.05413	9.20788
GSM3428417	10.8042	7.55626	5.74117	6.57748	5.71815	7.38419	7.93156	8.47397
GSM3428418	11.2827	7.29598	5.66392	6.65663	6.01198	7.60092	7.28423	9.04815
GSM3428419	11.4859	8.07273	7.12323	6.98367	5.99133	7.79584	8.16935	8.63584
GSM3428420	10.4665	7.55087	6.95165	6.71892	6.19823	7.95358	7.62954	9.29339
GSM3428421	10.8978	7.82186	6.20798	6.90457	6.22322	7.57422	7.7359	8.66713
GSM3428422	10.6885	7.51667	6.32983	6.71041	6.0276	7.37978	7.40071	8.60763
GSM3428423	10.8199	7.33629	6.36381	6.62236	5.66651	6.99503	6.64715	8.38407
GSM3428424	10.574	7.3079	5.87116	6.52693	5.56768	6.97838	6.98912	7.90905
GSM3428425	10.7262	7.50523	6.14028	6.70488	5.79516	7.12886	7.28588	8.30045
GSM3428426	10.8077	7.85036	6.49553	6.24335	5.63779	6.92701	7.17976	8.40851
GSM3428427	10.7712	8.15572	7.3312	6.60484	6.20074	7.46365	9.80971	8.64007
GSM3428428	10.9899	8.04001	6.69384	6.91033	5.80534	7.73481	8.56505	8.50042
GSM3428429	10.5447	7.40209	6.59627	6.47325	5.67984	7.43736	6.83049	8.00207
GSM3428430	10.4949	6.76033	5.46247	6.10433	5.44316	6.43517	6.23952	7.45714
GSM3428431	10.2934	7.45739	6.21289	6.62127	5.58367	7.09724	7.00048	8.22548
GSM3428432	10.5535	6.97274	6.28706	6.22243	5.46009	6.56601	6.80984	7.63526
GSM3428433	10.607	7.32157	6.2338	6.30153	5.52754	7.20194	7.26498	7.83022
GSM3428434	11.1361	7.64332	7.34525	6.50305	6.0417	8.01528	9.82546	8.91374
GSM3428435	10.9037	7.54385	7.17581	6.49757	5.98107	7.70673	7.97031	8.54917
GSM3428436	10.7561	7.65698	6.92526	6.45715	5.98747	7.49879	7.60419	7.86858
GSM3428437	10.9381	7.97042	7.33073	6.95561	6.19375	7.95107	8.28378	8.95927
GSM3428438	10.9366	7.37929	6.34894	6.51551	5.7288	7.29367	7.66565	8.2842
GSM3428439	10.9142	6.89808	6.21139	6.39252	5.52728	6.74652	7.2278	8.09936
GSM3428440	10.8786	6.86745	6.08428	6.34321	5.57668	6.73697	7.63295	7.83941
GSM3428441	10.6383	7.03079	5.77913	6.31964	5.67126	6.58441	6.56078	8.08473
GSM3428442	10.8063	7.24456	5.76641	6.60649	5.854	6.98716	7.34854	8.30198
GSM3428443	11.5479	7.63817	6.64669	6.43628	6.18888	7.81115	8.44966	8.77846
GSM3428444	11.1614	7.58751	5.46615	6.65446	5.95746	7.22381	6.68504	8.76836
GSM3428445	11.3505	8.13476	7.25905	6.26822	6.24017	8.3801	8.4585	9.16603
GSM3428446	11.0663	7.59125	6.20126	6.64488	5.98854	7.35511	7.04385	7.85404
GSM3428447	10.9903	7.68528	5.96573	6.30004	5.99834	7.2375	7.3166	8.22693
GSM3428448	10.7476	7.37552	5.92319	6.48528	5.49451	7.28581	7.2462	8.17126
GSM3428449	10.3506	7.54456	6.52683	7.01032	5.85151	7.5765	6.8715	8.92494
GSM3428450	10.9918	7.70426	6.02568	7.02402	5.75739	7.78152	7.49386	8.75949
GSM3428451	11.213	7.978	6.59963	6.45174	6.34485	8.47098	7.75674	8.99227
GSM3428452	10.4389	7.42894	5.89733	6.37486	5.68979	7.26411	6.66678	8.48866
GSM3428453	10.6508	7.63368	6.34622	6.77176	5.8366	7.27713	6.6508	8.37376
GSM3428454	10.562	7.50898	6.41594	6.65073	5.46222	7.04297	7.02518	8.08894
GSM3428455	10.4336	7.86764	7.05092	6.50774	5.53725	7.29311	7.28759	8.21719
GSM3428456	10.4069	7.7068	6.61178	6.72199	5.49375	7.12089	7.37337	8.345
GSM3428457	10.1977	7.59587	7.21033	7.27348	5.8672	7.75355	8.14235	8.52901
GSM3428458	10.6494	7.98382	6.17204	7.08729	6.22755	8.12083	7.887	9.18173
GSM3428459	10.9975	7.83526	6.64798	6.81295	6.02016	8.04285	7.49468	8.79418
GSM3428460	10.924	7.45521	6.2545	6.54834	5.62984	7.88572	7.70426	8.56285
GSM3428461	10.9845	7.85342	6.84469	6.52864	6.0899	8.23262	7.81008	8.89593
GSM3428462	11.1809	7.60405	6.71335	6.80157	6.021	7.45604	7.80046	8.66437
GSM3428463	10.951	7.96814	6.68847	6.73803	6.09727	7.85181	7.95879	9.27321
GSM3428464	10.8145	7.43161	6.23076	6.91391	6.01947	7.46586	7.64093	9.26345
GSM3428465	11.2852	7.76926	6.83384	6.48371	6.28082	8.02405	9.46164	9.17883
GSM3428466	11.0101	7.39113	6.56822	5.746	5.9528	7.52322	7.81569	8.64835
GSM3428467	10.874	7.58921	6.87308	6.63227	5.93936	7.75993	7.14885	8.92864
GSM3428468	11.1763	7.81623	6.84893	6.69705	6.06726	7.58082	7.67472	9.02253
GSM3428469	11.0026	7.59516	6.29105	6.57844	5.87234	7.73871	7.67073	8.65834
GSM3428470	10.6219	7.62414	6.25189	6.78104	5.71144	7.60641	7.28362	8.39044
GSM3428471	10.4889	7.26578	6.33711	6.48823	5.41656	7.21444	6.8768	8.1967
GSM3428472	10.989	7.15914	5.85321	6.3055	5.81229	7.20933	8.03819	8.65777
GSM3428473	10.5736	7.53948	6.34001	6.35528	5.78051	7.83875	7.743	8.70015
GSM3428474	10.8296	7.28354	5.9517	6.6288	5.70905	7.12283	7.44242	8.46562
GSM3428475	10.9671	7.66279	6.889	6.72999	6.00555	8.15533	7.16529	8.95566
GSM3428476	10.9206	7.72208	6.3697	6.8122	5.88585	7.91882	7.77722	8.73122
GSM3428477	10.787	7.42304	5.79516	6.52389	5.4708	7.63141	7.18005	8.37305
GSM3428478	10.8217	7.60905	6.32591	6.77126	5.8428	7.59999	7.03095	8.56338
GSM3428479	11.0473	7.72454	6.89452	6.64318	6.2482	8.09162	7.74183	9.26135
GSM3428480	10.5786	7.5624	6.1774	6.52393	6.11958	7.89849	6.97558	8.83921
GSM3428481	10.876	7.47759	6.04989	6.47456	5.61746	7.10996	6.76661	8.07212
GSM3428482	10.8663	7.52247	6.47313	6.48354	5.67936	7.08186	7.17057	8.46196
GSM3428483	10.9243	7.68473	6.62358	6.56613	5.9603	7.29544	7.60188	9.07951
GSM3428484	10.6126	7.96798	7.28218	6.92195	6.17338	8.01895	8.61766	8.9955
GSM3428485	10.9226	8.1552	7.10966	6.71156	6.1304	8.05163	8.20381	9.03216
GSM3428486	11.2715	7.56115	6.52678	6.62039	6.09191	7.45406	7.54088	8.99851
GSM3428487	11.2061	7.47348	6.958	6.35608	6.30821	7.18803	7.66033	8.62897
GSM3428488	11.0957	7.23037	6.04389	6.62315	5.99411	6.81527	7.27397	8.65193
GSM3428489	11.2355	7.72722	6.70593	6.61081	6.43945	7.39252	7.65706	8.95441
GSM3428490	11.1373	7.54086	6.71433	6.46753	6.13863	7.19148	7.62738	8.76372
GSM3428491	10.8439	7.27473	6.37862	6.28005	6.06784	7.71776	9.62538	8.98786
GSM3428492	10.5065	7.60752	6.32446	6.17582	6.18462	7.5024	8.68553	8.72909
GSM3428493	11.085	7.35857	6.75994	7.08918	6.18602	7.89565	9.87415	8.96311
GSM3428494	11.1501	7.99708	7.47578	7.08878	6.61069	8.61121	9.9742	9.16496
GSM3428495	10.7721	7.03256	5.75732	6.32398	5.44528	6.88961	8.15379	8.2051
GSM3428496	10.8016	7.58502	6.66868	6.65992	6.06574	7.62206	7.96747	8.68352
GSM3428497	10.9984	6.83711	5.82475	6.5842	5.48794	6.56494	7.77592	8.16052
GSM3428498	10.9099	7.15687	5.79545	6.30431	5.51477	6.56035	6.95991	8.24976
GSM3428499	11.1167	6.77107	5.52284	6.63819	5.67719	6.78799	7.54307	8.01384
GSM3428500	11.2014	7.36493	6.46415	6.44232	6.10062	7.34903	7.2913	8.76812
GSM3428501	10.7731	7.29326	6.10809	6.40155	5.706	7.3384	7.42998	8.702
GSM3428502	10.8841	7.52709	6.22144	6.45225	5.96047	7.78276	7.95592	8.84403
GSM3428503	10.5155	7.34252	5.48935	6.90023	5.71853	6.9425	6.9728	8.26101
GSM3428504	10.6845	6.90841	6.16083	6.13342	5.16107	7.0639	7.67801	8.21992
GSM3428505	10.3361	7.29005	5.40771	6.45707	5.33515	7.14154	7.84699	8.14826
GSM3428506	11.1011	7.80357	7.34215	6.7273	6.6687	7.90481	7.5963	9.02364
GSM3428507	11.1234	7.98806	7.2443	7.2646	6.77589	8.24882	8.62058	9.03768
GSM3428508	10.9956	7.76385	7.11562	6.54632	6.1642	7.87422	7.56576	8.92791
GSM3428509	10.9553	7.47419	6.39228	6.31936	5.92462	7.54082	7.27036	8.70883
GSM3428510	10.8265	7.55554	6.29737	6.74463	6.3113	7.52338	7.14102	8.72192
GSM3428511	10.9709	7.36755	6.84424	6.64624	5.82951	7.42973	7.86	8.70476
GSM3428512	11.0666	7.5355	6.75338	6.69259	5.56	7.75342	8.34327	8.78793
GSM3428513	11.1499	8.09606	7.8658	7.40596	6.71403	8.70747	9.8447	9.51118
GSM3428514	10.9752	7.81962	6.9454	6.30821	6.18365	8.16873	8.40559	8.6271
GSM3428515	11.2715	7.71429	6.6814	6.15118	5.80428	7.94087	7.18517	8.89434
GSM3428516	10.8023	8.31122	7.22653	7.1795	6.53193	8.20878	7.98609	9.05935
GSM3428517	10.8648	7.95781	7.41239	7.15231	6.31587	8.18144	8.01833	9.12942
GSM3428518	11.4707	8.17664	7.02375	7.18192	6.64743	8.69157	10.6538	9.3011
GSM3428519	11.6037	7.98404	7.6051	6.83877	6.60476	8.63177	10.9377	9.3781
GSM3428520	11.4265	8.16681	7.27119	7.47085	6.76956	8.41585	10.8378	9.51874
GSM3428521	11.2308	7.61996	6.29453	6.50644	6.05525	7.74211	7.34114	9.17036
GSM3428522	10.8309	8.11206	6.96865	6.93697	6.49198	8.20486	6.90792	9.19336
GSM3428523	11.1645	8.10317	7.12998	6.99331	6.40445	7.79423	7.66697	9.08897
GSM3428524	11.0701	7.89235	6.3847	6.63489	6.20044	7.8386	7.67314	9.00634
GSM3428525	10.9277	7.36425	6.09057	6.68499	5.74403	7.23347	7.35162	8.53062
GSM3428526	11.5217	8.30978	7.4582	6.60354	7.08793	8.46775	10.2955	9.67252
GSM3428527	10.7912	7.89535	7.10586	7.14924	6.72977	8.01451	6.66809	8.82604
GSM3428528	11.3991	7.89928	7.07503	6.86956	6.80723	8.50961	9.91524	9.34638
GSM3428529	11.1767	7.79305	7.45065	6.48152	6.17245	8.20916	8.17032	8.95443
GSM3428530	10.8314	7.7072	5.96994	6.48163	5.93741	7.50026	7.50091	8.37567
GSM3428531	11.1662	7.7268	6.63061	6.8392	6.13838	7.82939	7.47656	8.60298
GSM3428532	11.2383	7.95231	6.55107	6.45495	5.99762	7.695	7.41761	8.38979
GSM3428533	10.7979	7.56946	6.19023	6.91916	5.63784	7.14152	6.8491	7.9461
GSM3428534	10.8043	7.44213	5.98502	6.72778	5.76118	7.13443	7.16544	8.11896
GSM3428535	10.8885	7.55507	6.51568	6.58979	6.00216	7.40529	6.47274	7.94313
GSM3428536	11.1411	8.06452	6.60148	6.56677	6.54372	8.15552	7.95451	8.91154
GSM3428537	10.8635	7.57679	6.29612	6.47816	5.90037	7.30397	7.0155	8.10591
GSM3428538	10.6009	7.92055	7.14267	6.5758	5.85896	8.20323	6.71236	8.87342
GSM3428539	10.7567	7.81832	7.22794	6.30007	5.60711	7.64742	7.1731	8.65349
GSM3428540	10.8953	7.51642	6.97762	6.9599	5.80244	7.94654	7.31428	8.50517
GSM3428541	10.8499	8.15275	7.45967	7.20585	6.64609	7.82392	7.05537	8.84472
GSM3428542	11.0445	7.69262	6.72573	6.87979	5.96923	7.55513	7.29798	8.94544
GSM3428543	10.9118	7.02979	5.96218	6.17166	5.6052	6.91288	6.81909	8.67257
GSM3428544	10.2198	7.43093	6.25154	6.53672	5.73443	6.95613	6.95774	7.95864
GSM3428545	11.0448	7.7758	7.05225	6.6109	6.06974	8.34577	9.73658	8.7547
GSM3428546	10.5893	7.86823	6.49164	6.90629	5.92194	7.77944	8.20686	8.75711
GSM3428547	10.4045	7.56637	5.97794	6.65762	5.73406	7.23258	7.77633	8.3219
GSM3428548	11.1469	8.43154	6.97462	7.44042	6.72943	7.81788	7.49859	9.15207
GSM3428549	10.9809	7.6616	6.09224	6.82932	6.08481	7.35634	7.09699	8.6945
GSM3428550	11.2916	7.68712	6.94437	6.89787	6.14448	7.34762	7.63276	8.58074
GSM3428551	11.1508	8.05097	6.03512	7.07968	5.86816	7.81058	7.84793	8.2458
GSM3428552	11.1932	8.23154	6.30057	6.74589	6.40843	8.32413	8.21717	8.83302
GSM3428553	11.0495	8.14605	6.47637	6.63387	6.08279	7.98211	8.16205	8.793
GSM3428554	10.8142	7.81538	6.18731	6.70855	6.10582	7.77957	8.27611	8.9265
GSM3428555	10.8735	7.83929	6.49082	7.0623	6.16983	7.74928	7.99787	8.84409
GSM3428556	10.8997	8.0407	6.24074	6.79951	6.0943	7.89763	8.04863	8.7198
GSM3428557	10.8351	7.79119	6.05393	6.53691	5.72531	7.57778	7.57056	8.47121
GSM3428558	10.2975	7.92585	5.7013	7.11983	5.72514	7.11515	7.14127	7.81797
GSM3428559	10.8515	7.70951	6.28666	6.41323	5.66385	7.02208	7.01998	8.12854
GSM3428560	10.4619	6.89195	5.72234	6.16362	5.30459	6.2099	6.29796	8.00769
GSM3428561	10.5044	6.94826	5.13177	6.74634	5.27456	6.20371	6.63728	7.79901
GSM3428562	10.5396	7.59982	6.00098	6.03167	5.86935	7.45598	7.21298	8.51556
GSM3428563	10.4976	7.72835	6.13332	6.8117	5.99825	6.93169	7.17096	8.30664
GSM3428564	10.7509	7.17744	6.07496	6.67461	5.88265	6.64413	6.93913	8.16594
GSM3428565	10.9361	6.80533	6.33493	6.44873	5.11323	6.41611	6.75432	7.88569
GSM3428566	10.9073	7.0238	5.93639	6.42856	5.74107	6.60049	6.50786	8.11379
GSM3428567	11.2221	7.78358	6.80271	6.58913	6.23485	7.67852	8.17195	8.68841
GSM3428568	10.9753	8.08069	6.75037	7.11066	6.65202	7.89859	7.87317	8.57404
GSM3428569	11.1755	7.85074	6.777	6.93962	6.05705	7.66391	7.58342	8.23009
GSM3428570	11.2072	6.97147	5.99476	6.61864	6.0239	7.4036	6.76595	8.37914
GSM3428571	11.0559	7.76229	6.25048	6.10722	6.17168	7.70318	7.61945	8.48074
GSM3428572	11.0786	7.70862	6.84544	6.66362	5.76929	7.81434	7.76066	8.57677
GSM3428573	10.7272	6.94095	5.51076	6.56801	5.87589	6.88691	6.74643	8.31018
GSM3428574	10.6792	7.55423	6.24052	6.31784	6.0133	7.34777	7.11578	8.42947
GSM3428575	10.6565	7.87782	6.73765	6.6145	6.11492	7.89133	7.38863	8.33755
GSM3428576	10.4688	8.01739	6.21794	7.26203	6.27552	8.22334	7.60149	8.74154
GSM3428577	10.7544	7.37213	5.82783	6.48572	5.90965	7.16209	6.85407	8.10342
GSM3428578	11.0914	7.16694	5.85714	6.6341	5.65703	7.39215	6.80445	8.02454
GSM3428579	10.7813	7.55351	5.82563	6.83919	5.86522	7.51423	7.07211	8.05398
GSM3428580	11.1465	7.68023	6.30796	6.74188	6.27698	7.7923	7.43097	8.584
GSM3428581	10.8168	7.74375	6.36235	6.5442	5.95203	7.81908	7.65057	8.26263
GSM3428582	11.0716	8.11547	7.10612	6.92401	6.16558	7.99139	7.61404	8.81297
GSM3428583	11.0882	7.45477	6.638	6.69102	6.04559	7.56099	8.02192	8.55933
GSM3428584	10.8846	7.38895	5.87487	6.55233	5.46603	7.13615	7.2935	8.02196
GSM3428585	11.1691	7.07433	6.24723	6.20673	5.79932	7.06751	6.67722	8.17071
GSM3428586	11.1076	7.95864	6.74169	6.7304	6.52389	8.26656	9.87088	9.24952
GSM3428587	11.2361	7.94936	6.76695	6.48788	6.14844	8.38818	8.0698	9.51226
GSM3428588	10.7621	8.10794	6.83597	6.75144	5.95475	7.59925	7.08739	8.94412
GSM3428589	11.0524	7.48367	6.41139	6.59833	5.60231	7.52646	7.05023	8.58853
GSM3428590	11.0535	7.92437	7.34179	6.39295	5.76307	8.4791	8.47865	8.99489
GSM3428591	10.9721	8.29954	6.6112	6.8874	6.36489	8.14506	7.48389	9.13782
GSM3428592	10.8775	8.13407	7.27604	7.05466	6.13138	7.96035	7.556	9.15676
GSM3428593	11.1784	8.03851	7.14142	6.24205	6.64708	8.23879	9.1528	9.25603
GSM3428594	10.9776	7.7535	6.52498	6.76548	6.47261	7.7341	7.11683	8.78995
GSM3428595	11.0862	7.50646	6.15251	6.63397	5.89924	7.3906	6.98289	8.5284
GSM3428596	11.3354	7.55458	6.265	6.57665	5.77375	7.62414	7.32892	8.76693
GSM3428597	10.8471	7.74947	6.05237	6.84122	5.80277	7.36463	6.84708	8.87509
GSM3428598	10.4423	7.35993	5.8431	5.95873	5.8112	6.8818	6.90357	8.42875
GSM3428599	10.5033	7.64499	6.25671	6.90487	5.73548	6.9634	7.0626	8.36015
GSM3428600	10.2737	7.57329	6.78393	6.87486	5.48827	7.40827	8.69962	8.40382
GSM3428601	10.5896	7.59673	6.28049	6.61382	5.93918	7.07786	7.13465	8.31602
GSM3428602	10.5361	7.32705	6.57072	6.50047	5.74431	6.78049	7.06877	8.45151
GSM3428603	11.284	8.27567	7.94938	7.04361	6.45414	8.38993	9.43622	9.03859
GSM3428604	10.3668	7.4175	5.99927	6.74675	5.53711	6.88696	6.93436	7.88794
GSM3428605	10.8823	7.81827	6.71546	6.56392	5.78096	7.28361	6.65936	8.51153
GSM3428606	11.0522	7.95362	6.45366	7.02098	6.8912	9.19825	10.7117	10.0042
GSM3428607	11.3919	8.19663	7.13538	7.08248	6.99254	8.74471	10.272	9.78521
GSM3428608	11.2368	7.95436	7.00728	6.53458	6.6172	8.17805	10.1603	9.07252
GSM3428609	11.221	7.3091	6.19003	6.62429	6.12277	7.76274	9.45224	9.10752
GSM3428610	10.898	7.05209	5.79677	6.99225	6.08847	7.16429	8.73222	8.64058
GSM3428611	10.839	7.61879	6.51311	7.18249	6.66852	8.26215	10.007	9.16107
GSM3428612	10.7513	7.06746	5.67279	6.02947	5.47487	6.70451	6.84111	8.10613
GSM3428613	10.9088	7.62074	7.14414	6.15835	6.36921	7.96246	9.64932	9.40011
GSM3428614	11.0031	8.10254	7.00015	6.86422	6.57223	8.59255	10.5299	9.48294
GSM3428615	11.4004	8.10993	7.41784	7.08212	6.2886	8.36362	9.5667	9.2386
GSM3428616	11.0826	7.78632	7.20831	6.62907	5.96116	8.04004	9.33325	8.71849
GSM3428617	10.9788	7.98675	6.45209	6.87049	5.78174	7.76022	8.63799	8.66958
GSM3428618	10.5906	7.46495	5.95701	6.6968	5.66088	7.1491	6.74403	8.11494
GSM3428619	10.568	7.61407	6.28682	6.82768	5.94847	7.20042	6.95086	7.92433
GSM3428620	10.8458	7.27059	5.84631	6.41094	5.64185	7.14104	7.0673	7.93729
GSM3428621	10.861	7.67863	6.64146	7.22596	5.72638	7.13544	7.26861	8.02741

## Sheet:  GSE126307
geneNames	CMTM2	CMTM6	FOS	IL18R1	PIK3CB	SOS2	FPR1	TLR4
GSM3595978	8.47139	722.651	2352.15	146.367	11.9253	37.413	1551	66.1604
GSM3595979	10.9485	652.128	2648.2	136.639	12.7296	16.8939	1179.08	11.837
GSM3595980	10.804	556.007	1624.18	143.163	7.06007	9.58499	1397.86	37.4849
GSM3595981	16.6252	585.734	1899.15	127.375	7.06758	21.9731	1231.89	31.0604
GSM3595982	11.271	459.923	3342.22	121.495	15.4782	12.3801	1312.65	46.2245
GSM3595983	2.99816	583.024	2053.14	261.91	7.45483	26.8689	921.948	31.5155
GSM3595984	11.6783	607.2	4752.06	83.7009	12.8528	25.5701	922.154	34.5913
GSM3595985	0.465808	341.963	2045	49.9425	7.07117	14.6227	967.305	18.9216
GSM3595986	-0.0166993	641.594	908.94	130.156	13.8254	25.6283	1242.21	22.7689
GSM3595987	-1.39459	503.37	2082.64	187.513	14.7052	13.0995	645.097	32.9798
GSM3595988	12.8908	732.517	5534.52	91.3918	19.4546	22.9534	2059.02	91.8411
GSM3595989	4.60358	690.768	1910.18	140.611	16.5975	19.1317	1211.74	40.7632
GSM3595990	41.846	666.25	3892.95	83.8974	14.8415	17.0498	1756.65	47.3145
GSM3595991	38.2415	641.088	4912.19	49.7421	23.4045	28.6477	1614.59	72.0051
GSM3595992	3.93528	502.988	4050.36	247.28	32.2828	14.1984	953.664	45.1416
GSM3595993	23.9936	851.913	8374.17	86.2409	32.9966	16.3952	1629.94	105.997
GSM3595994	0.556719	538.01	1063.2	111.452	17.6856	18.2321	534.956	34.8941
GSM3595995	10.7925	637.839	3951.27	101.321	15.0775	31.0235	513.775	6.93711
GSM3595996	17.7753	777.838	1767.75	115.85	20.9256	28.0006	1479.96	88.8864
GSM3595997	8.49601	615.351	2697.32	91.0207	9.34568	18.173	1103.8	29.8282
GSM3595998	45.12	729.177	6211.33	124.011	23.9978	28.9411	1786.44	72.2386
GSM3595999	9.81637	753.504	5633.68	87.0675	31.4487	23.1312	951.198	73.3241
GSM3596000	8.49232	481.933	6364.34	73.5227	3.78288	5.69942	1696.67	28.9821
GSM3596001	1.57739	639.805	6832.94	47.4165	49.2009	14.2182	1331.94	41.0585
GSM3596002	15.1136	533.25	5893.83	51.3568	19.7506	36.3545	832.006	47.111
GSM3596003	24.4728	956.846	5401.28	69.2444	35.3733	30.2679	1332.65	48.1852
GSM3596004	51.8346	683.145	1651.88	100.533	6.73481	12.8435	1969.65	104.488
GSM3596005	4.3086	656.775	5275.05	121.024	5.56245	34.1673	1982.15	24.597
GSM3596006	-5.01537	469.27	1844.41	142.58	8.67008	25.4773	835.152	15.4576
GSM3596007	11.1794	645.417	2360.88	67.3816	11.5552	17.9319	1469.38	48.2401
GSM3596008	-5.05595	572.296	2918.58	246.247	22.8913	22.7798	729.44	37.6472
GSM3596009	20.7166	674.566	1440.07	127.951	32.1696	13.1446	1263.2	67.9766
GSM3596010	5.68701	374.55	2419.38	146.326	7.68419	18.3084	207.661	17.5896
GSM3596011	8.93207	526.055	5600.17	112.632	20.7254	17.6437	1324.73	42.4331
GSM3596012	7.60358	436.712	6243.08	54.7459	22.1131	18.4839	393.039	31.0919
GSM3596013	13.868	519.995	5197.05	195.466	13.4314	47.4953	912.838	24.6669
GSM3596014	16.5954	526.001	4841.77	58.3467	6.70953	33.3477	419.078	43.9987
GSM3596015	47.7117	688.11	2042.13	141.414	14.3955	24.6427	1326.15	80.8999
GSM3596016	21.0399	603.423	5724.02	158.796	29.8486	34.1647	1104.97	85.3166
GSM3596017	19.3386	582.748	2302.29	97.1816	20.7604	24.981	755.653	30.0897
