# Supplementary material for: Identification of biomarkers related to neutrophils and two molecular subtypes of systemic lupus erythematosus
Source: BMC Med Genomics. 2022 Jul 20;15:162. doi: 10.1186/s12920-022-01306-9 (PMC9297641; doi:10.1186/s12920-022-01306-9)
Supplement: Supplementary file 7 — Additional file 7. Results of inmmune cell infiltration. [file 12920_2022_1306_MOESM7_ESM.xlsx]

## Sheet: GSE100163
Table 6 Results of inmmune cell infiltration
id	B cells naive	B cells memory	Plasma cells	T cells CD8	T cells CD4 naive	T cells CD4 memory resting	T cells CD4 memory activated	T cells follicular helper	T cells regulatory (Tregs)	T cells gamma delta	NK cells resting	NK cells activated	Monocytes	Macrophages M0	Macrophages M1	Macrophages M2	Dendritic cells resting	Dendritic cells activated	Mast cells resting	Mast cells activated	Eosinophils	Neutrophils
GSM2672797	0	0.0105677	0	0.117116	0.0555909	0.0252784	0.0314421	0	0	0	0.095463	0	0.273787	0.00850124	0	0	0	0.0380534	0.0106936	0	0	0.333507
GSM2672798	0	0.0151791	0	0.057858	0.0507111	0.0359241	0.00746269	0	0	0	0.0292985	0	0.370814	0.0403	0	0	0	0.0318715	0.0218015	0	0	0.338779
GSM2672804	0	0.0798288	0	0	0.0990398	0.0024884	0	0	0.0170342	0.0132861	0.0262026	0	0.20943	0.0349122	0	0	0	0.0386962	0.0259147	0	0	0.453167
GSM2672807	0.0130564	0.0129763	0	0.141207	0.0632708	0	0.043292	0	0	0	0.0775615	0.0142047	0.158178	0.00663291	0	0	0	0.0208881	0.00422636	0	0	0.444506
GSM2672810	0	0.0178335	0	0.0426371	0.0245184	0.0736931	0.0350441	0	0	0	0.0356337	0	0.407636	0.0159413	0	0	0	0.0273443	0.0251828	0	0	0.294536
GSM2672811	0	0.0285521	0.047615	0.0907985	0.0437589	0.0592872	0.0697966	0	0	0.0386068	0.0706863	0	0.119408	0.0143465	0	0	0	0.0295852	0.00881334	0	0	0.378746
GSM2672812	0	0.00968344	0.00194651	0.0212719	0	0.0712511	0.039822	0	0	0.017223	0.0498883	0.0148396	0.337277	0.00323988	0	0	0	0.0226893	0.00362568	0	0	0.407242
GSM2672813	0	0.03901	0.0156139	0.0619542	0.0506727	0.0309536	0.0363992	0.0115361	0.00393309	0.0348123	0.0283074	0	0.356577	0	0	0	0	0.0219055	0.00911552	0	0	0.29921
GSM2672815	0	0.0371238	0	0	0.178175	0.0111918	0.042106	0	0	0.0970744	0.139409	0	0.0850348	0.0306155	0	0.00761344	0	0.0397102	0.0140259	0	0	0.31792
GSM2672816	0	0.0426627	0	0.0217703	0.117072	0	0.0346455	0	0.00448388	0	0.159591	0	0.155647	0.0269589	0	0	0	0.0143285	0.0336085	0	0	0.389232
GSM2672818	0	0.0155515	0	0.139788	0.0525524	0.0385422	0.0774516	0	0	0	0.15131	0	0.235945	0.00855731	0	0	0	0.0205295	0.00639454	0	0	0.253378
GSM2672819	0	0.0266896	0	0.101636	0.0707451	0.112251	0.0352217	0	0	0	0.0825233	0	0.210501	0.0234715	0	0	0	0.00287913	0.018412	0	0	0.315671
GSM2672820	0	0.071332	0	0.0196208	0.0869309	0	0.0472575	0	0.00737894	0.0213491	0.0717001	0	0.237805	0.0254934	0	0	0	0.0475192	0.0295106	0	0	0.334102
GSM2672823	0	0.0133229	0	0.148528	0.0184242	0	0.0348479	0	0	0	0.137779	0	0.246986	0.00830793	0	0	0	0.0147751	0.00846879	0	0	0.368561
GSM2672825	0	0.0343044	0	0.0202776	0.0385645	0.00223076	0.0619112	0	0	0.0465005	0.159121	0	0.267352	0.0355118	0	0	0	0.0277688	0.0224285	0	0	0.284029
GSM2672827	0.000262856	0	0.0194304	0.0873952	0.124017	0.024374	0.0521331	0	0	0	0.0401778	0.0174889	0.197238	0.0100395	0	0	0	0.0370862	0.00642414	0	0	0.383933
GSM2672830	0	0.03597	0.0957243	0.0688334	0.071833	0	0.0819918	0	0	0.0133946	0.0502736	0	0.125121	0.0091795	0	0	0	0.0124144	0.00692096	0	0	0.428343
GSM2672835	0	0.0718313	0	0	0.0725752	0.00170553	0	0	0.00269028	0.0196654	0.0460429	0	0.295348	0.0501618	0	0	0	0.0332553	0.0071934	0	0	0.399531
GSM2672836	0.0123817	0.0453681	0	0.0787019	0.0902255	0.0466975	0.0737664	0	0	0	0.056489	0	0.107877	0.00325363	0	0	0	0.00990791	0.0171651	0	0	0.458166
GSM2672837	0	0.0550137	0	0.059826	0.109119	0	0.0203421	0	0	0.0159232	0.0526347	0	0.340118	0	0	0	0	0.0410772	0.0165737	0	0	0.289373
GSM2672838	0	0.0431694	0	0.0443598	0.109319	0.0303752	0.0326062	0	0	0	0.0863741	0	0.214381	0.0225832	0	0	0	0.0241157	0.0226409	0	0	0.370075
GSM2672839	0	0.0577457	0.0201577	0.187841	0.0955424	0	0.0699517	0	0	0	0.0740673	0	0.160724	0.0156263	0	0	0	0.0277207	0.0160874	0	0	0.274536
GSM2672842	0	0.05692	0.0212958	0.00472509	0.124496	0.0473064	0.044284	0	0	0	0.0905312	0	0.161911	0.0339665	0	0	0	0.0167708	0.0266754	0	0	0.371118
GSM2672843	0	0.0283555	0.0599066	0.150739	0.0607753	0.0537541	0.0521242	0	0	0	0.0715861	0	0.151412	0.0126916	0	0	0	0.0178739	0.00520166	0	0	0.33558
GSM2672845	0	0.0562775	0	0.0786908	0.141544	0.0234736	0	0	0.00300757	0	0.0505327	0	0.194566	0.0116477	0	0.0107055	0	0.00952762	0.0279131	0	0	0.392113
GSM2672847	0	0.0209153	0	0.0182034	0.074894	0.0395744	0.0178542	0	0.00504894	0	0.0490149	0	0.364604	0.00832016	0	0	0	0.0282864	0.0387564	0	0	0.334528
GSM2672849	0	0.0084454	0	0.0291051	0.038324	0.0755687	0.0462849	0	0	0	0.0785727	0	0.153391	0.00969481	0	0	0	0.0344937	0.0163917	0	0	0.509728
GSM2672850	0	0.0171915	0	0.09604	0	0.0795083	0.0348248	0	0	0.0583328	0.111028	0	0.154585	0.0144416	0	0	0	0.0204009	0.0253399	0	0	0.388308
GSM2672851	0	0.0181063	0	0.0496466	0.0505452	0.00959241	0.0396625	0	0	0	0.104644	0	0.143171	0.0167046	0	0	0	0.0343326	0	0	0	0.533596
GSM2672799	0	0.0161303	0.0730547	0.0187082	0.0764669	0.101881	0.0227025	0	0	0	0.0947791	0	0.292122	0.0122482	0	0.00126211	0	0.0126461	0.0127292	0	0	0.26527
GSM2672800	0	0.0106021	0	0.086809	0.094586	0.116558	0.0089921	0	0	0	0.103437	0	0.287251	0.00382198	0	0	0	0.026858	0.00686314	0	0	0.254222
GSM2672801	0.0220174	0	0	0.112434	0.221388	0.10103	0.0543754	0	0	0	0.07744	0	0.263699	0	0	0	0	0.00122929	0.0144971	0	0	0.13189
GSM2672802	0	0.0179086	0	0.0640899	0.0763224	0	0.0413081	0	0	0.00841119	0.131492	0.00606644	0.290059	0.0128515	0	0	0	0.0162423	0.0117372	0	0	0.323512
GSM2672803	0	0.013489	0.0218357	0.182382	0.111357	0	0.0922002	0	0	0.030022	0.0518986	0	0.170531	0.00649153	0	0	0	0.0212426	0.00730226	0	0	0.291249
GSM2672805	0	0.0408928	0.0316976	0.0770259	0.0940086	0	0.0405366	0	0	0.0487605	0.0356813	0	0.220031	0.0597944	0	0	0	0.034924	0	0	0	0.316647
GSM2672806	0	0.00811595	0	0.112837	0.0899553	0.0457613	0.0333614	0	0	0	0.048995	0	0.208976	0.00475132	0	0	0	0.0172276	0.0151548	0	0	0.414865
GSM2672808	0	0.0582607	0	0.0246143	0.214619	0.0910699	0.00271873	0	0.0174111	0.0200176	0.0938029	0	0.240818	0.00492084	0	0.0096627	0	0.0128015	0.0203211	0	0	0.188962
GSM2672809	0.00736595	0.0848555	0	0.0318627	0.137991	0.157333	0.00377508	0	0.00784101	0.0123534	0.0415578	0.0110799	0.228982	0.0022996	0	0.00677413	0	0.00625266	0.0144833	0	0	0.245193
GSM2672814	0.00297013	0.0158696	0.0593984	0.164199	0.105616	0	0.0897042	0	0	0	0.175059	0	0.128898	0.00242255	0	0	0	0.0237248	0.00808791	0	0	0.22405
GSM2672817	0	0.0276469	0	0.0304106	0.127896	0.0544195	0.0342284	0	0.00306159	0	0.0810164	0	0.47561	0.00943394	0	0	0	0.0220631	0.00699938	0	0	0.127214
GSM2672821	0.0379177	0.0240087	0	0.113526	0.170044	0.0474994	0.0160297	0	0.0127194	0	0.0610857	0.0156273	0.208505	0	0	0	0	0.0257386	0.0162758	0	0	0.251023
GSM2672822	0	0.0804399	0	0.0624819	0.0713892	0.0573512	0.00724441	0	0	0	0.0639234	0	0.227272	0.0173423	0	0	0	0.0271271	0	0	0	0.385429
GSM2672824	0	0.0416187	0	0.0623056	0.11057	0.117006	0.0188793	0	0.00228508	0	0.0986865	0	0.250466	0.0188962	0	0	0	0.0256046	0.028214	0	0	0.225469
GSM2672826	0.0737892	0	0	0.0415558	0.171674	0.0387624	0.0140734	0	0.00961213	0	0.0554932	0	0.158856	0.0443447	0	0	0	0.0219617	0.026822	0	0	0.343056
GSM2672828	0	0.015172	0.13809	0.169112	0.103254	0	0.0983225	0	0	0	0.0260122	0.0180075	0.116271	0.00120219	0	0	0	0.0181174	0.0168676	0	0	0.279571
GSM2672829	0	0.146385	0	0.0400703	0.195839	0.0204417	0	0	0.0237609	0.0454125	0.030593	0	0.124536	0	0	0.00894539	0	0.0857652	0.00917407	0	0	0.269077
GSM2672831	0	0.0155958	0	0.198267	0.126656	0.0435622	0.0323295	0	0	0	0.0727959	0.0111926	0.338016	0	0	0.00210258	0	0.0363514	0.0065796	0	0	0.116551
GSM2672832	0	0.0497728	0.00146824	0.0441288	0.126608	0.084164	0.0423669	0	0	0	0.135025	0	0.165124	0.0130804	0	0	0	0.0368578	0.0225561	0	0	0.278847
GSM2672833	0.00566739	0.002369	0.00627126	0.171659	0.0727797	0.0363276	0.0795935	0	0	0	0.146286	0	0.180632	0.0171991	0	0	0	0.0179414	0.00835355	0	0	0.254921
GSM2672834	0.0157901	0.0620035	0.017224	0.235997	0.197	0	0.0398034	0	0	0	0.0168269	0.0128193	0.109695	0.00229091	0	0	0	0.0225958	0.00308984	0	0	0.264865
GSM2672840	0.00906568	0.0734312	0.0335217	0.087829	0.158548	0.0743612	0.0220272	0	0.000913886	0	0.0167524	0	0.185207	0.039852	0	0	0	0.0200057	0.00836102	0	0	0.270124
GSM2672841	0	0.0883782	0.00766883	0.192221	0.1414	0.0410027	0.0291347	0	0	0	0.160117	0	0.141252	0	0	0.00841075	0	0.0291206	0.0134111	0	0	0.147884
GSM2672844	0	0.0143168	0	0.236712	0.0057738	0	0.0405655	0	0	0	0.172419	0	0.148699	0.0185699	0	0	0	0.0104573	0.0141926	0	0	0.338295
GSM2672846	0.0046931	0.010809	0	0.105549	0.103798	0.12873	0.00386312	0	0.00222038	0	0.11899	0	0.236248	0.0248757	0	0	0	0.00461185	0.0183373	0	0	0.237274
GSM2672848	0	0.0230069	0	0.446033	0.0105848	0	0.0392665	0	0.00140438	0	0.0182226	0.0427075	0.171739	0.0150418	0	0	0	0.0201388	0.0135766	0	0	0.198279

## Sheet: GSE102466
id	B cells naive	B cells memory	Plasma cells	T cells CD8	T cells CD4 naive	T cells CD4 memory resting	T cells CD4 memory activated	T cells follicular helper	T cells regulatory (Tregs)	T cells gamma delta	NK cells resting	NK cells activated	Monocytes	Macrophages M0	Macrophages M1	Macrophages M2	Dendritic cells resting	Dendritic cells activated	Mast cells resting	Mast cells activated	Eosinophils	Neutrophils
GSM2738097	0.00989554	0.0225906	0.00983936	0.054317	0.153579	0.00647183	0.0574307	0	0	0.0979798	0.0494043	0	0.0383074	0	0	0.0512748	0	0.00654834	0.00651996	0	0.0544863	0.381355
GSM2738098	0	0.0197412	0.000283821	0.0661518	0.113997	0	0.0494613	0	0	0.108764	0.0053222	0	0.131441	0	0	0.0504576	0	0.00572901	0	0	0	0.44865
GSM2738099	0.0405193	0.0209714	0.000412331	0.0696912	0.111541	0	0.0608116	0	0	0.086196	0.0784078	0	0.1033	0	0	0.046212	0	0.00510656	0	0	0.00649624	0.370335
GSM2738101	0.00772644	0.0214448	0.00999702	0.0667105	0.083044	0	0.041629	0	0	0.147246	0.0224006	0	0.0688091	0	0.00710545	0.0710548	0	0.00790875	0	0.00245925	0.0204975	0.421966
GSM2738102	0.0248999	0.0320341	0	0.0325764	0.029297	0.124139	0.00411355	0	0	0.234174	0	0	0.0330663	0	0	0.0474881	0	0.00437072	0	0	0.000870746	0.43297
GSM2738103	0.00733199	0.0119478	0	0.0382123	0.027852	0	0.0437259	0	0	0.251329	0	0	0.084943	0	0	0.042656	0	0.0143541	0	0.0157908	0	0.461857
GSM2738104	0	0.0933555	0	0.000957204	0.152363	0	0.0785026	0	0	0.0641819	0.0771478	0	0.0298964	0	0	0.0256855	0	0.0119056	0.0130803	0	0.0344961	0.418429
GSM2738105	0.0145815	0.0345586	0	0.174237	0.129803	0	0.0672549	0	0	0.152145	0.077313	0	0.0721997	0	0	0.0265698	0	0.00349779	0.00638305	0	0.0228708	0.218586
GSM2738106	0	0.00262131	0.00386909	0.220612	0.0819644	0	0.0993179	0	0	0.192575	0.0495214	0	0.0672768	0	0.001152	0.0160685	0	0.0040556	0.0106767	0	0.00483019	0.24546
GSM2738107	0	0.0590819	0	0	0.119418	0.00763278	0.0117175	0	0	0.139396	0.0656961	0	0	0	0	0.018254	0	0.00835869	0.0455274	0	0	0.524917
GSM2738109	0	0.0206835	0	0.0947842	0.0704286	0	0.0549861	0	0	0.10417	0.0767215	0	0.00652855	0	0	0.0557083	0	0.00177127	0.00464813	0	0.0114947	0.498076
GSM2738110	0.00133237	0.0223266	0	0.0157276	0.0384091	0	0.0902534	0	0	0.20628	0.0203336	0	0.0305866	0	0.00333402	0.0734006	0	0.0086468	0	0.0220907	0.00979571	0.457483
GSM2738111	0.000213742	0.0347825	0	0.0130674	0.0434221	0	0.0445043	0	0	0.118309	0.067553	0	0.0401709	0	0	0.0746079	0	0.00783699	0.017073	0	0.0406171	0.497842
GSM2738112	0.00816486	0.0282376	0	0.0524144	0.0902108	0	0.0459994	0	0	0.079309	0.0852569	0	0.0994115	0	0	0.0291555	0	0.00506082	0.00110395	0	0	0.475675
GSM2738114	0	0.00277807	0	0.110389	0.0710814	0	0.0527939	0	0	0.193986	0	0	0.138218	0	0	0.0286935	0	0.00591701	0.00122854	0	0.00810859	0.386806
GSM2738115	0.115052	0	0	0.13707	0.0155155	0	0.100532	0	0	0.184604	0.0491843	0	0.0107152	0	0	0.0732449	0	0.014937	0.0125946	0	0.026173	0.260377
GSM2738116	0	0.0230655	0	0.0858528	0.0872434	0	0.0699925	0	0	0.0950781	0.137499	0	0.0755096	0	0	0.0437829	0	0.00558229	0.0207067	0	0.00829869	0.347388
GSM2738117	0.0121281	0.0217197	0	0.0287806	0.092591	0.00837344	0.043584	0	0	0.201196	0.0125208	0	0.0429609	0	0	0.0428627	0	0.00128906	0	0	0.0351079	0.456885
GSM2738119	0	0.0145007	0.00924669	0.0276403	0.0918163	0	0.0956152	0	0	0.198933	0.0121503	0	0.0426734	0	0	0.0286525	0	0.00935954	0.00115951	0	0	0.468253
GSM2738120	0.0451562	0	0	0.025073	0.112778	0	0.0972436	0	0	0.28582	0.10345	0	0	0	2.22066e-05	0.0567411	0	0.0100331	0	0	0	0.263682
GSM2738122	0	0.0158949	0	0.0312405	0.0895192	0	0.0379567	0	0	0.147422	0.056544	0	0.0729288	0	0	0.0367248	0	0.00169049	0	0.0212493	0.0274646	0.461365
GSM2738100	0	0.0170789	0.00280305	0	0.0624562	0	0.0594151	0	0	0.0855681	0.0225965	0	0.0665798	0	0	0.0376031	0	0.00447191	0.0204863	0	0	0.620941
GSM2738108	0	0.00377626	0.0274759	0.0374328	0.0766598	0	0.0723308	0	0	0.0631394	0.10832	0	0	0	0	0.0286526	0	0.00481744	0	0	0	0.577394
GSM2738113	0	0	0.0167313	0.00671971	0.0786033	0	0.0581226	0	0	0.079223	0.0689756	0	0.0185674	0	0	0.0365616	0	0.0135016	0	0.000621134	0	0.622373
GSM2738118	0	0	0	0.0549002	0.0185006	0	0.0535815	0	0	0.27271	0	0	0	0	0	0.0368426	0	0.0138977	0.0203576	0	0	0.52921
GSM2738121	0	0.0279525	0	0.0069082	0.0721529	0	0.0612692	0	0	0.0213302	0.0797358	0	0.0864434	0	0	0.0285575	0	0.00539775	0.0196951	0	0	0.590557

## Sheet: GSE121239
id	B cells naive	B cells memory	Plasma cells	T cells CD8	T cells CD4 naive	T cells CD4 memory resting	T cells CD4 memory activated	T cells follicular helper	T cells regulatory (Tregs)	T cells gamma delta	NK cells resting	NK cells activated	Monocytes	Macrophages M0	Macrophages M1	Macrophages M2	Dendritic cells resting	Dendritic cells activated	Mast cells resting	Mast cells activated	Eosinophils	Neutrophils
GSM3428330	0	0.0508047	0.0151266	0.0375475	0.0598571	0	0.0504874	0	0	0.0352466	0.0617604	0	0	0	0	0.0169957	0	0.00654521	0.0214187	0	0	0.64421
GSM3428332	0	0.051115	0.0119513	0.0272644	0.01664	0	0.0377181	0	0	0	0.0773688	0	0	0	0	0.00356617	0	0.00155349	0.00770661	0	0	0.765116
GSM3428335	0	0.0503425	0.00931364	0.0855854	0.0088738	0.0223194	0.0672341	0	0	0.0521259	0.101906	0	0.0858274	0	0	0.0138857	0	0.00179933	0.00967781	0	0	0.49111
GSM3428336	0	0.035355	0.00610516	0.110992	0	0	0.0578838	0	0	0.0466476	0.105764	0	0	0	0	0.0229777	0	0	0.00705518	0	0.0129361	0.594283
GSM3428350	0	0.041913	0.0115819	0	0.0876428	0	0.0368137	0	0	0.0192433	0.129145	0	0.019219	0.00937715	0	0	0	0.0023609	0	0	0.00290135	0.639802
GSM3428351	0	0.0421179	0.0177139	0.0111135	0.0523013	0	0.0288325	0	0	0.00337475	0.0952477	0	0	0	0	0.0238836	0	0	0	0	0	0.725415
GSM3428352	0	0.0803919	0	0	0.0685996	0	0.0543458	0	0	0.00316146	0.0976278	0	0.0733885	0	0	0	0	0	0.00176159	0	0	0.620723
GSM3428356	0	0.042738	0.010637	0.000720063	0.0744854	0	0.0950905	0	0	0.0364095	0.094226	0	0.0349843	0	0	0	0	0.0113742	0.0102196	0	0	0.589115
GSM3428357	0	0.0464054	0.00862084	0	0.0639587	0	0.0820988	0	0	0.0155356	0.111921	0	0	0	0	0.0012533	0	0.0161681	0.0276652	0	0	0.626373
GSM3428361	0	0.0271828	0.0116243	0.0370774	0.0820417	0	0.0350174	0	0	0.000304087	0.0843011	0	0.142286	0	0	0.00485971	0	0.00352683	0.0196296	0	0.022309	0.52984
GSM3428362	0	0.0494839	0.0060767	0.0266057	0.0357711	0	0.0452608	0.00447215	0	0.0295137	0.0812525	0	0.00186657	0	0	0.0164242	0	0.0128749	0	0	0.000883602	0.689514
GSM3428363	0	0.0453373	0.0120163	0.0152516	0.0508386	0	0.0522866	0	0	0.0213723	0.0762145	0	0	0	0	0.024351	0	0.00960031	0.020822	0	0	0.671909
GSM3428364	0	0.0329054	0.00840881	0.0288011	0.0381842	0.00838049	0.0414669	0	0	0.0240515	0.0859726	0	0.0208211	0	0	0.00951215	0	0.00319225	0.0406043	0	0	0.657699
GSM3428365	0.00101463	0.0171971	0.00253337	0.0432447	0.0593794	0.0241825	0.0393718	0	0	0.0332421	0.101459	0	0.0287804	0	0	0.00967219	0	0.00557345	0.0350867	0	0	0.599262
GSM3428370	0	0.0488138	0.0172357	0.0172268	0.0921882	0	0.022961	0	0	0.0255602	0.080062	0	0.0437185	0	0	0.00894503	0	0	0	0	0	0.643289
GSM3428371	0	0.0384907	0.00864015	0.0341164	0.0654565	0	0.0460824	0	0	0.0501315	0.0246373	0	0.0724284	0	0	0	0	0	0.0304971	0	0.00720789	0.622312
GSM3428372	0	0.0283811	0.00841859	0.0110037	0.0490668	0	0.0391005	0	0	0.0669464	0.0242034	0	0.120286	0	0	0	0	0.00310241	0.0325586	0	0.00646088	0.610472
GSM3428373	0	0.0382159	0.0154889	0.0199291	0.0499982	0	0.0350365	0	0	0.0430883	0.024328	0	0.120852	0	0	0	0	0.00280596	0.0397019	0	0.00355907	0.606996
GSM3428394	0	0.0433484	0.0157485	0.0458279	0.0565557	0	0.0460619	0	0	0.0181558	0.0598991	0	0.0434869	0	0	0.00691448	0	0.00854846	0.0308492	0	0	0.624604
GSM3428395	0	0.0504566	0.00692235	0.000220436	0.0932	0	0.0801097	0	0	0.0151065	0.103597	0	0	0	0	0.0123577	0	0.00810273	0	0	0.0226262	0.607301
GSM3428396	0	0.0288714	0.0130014	0.0447276	0.0793613	0	0.0318077	0	0	0.00909352	0.114432	0	0.0403874	0	0	0.00712547	0	0.00631625	0.0217254	0	0	0.60315
GSM3428397	0	0.0212748	0.0112626	0.0642826	0.0594638	0	0.0339416	0	0	0.0138774	0.082968	0	0.0132149	0	0	0.00712989	0	0.00654914	0.0321277	0	0.0029752	0.650932
GSM3428398	0	0.0545883	0.00741063	0.00580391	0.0704261	0	0.0888082	0	0	0.040919	0.0956757	0	0.0128658	0	0	0.0138874	0	0.0158685	0.0244877	0	0	0.569259
GSM3428399	0	0.0394352	0.00160404	0	0.0661065	0	0.0742793	0	0	0.0329209	0.0979332	0	0	0	0	0.0108664	0	0.00669842	0.0262848	0	0.00050882	0.643363
GSM3428400	0	0.0100608	0	0.121996	0.0528367	0	0.0800268	0	0	0.0478671	0.0585611	0	0	0	0	0.0170406	0	0.00336378	0.0210061	0	0.0176143	0.569627
GSM3428405	0	0.0376169	0.0211584	0.0633559	0.0272612	0.00217767	0.018764	0	0	0.0595815	0.0436378	0	0.0534955	0	0	0.0171789	0	0.0100824	0	0	0	0.64569
GSM3428408	0	0.038731	0.0145664	0.0293924	0.0865808	0.00424028	0.0274931	0	0	0	0.0909038	0	0.0496249	0.0136105	0	0	0	0.00653735	0.0183192	0	0.000577846	0.619423
GSM3428409	0.00206692	0.0180048	0.00618254	0.0116612	0.12297	0.000690926	0.0381352	0	0	0.0259938	0.113564	0	0.0332627	0	0	0.0166646	0	0.00612481	0.0150224	0	0	0.589657
GSM3428412	0	0.0179159	0.00595495	0.137947	0.0114269	0	0.053728	0	0	0.0225892	0.0660335	0	0.0403993	0	0	0.0127359	0	0.00268715	0.0190318	0	0	0.60955
GSM3428419	0	0.0398809	0.00727859	0.068475	0.032162	0.0363995	0.0643874	0	0	0.0193824	0.111306	0	0.0326927	0	0	0.0247198	0	0.00431849	0.00756661	0	0.0432339	0.508197
GSM3428420	0	0.0279995	0.0036823	0.100938	0.105776	0.0131574	0.0629831	0	0	0.00619322	0.104615	0	0	0	0	0.0285256	0	0.00052548	0.00184696	0	0.00365113	0.540106
GSM3428427	0	0.0289915	0.0126031	0.0833187	0.0227388	0	0.0922206	0	0	0.0261107	0.0975414	0	0	0	0	0.0111824	0	0.0150293	0.0193148	0	0	0.590949
GSM3428428	0	0.05766	0.0112488	0.0631279	0.0510208	0.00722585	0.0424717	0	0	0.0412006	0.105815	0	0.0294512	0	0	0.0188147	0	0.00666718	0.0293674	0	0.019457	0.516472
GSM3428434	0	0.0519485	0.0122892	0.0940737	0.0459546	0	0.0707861	0	0	0.0471803	0.0192445	0	0	0	0	0.00988763	0	0.00440372	0.0215152	0	0	0.622716
GSM3428435	0	0.0859873	0.0239836	0.13484	0.0513223	0	0.0438442	0	0	0.0214635	0.0713659	0	0	0	0	0.0121922	0	0.00966767	0	0	0	0.545334
GSM3428437	0	0.0364442	0.0145969	0.0288809	0.0402686	0.0783984	0.0401108	0	0	0.0351303	0.0587845	0	0.0352388	0	0	0.00613746	0	0.00693898	0.0221662	0	0	0.596904
GSM3428443	0	0.0329628	0.00202057	0.0860359	0.0617993	0.00242765	0.0273487	0	0	0.0259225	0.0692509	0	0.0252095	0	0	0.00829494	0	0.00955558	0.00874858	0	0	0.640423
GSM3428445	0	0.0168139	0.0108763	0.0446714	0.060027	0.0335072	0.0201737	0	0	0.0539048	0.0831456	0	0	0	0	0.0183725	0	0.0105302	0.0220512	0	0.0060767	0.61985
GSM3428451	0	0.0349491	0.0108405	0.0720782	0.04725	0	0.0968415	0	0	0.0523323	0.0383047	0	0	0	0	0.0121493	0	0.0155767	0.0256918	0	0.00776685	0.586219
GSM3428457	0	0.0581324	0.0184814	0.115435	0.0264895	0	0.0752786	0	0	0.0822069	0.0727721	0	0.00606429	0	0	0.0151363	0	0.00424796	0.0215561	0	0.00528768	0.498912
GSM3428458	0	0.0640026	0.023965	0.129066	0	0	0.0481574	0	0	0.0406377	0.0665186	0	0	0	0	0.0313143	0	0.00485524	0.0101787	0	0	0.581304
GSM3428461	0	0.0808081	0.0275244	0.0369452	0.0259077	0	0.0423412	0	0	0.0890383	0.0664575	0	0.02862	0	0	0.00770006	0	0.00642643	0.0152414	0	0	0.57299
GSM3428463	0	0.0638586	0.0193856	0.193013	0	0	0.0483011	0	0	0.0242021	0.059097	0	0.0154118	0	0	0.0109023	0	0.00307071	0.0200118	0	0.00476324	0.537983
GSM3428465	0	0.033603	0.0130388	0.149396	0.0141286	0	0.0250173	0	0	0	0.021922	0	0.061718	0	0	0.00534472	0	0.00568619	0.0235707	0	0	0.646575
GSM3428479	0	0.0745486	0.0246531	0.0932751	0.0257747	0.0122483	0.0333381	0	0	0.0525497	0.0545553	0	0	0	0	0.00755206	0	0.00404158	0.00743888	0	0	0.610024
GSM3428484	0	0.0587331	0.010294	0	0.00677893	0.0450368	0.0360773	0.00393435	0	0.117464	0.048418	0	0	0	0	0.0113114	0	0.0138117	0	0	0	0.64814
GSM3428485	0	0.0435201	0.00319182	0	0.0184736	0.0625672	0.0763085	0	0	0.156735	0.0495138	0	0	0	0	0.0134372	0	0.00941032	0	0	0.00472215	0.56212
GSM3428491	0	0.0733828	0.0290093	0.113031	0.0273385	0	0.0247644	0	0	0.0313867	0.0479635	0	0.0433933	0.0288553	0	0.00733102	0	0	0.024055	0	0	0.549489
GSM3428492	0	0.0635324	0.027688	0.0931371	0.0222649	0	0.0305503	0	0	0.0938113	0.061284	0	0.0641736	0	0	0	0	0.00423045	0.0206809	0	0.00218017	0.516467
GSM3428493	0	0.0642657	0.026733	0.052323	0.0311854	0	0.0451883	0	0	0.0818987	0.0493793	0	0.0165445	0.0080255	0	0.00754929	0	0	0.0175267	0	0	0.59938
GSM3428494	0	0.0454245	0.00914138	0.0185609	0.0837272	0	0.0488161	0	0	0.031741	0.0841866	0	0.0242723	0.00342863	0	0.0172394	0	0	0	0	0.00131019	0.632152
GSM3428506	0	0.0397907	0.00511855	0	0.0792809	0.0500589	0.0489069	0	0	0	0.10178	0	0.0247836	0	0	0.011069	0	0	0	0.000794452	0	0.638417
GSM3428507	0	0.0386857	0.0165637	0.00836382	0.0611811	0.0518219	0.0330711	0	0	0	0.0980205	0	0.0367455	0	0	0	0	0	0.0100548	0	0	0.645492
GSM3428508	0	0.0414071	0.00777345	0	0.0483068	0.0467752	0.038678	0	0	0.0294398	0.0728624	0	0.0615831	0	0	0	0	0.000230826	0.0111951	0	0	0.641748
GSM3428512	0	0.138638	0.0652657	0.0771254	0.0613253	0	0.0128034	0	0	0.0476611	0.0164092	0	0.0148072	0	0	0	0	0.0141118	0.0103046	0	0	0.541549
GSM3428513	0	0.0397602	0.0110311	0.032186	0.0400483	0	0.0627339	0	0	0.0597383	0.0721141	0	0	0	0	0.0100179	0	0.0129596	0	0.000811969	0	0.658599
GSM3428514	0	0.0633217	0.0167855	0.102927	0.0160647	0	0.0123605	0	0	0	0.0572544	0	0.104829	0	0	0.00625419	0	0.0086151	0.0169205	0	0	0.594668
GSM3428516	0	0.0503548	0.0149128	0.0145818	0.076053	0	0.0708356	0	0	0.0228172	0.0399698	0	0.00756422	0	0	0.0228288	0	0.00286527	0.0262385	0	0.0233947	0.627584
GSM3428517	0	0.0567329	0.0183998	0.0381815	0.0756088	0	0.0428464	0	0	0.00864032	0.064276	0	0.00272273	0	0	0.0251321	0.00123651	0	0.0210081	0	0.015417	0.629798
GSM3428518	0	0.0910205	0.0364353	0	0.0654495	0	0.0367137	0	0	0.0558376	0.0693252	0	0	0	0	0.0212078	0	0.00421244	0	0	0	0.619798
GSM3428519	0	0.0693107	0.00659169	0	0.0652948	0	0.0260188	0	0	0.0637017	0.0721234	0	0	0	0	0.019951	0	0	0	0.00136191	0	0.675646
GSM3428520	0	0.0442203	0.0102498	0	0.085996	0	0.0163625	0	0	0.0722011	0.0515849	0	0	0.0159787	0	0	0	0	0	0.00947619	0	0.69393
GSM3428523	0	0.0325975	0.00226326	0.0809241	0.0259225	0.0458754	0.0570449	0	0	0.0175264	0.102357	0	0.0443367	0	0	0.0147749	0	0.000217038	0.00640661	0	0.00830135	0.561452
GSM3428526	0	0.0343065	0.0162348	0.0464775	0.05824	0	0.0699874	0	0	0.0167925	0.095325	0	0	0	0	0.0132566	0	0	0.0162452	0	0	0.633135
GSM3428528	0	0.0161448	0.00860215	0.0861769	0.0180856	0	0.0400979	0	0	0.0126806	0.143397	0	0.0978213	0.00652046	0	0.00117861	0	0	4.86175e-05	0	0	0.569246
GSM3428529	0	0.0162007	0.00697832	0.096086	0.00990765	0.0129562	0.0573039	0	0	0.0482725	0.103908	0	0.0758922	0	0	0.00507901	0	0.00161759	0.019336	0	0	0.546462
GSM3428536	0	0.0344933	0.00499683	0.0735381	0.00719612	0.0617298	0.069254	0	0	0.0769362	0.075808	0	0.00234917	0	0	0.0144025	0	0.00234077	0.007073	0	0.023762	0.54612
GSM3428545	0	0.0257519	0.00343926	0.0813288	0.0910813	0	0.0477041	0	0	0	0.106855	0	0	0	0	0.0122826	0	0.0105973	0.0151442	0	0	0.605816
GSM3428546	0	0.0279965	0	0.0771112	0.112435	0	0.0395768	0	0	0.0307917	0.0845952	0	0	0	0	0.00698732	0	0.0098344	0.0191747	0	0.0350604	0.556436
GSM3428548	0	0.0444265	0.0131877	0.0370609	0.0347176	0.0717404	0.0392941	0	0	0.00365561	0.084572	0	0	0	0	0.0267139	0.000340324	0	0.0197729	0	0.0144414	0.610077
GSM3428552	0	0.0712745	0.0212708	0.0550928	0.0400538	0	0.0384409	0	0	0.0638539	0.0479001	0	0.0325624	0	0	0.0083028	0	0.00607666	0.0158475	0	0	0.599324
GSM3428553	0	0.0598636	0.0195804	0.0325897	0.0476005	0	0.0361903	0	0	0.0414011	0.0738928	0	0.0157078	0	0	0.00799937	0	0.00656138	0.0126854	0	0	0.645928
GSM3428554	0	0.0514686	0.0175903	0.0452437	0.0471786	0	0.019339	0	0	0.0171325	0.0499424	0	0.0747062	0	0	0.0165542	0	0.00634946	0.0352022	0	0.00396843	0.615324
GSM3428555	0	0.0460559	0.0158603	0.0505575	0.046498	0	0.0219306	0	0	0.0317894	0.0380111	0	0.0822874	0	0	0.00637978	0	0.00559936	0.0281027	0	0.000776942	0.626151
GSM3428556	0	0.0604843	0.0105242	0.0253921	0.0515497	0	0.0509141	0	0	0.0202144	0.0877945	0	0.012235	0	0	0.0264594	0	0	0	0	0.0168621	0.63757
GSM3428567	0	0.0318433	0.00917531	0	0.0733847	0.0416005	0.0280429	0	0	0.054697	0.0605645	0	0.0768238	0	0	0.00843131	0	0.000725112	0.0123055	0	0	0.602406
GSM3428568	0	0.0055953	0.00429742	0.0464136	0.0575573	0.0902341	0.0443224	0	0	0.0257914	0.0491617	0	0	0	0	0.00580217	0	0	0.0122555	0	0.0146228	0.643946
GSM3428582	0	0.0536117	0.00366191	0.0355855	0.083662	0.0761831	0.0457521	0	0	0.0983149	0.0236454	0	0	0	0	0.00198013	0	0.0044366	0.010639	0	0.00141601	0.561112
GSM3428586	0	0.0470178	0.0218488	0.137627	0.0071087	0	0.0726618	0.00280391	0	0.0394824	0.0586374	0	0	0	0	0.0235055	0	0	0.0313122	0	0	0.557994
GSM3428587	0	0.0596716	0.020123	0.135286	0.0137166	0	0.0328684	0	0	0.047844	0.0221098	0	0	0	0	0.0170194	0	0.00419668	0.0274909	0	0	0.619674
GSM3428590	0	0.0657848	0.0226006	0.0557541	0.0351982	0	0.0468293	0	0	0.079153	0.0405015	0	0	0	0	0.0163874	0	0.00802877	0.0334605	0	0.00516099	0.591141
GSM3428591	0	0.0159732	0.00386005	0.0601741	0.0401865	0	0.0405892	0	0	0.0460395	0.0280642	0	0	0	0	0.0238143	0	0.00649585	0.0417457	0	0.00572107	0.687336
GSM3428592	0.0102841	0	0	0.0676042	0.0720727	0	0.033431	0	0	0.042839	0.063535	0	0.0437592	0	0	0.0279238	0	0.00614303	0.0368962	0	0	0.595512
GSM3428593	0	0.0349432	0.00513672	0.0117857	0.0534974	0.0878483	0.00757158	0	0	0.0185844	0.057919	0	0.0652745	0	0	0.0122074	0	0	0.0165755	0	0	0.628656
GSM3428600	0.0121282	0.00933337	0	0.0554492	0.0714518	0.0062557	0.0523129	0	0	0.00223969	0.07646	0	0.0560154	0	0	0.0187591	0	0.0108571	0.0361101	0	0	0.592627
GSM3428603	0	0.0196949	0	0.0551683	0.0291021	0	0.0582455	0	0	0.0275421	0.110301	0	0.0813294	0	0	0	0	0	0.0148614	0	0	0.603756
GSM3428606	0	0.0446888	0.0323256	0.00908143	0.0645584	0	0.0444253	0	0	0.0537367	0.0612825	0	0	0	0	0.0163129	0	0.0108565	0	0.0142226	0	0.648509
GSM3428607	0	0.039943	0.0259463	0	0.0626694	0	0.0322903	0	0.0018851	0.0768786	0.0567466	0	0	0.0439454	0	0.00359875	0	0.0105023	0	0.0149576	0	0.630637
GSM3428608	0	0.0762417	0.0306941	0.0120068	0.0549951	0	0.0399125	0	0	0.069412	0.043463	0	0	0.00121722	0	0.000109637	0	0.00767853	0	0	0	0.664269
GSM3428609	0	0.062082	0.0378606	0.0113651	0.058176	0	0.0559703	0	0	0.073001	0.0701629	0	0	0	0	0	0	0.0147616	0	0.00625451	0	0.610366
GSM3428610	0	0.0227653	0.0166113	0.126548	0.086484	0	0.0449837	0	0	0.110828	0.0547791	0	0.0430061	0.00630422	0	0.00393727	0	0.00368794	0.00657675	0	0	0.473489
GSM3428611	0	0.0163122	0.0127942	0.0197013	0.0733527	0	0.0282278	0	0	0.0635691	0.0373638	0	0.0954998	0.00817566	0	0.0106954	0	0.00157666	0	0	0	0.632731
GSM3428613	0	0.0329024	0	0.081691	0.048806	0.0268875	0.0507424	0	0	0	0.0725027	0	0.0389431	0	0	0.0100345	0	0.00916296	0.0266388	0	0	0.601688
GSM3428614	0	0.0619783	0.00640779	0.0674634	0.0273869	0	0.0233444	0	0	0	0.0698852	0	0	0	0	0.0255786	0	0.0125758	0.00659671	0	0	0.698783
GSM3428615	0	0.0683836	0	0.0754237	0.0498394	0.00281262	0.0493119	0	0	0.0342724	0.0976202	0	0	0	0	0.00930529	0	0.0108524	0	0	0	0.602179
GSM3428616	0	0.06701	0.000284544	0.0380396	0.0244005	0	0.0520429	0	0	0.00980785	0.118625	0	0	0	0	0.0142966	0	0.00816896	0.00592651	0	0	0.661398
GSM3428617	0.0092018	0.000849651	0	0.0357929	0.040005	0.051883	0.0263898	0	0	0.0385297	0.103018	0	0.052224	0	0	0.0088083	0	0.00555816	0.0211806	0	0	0.606559
GSM3428331	0	0.0545414	0.0180245	0.0757164	0.0817814	0	0.0493232	0	0	0.0403141	0.0625801	0	0.0746158	0	0	0.0284221	0	0	0	0.0037805	0	0.5109
GSM3428333	0	0.0459225	0.0173604	0.0992349	0.0422062	0	0.0304004	0	0	0	0.0949129	0	0.107204	0	0	0.00989226	0	0.00107376	0.0129935	0	0.0292507	0.509548
GSM3428334	0	0.0450174	0.00492535	0.0723341	0.0582798	0	0.0340222	0	0	0.0617502	0.115177	0	0.144195	0	0	0.0138752	0	0.00695021	0.0240114	0	0.00608388	0.413378
GSM3428337	0.0139228	0.0216419	1.21156e-05	0.0817971	0	0	0.0697648	0	0	0.0598404	0.122519	0	0.0434286	0	0	0.0209804	0	0	0.0182556	0	0.016893	0.530944
GSM3428338	0.00381255	0.0259733	0.00974814	0.123014	0	0	0.0524256	0	0	0.00430968	0.149311	0	0.0894223	0	0	0.011283	0	0	0.0043488	0	0	0.526351
GSM3428339	0	0.0038896	0.0249642	0.0785391	0.0413263	0.108597	0.0764282	0	0	0	0.111249	0	0.00310931	0	0	0.0288362	0	0	0	0	0	0.523061
GSM3428340	0	0.0932052	0.0331694	0.0905938	0.110305	0.0301621	0.0353166	0	0	0.0628168	0.0479549	0	0.0082658	0	0	0.0121473	0	0.00107724	0.00686399	0	0	0.468122
GSM3428341	0	0.0854164	0.0381608	0.0828926	0.0741171	0.0517697	0.0684443	0	0	0.0212492	0.117514	0	0.0255633	0	0	0.0105544	0.00293684	0	0	0.0151349	0	0.406246
GSM3428342	0	0.0696878	0.0189491	0.0494069	0.0876328	0.0652805	0.0681587	0	0	0.0717233	0.0737205	0	0.0175529	0	0	0.0151991	0	0.00082848	0.0102528	0	0	0.451607
GSM3428343	0	0.0342059	0.0131095	0.0228638	0.088797	0.0761593	0.0466632	0	0	0.11377	0.0483641	0	0.00569976	0	0	0.00663306	0	0.00184017	0.0139895	0	0	0.527905
GSM3428344	0	0.0284573	0.00896899	0.174035	0.182632	0	0.0511551	0	0	0.063814	0	0	0.0877201	0	0	0.00232623	0	0.00420424	0.0244114	0	0	0.372276
GSM3428345	0	0.0160706	0.00572899	0.0915182	0.165873	0	0.0742615	0	0	0.129599	0	0	0.0486263	0	0	0.00679205	0	0.00401955	0.0350346	0	0.015276	0.4072
GSM3428346	0	0.0222449	0.0147353	0.180874	0.157937	0	0.0709575	0.00460582	0	0.0632811	0.00247172	0	0.0284248	0	0	0	0	0.0131628	0.0237465	0	0	0.417559
GSM3428347	0	0.0123484	0.0195805	0.127951	0.162356	0	0.0218097	0.000261302	0	0.0764876	0	0	0	0	0	0.00928029	0	0.0141422	0.0315611	0	0	0.524222
GSM3428348	0	0.00822178	0	0.154137	0.186406	0	0.0707589	0.0121277	0	0.0912961	0	0	0.0516888	0	0	0.0113675	0	0.00113149	0.0406395	0	0	0.372225
GSM3428349	0	0.0247744	0.0114109	0.180699	0.205309	0	0.0626973	0.0162175	0	0.0972917	0.0133416	0	0.000327554	0	0	0.00957448	0.00307962	0.0107674	0	0	0.00137362	0.363136
GSM3428353	0	0.0416627	0.009609	0.0555654	0.0667034	0.021263	0.0192572	0	0	0	0.101632	0	0.118843	0	0	0.00272837	0	0.00938594	0.00869025	0	0	0.54466
GSM3428354	0	0.0319267	0	0.0315172	0.0428151	0.077753	0.0406965	0	0	0.0198237	0.109317	0	0.0426844	0	0	0.00997473	0	0.0106554	0.00954068	0	0	0.573296
GSM3428355	0	0.0255698	0.00789943	0.0176109	0.077132	0.0853665	0.0465299	0	0	0	0.132778	0	0.0757663	0	0	0.0016286	0	0.00572586	0.0116333	0	0	0.51236
GSM3428358	0	0.0964794	0.0331707	0.154231	0.0331869	0.0303109	0.0371999	0	0	0.0403643	0.017587	0	0.133322	0	0	0.00766898	0	0.00707222	0.011349	0	0.00346232	0.394595
GSM3428359	0	0.0687423	0.0270941	0.184681	0.0795948	0	0.0836765	0	0	0.0618484	0.0416527	0	0.0989248	0	0	0.00296152	0	0.0028526	0.00522996	0	0	0.342741
GSM3428360	0	0.0668841	0.0234339	0.0963882	0.085154	0	0.0446835	0	0	0.0415731	0.0443131	0	0.10215	0	0	0.0113949	0	0.0048192	0.00590951	0	0	0.473297
GSM3428366	0	0.0730467	0.0262229	0.132895	0.0261513	0.0214952	0.104081	0	0	0.0565674	0.0447911	0	0.0578059	0	0	0.0122172	0	0.0124282	0.0332502	0	0.0160945	0.382954
GSM3428367	0	0.115837	0.039205	0.104857	0.0299189	0.00942383	0.0341363	0	0	0.0439184	0.061977	0	0.0847911	0	0	0.0112131	0	0.00322873	0.012219	0	0	0.449275
GSM3428368	0.00784368	0.0258784	0.0217862	0.0673644	0.102625	0.044164	0.0651529	0	0	0.0405146	0.076107	0	0.0344403	0	0	0.0077817	0	0.00413141	0.0299809	0	0	0.472229
GSM3428369	0	0.0350919	0.00758558	0.0439593	0.0246691	0.0858349	0.0749349	0	0	0.0666783	0.0612232	0	0.0231249	0	0	0	0	0.0150831	0.0326646	0	0.0146995	0.514451
GSM3428374	0	0.0172484	0.00547487	0.226064	0.0626708	0.00124804	0.0545295	0	0	0	0.0791275	0	0.0250284	0	0	0.0280058	0	0.00690667	0.0159349	0	0.00714097	0.47062
GSM3428375	0	0.0609138	0.0314795	0.0956704	0.0832605	0.0359003	0.0692141	0	0	0.0184467	0.0293691	0	0	0	0	0.0247484	0.00156809	0.0164305	0.00988	0	0	0.523119
GSM3428376	0	0.0205542	0.00362852	0.137763	0.0940325	0.0623163	0.0294123	0	0	0.0160057	0.062003	0	0.0321047	0	0	0.0101245	0	0.00438304	0.0119276	0	0	0.515745
GSM3428377	0.00444947	0.0160676	0.00437719	0.208878	0.089729	0	0.0759542	0	0	0.11394	0	0	0.136845	0	0	0.0025638	0	0.00618219	0.0233987	0	0	0.317615
GSM3428378	0.0238138	0	0.00763904	0.198514	0.120144	0	0.054466	0	0	0.213892	0	0	0.149637	0	0	0.00739815	0	0.00634995	0.0229427	0	0	0.195203
GSM3428379	0.00899346	0.00356972	0.000245823	0.240856	0.0841353	0	0.0879573	0	0	0.109176	0	0	0.0841124	0	0	0.00599681	0	0.00565569	0.0281111	0	0	0.341191
GSM3428380	0.0239284	0	0	0.224478	0.0862275	0	0.101961	0	0	0.197682	0.0158924	0	0.085315	0	0	0.00385932	0	0.00571312	0.0248241	0	0	0.23012
GSM3428381	0	0.0116056	0.00574188	0.275768	0.0228363	0	0.134743	0	0	0.188452	0	0	0.085724	0	0	0.00703352	0	0.00700023	0.0287149	0	0.00372863	0.228652
GSM3428382	0	0.0127717	0	0.250267	0.108375	0	0.0994261	0	0	0.158683	0.0215572	0	0.106977	0	0	0.0045401	0	0.00599114	0.0221474	0	0	0.209266
GSM3428383	0	0.0285181	0.0105612	0.0579964	0.0677141	0	0.0740569	0	0	0.0239603	0.0627401	0	0	0	0	0.0182285	0	0.00597293	0.012722	0	0.017894	0.619636
GSM3428384	0	0.0332865	0.0124015	0.0649872	0.111707	0.0119779	0.0227236	0	0	0.00544865	0.0843691	0	0.0744196	0	0	0.00778414	0	0	0.0306527	0	0.0103144	0.529928
GSM3428385	0	0.0350515	0.00970119	0.0726133	0.0674452	0.0113378	0.0338775	0	0	0.00552846	0.0962548	0	0.0749042	0	0	0	0	0	0.0137011	0	0	0.579585
GSM3428386	0	0.0433102	0.0125881	0.0967415	0.0418422	0.0161604	0.0276652	0	0	0	0.121532	0	0.090251	0	0	0.00683048	0	0.000271992	0.0209779	0	0	0.521829
GSM3428387	0.0106532	0.000202376	0	0.0793437	0.0632145	0.0242979	0.0254449	0	0	0.0334629	0.0904602	0	0.0690853	0	0	0.00314656	0	0	0.0142789	0	0	0.58641
GSM3428388	0	0.02028	0.00762602	0.167712	0.0874577	0.0403873	0.0658597	0	0	0.0405269	0.0667758	0	0.0161468	0	0	0.00784682	0	0.00242297	0.0189354	0	0.00216312	0.455859
GSM3428389	0.0141476	0.0159974	0	0.207786	0.10759	0	0.0634113	0	0	0	0.103102	0	0.0951639	0	0	0	0	0	0.0196241	0	0	0.373178
GSM3428390	0	0.0282267	0.0111899	0.18308	0.104501	0	0.0651802	0	0	0.0430179	0.0800607	0	0.0517805	0	0	0	0	0.00299018	0.0161287	0	0.00334088	0.410503
GSM3428391	0	0.0254753	0.0123338	0.249635	0.0913141	0	0.062521	0	0	0	0.127349	0	0.0561997	0	0	0.0181409	7.80096e-05	0	0.0141319	0	0	0.342821
GSM3428392	0	0.0252218	0.0107475	0.21259	0.0627343	0.00502584	0.0872095	0	0	0.000569852	0.101698	0	0.0719119	0	0	0	0	0.000545055	0.0118991	0	0	0.409847
GSM3428393	0	0.047936	0.00694601	0.144334	0.0951188	0	0.0618389	0	0	0.0295519	0.103777	0	0.0444614	0	0	0.0177466	0	0.0105958	0.0235155	0	0	0.414178
GSM3428401	0	0.0071814	0	0.199568	0.0403803	0	0.0774284	0	0	0.0565346	0.0762862	0	0.0265609	0	0	0.0136494	0	0.0108858	0.0187117	0	0.00719143	0.465622
GSM3428402	0.0242042	0	0	0.215999	0.0616042	0	0.063567	0	0	0.0698283	0.0936689	0	0.0629153	0	0	0.0130084	0	0.0037816	0.0161128	0	0	0.375311
GSM3428403	0.000418178	0	0	0.237026	0.0302504	0	0.103593	0	0	0.0666436	0.0898414	0	0.0648313	0	0	0.0112077	0	0.00853559	0.0221109	0	0.00553156	0.36001
GSM3428404	0	0.0272242	0.00675574	0.0103432	0.154479	0.0263269	0.0423884	0	0	0.000140893	0.134967	0	0.0826068	0	0	0.00804354	0	0	0.0130334	0	0	0.493691
GSM3428406	0	0.0176874	0.00457311	0.0602216	0.137769	0.00860844	0.0390072	0	0	0.0336291	0.127218	0	0.0619005	0	0	0.00700432	0	0.00334951	0.0176092	0	0.00192608	0.479496
GSM3428407	0	0.0150933	0.00103314	0.0191809	0.11869	0.0343268	0.0386055	0	0	0.0217745	0.140854	0	0	0	0	0.0160392	0	0.000248691	0.0227467	0	0.026454	0.544954
GSM3428410	0.0138475	0.0153026	0	0.04698	0.137258	0.0590463	0.0341481	0	0	0	0.121485	0	0.0347789	0	0	0.0185423	0	0.00632804	0.0124003	0	0.00952626	0.490357
GSM3428411	0	0.069146	0.0194792	0.062311	0.114025	0.0542196	0.0395782	0	0	0.00905655	0.061491	0	0.0411148	0	0	0.0172887	0	0.00948968	0.0205391	0	0.00461153	0.477649
GSM3428413	0	0.00815153	0.00324358	0.121214	0.0168544	0	0.0388504	0	0	0	0.137208	0	0.0246081	0	0	0.00521347	0	0.00235195	0.0224517	0	0	0.619853
GSM3428414	0	0.00649633	0.00509076	0.132578	0.0349075	0	0.0500085	0	0	0	0.0859692	0	0.0514229	0	0	0.00778634	0	0	0.00760455	0	0	0.618135
GSM3428415	0	0.0393506	0.0167397	0.0131209	0.0383689	0.0821495	0.0246706	0	0	0.0691909	0.0899487	0	0.0210805	0	0	0.0228451	0	0.0189609	0.00242416	0	0.025277	0.535873
GSM3428416	0	0.0384181	0.0140814	0.0247101	0.0678388	0.0931385	0.0459232	0	0	0.0993045	0.0710282	0	0	0	0	0.00633241	0	0.0110733	0	0	0.0125901	0.515562
GSM3428417	0	0.03931	0.00422438	0.0769025	0.0511445	0.0748482	0.0375112	0	0	0.0506564	0.0961422	0	0	0	0	0.0167077	0	0.00985487	0	0	0.00143706	0.541261
GSM3428418	0	0.00573785	0.0113141	0.115995	0.0428601	0	0.0600346	0	0	0.0145656	0.103749	0	0.0195552	0	0	0.0307417	0.00166989	0	0	0	0.0268585	0.566919
GSM3428421	0	0.0402748	0.0404016	0.0721524	0.0323031	0.0239553	0.0311468	0.00264755	0	0.00380532	0.0807646	0	0.0815106	0	0	0.0321969	0.00227468	0.0155948	0.0303957	0	0.00614124	0.504435
GSM3428422	0	0.0183135	0.0148401	0.0720205	0.0434676	0.0538912	0.037965	0	0	0.0865137	0.0437636	0	0.0426454	0	0	0.0165294	0	0.000375696	0.0114179	0	0.010265	0.547991
GSM3428423	0	0.0436715	0.00533941	0.100043	0.0453712	0.0690972	0.0463559	0	0	0.1126	0.0265778	0	0.0366567	0	0	0.0120626	0	2.15082e-05	0	0	0.0040384	0.498165
GSM3428424	0	0.0365252	0.0141895	0.136203	0.0168754	0.0809513	0.0442402	0	0	0.145828	0	0	0.0658521	0	0	0.012126	0	0.00141264	0.0167835	0	0.00139079	0.427622
GSM3428425	0	0.0331986	0.00156223	0.0969887	0.0479193	0.00447175	0.0355777	0	0	0.07523	0.10966	0	0.0921372	0	0	0.016324	0	0.000626013	0.0193481	0	0	0.466956
GSM3428426	0	0.12186	0.0328962	0.0672772	0.046149	0	0.0613446	0	0	0.0956965	0.0808899	0	0	0	0	0.0159348	0	0.00918916	0.0200317	0	0.0302836	0.418448
GSM3428429	0	0.124302	0.0344521	0.145447	0.0687231	0	0.0490822	0	0	0.0690691	0.0585735	0	0.0226355	0	0	0.00708168	0	0.0064402	0.0171202	0	0.00477772	0.392295
GSM3428430	0	0.130188	0.0238286	0.218737	0.0919192	0	0.0518367	0	0	0	0.0604846	0	0.0772059	0	0	0.00334785	0	0.004419	0.00735698	0	0	0.330676
GSM3428431	0	0.0750977	0.0215477	0.0964461	0.0792679	0	0.0804263	0	0	0.136467	0.0527807	0	0.0047356	0	0	0.00620915	0	0.00629891	0.0207327	0	0	0.41999
GSM3428432	0	0.132825	0.0299773	0.176867	0.0738953	0	0.0878557	0	0	0.0368509	0.0815833	0	0.0548845	0	0	0.00477881	0	0.00497975	0.0163356	0	0	0.299167
GSM3428433	0	0.126111	0.0286975	0.178997	0.0690896	0	0.0736894	0	0	0.0569687	0.0655436	0	0	0	0	0.0139925	0	0.00946014	0.0153113	0	0	0.36214
GSM3428436	0	0.0590797	0.0164961	0.0225277	0.0364136	0.0826654	0.0146425	0	0	0.0266929	0.0730142	0	0	0	0	0.0115858	0	0.00951462	0.00997928	0	0	0.637388
GSM3428438	0	0.0247554	0.00962755	0.0445154	0.0638828	0.0616739	0.0282212	0	0	0.0347653	0.0463264	0	0.106943	0	0	0.00642569	0	0.00521227	0.0185254	0	0	0.549126
GSM3428439	0	0.0787033	0.0317227	0.0970112	0.0335218	0	0.0370597	0	0	0.0320365	0.0483437	0	0.0807201	0	0	0.0072009	0	0.00327187	0.0113686	0	0	0.53904
GSM3428440	0	0.0775364	0.0236163	0.151581	0.0251799	0.0628924	0.0717267	0	0	0	0.0572626	0	0.0347629	0	0	0.0116407	0	0.00027069	0.0193698	0	0	0.464161
GSM3428441	0.00117043	0.0529865	0.00906047	0.0932381	0.0695361	0.0104383	0.0251856	0	0	0.0574521	0.0350271	0	0.0631046	0	0	0.0178682	0	0.0118175	0.00755455	0	0	0.54556
GSM3428442	0.00188043	0.0294274	0.0119811	0.0783501	0.0802834	0.056708	0.028814	0	0	0.0235521	0.0553136	0	0.0946205	0	0	0.00693333	0	0.00604796	0.0240757	0	0	0.502012
GSM3428444	0	0.02585	0	0.146953	0.0482139	0	0.039765	0.00357898	0	0.0394871	0.0979738	0	0.0153519	0	0	0.0208936	0	0.00848408	0	0	0	0.553449
GSM3428446	0	0.0207086	0.00758825	0.131781	0.0615016	0	0.0625004	0	0	0.147786	0.0129268	0	0.0600901	0	0	0.0149572	0	0.00652014	0.0130603	0	0.0127838	0.447796
GSM3428447	0.000430622	0	0	0.090311	0.00725563	0.0687686	0.0478034	0	0	0.165736	0.0346893	0	0.0575855	0	0	0.0129226	0	0.00357281	0.0150184	0	0	0.495906
GSM3428448	0.00774648	0	0	0.107108	0.0602473	0.0012754	0.107922	0	0	0.185466	0.0135357	0	0.0589681	0	0	0	0	0.0026372	0.0173341	0	0.0167812	0.420978
GSM3428449	0	0.0328643	0.00247615	0.156379	0.0532714	0	0.0327536	0	0	0.049643	0.0318984	0	0	0	0	0.0243385	0	0.00740237	0.0325276	0	0	0.576445
GSM3428450	0.0278588	0	0	0.133684	0.0408407	0	0.0411638	0	0	0.0630156	0.0434885	0	0.0446518	0	0	0.00555003	0	0.00600255	0.0193161	0	0	0.574428
GSM3428452	0.0158013	0	0.00247078	0.155216	0.0330783	0	0.0650573	0	0	0.101534	0.0460207	0	0.00715149	0	0	0.0221792	0	0.00423279	0.0178519	0	0	0.529406
GSM3428453	0.00748659	0.0108263	0	0.153177	0.0508184	0	0.0661664	0	0	0.0831742	0.0572257	0	0	0	0	0.0187775	0	0.00918551	0.0185186	0	0.00788472	0.516759
GSM3428454	0.00303508	0	0	0.0675808	0.0517447	0.0891207	0.0510548	0	0	0.0192256	0.100532	0	0.127431	0	0	0.00498155	0	0.00549216	0.00321401	0	0.00240388	0.474184
GSM3428455	0.00435848	0	0	0.0545355	0.0320906	0.101836	0.0440271	0	0	0.0261868	0.0787348	0	0.108876	0	0	0.00497653	0	0.00467532	0.00158503	0	0	0.538117
GSM3428456	0.00490775	0.00279761	0	0.0977522	0.00458445	0.121235	0.0415192	0	0	0.0466074	0.0787218	0	0.0884113	0	0	0.00230053	0	0.00475364	0.00371039	0	0	0.502699
GSM3428459	0	0.0589305	0.007744	0.0668461	0.0293773	0	0.0828227	0.0092401	0	0.0747131	0.0573815	0	0.0200459	0	0	0.014171	0	0.00530095	0.0159729	0	0	0.557454
GSM3428460	0	0.107964	0.0313268	0.0480464	0.0394211	0	0.0376846	0	0	0.0751514	0.0613956	0	0.0220479	0	0	0.007726	0	0.00569091	0.0193178	0	0.00617264	0.538055
GSM3428462	0	0.0420199	0.0133134	0.133269	0.0302593	0	0.0278363	0	0	0.0563724	0.0706802	0	0.0889424	0	0	0.0178493	0	0.00470046	0.0132832	0	0	0.501474
GSM3428464	0	0.0595327	0.047371	0.130162	0.111368	0	0.0672153	0	0	0.0510145	0.0426025	0	0	0	0	0.00905286	0.000972316	0.0129549	0	0	0.00471826	0.463036
GSM3428466	0	0.0396666	0.0070429	0.160323	0.0360557	0	0.0356602	0	0	0.0127429	0.0435598	0	0.0606427	0	0	0.0102446	0	0.00783008	0.0187044	0	0	0.567527
GSM3428467	0	0.0161434	0.0065812	0.140074	0.0379415	0	0.0456537	0	0	0.0615636	0.0161022	0	0.065897	0	0	0.00714953	0	0.00607168	0.0254626	0	0.0131363	0.558223
GSM3428468	0	0.0552217	0.0198825	0.094555	0.0245821	0	0.0275908	0	0	0.0360383	0.018003	0	0	0	0	0.015874	0	0.00594783	0.0275849	0	0.0241772	0.650543
GSM3428469	0	0.0303461	0.0082885	0.0608797	0.0541464	0	0.0796037	0.0024627	0	0.0753226	0.0259877	0	0	0	0	0.0161618	0	0.0136489	0.0303797	0	0	0.602772
GSM3428470	0	0.0247436	0.00272401	0.0838547	0.0492507	0	0.0554973	0	0	0.0537834	0.0544215	0	0.0367249	0	0	0.0102824	0	0.0090355	0.0185931	0	0	0.601089
GSM3428471	0	0.0187468	0	0.117389	0.0708345	0	0.0284132	0.00224617	0	0.0645325	0.0196844	0	0.0606497	0	0	0.0123716	0	0.0101903	0.0247457	0	0	0.570196
GSM3428472	0	0.0520572	0.0127114	0.15561	0.0655176	0	0.0785156	0	0	0.0638223	0.0741715	0	0	0	0	0.0108991	0	0.00794846	0.0110661	0	0	0.467681
GSM3428473	0	0.0104768	0	0.127179	0.0593653	0	0.0660484	0	0	0.106901	0.0639896	0	0	0	0	0.00972641	0	0.0099723	0.03516	0	0.00814368	0.503037
GSM3428474	0.0162284	0	0	0.212862	0.0734672	0	0.0612497	0	0	0.0356797	0.0642193	0	0	0	0	0.00759854	0	0.00375749	0.0198332	0	0	0.505105
GSM3428475	0	0.049865	0.010912	0.0436637	0.0442553	0.00908921	0.0170255	0	0	0.010214	0.0464688	0	0.0634144	0	0	0.0185889	0	0.0103079	0.0206715	0	0	0.655524
GSM3428476	0	0.075405	0.0248377	0.0707733	0.0238862	0.0119588	0.0377274	0	0	0.0558018	0.0505753	0	0.0637482	0	0	0.00759557	0	0.00609641	0.0188138	0	0	0.552781
GSM3428477	0	0.0809599	0.027054	0.083035	0.0391084	0	0.0269709	0	0	0.045186	0.0535645	0	0.0767239	0	0	0.000891471	0	0.00451434	0.0284675	0	0	0.533524
GSM3428478	0	0.0622503	0.0334834	0.112644	0.0184255	0	0.064912	0.0143406	0	0.0187245	0.0362858	0	0.0274112	0	0	0.0304538	0.00136457	0.0150246	0.035284	0	0	0.529396
GSM3428480	0	0.0875704	0.0207585	0.115503	0	0.0350428	0.0108545	0	0	0.0169578	0.0739727	0	0	0	0	0.0193476	0	0.000235521	0.00588611	0	0	0.613871
GSM3428481	0	0.0432741	0.0135776	0.162785	0.0483351	0.00503655	0.0314618	0	0	0.0767604	0.0868366	0	0.0516303	0	0	0.0094812	0	0.00225007	0.0267215	0	0.0148265	0.427024
GSM3428482	0	0.0805607	0.0265468	0.155284	0.0224874	0.0383538	0.0351694	0	0	0.0485734	0.0785679	0	0	0	0	0.0226567	0	0.000794722	0.00308272	0	0	0.487922
GSM3428483	0	0.0191032	0.00357682	0.0574489	0.00583929	0.0547421	0.0517946	0	0	0.143248	0.0448382	0	0.0462502	0	0	0.00291299	0	0.00351528	0	0	0	0.56673
GSM3428486	0	0.0437694	0.00836122	0.0871985	0.0449004	0	0.0470165	0	0	0.0339703	0.0631906	0	0.0158947	0	0	0.014263	0	0.000163685	0.00972302	0	0	0.631549
GSM3428487	0	0.0274587	0.00226358	0.0896214	0.0318283	0.0471414	0.053976	0	0	0.0491034	0.084282	0	0.0268162	0	0	0.00257645	0	0.0013628	0.00220258	0	0	0.581367
GSM3428488	0	0.02089	0	0.117981	0.0564749	0.0434969	0.0386648	0	0	0.0454043	0.0741151	0	0	0	0	0.0163587	0	0.00168688	0.00527946	0	0	0.579647
GSM3428489	0	0.0369507	0.013323	0.0454323	0.0498334	0.0143432	0.0392473	0	0	0.0616455	0.0736986	0	0	0	0	0.00528994	0	0	0	0	0	0.660236
GSM3428490	0	0.0143356	5.34297e-05	0.0680519	0.0454703	0.0130449	0.0375133	0	0	0.050542	0.101137	0	0.036161	0	0	0.00963218	0	0.0033581	0.00835635	0	0	0.612344
GSM3428495	0	0.0403845	0	0.250149	0.0890664	0	0.038461	0	0	0.0654589	0.0551035	0	0.0223873	0	0	0.013251	0	0	0.0194602	0	0.0411227	0.365156
GSM3428496	0	0.0191525	0.00540743	0.138589	0.0558404	0.0703544	0.0277697	0	0	0.0822563	0.0341219	0	0	0	0	0.0102271	0	0.00356861	0.00841971	0	0.0157284	0.528565
GSM3428497	0	0.0339713	0.00110912	0.127153	0.144519	0.00683201	0.0349445	0	0	0.0550053	0.0607082	0	0.0121316	0	0	0.00658484	0	0.00013117	0.0328598	0	0.00289317	0.481157
GSM3428498	0	0.0579698	0.0108616	0.154773	0.0926874	0.0305457	0.0372241	0	0	0.0441923	0.0565278	0	0.0144192	0	0	0.0140392	0	0	0.0286885	0	0	0.458072
GSM3428499	0	0.00527693	0.0128829	0.161686	0.0627919	0.00713088	0.0638384	0.0135848	0	0.0137154	0.0839402	0	0.0124928	0	0	0.0129655	0.000832282	0	0.00439827	0	0.00927202	0.535192
GSM3428500	0	0.0240459	0.00619057	0.125762	0.0726503	0.0187014	0.0215174	0	0	0	0.0945686	0	0.070708	0	0	0.0054323	0	0	0.00252996	0	0	0.557894
GSM3428501	0	0.0518973	0.00893822	0.171389	0.0208297	0.00955574	0.0712338	0	0	0.0717014	0.0899767	0	0.0317768	0	0	0.0139651	0	0	0.016752	0	0.0129216	0.429063
GSM3428502	0	0.0299988	0.00674056	0.178163	0	0.0180851	0.044447	0	0	0.0417519	0.11491	0	0.00505765	0	0	0.0140658	0	0	0.0092127	0	0.0154519	0.522115
GSM3428503	0	0.0271893	0.0174338	0.215573	0	0.0073758	0.0634837	0	0	0.113936	0.111685	0	0	0	0	0.0158005	0.00304507	0	0.0266339	0	0	0.397843
GSM3428504	0	0.0204659	0	0.139289	0	0	0.0637616	0	0	0.0802122	0.13815	0	0.0176471	0	0	0.0170444	0	0	0.0258883	0	0.0230851	0.474456
GSM3428505	0.00977561	0	0.000391566	0.104247	0.0174353	0.0200056	0.10247	0	0	0.137814	0.131962	0	0.0140426	0	0	0.0127283	0	0.00273202	0.0314282	0	0.0267009	0.388267
GSM3428509	0	0.0360625	0.0102946	0.0246221	0.0408151	0.0463574	0.0324509	0	0	0.0161552	0.0813139	0	0.091251	0	0	0.00193382	0	0	0.0066759	0	0.0199881	0.592079
GSM3428510	0	0.0334054	0.00268093	0.0123335	0.0880938	0.0594934	0.0232317	0	0	0.0332634	0.0528928	0	0.0426096	0	0	0.00637152	0	0.000155671	0.0119293	0	0.0115054	0.622034
GSM3428511	0	0.130258	0.0456429	0.0888653	0.0322974	0.00286227	0.0542085	0	0	0.0846896	0	0	0.00521641	0	0	0.0116848	0	0.00644397	0.0163127	0	0	0.521518
GSM3428515	0	0.0885421	0.0206579	0.0474715	0.0302123	0	0.018303	0	0	0.00761896	0.06171	0	0.0795986	0	0	0.00480116	0	0.00961412	0.0118891	0	0	0.619581
GSM3428521	0	0.0238978	0.0100962	0.0893399	0.0505446	0.00769822	0.0424036	0	0	0.00810255	0.130172	0	0.0689605	0	0	0.00629257	0	0.00289703	0.0112451	0	0	0.54835
GSM3428522	0	0.0250473	0.00182656	0.0635936	0.0507723	0.0673481	0.0412669	0	0	0.0104782	0.0991747	0	0.0283157	0	0	0.0069014	0	0.000762933	0.00599981	0	0	0.598513
GSM3428524	0	0.012297	0.00285871	0.0459903	0.0440308	0.0335593	0.0550507	0	0	0.0331068	0.123214	0	0.0790742	0	0	0.00567389	0	0.00154629	0.012526	0	0	0.551072
GSM3428525	0	0.0123319	0	0.0662946	0.0605622	0.0573199	0.0636198	0	0	0.0467358	0.109166	0	0.0504874	0	0	0.00766	0	0.00179947	0.00857304	0	0	0.51545
GSM3428527	0	0.0148807	0.01123	0.136059	0.029261	0	0.0588529	0	0	0.0987143	0.0389014	0	0.0862048	0	0	0.00143816	0	0.000262406	0.0129883	0	0	0.511207
GSM3428530	0	0.0514109	0.0172511	0.0481561	0.0563523	0.0114013	0.0697959	0.00443941	0	0.0793534	0.0757428	0	0	0	0	0.0155713	0.000103953	0.0145951	0	0	0.0115896	0.544237
GSM3428531	0	0.0331344	0.0195022	0.0389506	0.0369596	0.045914	0.0491085	0	0	0.11046	0.0604267	0	0	0	0	0.0115255	0	0	0.0157651	0	0	0.578253
GSM3428532	0.0351727	0	0.00639169	0.059284	0.0334487	0.0416732	0.069003	0	0	0.0909796	0.0557065	0	0	0	0	0.0155484	0	0.00101516	0.0225186	0	0	0.569258
GSM3428533	0.0357408	0	0.00211393	0.0638994	0.0604186	0.0582802	0.0786743	0	0	0.0697598	0.110858	0	0.0365872	0	0	0.0124071	0	0	0.0234136	0	0	0.447847
GSM3428534	0	0.0398666	0.0115084	0.0942128	0.0421854	0.0252504	0.0604184	0	0	0.112942	0.0948441	0	0.0204357	0	0	0.00766783	0	0.00125727	0.0187904	0	0.00889515	0.461725
GSM3428535	0	0.0605605	0.0240882	0.0575451	0.052133	0.0145052	0.0540074	0	0	0.0954344	0.127033	0	0	0	0	0.00567326	0	0.000101106	0.0122739	0	0.0116276	0.485018
GSM3428537	0	0.0198924	0.00598326	0.0537004	0.0559719	0.0412521	0.0630171	0	0	0.107537	0.0728616	0	0.0584627	0	0	0.00564149	0	0.00290542	0.0182915	0	0.00492053	0.489563
GSM3428538	0	0.102717	0.025878	0.0400582	0.0459908	0.0151327	0.0239588	0	0	0.0177903	0.106074	0	0.0546367	0	0	0.0139224	0	0.00567165	0.0273614	0	0	0.520809
GSM3428539	0	0.0946565	0.0331243	0.0405973	0.0787593	0.00869159	0.0444875	0	0	0.0184609	0.0915946	0	0.0430861	0	0	0.0449719	0	0.00329266	0.0192488	0	0.0110302	0.467998
GSM3428540	0	0.0846207	0.0268685	0.0753081	0.0505136	0.0153244	0.0450995	0	0	0.048093	0.0979063	0	0.0520189	0	0	0.0182358	0	0.00604148	0.0158518	0	0	0.464118
GSM3428541	0	0.0837769	0.0302029	0.0399192	0.0549533	0.0454037	0.0353031	0	0	0	0.0441533	0	0.101885	0	0	0.0013155	0	0.00531355	0.0110691	0	0	0.546704
GSM3428542	0	0.0463258	0.0099789	0	0.0441612	0.119823	0.0413939	0	0	0.0324676	0.0665238	0	0	0	0	0.0352506	0	0.0163372	0	0.000785786	0	0.586952
GSM3428543	0	0.0537071	0.0153022	0.0803662	0.111135	0.0253626	0.021651	0	0	0.0214345	0.0517211	0	0.0498028	0	0	0.0117083	0	0.00489791	0.00356994	0	0	0.549341
GSM3428544	0	0.0570277	0.00630158	0.143107	0.145178	0	0.0343627	0	0	0	0.0479463	0	0.0108249	0	0	0	0	0.0161348	0	0	0.0101245	0.528992
GSM3428547	0	0.0992053	0.028666	0.0817448	0.0791012	0.00334399	0.0509398	0	0	0.020581	0.120441	0	0.00636743	0	0	0.00192603	0	0.00573809	0.0207978	0	0.0105987	0.470549
GSM3428549	0	0.02216	0.010937	0.0575825	0.0591733	0.0207541	0.033447	0	0	0.017288	0.0661301	0	0.0673787	0	0	0.0224012	0.00125811	0	0.0366719	0	0.0267721	0.558046
GSM3428550	0	0.0568381	0.0184539	0.0566646	0.0540262	0.0437471	0.0236541	0	0	0.0118797	0.0570264	0	0.10225	0	0	0.0073559	0	0.00192864	0.0163865	0	0	0.549789
GSM3428551	0	0.071269	0.027869	0.0683658	0.0640451	0	0.0443961	0	0	0.094718	0.0728315	0	0	0	0	0.012092	0	0.00846422	0.0042522	0	0.0111938	0.520503
GSM3428557	0	0.0586127	0.0195716	0.0486795	0.0366838	0.014915	0.0484758	0	0	0.0622881	0.0979262	0	0.0573274	0	0	0.0101718	0	0.00536258	0.0165996	0	0	0.523386
GSM3428558	0	0	0.00106306	0.195162	0.0396563	0.00338487	0.0585564	0	0	0.12874	0.0519441	0	0.0638875	0	0	0.0173265	0.000335968	0.00609144	0.0306425	0	0.0397867	0.363423
GSM3428559	0	0.00915374	0.00551133	0.201541	0	0	0.0271145	0.000580672	0	0.0765741	0.0601074	0	0.0177784	0	0	0.027286	0	0	0.029933	0	0.0126433	0.531776
GSM3428560	0	0	0	0.282287	0	0	0.098263	0.00840602	0	0.0916188	0.0626023	0	0.0367547	0	0.00240832	0.0234639	0.00064954	0	0.00387703	0	0.0116783	0.377991
GSM3428561	0	0	0	0.20459	0.0433568	0	0.0898581	0	0	0.130778	0.100724	0	0.00748345	0	0	0.013636	0	0	0.0181209	0	0.019461	0.371992
GSM3428562	0	0.0519939	0.0163174	0.108416	0.0243638	0	0.0554569	0	0	0.0811053	0.0711891	0	0.0299412	0	0	0.0248049	0	0.0103271	0.0287222	0	0.00121607	0.496147
GSM3428563	0	0.0164023	0.0131626	0.145227	0.0177579	0	0.0846399	0	0	0.159846	0.0738147	0	0.0436841	0	0	0.0174317	0	0.00061401	0.0215252	0	0	0.405895
GSM3428564	0.0218597	0	0	0.108358	0.0289669	0.0169615	0.0787506	0	0	0.0863792	0.147822	0	0.0364695	0	0	0.0140279	0	0.000604679	0.023117	0	0	0.436682
GSM3428565	0	0.0402065	0.0266228	0.142835	0.00818665	0	0.0525592	0	0	0.104548	0.0615485	0	0.0259508	0	0	0.0126121	0	0	0.0232747	0	0	0.501656
GSM3428566	0	0.0238653	0.0118878	0.0993976	0.0293878	0.0304587	0.0808912	0	0	0.086788	0.0812266	0	0.0342172	0	0	0.013124	0	0	0.0230285	0	0	0.485727
GSM3428569	0	0.0355605	0.0171037	0.0753996	0.0586632	0	0.0433382	0	0	0.0268837	0.0669098	0	0	0	0	0.02034	0	0.0123712	0	0	0	0.64343
GSM3428570	0	0.0140253	0.00510172	0.113733	0.0638642	0.00391608	0.0152098	0	0	0.0292732	0.0414381	0	0.0598503	0.0139272	0	0.00300691	0	0	0.0126101	0	0	0.624044
GSM3428571	0	0.0532301	0.0189495	0.0260761	0.0722387	0.0351132	0.0493604	0	0	0.0269112	0.07431	0	0	0	0	0.0275205	0	0.015833	0.0255543	0	0.0149785	0.559924
GSM3428572	0	0.0778403	0.0346515	0.0448846	0.0373488	0.0393853	0.0358062	0	0	0.0463048	0.0516526	0	0.0258778	0	0	0.0224794	0	0.00881977	0.0229414	0	0.0130359	0.538972
GSM3428573	0	0.023565	0.00461108	0.0528089	0.0683785	0.059214	0.0436439	0	0	0.0305627	0.0638851	0	0.0819442	0	0	0.0133159	0	0.00386896	0.0193095	0	0.0088547	0.526038
GSM3428574	0	0.0465499	0.0167136	0.054518	0.0226726	0.0659053	0.0382044	0	0	0.0292092	0.054336	0	0.0512858	0	0	0.0206587	0	3.62501e-05	0.00995827	0	0.0112258	0.578726
GSM3428575	0	0.0551021	0.0215908	0.0587398	0.0583291	0.0322057	0.0881955	0	0	0.0556761	0.0363815	0	0	0	0	0.032081	0.00108067	0.0143451	0.0120985	0	0.00367835	0.530496
GSM3428576	0	0.0830696	0.0142284	0.0712476	0.0326592	0.0606205	0.0307461	0	0	0.0327447	0.0600554	0	0.0142249	0	0	0.0123036	0	0.00865186	0.00406207	0	0.00670486	0.568681
GSM3428577	0	0.0397442	0.0114783	0.0825485	0.0410367	0	0.0734507	0	0	0.0334915	0.0310037	0	0.0155015	0	0	0.0231145	0	0.00446297	0.0277611	0	0	0.616406
GSM3428578	0	0.0297151	0.0105012	0.128216	0.015505	0	0.0896533	0	0	0.0876513	0.0323365	0	0.040554	0	0	0.0193634	0	0.00295883	0.0221884	0	0.00379782	0.517559
GSM3428579	0	0.0422567	0.00721088	0.0964687	0.0511509	0.0120314	0.0756599	0	0	0.0719268	0.0266468	0	0.0425769	0	0	0.0179442	0	0.00259288	0.032466	0	0.0144204	0.506647
GSM3428580	0	0.0418627	0.0192731	0.0696609	0.0373188	0	0.055054	0	0	0.0334682	0.0473124	0	0.0360007	0	0	0.0100466	0	0.000762224	0.0224921	0	0	0.626748
GSM3428581	0	0.0628346	0.0196316	0.0973084	0.0376082	0.0773636	0.0325267	0	0	0.0600061	0.0431257	0	0	0	0	0.0156683	0	0.0100977	0.0102101	0	0	0.533619
GSM3428583	0	0.0458352	0.00468348	0.0870248	0.0382954	0.0742845	0.0409866	0	0	0.0396476	0.0581621	0	0.0122901	0	0	0.0077163	0	0.000486945	0.0178781	0	0	0.572709
GSM3428584	0	0.0635712	0.0190391	0.096363	0.0786977	0.0445649	0.0821566	0	0	0.0919406	0.0303546	0	0.0198695	0	0	0.0161021	0.0013045	0.00187329	0.0321449	0	0.0075652	0.414453
GSM3428585	0	0.0167075	0.00698754	0.14596	0.0601842	0.0142077	0.0642294	0.00297247	0	0.00693336	0.102086	0	0.0290083	0	0	0.028811	0.000850063	0	0	0	0	0.521062
GSM3428588	0	0.059727	0.00872129	0.140073	0.00685534	0	0.0632097	0	0	0.0454398	0.0695401	0	0.0117314	0	0	0.0270116	0	0.00866863	0.0146343	0	0.0049821	0.539405
GSM3428589	0	0.0503172	0.0134943	0.148102	0.0122102	0	0.0782783	0	0	0.0723727	0.0652641	0	0.0282147	0	0	0.0160421	0	0.00681327	0.0162083	0	0.00695959	0.485724
GSM3428594	0	0.0228302	0.000101889	0.0499296	0.0592602	0.0647906	0.0371128	0	0	0.0737002	0.0259127	0	0.0898009	0	0	0.0146836	0	0	0.0144218	0	0	0.547456
GSM3428595	0.0101823	0	0	0.0258753	0.0434729	0.0824479	0.0436566	0	0	0.0753932	0.0441761	0	0.0372291	0	0	0.0154767	0	0.00634089	0.0105765	0	0.0096345	0.595538
GSM3428596	0	0.00250803	0.000763963	0.00437279	0.0437713	0.0547442	0.0466261	0	0	0.0616266	0.049434	0	0.0532774	0	0	0.0125361	0	0.00458152	0.0228855	0	0.00984101	0.633032
GSM3428597	0.0185641	0	0	0.0488304	0.0471807	0.0776291	0.0431188	0	0	0.103725	0.00928706	0	0.0400318	0	0	0.00872381	0	0.00493333	0.0254314	0	0.00285701	0.569687
GSM3428598	0	0.0448758	0.00542573	0.0813547	0.0858405	0.0171056	0.0588879	0	0	0	0.0881831	0	0.0799271	0	0	0.00876087	0	0.011328	0.0163409	0	0	0.50197
GSM3428599	0	0.0415067	0.0189902	0.0854743	0.10818	0.0098088	0.0478744	0	0	0.005228	0.0695916	0	0.0670883	0	0	0.0194747	0	0.0046313	0.0184442	0	0	0.503707
GSM3428601	0.0101653	0.0181615	0.00735938	0.0797537	0.0644868	0.0257874	0.0338723	0	0	0	0.128816	0	0.161235	0	0	0	0	0.00578692	0.00522887	0	0.00305881	0.456288
GSM3428602	0.0246908	0.0134099	0.00390452	0.0787444	0.0800334	0	0.0382164	0	0	0	0.126761	0	0.118212	0	0	0.00672522	0	0.00485284	0.024729	0	0	0.47972
GSM3428604	0	0.0899637	0.0500025	0.170276	0.0187296	0.00733755	0.0882141	0	0	0.0591368	0.0813028	0	0.0273589	0	0	0.00938172	0	0.00565064	0.00232915	0	0.0274705	0.362846
GSM3428605	0.0105546	0.0295234	0.00681871	0.109406	0.0602784	0	0.0582533	0	0	0.0293096	0.0837463	0	0.116076	0	0	0	0	0.00210423	0.0239247	0	0.0103319	0.459673
GSM3428612	0	0.117465	0.0322042	0.130425	0.0520882	0	0.0435463	0	0	0.0197625	0.121348	0	0.0777693	0	0	0.00135329	0	0.0043915	0.00197286	0	0	0.397673
GSM3428618	0	0.0208647	0.0186631	0.243946	0.0588994	0	0.0884873	0.00594999	0	0.0929307	0.0198866	0	0	0	0	0.0108526	0	0.0129909	0.0291105	0	0.0172095	0.380209
GSM3428619	0	0.0626107	0.0133273	0.263065	0.0148528	0	0.103117	0	0	0.0434048	0.0279912	0	0	0	0	0.0143836	0	0	0.0198594	0	0.0187805	0.418607
GSM3428620	0	0.0731793	0.025774	0.157736	0.0311337	0	0.0881035	0	0	0.0838345	0.0440842	0	0.0317008	0	0	0.00743031	0	0.00255217	0.0171035	0	0.0129428	0.424425
GSM3428621	0.0102088	0.00079802	2.25267e-05	0.112151	0.0523017	0.0319128	0.0482438	0	0	0.0398997	0.103734	0	0.0142128	0	0	0.00642753	0	0.00351443	0.0247243	0	0.0114029	0.540446

## Sheet:  GSE126307
id	B cells naive	B cells memory	Plasma cells	T cells CD8	T cells CD4 naive	T cells CD4 memory resting	T cells CD4 memory activated	T cells follicular helper	T cells regulatory (Tregs)	T cells gamma delta	NK cells resting	NK cells activated	Monocytes	Macrophages M0	Macrophages M1	Macrophages M2	Dendritic cells resting	Dendritic cells activated	Mast cells resting	Mast cells activated	Eosinophils	Neutrophils
GSM3595982	0.0348226	0	0	0.189877	0.0890787	0.159148	0.0331139	0	0	0.0325467	0	0.0520009	0.395093	0	0	0.00662423	0	0.0061383	0.00155728	0	0	0
GSM3595984	0.0162528	0	0	0.259111	0	0	0	0	0.0189167	0.044315	0.0359214	0.205955	0.41143	0	0	0.00808748	0	0	1.09941e-05	0	0	0
GSM3595985	0	0.00222877	0	0.48659	0	0	0.0681554	0	0.00774075	0	0.082924	0.0389936	0.297058	0.0033071	0	0.00275097	0.00154732	0	0.00870382	0	0	0
GSM3595986	0.0128531	0	0	0.201847	0	0	0.126824	0	0	0.109892	0.14309	0.169497	0.207011	0	0.00406378	0.0168537	0	0.00412757	0	0.00393996	0	0
GSM3595987	0.0174212	0	0	0.411661	0	0.11246	0.0391634	0	0	0	0.0105756	0.142039	0.261421	0.000889773	0	0.00405497	0	0.000314299	0	0	0	0
GSM3595988	0.00369113	0.0159566	0	0.179487	0	0.0435928	0.0453513	0	0	0.04773	0	0.0615004	0.584926	0	0	0.0081046	0	0.00966031	0	0	0	0
GSM3595989	0	0	0	0.203758	0	0.0488546	0.0010219	0	0.0659858	0.183245	0.0131865	0.106807	0.376131	0	0	0	0	0	0.00101041	0	0	0
GSM3595990	0.00158624	0.00248863	0	0.219434	0	0	0.0441488	0	0.00681054	0.121066	0	0.0464723	0.531059	0.00389776	0	0.00335408	0	0.0081593	0.0115241	0	0	0
GSM3595991	0	0.00177936	0.00437376	0.264494	0.0831839	0	0.0420282	0	0.0267248	0	0	0.0524166	0.506129	0.0015237	0	0.00185422	0	0.00571461	0.00977827	0	0	0
GSM3595992	0	0	0	0.447072	0	0	0.0184298	0	0	0.0895263	0.0763997	0.131128	0.230225	0	0	0.00586368	0	0.00135464	0	0	0	0
GSM3595994	0.0216071	0.00672238	0	0.499334	0	0	0.0885198	0	0.0378787	0.110726	0	0.0690887	0.153563	0.00144896	0	0.00483334	0	0.00255402	0.00372375	0	0	0
GSM3595995	0.0142344	0	0	0.256372	0	0	0.0347615	0	0.0415817	0	0	0.236575	0.370721	0	0	0	0	0.0250148	0	0.0207392	0	0
GSM3595996	0.000102225	0.000483432	0	0.354926	0	0	0.0443537	0	0	0.078582	0.0284221	0.111471	0.374004	0.0010485	0	0	0	0	0.00660618	0	0	0
GSM3595998	0.00170051	0.0104163	0.00242418	0.123282	0	0.139191	0	0	0.0188967	0.0901612	0	0.0859532	0.515592	0.00059715	0	0.00202152	0	0.00343697	0.00632728	0	0	0
GSM3596003	0	0.0120846	0.00569799	0.0651341	0.0177049	0.0155129	0.00265265	0	0.143736	0	0	0.147097	0.57446	0	0	0.00483352	0	0.00542437	0.00566165	0	0	0
GSM3596005	0.0019347	0.00344166	0	0.0876689	0	0.0200978	0.0353562	0	0.0153393	0	0.00826337	0.11809	0.651555	0	0	0.0257478	0	0.0185834	0.0139217	0	0	0
GSM3596006	0.0117258	0.00120484	0	0.425955	0	0	0	0	0.0583481	0.158315	0	0.177881	0.155163	0	0	0.00865887	0	0.00274857	0	0	0	0
GSM3595978	0	0.0427059	0	0.322017	0	0	0	0	0.0654273	0.0418834	0	0.210531	0.236214	0	0.00255192	0.0332272	0	0.00391613	0	0.0415258	0	0
GSM3595979	0.0167892	0.0162081	0	0.303661	0	0	0	0	0.0522571	0.0750832	0	0.324792	0.194911	0	0	0.00455818	0	0.00371574	0	0.00802463	0	0
GSM3595980	0.0145822	0.00395366	0	0.34823	0.0531789	0	0.00972305	0.000572943	0.0821872	0.0135145	0	0.282464	0.183009	0	0	0	0	0.00578293	0	0.00280174	0	0
GSM3595981	0.00237476	0.0412844	0	0.223412	0	0.0136188	0	0	0.0302453	0.0846763	0	0.261224	0.284358	0	0	0.0293363	0	0	0	0.0294711	0	0
GSM3595983	0.0035669	0.00174007	0	0.362553	0	0.0881505	0	0	0	0.212739	0	0.0965882	0.226746	0	0	0.000766487	0	0.00275679	0	0.00439278	0	0
GSM3595993	0.00419106	0.00199811	0	0.0466791	0.0745094	0.13492	0.0626796	0	0	0.0554938	0	0.0940087	0.514853	0	0	0.00208432	0	0.00476449	0.00381877	0	0	0
GSM3595997	0.0422279	0	0.00956733	0.17452	0.0900717	0.0744239	0.0380589	0	0.00667219	0.0111628	0.0326205	0.185436	0.320111	0	0	0.00657641	0	0.00826003	0.000291983	0	0	0
GSM3595999	0.00190094	0	0	0.0685355	0.0417842	0.175952	0.00366204	0	0.0422199	0.020273	0.0113289	0.239655	0.383268	0	0	0.00571883	0.00199972	0.00370261	0	0	0	0
GSM3596000	0	0	0	0.227874	0	0	0.0163952	0.00509699	0.044979	0.0761154	0.0558455	0.1457	0.407862	0.00799997	0	0	0	0.0075213	0.00461009	0	0	0
GSM3596001	0.000139026	0.00456778	0.000338364	0.241941	0	0	0.141107	0.00135944	0.00652802	0.0762791	0	0.116541	0.407672	0.0010889	0	0	0	0.00243839	0	0	0	0
GSM3596002	0	0.0194017	0	0.0711817	0.00344098	0.0558318	0.012817	0	0.111439	0.0118467	0.00197882	0.237999	0.402186	0	0	0	0	0.0278066	0	0.044071	0	0
GSM3596004	0	0.0229847	0	0.0590466	0.060149	0.0177836	0	0	0.103761	0.0280987	0.0569501	0.107525	0.266718	0	0	0	0	0.0323888	0	0.244595	0	0
GSM3596007	0.0106393	0.00824135	0	0.0924093	0.130969	0.0451656	0	0	0.069686	0.0541814	0	0.138552	0.364989	0	0	0.00418036	0	0.000746979	0	0.0802397	0	0
GSM3596008	0.0357329	0.0218983	0	0.234431	0.0280315	0.15816	0	0	0	0.0348341	0.0339398	0.196278	0.252681	0	0	0.00318721	0	0.000824925	0	0	0	0
