# Supplementary material for: Identification of biomarkers related to neutrophils and two molecular subtypes of systemic lupus erythematosus
Source: BMC Med Genomics. 2022 Jul 20;15:162. doi: 10.1186/s12920-022-01306-9 (PMC9297641; doi:10.1186/s12920-022-01306-9)
Supplement: Supplementary file 11 — Additional file 11. The relative immune cell abundance of single-sample gene set enrichment analysis. [file 12920_2022_1306_MOESM11_ESM.xlsx]

## Sheet: GSE100163
Table 3 The relative immune cell abundance of single-sample gene set enrichment analysis
id	Check-point	Eosinophils	Mast_cells	Neutrophils	Monocytic_lineage	Myeloid_dendritic_cells	Endothelial_cells	Fibroblasts	EMT	Angiogenesis
GSM2672797	0.599001	0.614732	0.458018	0.932039	0.95082	0.340368	0.392342	0.256483	0.5683	0.224044
GSM2672798	0.572931	0.633394	0.573438	0.961416	0.934426	0.410244	0.459779	0.28993	0.588239	0.30929
GSM2672799	0.607891	0.587889	0.367744	0.948756	0.945355	0.358166	0.399271	0.269757	0.601895	0.375956
GSM2672800	0.592921	0.570974	0.605582	0.932295	0.936612	0.376504	0.421683	0.311769	0.57411	0.421858
GSM2672801	0.621242	0.615084	0.427788	0.920402	0.977049	0.468264	0.40366	0.256586	0.570311	0.323497
GSM2672802	0.577787	0.600576	0.446532	0.947344	0.953005	0.471741	0.422308	0.317521	0.552614	0.307104
GSM2672803	0.593679	0.55622	0.493593	0.948266	0.913661	0.40863	0.408937	0.33076	0.563023	0.375956
GSM2672804	0.53791	0.583374	0.643177	0.942522	0.838251	0.148291	0.413598	0.362856	0.639519	0.476503
GSM2672805	0.589721	0.581059	0.615985	0.959647	0.857923	0.142188	0.387839	0.281824	0.608672	0.167213
GSM2672806	0.608249	0.574841	0.516274	0.940599	0.92459	0.407904	0.411127	0.239388	0.55902	0.437158
GSM2672807	0.604434	0.578655	0.421902	0.95178	0.927869	0.340353	0.429949	0.326591	0.56641	0.422951
GSM2672808	0.611098	0.583566	0.5068	0.916232	0.978142	0.428619	0.442086	0.318576	0.600524	0.320219
GSM2672809	0.609	0.573363	0.484299	0.926293	0.979235	0.465154	0.385765	0.317688	0.636591	0.20765
GSM2672810	0.585017	0.63483	0.550478	0.940925	0.947541	0.406024	0.416148	0.24395	0.576331	0.655738
GSM2672811	0.587287	0.548707	0.418513	0.934861	0.940984	0.462005	0.433088	0.31963	0.581687	0.572678
GSM2672812	0.589735	0.560876	0.488623	0.95919	0.919126	0.223292	0.392864	0.318176	0.542575	0.101639
GSM2672813	0.604668	0.62654	0.491809	0.936982	0.965027	0.434308	0.407634	0.306595	0.562406	0.397814
GSM2672814	0.611188	0.566301	0.570302	0.904314	0.907104	0.327477	0.377627	0.296855	0.706256	0.205464
GSM2672815	0.587403	0.537774	0.543235	0.945288	0.779235	0.103661	0.413608	0.301464	0.577023	0.286339
GSM2672816	0.56556	0.579879	0.578055	0.944905	0.910383	0.420469	0.41225	0.323255	0.617346	0.327869
GSM2672817	0.608627	0.56895	0.536375	0.917143	0.971585	0.412255	0.394455	0.322572	0.630311	0.288525
GSM2672818	0.612547	0.587845	0.433514	0.940288	0.954098	0.419221	0.421026	0.338828	0.577986	0.259016
GSM2672819	0.598361	0.596165	0.490103	0.946975	0.97377	0.453583	0.405461	0.254681	0.550877	0.273224
GSM2672820	0.564064	0.587673	0.523037	0.943556	0.877596	0.389249	0.398635	0.347791	0.568249	0.389071
GSM2672821	0.600117	0.591396	0.395929	0.93573	0.948634	0.426269	0.419402	0.307351	0.632887	0.39235
GSM2672822	0.572857	0.556127	0.544418	0.954507	0.926776	0.311002	0.412901	0.309979	0.630655	0.438251
GSM2672823	0.569255	0.531702	0.550062	0.957008	0.846995	0.461371	0.414997	0.292858	0.553927	0.477596
GSM2672824	0.607661	0.602717	0.385673	0.926863	0.957377	0.436446	0.430221	0.321184	0.61585	0.40765
GSM2672825	0.540058	0.602269	0.534811	0.922741	0.857923	0.269774	0.419669	0.242188	0.651023	0.148634
GSM2672826	0.597099	0.574759	0.510022	0.928647	0.962842	0.432591	0.42208	0.301778	0.560059	0.381421
GSM2672827	0.586025	0.548401	0.460081	0.951446	0.892896	0.226973	0.375301	0.363331	0.574473	0.119126
GSM2672828	0.596705	0.513714	0.538639	0.93645	0.756284	0.0804693	0.427754	0.331986	0.56643	0.339891
GSM2672829	0.608015	0.566744	0.483005	0.93434	0.889617	0.281935	0.402677	0.307264	0.539602	0.344262
GSM2672830	0.586685	0.538676	0.55677	0.95005	0.756284	0.22046	0.390216	0.292345	0.587849	0.348634
GSM2672831	0.590719	0.610677	0.512051	0.909354	1	0.400949	0.422185	0.328094	0.634438	0.100546
GSM2672832	0.592557	0.581612	0.473369	0.933441	0.919126	0.412366	0.390355	0.318943	0.629805	0.273224
GSM2672833	0.583643	0.572719	0.352498	0.943561	0.927869	0.140049	0.375497	0.304497	0.567108	0.229508
GSM2672834	0.593885	0.538409	0.540021	0.931496	0.8	0.390924	0.393538	0.316292	0.670992	0.302732
GSM2672835	0.540497	0.612429	0.636536	0.972002	0.897268	0.330511	0.406255	0.255797	0.617411	0.454645
GSM2672836	0.570929	0.527969	0.426973	0.955753	0.874317	0.477257	0.446459	0.298724	0.554778	0.383607
GSM2672837	0.58043	0.580984	0.617279	0.93604	0.884153	0.206656	0.381687	0.258663	0.571013	0.430601
GSM2672838	0.547221	0.574357	0.527621	0.958791	0.927869	0.265868	0.411371	0.290104	0.559528	0.535519
GSM2672839	0.615295	0.512617	0.492876	0.937144	0.852459	0.281096	0.377558	0.242642	0.55922	0.260109
GSM2672840	0.573803	0.559148	0.575111	0.920817	0.903825	0.419304	0.418839	0.288518	0.597011	0.321311
GSM2672841	0.630957	0.586031	0.514977	0.901555	0.983607	0.252921	0.441508	0.314861	0.568008	0.337705
GSM2672842	0.585853	0.578278	0.528932	0.948035	0.907104	0.451697	0.412589	0.271976	0.550009	0.543169
GSM2672843	0.600454	0.582083	0.532829	0.929195	0.933333	0.320256	0.409995	0.264562	0.642427	0.348634
GSM2672844	0.591583	0.581985	0.682139	0.94961	0.838251	0.291817	0.444137	0.30736	0.672303	0.32459
GSM2672845	0.594827	0.574635	0.554923	0.967127	0.913661	0.267005	0.385072	0.293687	0.602369	0.185792
GSM2672846	0.601841	0.576365	0.519582	0.921534	0.937705	0.480528	0.399652	0.29991	0.627392	0.382514
GSM2672847	0.598846	0.613117	0.482607	0.947759	0.95847	0.349873	0.38353	0.277102	0.584854	0.320219
GSM2672848	0.604347	0.562319	0.438727	0.908315	0.969399	0.325087	0.411288	0.361554	0.636578	0.401093
GSM2672849	0.603674	0.612376	0.435758	0.970011	0.947541	0.346674	0.416596	0.295269	0.601478	0.492896
GSM2672850	0.59653	0.635094	0.565393	0.955063	0.955191	0.339962	0.40903	0.298289	0.641387	0.333333
GSM2672851	0.570574	0.518156	0.465197	0.969365	0.86776	0.350182	0.386458	0.308709	0.557922	0.493989

## Sheet: GSE102466
id	Check-point	Eosinophils	Mast_cells	Neutrophils	Monocytic_lineage	Myeloid_dendritic_cells	Endothelial_cells	Fibroblasts	EMT	Angiogenesis
GSM2738097	0.539823	0.55149	0.208015	0.971919	0.611828	0.382772	0.306147	0.210754	0.468236	0.283775
GSM2738098	0.545125	0.529749	0.202932	0.97417	0.688073	0.430475	0.325379	0.196043	0.490762	0.29481
GSM2738099	0.528475	0.518999	0.160342	0.966861	0.636909	0.33621	0.306565	0.230394	0.489586	0.160379
GSM2738100	0.489326	0.544086	0.281611	1	0.620857	0.368319	0.337665	0.19606	0.490364	0.267723
GSM2738101	0.537794	0.532966	0.28925	0.979691	0.649951	0.298553	0.280999	0.173179	0.467003	0.0931628
GSM2738102	0.522703	0.537289	0.195913	0.976756	0.613835	0.348882	0.324197	0.209985	0.444603	0.184456
GSM2738103	0.521615	0.558217	0.230802	0.980985	0.669012	0.307859	0.298854	0.269741	0.476696	0.110218
GSM2738104	0.525664	0.493271	0.324066	0.987399	0.53759	0.257996	0.302182	0.206482	0.441226	0.20753
GSM2738105	0.53992	0.554403	0.178055	0.950715	0.632896	0.386455	0.324321	0.244554	0.45639	0.305846
GSM2738106	0.539424	0.537603	0.347105	0.963646	0.59979	0.295538	0.281312	0.216476	0.470144	0.198501
GSM2738107	0.514105	0.558335	0.391414	0.995229	0.543609	0.241258	0.315095	0.250828	0.464798	0.299827
GSM2738108	0.50255	0.494902	0.365763	0.990758	0.583738	0.309283	0.308579	0.203255	0.432958	0.407171
GSM2738109	0.520971	0.530541	0.298394	0.990805	0.591764	0.373783	0.319492	0.222031	0.472836	0.303839
GSM2738110	0.547134	0.546978	0.161705	0.978932	0.621861	0.375939	0.300489	0.234989	0.423631	0.227595
GSM2738111	0.535641	0.569828	0.269049	0.994423	0.629886	0.419858	0.303657	0.213803	0.406923	0.280765
GSM2738112	0.532522	0.552961	0.241762	0.991585	0.622864	0.452889	0.317098	0.21596	0.475901	0.359017
GSM2738113	0.506412	0.510823	0.414598	0.999946	0.550632	0.264424	0.337617	0.216804	0.467248	0.373062
GSM2738114	0.517288	0.560965	0.378871	0.969754	0.613835	0.401743	0.313752	0.210788	0.483951	0.339955
GSM2738115	0.531758	0.528082	0.225403	0.948323	0.585745	0.487414	0.29212	0.208424	0.439645	0.38811
GSM2738116	0.514561	0.56851	0.364537	0.953288	0.581732	0.284245	0.322545	0.208084	0.449017	0.221575
GSM2738117	0.53497	0.571144	0.261985	0.989573	0.638915	0.394719	0.31443	0.229572	0.46868	0.350991
GSM2738118	0.506848	0.535441	0.329839	0.990186	0.620857	0.327189	0.320207	0.223392	0.477104	0.446297
GSM2738119	0.543418	0.51498	0.188729	0.996934	0.667006	0.396854	0.31589	0.210564	0.483921	0.208533
GSM2738120	0.534366	0.538685	0.211631	0.959114	0.532574	0.359352	0.321106	0.234661	0.480263	0.348984
GSM2738121	0.499081	0.560463	0.391973	0.994584	0.586748	0.314369	0.314545	0.218705	0.425461	0.423223
GSM2738122	0.529676	0.542782	0.326885	0.99715	0.598787	0.387399	0.317204	0.198556	0.487556	0.298823

## Sheet: GSE121239
id	Check-point	Eosinophils	Mast_cells	Neutrophils	Monocytic_lineage	Myeloid_dendritic_cells	Endothelial_cells	Fibroblasts	EMT	Angiogenesis
GSM3428330	0.526069	0.51754	0.404094	0.989706	0.783954	0.131751	0.375136	0.23257	0.396863	0.134001
GSM3428331	0.557209	0.502051	0.419054	0.979797	0.781219	0.1921	0.356699	0.248955	0.393915	0.113035
GSM3428332	0.521465	0.539687	0.439305	0.996168	0.805832	0.0223094	0.404268	0.270528	0.39765	0.117593
GSM3428333	0.560664	0.525968	0.399042	0.981622	0.837737	0.196017	0.364692	0.232111	0.414175	0.136736
GSM3428334	0.551295	0.489863	0.323779	0.964248	0.859615	0.201697	0.369654	0.255326	0.47211	0.103919
GSM3428335	0.583928	0.507676	0.314804	0.988869	0.838649	0.278217	0.336077	0.242512	0.357058	0.123063
GSM3428336	0.578967	0.504687	0.293947	0.98685	0.877846	0.282981	0.360606	0.25094	0.382231	0.114858
GSM3428337	0.568268	0.515631	0.28834	0.983758	0.910663	0.274924	0.34366	0.239178	0.388488	0.124886
GSM3428338	0.564749	0.510067	0.244544	0.990582	0.884227	0.241293	0.391668	0.284405	0.402904	0.152233
GSM3428339	0.569309	0.515227	0.266866	0.984664	0.81039	0.145406	0.370784	0.284545	0.414772	0.0847764
GSM3428340	0.563652	0.505743	0.27184	0.979437	0.850499	0.191791	0.355889	0.245499	0.41729	0.130355
GSM3428341	0.578765	0.508707	0.289557	0.978503	0.870554	0.126484	0.371894	0.269178	0.408977	0.0884227
GSM3428342	0.572123	0.516604	0.274424	0.975313	0.824063	0.121109	0.360001	0.248771	0.413712	0.116682
GSM3428343	0.570555	0.514513	0.28238	0.97839	0.794893	0.0347024	0.381231	0.266251	0.403569	0.186873
GSM3428344	0.577817	0.502684	0.28845	0.969685	0.848676	0.209869	0.377077	0.254227	0.373845	0.141294
GSM3428345	0.567387	0.520497	0.313188	0.966366	0.8742	0.169806	0.355308	0.247648	0.399236	0.149498
GSM3428346	0.578241	0.513854	0.26158	0.96882	0.865996	0.198751	0.355551	0.25124	0.38931	0.110301
GSM3428347	0.559437	0.51507	0.31309	0.978296	0.814948	0.136562	0.383154	0.251652	0.427507	0.298085
GSM3428348	0.574311	0.503077	0.269577	0.961425	0.875111	0.16326	0.37554	0.241917	0.399832	0.357337
GSM3428349	0.578152	0.519165	0.279167	0.951881	0.832267	0.170132	0.357684	0.240512	0.38563	0.123063
GSM3428350	0.536191	0.563017	0.561962	0.983209	0.804009	0.14534	0.391387	0.248704	0.428461	0.224247
GSM3428351	0.535942	0.549952	0.529352	0.985021	0.828621	0.167822	0.406323	0.268041	0.416805	0.31267
GSM3428352	0.539216	0.548914	0.512818	0.987633	0.823152	0.19221	0.354291	0.268216	0.37918	0.0546945
GSM3428353	0.565712	0.538541	0.507654	0.978849	0.84503	0.182777	0.358974	0.250661	0.358274	0.09845
GSM3428354	0.585557	0.525051	0.439716	0.982215	0.844118	0.197839	0.349034	0.233532	0.378296	0.261622
GSM3428355	0.573421	0.520556	0.411046	0.9766	0.85688	0.247297	0.369839	0.243763	0.363482	0.38195
GSM3428356	0.579161	0.523753	0.433234	0.986892	0.842295	0.208492	0.3697	0.242655	0.406133	0.314493
GSM3428357	0.556471	0.547329	0.495994	0.986948	0.84503	0.225196	0.364574	0.246509	0.376973	0.291704
GSM3428358	0.574261	0.517094	0.281027	0.966065	0.918867	0.261345	0.353236	0.223362	0.373283	0.103008
GSM3428359	0.578314	0.501863	0.245074	0.96427	0.90884	0.240674	0.371138	0.254823	0.383128	0.149498
GSM3428360	0.567225	0.501948	0.284132	0.97899	0.875111	0.168953	0.360002	0.236769	0.365671	0.0975385
GSM3428361	0.570149	0.521253	0.331317	0.983302	0.855057	0.116942	0.384506	0.222157	0.372015	0.265268
GSM3428362	0.543149	0.529024	0.380285	0.990869	0.859615	0.178059	0.364928	0.241973	0.365339	0.252506
GSM3428363	0.546071	0.51609	0.351512	0.993518	0.852322	0.152777	0.359187	0.23397	0.360311	0.247948
GSM3428364	0.55803	0.51009	0.374241	0.988307	0.851411	0.181883	0.348681	0.224634	0.357028	0.24886
GSM3428365	0.545905	0.545914	0.38292	0.982428	0.818594	0.2003	0.341851	0.235175	0.377562	0.217866
GSM3428366	0.578824	0.512225	0.239482	0.966781	0.876023	0.169794	0.36678	0.270611	0.371752	0.159526
GSM3428367	0.569255	0.510114	0.244555	0.984404	0.890608	0.226375	0.352693	0.23234	0.365849	0.147675
GSM3428368	0.580741	0.501585	0.233899	0.975195	0.875111	0.176787	0.345847	0.23804	0.366581	0.104831
GSM3428369	0.570883	0.528594	0.268633	0.981028	0.865084	0.240367	0.35113	0.236372	0.365376	0.163172
GSM3428370	0.561574	0.528041	0.357754	0.994372	0.826798	0.170354	0.378573	0.262983	0.382568	0.00546945
GSM3428371	0.555359	0.54223	0.317076	0.997246	0.871465	0.204866	0.382036	0.231936	0.399912	0.165907
GSM3428372	0.550889	0.526748	0.301443	0.992437	0.864173	0.248433	0.371157	0.231083	0.372633	0.169553
GSM3428373	0.552778	0.538224	0.342994	0.994018	0.863261	0.285108	0.378544	0.223002	0.390247	0.192342
GSM3428374	0.584428	0.501024	0.29557	0.963674	0.846853	0.270453	0.346001	0.240582	0.376317	0.0957153
GSM3428375	0.565683	0.462203	0.246333	0.97726	0.821329	0.137834	0.365763	0.255125	0.370994	0.0811301
GSM3428376	0.568402	0.465364	0.258899	0.969407	0.821329	0.179327	0.358616	0.257818	0.389631	0.211485
GSM3428377	0.577261	0.481593	0.310588	0.954255	0.84503	0.202891	0.355342	0.232413	0.417705	0.0583408
GSM3428378	0.582538	0.478023	0.265186	0.91954	0.855057	0.266853	0.350392	0.256542	0.376696	0.0355514
GSM3428379	0.560436	0.486853	0.300678	0.96405	0.848676	0.215955	0.354253	0.236097	0.36248	0.227894
GSM3428380	0.579395	0.472325	0.270353	0.93312	0.882404	0.239012	0.36038	0.245364	0.39037	0.137648
GSM3428381	0.580341	0.484424	0.274374	0.932148	0.870554	0.212345	0.34998	0.229888	0.402839	0.198723
GSM3428382	0.585612	0.492062	0.311774	0.918389	0.878758	0.289175	0.343464	0.248925	0.36414	0.0474019
GSM3428383	0.578774	0.519892	0.29056	0.997739	0.878758	0.218445	0.361573	0.237168	0.387615	0.111212
GSM3428384	0.574871	0.521625	0.265168	0.989043	0.886962	0.165779	0.343662	0.243478	0.377275	0.135825
GSM3428385	0.565481	0.493811	0.226926	0.995094	0.865084	0.128827	0.376769	0.245915	0.406638	0.123974
GSM3428386	0.584758	0.51565	0.234882	0.982762	0.870554	0.147038	0.385625	0.25473	0.398465	0.154056
GSM3428387	0.576475	0.50506	0.250539	0.992202	0.835914	0.252422	0.362044	0.235755	0.389055	0.216043
GSM3428388	0.574312	0.49568	0.281107	0.968769	0.836825	0.0874059	0.342627	0.248926	0.387628	0.117593
GSM3428389	0.561571	0.496482	0.315725	0.973383	0.806743	0.284174	0.353999	0.238488	0.381156	0.117593
GSM3428390	0.572383	0.507417	0.288883	0.973987	0.848676	0.249954	0.351258	0.246708	0.393409	0.142206
GSM3428391	0.570133	0.481617	0.275081	0.968585	0.81039	0.219999	0.371294	0.270447	0.391313	0.206016
GSM3428392	0.573306	0.495587	0.274089	0.97337	0.826798	0.280049	0.355932	0.247404	0.364015	0.13309
GSM3428393	0.581097	0.512786	0.314355	0.966764	0.840472	0.184848	0.359731	0.258714	0.374347	0.107566
GSM3428394	0.544068	0.514853	0.497155	0.990351	0.85688	0.127788	0.366646	0.250384	0.39058	0.103919
GSM3428395	0.556891	0.51293	0.492538	0.988972	0.834091	0.0617524	0.379246	0.257578	0.406971	0.26071
GSM3428396	0.543968	0.526949	0.504613	0.984686	0.865084	0.134171	0.366455	0.236383	0.387338	0.142206
GSM3428397	0.549281	0.51958	0.476759	0.984539	0.862349	0.0666099	0.382489	0.255376	0.390176	0.194165
GSM3428398	0.543072	0.532426	0.491813	0.985038	0.863261	0.158367	0.376806	0.241406	0.390371	0.190519
GSM3428399	0.544001	0.519044	0.48127	0.986575	0.862349	0.144333	0.367811	0.245708	0.390656	0.158614
GSM3428400	0.571969	0.53044	0.388133	0.983473	0.83956	0.146782	0.345298	0.23627	0.372363	0.184138
GSM3428401	0.567121	0.518592	0.283895	0.975102	0.862349	0.126008	0.372422	0.257787	0.436223	0.0902459
GSM3428402	0.572846	0.521062	0.362786	0.979199	0.895166	0.135485	0.360266	0.279695	0.39385	0.09845
GSM3428403	0.563868	0.51002	0.277431	0.971952	0.893343	0.14428	0.348683	0.258144	0.389762	0.110301
GSM3428404	0.590041	0.503454	0.274212	0.97272	0.890608	0.156364	0.372135	0.251871	0.374497	0.168641
GSM3428405	0.542436	0.484042	0.294191	0.994995	0.842295	0.159259	0.375571	0.24806	0.404099	0.0601639
GSM3428406	0.596596	0.514954	0.254915	0.967677	0.873288	0.279555	0.367548	0.244291	0.376177	0.226982
GSM3428407	0.581696	0.532865	0.251208	0.967967	0.869642	0.26035	0.364686	0.23234	0.369608	0.189607
GSM3428408	0.541349	0.486389	0.440876	0.986163	0.802186	0.0905305	0.350682	0.243699	0.399324	0.159526
GSM3428409	0.560604	0.496755	0.324843	0.980123	0.880581	0.223376	0.356253	0.245156	0.368484	0.358249
GSM3428410	0.573757	0.489486	0.359821	0.974881	0.863261	0.213657	0.355286	0.238356	0.356068	0.195989
GSM3428411	0.57425	0.494681	0.337095	0.968298	0.871465	0.200239	0.359285	0.244674	0.386206	0.239744
GSM3428412	0.538004	0.534135	0.424736	0.992999	0.855057	0.220663	0.373402	0.210288	0.409454	0.199635
GSM3428413	0.557802	0.505705	0.356707	0.991478	0.838649	0.0660304	0.368182	0.262545	0.404911	0.141294
GSM3428414	0.525914	0.510824	0.326718	0.998352	0.7876	0.0718373	0.393161	0.290392	0.397898	0.0747491
GSM3428415	0.598092	0.478768	0.285318	0.988017	0.821329	0.168755	0.362409	0.246115	0.39574	0.171376
GSM3428416	0.584586	0.493955	0.277184	0.982239	0.833179	0.127867	0.367762	0.244439	0.388445	0.164995
GSM3428417	0.580269	0.48609	0.250255	0.983074	0.85688	0.0871095	0.357542	0.249615	0.36143	0.186873
GSM3428418	0.573357	0.50257	0.242297	0.992113	0.896078	0.172276	0.374881	0.232269	0.390424	0.315405
GSM3428419	0.587692	0.515714	0.237586	0.984572	0.862349	0.184707	0.368833	0.219221	0.427896	0.288969
GSM3428420	0.572437	0.471265	0.277755	0.985382	0.877846	0.0781118	0.378646	0.250827	0.378579	0.287146
GSM3428421	0.571242	0.555442	0.258531	0.989702	0.892431	0.212025	0.379559	0.240578	0.378298	0.262533
GSM3428422	0.577106	0.546597	0.255324	0.986457	0.867819	0.228224	0.364598	0.23431	0.362988	0.203281
GSM3428423	0.583485	0.540559	0.248392	0.984461	0.897901	0.173343	0.344889	0.250116	0.385269	0.130355
GSM3428424	0.583586	0.531906	0.247107	0.970459	0.888785	0.272401	0.362685	0.237672	0.369471	0.211485
GSM3428425	0.576068	0.54777	0.250282	0.982806	0.900636	0.215762	0.357139	0.246538	0.373999	0.137648
GSM3428426	0.578247	0.492738	0.302352	0.954788	0.814036	0.07108	0.349235	0.247743	0.392305	0.177757
GSM3428427	0.537062	0.513054	0.370252	0.969171	0.859615	0.281249	0.350118	0.229708	0.373409	0
GSM3428428	0.559952	0.508932	0.370197	0.955074	0.845941	0.218793	0.351836	0.261839	0.366527	0.114858
GSM3428429	0.581323	0.463936	0.21136	0.950096	0.843206	0.251315	0.357748	0.231839	0.40471	0.171376
GSM3428430	0.576004	0.473194	0.216296	0.951347	0.838649	0.10577	0.372321	0.257497	0.403971	0.144029
GSM3428431	0.583595	0.485202	0.25315	0.944174	0.806743	0.226715	0.349056	0.237242	0.369752	0.346398
GSM3428432	0.578282	0.459963	0.230368	0.950468	0.851411	0.180036	0.359779	0.254974	0.379037	0.106654
GSM3428433	0.576563	0.449222	0.242802	0.956192	0.824063	0.13727	0.359257	0.250131	0.360532	0.149498
GSM3428434	0.529368	0.468941	0.266226	0.990181	0.757518	0.172965	0.392977	0.253435	0.389273	0.279853
GSM3428435	0.55361	0.466413	0.230009	0.981745	0.814036	0.0848812	0.375124	0.257651	0.370049	0.134913
GSM3428436	0.58295	0.501123	0.324061	0.971303	0.865084	0.247615	0.356404	0.243498	0.400794	0.269826
GSM3428437	0.56749	0.490631	0.298967	0.982515	0.875111	0.27233	0.352795	0.24645	0.383362	0.259799
GSM3428438	0.564438	0.492307	0.313872	0.980826	0.880581	0.238701	0.362237	0.247235	0.375652	0.181403
GSM3428439	0.555826	0.50905	0.391247	0.976634	0.901547	0.184723	0.381724	0.277884	0.39303	0.123974
GSM3428440	0.57345	0.470315	0.266787	0.970693	0.821329	0.243391	0.376706	0.241504	0.393018	0.222424
GSM3428441	0.557097	0.489556	0.261353	0.978364	0.857792	0.115253	0.380579	0.280705	0.374462	0.185961
GSM3428442	0.56066	0.482545	0.332428	0.979457	0.892431	0.19792	0.366094	0.25584	0.387071	0.215132
GSM3428443	0.542063	0.486379	0.310104	0.985184	0.82771	0.18813	0.393155	0.249586	0.417426	0.323609
GSM3428444	0.566067	0.502256	0.289931	0.981312	0.844118	0.200968	0.36227	0.227318	0.399774	0.325432
GSM3428445	0.563319	0.506297	0.296625	0.987133	0.808567	0.123756	0.338938	0.228859	0.359281	0.175022
GSM3428446	0.568513	0.504324	0.345863	0.970601	0.84503	0.283694	0.354481	0.245181	0.401555	0.124886
GSM3428447	0.574189	0.539461	0.291485	0.965679	0.893343	0.290182	0.332419	0.233106	0.35615	0.042844
GSM3428448	0.570976	0.515448	0.299235	0.974738	0.863261	0.291207	0.348089	0.228424	0.39537	0.144029
GSM3428449	0.571325	0.487916	0.274198	0.978996	0.837737	0.12272	0.386038	0.228694	0.396505	0.316316
GSM3428450	0.557537	0.496134	0.293977	0.980502	0.859615	0.222955	0.375971	0.252266	0.369425	0.252506
GSM3428451	0.562697	0.483752	0.292751	0.97917	0.851411	0.205188	0.326737	0.233321	0.419954	0.0884227
GSM3428452	0.571641	0.500045	0.260621	0.974228	0.86873	0.258704	0.364415	0.24146	0.341468	0.213308
GSM3428453	0.573456	0.507734	0.284497	0.973647	0.85688	0.192913	0.354926	0.24087	0.368737	0.198723
GSM3428454	0.572478	0.520054	0.367894	0.972834	0.900636	0.213199	0.347991	0.21766	0.376183	0.152233
GSM3428455	0.552197	0.510566	0.372506	0.976605	0.892431	0.169048	0.361033	0.252337	0.386322	0.0820417
GSM3428456	0.562207	0.501363	0.394928	0.97708	0.885139	0.162276	0.357924	0.245298	0.369021	0.129444
GSM3428457	0.567658	0.502231	0.282799	0.967981	0.863261	0.14799	0.35883	0.242552	0.385602	0.220601
GSM3428458	0.561435	0.507558	0.305061	0.981341	0.867819	0.110214	0.36587	0.261431	0.358808	0.251595
GSM3428459	0.572148	0.504105	0.343708	0.977775	0.853234	0.185095	0.353111	0.235762	0.375748	0.160437
GSM3428460	0.573255	0.490486	0.27304	0.976915	0.86873	0.209987	0.349378	0.232991	0.352772	0.194165
GSM3428461	0.569909	0.495495	0.2808	0.981555	0.862349	0.196441	0.361694	0.228142	0.389094	0.216043
GSM3428462	0.569519	0.546983	0.39887	0.97533	0.887874	0.262494	0.361003	0.216387	0.388693	0.135825
GSM3428463	0.571241	0.521453	0.294188	0.982818	0.850499	0.109409	0.352857	0.241089	0.38954	0.122151
GSM3428464	0.565278	0.508956	0.364055	0.979032	0.855057	0.148463	0.364666	0.229225	0.396896	0.189607
GSM3428465	0.539401	0.493824	0.380496	0.990265	0.815859	0.124435	0.383461	0.253848	0.416417	0.263445
GSM3428466	0.557594	0.499915	0.379782	0.978572	0.849587	0.159761	0.38674	0.251565	0.413038	0.174111
GSM3428467	0.553988	0.505979	0.400654	0.982187	0.869642	0.213869	0.356874	0.244832	0.410563	0.222424
GSM3428468	0.557302	0.506766	0.374744	0.978804	0.779396	0.163233	0.398456	0.26258	0.395216	0.328167
GSM3428469	0.56107	0.490893	0.345452	0.981154	0.816771	0.122612	0.366608	0.236669	0.407256	0.178669
GSM3428470	0.559335	0.5066	0.347766	0.974128	0.862349	0.201307	0.360095	0.238535	0.372198	0.257976
GSM3428471	0.557162	0.480397	0.31925	0.972521	0.859615	0.19879	0.352794	0.23864	0.382236	0.273472
GSM3428472	0.566964	0.490382	0.327503	0.98445	0.813124	0.0829133	0.34743	0.240836	0.418782	0.170464
GSM3428473	0.57851	0.495117	0.296431	0.97191	0.829533	0.136358	0.340075	0.228168	0.37453	0.200546
GSM3428474	0.574368	0.478803	0.312048	0.978192	0.794893	0.101955	0.364116	0.257457	0.396033	0.121239
GSM3428475	0.561887	0.511038	0.295984	0.988339	0.88605	0.159947	0.358859	0.244168	0.388672	0.092069
GSM3428476	0.569828	0.510179	0.314644	0.983554	0.865996	0.215563	0.344798	0.234347	0.361001	0.218778
GSM3428477	0.562485	0.505906	0.330608	0.979164	0.881493	0.168961	0.339846	0.228864	0.361303	0.1969
GSM3428478	0.567647	0.516001	0.304803	0.974594	0.852322	0.211421	0.341009	0.252196	0.390117	0.134913
GSM3428479	0.586582	0.470123	0.264093	0.996456	0.844118	0.183878	0.345989	0.228755	0.370216	0.0902459
GSM3428480	0.561075	0.492161	0.26582	0.985629	0.866907	0.139043	0.374998	0.228716	0.378578	0.161349
GSM3428481	0.577133	0.4934	0.255609	0.972273	0.884227	0.17206	0.350617	0.245143	0.361774	0.165907
GSM3428482	0.573938	0.48171	0.236392	0.983467	0.806743	0.195876	0.361152	0.253173	0.365928	0.277119
GSM3428483	0.569446	0.473598	0.278814	0.989222	0.864173	0.137804	0.37141	0.23867	0.355555	0.272561
GSM3428484	0.560629	0.480575	0.261071	0.982335	0.799451	0.0798348	0.400361	0.24329	0.379822	0.434821
GSM3428485	0.565073	0.486276	0.280426	0.973684	0.837737	0.216743	0.365197	0.259894	0.415985	0.475842
GSM3428486	0.575726	0.495971	0.320566	0.997421	0.866907	0.126179	0.376812	0.217674	0.359821	0.126709
GSM3428487	0.567524	0.500058	0.281966	0.993997	0.837737	0.1676	0.37399	0.26321	0.375512	0.0747491
GSM3428488	0.553724	0.501139	0.32258	0.99491	0.857792	0.0512364	0.371539	0.254019	0.353634	0.11577
GSM3428489	0.566914	0.515263	0.301762	0.999232	0.846853	0.130387	0.368669	0.256392	0.390008	0.0464903
GSM3428490	0.555424	0.515613	0.316989	0.99547	0.83956	0.141926	0.380606	0.257665	0.412052	0.131267
GSM3428491	0.525379	0.508309	0.426816	0.980752	0.871465	0.125158	0.366899	0.240678	0.407192	0.0720144
GSM3428492	0.509702	0.505777	0.449483	0.979353	0.786689	0.106394	0.351163	0.27278	0.429828	0.106654
GSM3428493	0.499921	0.529434	0.381715	0.986439	0.832267	0.107572	0.371273	0.251744	0.427816	0.123974
GSM3428494	0.504132	0.519427	0.439079	0.988042	0.808567	0.245312	0.400316	0.2144	0.397731	0.2835
GSM3428495	0.587436	0.510121	0.270858	0.967044	0.819505	0.196463	0.357141	0.239513	0.354766	0.154056
GSM3428496	0.575146	0.503463	0.222094	0.980303	0.811301	0.157294	0.34583	0.232056	0.370895	0.134913
GSM3428497	0.575036	0.539767	0.255152	0.98095	0.834091	0.162741	0.356369	0.244898	0.339446	0.0993616
GSM3428498	0.577598	0.514383	0.275689	0.979183	0.855968	0.18468	0.361293	0.251431	0.361215	0.14494
GSM3428499	0.57694	0.507553	0.226801	0.982941	0.848676	0.117449	0.375102	0.243954	0.359548	0.152233
GSM3428500	0.569579	0.49752	0.255062	0.992386	0.826798	0.180836	0.364418	0.247985	0.390976	0.153145
GSM3428501	0.578042	0.508543	0.25794	0.983491	0.882404	0.18261	0.359396	0.246459	0.361985	0.0838649
GSM3428502	0.578862	0.514405	0.239784	0.990883	0.881493	0.147369	0.35734	0.227245	0.347374	0.114858
GSM3428503	0.569092	0.492514	0.262992	0.973317	0.855968	0.126662	0.365837	0.22831	0.358267	0.0993616
GSM3428504	0.563661	0.514352	0.286608	0.9768	0.911574	0.224271	0.349567	0.237582	0.39261	0.117593
GSM3428505	0.575666	0.518253	0.283103	0.968275	0.869642	0.198642	0.345818	0.224347	0.347472	0.0592523
GSM3428506	0.564302	0.50389	0.336861	0.994862	0.888785	0.250629	0.358779	0.250352	0.388695	0.092069
GSM3428507	0.565499	0.515628	0.309248	0.996654	0.854145	0.147115	0.369985	0.235186	0.414552	0.172288
GSM3428508	0.58186	0.516575	0.328368	0.993291	0.895166	0.189006	0.357169	0.236345	0.381879	0.174111
GSM3428509	0.585635	0.524713	0.336105	0.985515	0.904282	0.216288	0.370702	0.251577	0.396335	0.125797
GSM3428510	0.593719	0.509611	0.302982	0.98909	0.878758	0.230495	0.35986	0.239116	0.388894	0.176845
GSM3428511	0.568408	0.488806	0.333255	0.975103	0.807655	0.12507	0.360058	0.24608	0.399256	0.154056
GSM3428512	0.581891	0.504353	0.274312	0.977175	0.798539	0.127543	0.371828	0.274635	0.396643	0.194165
GSM3428513	0.555429	0.485914	0.28341	0.997536	0.621694	0.0790305	0.389274	0.252742	0.377593	0.335459
GSM3428514	0.555995	0.534605	0.45361	0.984815	0.871465	0.213907	0.380233	0.213087	0.398714	0.160437
GSM3428515	0.548513	0.528277	0.398546	0.982874	0.841383	0.12626	0.378115	0.265419	0.361682	0.109389
GSM3428516	0.56283	0.541032	0.374757	0.985516	0.852322	0.18628	0.381952	0.249158	0.392626	0.225159
GSM3428517	0.55611	0.539705	0.434761	0.984437	0.836825	0.194864	0.397861	0.251397	0.375768	0.242479
GSM3428518	0.538264	0.498992	0.392392	0.991605	0.85688	0.184316	0.357016	0.231054	0.404264	0.0948037
GSM3428519	0.524684	0.518006	0.404245	0.992924	0.857792	0.216239	0.355136	0.239221	0.413221	0.085688
GSM3428520	0.512182	0.535817	0.473134	0.994885	0.795805	0.105235	0.388119	0.256484	0.38737	0.128532
GSM3428521	0.571867	0.526229	0.326777	0.993254	0.892431	0.118681	0.35008	0.253385	0.37971	0.251595
GSM3428522	0.5578	0.542802	0.322262	0.997929	0.842295	0.110381	0.399595	0.28079	0.422897	0.356426
GSM3428523	0.570628	0.522569	0.346344	0.996887	0.835914	0.191149	0.355088	0.237616	0.364801	0.216955
GSM3428524	0.565012	0.510544	0.294238	0.991493	0.899724	0.202708	0.366623	0.211014	0.368305	0.270738
GSM3428525	0.580848	0.525886	0.304276	0.986843	0.858703	0.223402	0.35873	0.220026	0.364511	0.20237
GSM3428526	0.498346	0.50779	0.446534	1	0.802186	0.152718	0.379754	0.258806	0.412819	0.160437
GSM3428527	0.569275	0.499289	0.289314	0.987429	0.828621	0.214898	0.360758	0.26432	0.358533	0.09845
GSM3428528	0.545282	0.494309	0.313462	0.998867	0.793981	0.173249	0.380483	0.265045	0.388332	0.215132
GSM3428529	0.546607	0.516639	0.345575	0.992046	0.842295	0.221147	0.356207	0.249929	0.38769	0.13309
GSM3428530	0.57413	0.50021	0.289616	0.981134	0.836825	0.265752	0.361801	0.232441	0.383357	0.157702
GSM3428531	0.574127	0.497725	0.259324	0.982751	0.852322	0.257626	0.359478	0.234179	0.372678	0.0948037
GSM3428532	0.560117	0.496156	0.264417	0.985965	0.83956	0.268632	0.356539	0.226766	0.38559	0.195077
GSM3428533	0.572557	0.496675	0.293562	0.975865	0.865996	0.284771	0.360773	0.230656	0.361718	0.24339
GSM3428534	0.58456	0.495337	0.272667	0.977883	0.906105	0.28016	0.352146	0.223967	0.406304	0.208751
GSM3428535	0.575717	0.521423	0.315355	0.970215	0.855057	0.20207	0.342218	0.251209	0.397756	0.079307
GSM3428536	0.573562	0.499818	0.292618	0.98728	0.854145	0.0791361	0.375297	0.261147	0.387931	0.225159
GSM3428537	0.569963	0.51274	0.289516	0.978251	0.913398	0.205618	0.355566	0.223411	0.405947	0.242479
GSM3428538	0.528074	0.498576	0.31842	0.971254	0.897901	0.246356	0.35243	0.262092	0.417164	0.0173199
GSM3428539	0.564852	0.485617	0.333838	0.967538	0.890608	0.257197	0.336429	0.26098	0.406291	0.189607
GSM3428540	0.563681	0.501789	0.28129	0.966921	0.883316	0.268161	0.346768	0.236779	0.370972	0.172288
GSM3428541	0.546575	0.480489	0.3046	0.991396	0.777573	0.22871	0.377149	0.252272	0.421664	0.250683
GSM3428542	0.57212	0.510006	0.277653	0.988221	0.843206	0.243617	0.350457	0.245279	0.385872	0.211485
GSM3428543	0.565079	0.500704	0.275043	0.988645	0.851411	0.124639	0.367526	0.274499	0.385403	0.159526
GSM3428544	0.556633	0.470586	0.352935	0.963393	0.838649	0.113349	0.349263	0.222034	0.387543	0.113035
GSM3428545	0.552492	0.498032	0.360999	0.980188	0.820417	0.137334	0.368214	0.255504	0.38391	0.160437
GSM3428546	0.572482	0.508605	0.343252	0.981651	0.828621	0.101311	0.354909	0.229088	0.374795	0.14494
GSM3428547	0.578453	0.488411	0.347841	0.965968	0.812213	0.132509	0.336478	0.233289	0.386459	0.216043
GSM3428548	0.560078	0.540012	0.315183	0.993273	0.845941	0.192246	0.370148	0.251754	0.394275	0.171376
GSM3428549	0.566772	0.543345	0.344591	0.982506	0.869642	0.262335	0.351388	0.22762	0.38364	0.112124
GSM3428550	0.564407	0.545156	0.316611	0.985996	0.855057	0.215409	0.361223	0.227329	0.3737	0.164083
GSM3428551	0.572938	0.506113	0.328385	0.97241	0.850499	0.213462	0.354566	0.245184	0.394477	0.164995
GSM3428552	0.556654	0.492948	0.297853	0.985856	0.828621	0.201329	0.349303	0.241113	0.390364	0.030082
GSM3428553	0.537973	0.506059	0.366414	0.985184	0.852322	0.104255	0.358545	0.257893	0.379476	0.128532
GSM3428554	0.539338	0.522936	0.473102	0.989114	0.823152	0.0987715	0.359184	0.243243	0.375618	0.147675
GSM3428555	0.531315	0.539998	0.505475	0.986786	0.833179	0.0735882	0.347431	0.241252	0.388913	0.158614
GSM3428556	0.528875	0.531287	0.506901	0.987368	0.808567	0.075657	0.354588	0.232779	0.372906	0.0893343
GSM3428557	0.567865	0.507086	0.334834	0.978689	0.853234	0.187325	0.341297	0.237505	0.374345	0.138559
GSM3428558	0.58027	0.546745	0.327077	0.937794	0.86873	0.145905	0.339329	0.254022	0.369525	0.0574292
GSM3428559	0.5946	0.568252	0.296253	0.973035	0.823152	0.136381	0.380033	0.238884	0.382806	0.0692797
GSM3428560	0.591713	0.538388	0.301205	0.969543	0.895166	0.116863	0.389271	0.262477	0.381529	0.104831
GSM3428561	0.578145	0.542197	0.306406	0.970194	0.844118	0.0666494	0.379785	0.261287	0.388476	0.103919
GSM3428562	0.566003	0.497654	0.276212	0.969107	0.893343	0.186548	0.339807	0.23612	0.348255	0.142206
GSM3428563	0.570013	0.512205	0.286064	0.97121	0.876023	0.251208	0.340083	0.239174	0.364407	0.163172
GSM3428564	0.550311	0.484639	0.285288	0.980823	0.881493	0.229648	0.36139	0.250783	0.386677	0.145852
GSM3428565	0.559006	0.479322	0.26471	0.972778	0.887874	0.229638	0.367926	0.24259	0.382045	0.121239
GSM3428566	0.558302	0.491131	0.266083	0.982029	0.901547	0.225232	0.36632	0.240466	0.384856	0.171376
GSM3428567	0.572234	0.510598	0.330895	0.991309	0.833179	0.245005	0.314128	0.25672	0.462033	0.129444
GSM3428568	0.579328	0.540026	0.339469	0.981531	0.855057	0.165749	0.384049	0.283073	0.385688	0.237921
GSM3428569	0.577518	0.542824	0.369093	0.98601	0.89152	0.250686	0.363641	0.237938	0.380466	0.146763
GSM3428570	0.567884	0.508873	0.328804	0.994131	0.898812	0.192128	0.373933	0.258595	0.388115	0.0993616
GSM3428571	0.547937	0.536187	0.305011	0.983888	0.892431	0.111389	0.33496	0.272251	0.388206	0.0993616
GSM3428572	0.576106	0.538117	0.296253	0.98464	0.880581	0.093032	0.360901	0.246738	0.415143	0.113947
GSM3428573	0.562913	0.526967	0.270906	0.983906	0.900636	0.161662	0.370174	0.251691	0.421316	0.151321
GSM3428574	0.57207	0.525085	0.323053	0.984457	0.876935	0.184889	0.364338	0.252648	0.394017	0.149498
GSM3428575	0.574127	0.490504	0.291251	0.973704	0.837737	0.147055	0.372592	0.272425	0.421182	0.186873
GSM3428576	0.567112	0.507233	0.298424	0.97691	0.844118	0.274484	0.351811	0.227135	0.426069	0.201458
GSM3428577	0.540039	0.483119	0.26888	0.985479	0.846853	0.107196	0.383173	0.267944	0.383314	0.0583408
GSM3428578	0.565021	0.493742	0.300602	0.981402	0.888785	0.233972	0.354891	0.240496	0.392165	0.169553
GSM3428579	0.573326	0.519347	0.296534	0.976238	0.870554	0.220357	0.35384	0.236427	0.376322	0.134913
GSM3428580	0.559012	0.487556	0.250598	0.991543	0.880581	0.255249	0.358979	0.240557	0.370006	0.166818
GSM3428581	0.558453	0.489656	0.297324	0.965152	0.875111	0.234835	0.344942	0.220754	0.395267	0.072926
GSM3428582	0.573045	0.498695	0.24971	0.980676	0.834091	0.190166	0.366324	0.220293	0.383705	0.201458
GSM3428583	0.532266	0.510463	0.350969	0.984027	0.846853	0.212379	0.366612	0.252122	0.383411	0.17958
GSM3428584	0.567118	0.490975	0.271518	0.965869	0.846853	0.127694	0.354231	0.248971	0.372161	0.125797
GSM3428585	0.574169	0.494886	0.305478	0.977038	0.859615	0.171578	0.364562	0.260764	0.376189	0.09845
GSM3428586	0.523107	0.499286	0.523535	0.982186	0.762988	0.0302589	0.342226	0.260094	0.443517	0.132178
GSM3428587	0.51158	0.479291	0.389666	0.987719	0.79307	0.145775	0.381534	0.247221	0.39127	0.0720144
GSM3428588	0.552614	0.50192	0.437743	0.97235	0.855968	0.102886	0.372618	0.2618	0.380278	0.274384
GSM3428589	0.561051	0.508517	0.393533	0.9785	0.896989	0.257393	0.343686	0.224141	0.381361	0.215132
GSM3428590	0.553249	0.508241	0.428458	0.983962	0.855968	0.202147	0.35366	0.234341	0.383236	0.175022
GSM3428591	0.528187	0.510604	0.548561	0.985626	0.809478	0.186832	0.356707	0.236503	0.390733	0.147675
GSM3428592	0.555272	0.511009	0.433645	0.984794	0.835914	0.233863	0.357978	0.232788	0.365575	0.0884227
GSM3428593	0.546107	0.495553	0.270001	0.992557	0.844118	0.103398	0.363456	0.250497	0.42559	0.144029
GSM3428594	0.563295	0.519259	0.302359	0.985239	0.850499	0.224399	0.372126	0.241966	0.396481	0.182315
GSM3428595	0.569486	0.517525	0.311934	0.986498	0.86873	0.1393	0.36962	0.241313	0.373778	0.169553
GSM3428596	0.57138	0.520554	0.306601	0.989409	0.877846	0.178919	0.361804	0.233384	0.366277	0.194165
GSM3428597	0.583006	0.504561	0.333898	0.989858	0.882404	0.142769	0.362482	0.223294	0.363923	0.154968
GSM3428598	0.558758	0.491414	0.249895	0.965246	0.885139	0.129329	0.358655	0.256553	0.402902	0.113947
GSM3428599	0.560039	0.509901	0.298421	0.96338	0.840472	0.210951	0.369826	0.250091	0.379311	0.178669
GSM3428600	0.557057	0.519247	0.272635	0.963922	0.864173	0.110147	0.364984	0.268382	0.377347	0.1969
GSM3428601	0.56538	0.514592	0.282749	0.964858	0.876935	0.145847	0.358005	0.243342	0.381032	0.226982
GSM3428602	0.567491	0.514318	0.246557	0.969215	0.876935	0.207717	0.368594	0.24945	0.394689	0.191431
GSM3428603	0.55137	0.509819	0.346666	0.994743	0.842295	0.178643	0.372913	0.238296	0.38675	0.255241
GSM3428604	0.577644	0.506642	0.312626	0.960404	0.81039	0.260497	0.346134	0.226926	0.375107	0.154056
GSM3428605	0.576279	0.521484	0.330699	0.982128	0.838649	0.234233	0.341316	0.22328	0.388348	0.158614
GSM3428606	0.539107	0.494146	0.382498	0.994317	0.4804	0.125206	0.382941	0.263029	0.408679	0.216043
GSM3428607	0.53456	0.504174	0.403153	0.999373	0.708293	0.105298	0.400334	0.23971	0.408067	0.269826
GSM3428608	0.538533	0.541512	0.381636	0.992346	0.749314	0.0112056	0.380137	0.264246	0.449628	0.138559
GSM3428609	0.551215	0.504703	0.370912	0.988536	0.682769	0.0655864	0.380458	0.245237	0.400075	0.149498
GSM3428610	0.555096	0.516416	0.380159	0.982251	0.716498	0.140498	0.377422	0.255951	0.45091	0.17958
GSM3428611	0.527761	0.507919	0.317961	0.999077	0.727436	0.050743	0.363931	0.254021	0.384802	0.113035
GSM3428612	0.576823	0.493905	0.298323	0.968472	0.768457	0.166971	0.363811	0.260355	0.399542	0.142206
GSM3428613	0.525554	0.497861	0.42288	0.98908	0.817682	0.207462	0.358766	0.250299	0.365195	0.0419324
GSM3428614	0.521203	0.46305	0.367698	0.993387	0.767546	0.138551	0.378378	0.284959	0.367582	0.0474019
GSM3428615	0.561611	0.497776	0.2953	0.98434	0.802186	0.25911	0.356042	0.262364	0.354175	0.15041
GSM3428616	0.558522	0.48076	0.285302	0.98613	0.858703	0.241045	0.363871	0.238671	0.377055	0.131267
GSM3428617	0.559903	0.485348	0.285121	0.977103	0.859615	0.267279	0.354733	0.241898	0.368109	0.117593
GSM3428618	0.581936	0.51177	0.313185	0.956583	0.800362	0.043905	0.377916	0.246403	0.364483	0.280765
GSM3428619	0.575321	0.492177	0.249099	0.956041	0.80492	0.158552	0.358034	0.22372	0.361994	0.232451
GSM3428620	0.574303	0.485904	0.220553	0.96595	0.873288	0.247131	0.354189	0.212503	0.372759	0.240656
GSM3428621	0.571184	0.474033	0.231378	0.969211	0.90337	0.136544	0.359776	0.224343	0.374084	0.20237

## Sheet:  GSE126307
id	Check-point	Eosinophils	Mast_cells	Neutrophils	Monocytic_lineage	Myeloid_dendritic_cells	Endothelial_cells	Fibroblasts	EMT	Angiogenesis
GSM3595978	0.562097	0.571091	0.332111	0.744128	0.976085	0.378306	0.353021	0.390959	0.749635	0.0129435
GSM3595979	0.590943	0.585957	0.279085	0.754523	0.957604	0.330312	0.3428	0.346031	0.717598	0.0596874
GSM3595980	0.575157	0.550314	0.308972	0.773527	0.943473	0.32584	0.336722	0.325749	0.740315	0.0662098
GSM3595981	0.582429	0.571776	0.344682	0.763302	0.978259	0.449499	0.367514	0.399748	0.733868	0.148827
GSM3595982	0.571704	0.591939	0.331323	0.79056	0.971736	0.5232	0.350476	0.282116	0.695918	0.0129435
GSM3595983	0.588802	0.569863	0.402304	0.767874	0.98152	0.372562	0.323226	0.338633	0.692401	0.00750817
GSM3595984	0.585882	0.565096	0.296421	0.763392	0.985868	0.518733	0.356145	0.30425	0.777622	0.199919
GSM3595985	0.576734	0.551177	0.279812	0.769576	0.985868	0.506774	0.368594	0.372055	0.722396	0.314061
GSM3595986	0.598921	0.549969	0.301068	0.775923	0.919557	0.329179	0.253978	0.419104	0.743329	0.104257
GSM3595987	0.614489	0.568463	0.312186	0.765695	0.984781	0.466542	0.365756	0.383895	0.729501	0.219486
GSM3595988	0.572401	0.582135	0.282871	0.785685	0.996739	0.55069	0.30246	0.239011	0.739653	0.0325107
GSM3595989	0.583651	0.578802	0.326911	0.777067	0.979346	0.446647	0.341598	0.398726	0.676146	0.136869
GSM3595990	0.571919	0.569279	0.298007	0.805467	0.991303	0.530867	0.338641	0.188147	0.676488	0.283623
GSM3595991	0.5568	0.515124	0.31197	0.804638	0.994565	0.453737	0.403603	0.266555	0.720167	0.125998
GSM3595992	0.587112	0.539372	0.295331	0.776948	0.993478	0.451215	0.305356	0.367712	0.782518	0.0738192
GSM3595993	0.598378	0.577523	0.335199	0.794673	1	0.47411	0.322569	0.320939	0.723566	0.0890382
GSM3595994	0.587655	0.515035	0.304656	0.724772	0.935863	0.413819	0.352742	0.369945	0.716444	0.277101
GSM3595995	0.617064	0.589179	0.245022	0.754098	0.914122	0.253827	0.370744	0.320434	0.685215	0.28471
GSM3595996	0.569707	0.588842	0.331818	0.792876	0.991303	0.502708	0.345389	0.374789	0.74741	0.205354
GSM3595997	0.603999	0.549459	0.376997	0.762949	0.964127	0.341877	0.363491	0.344265	0.724589	0.0999088
GSM3595998	0.574977	0.545396	0.367724	0.789861	0.989129	0.427391	0.343202	0.268581	0.757704	0.0988218
GSM3595999	0.616603	0.577832	0.302353	0.766457	0.992391	0.488667	0.35982	0.366081	0.68043	0.0672968
GSM3596000	0.582459	0.553301	0.349291	0.811882	0.842375	0.313739	0.328852	0.304676	0.732124	0.0759934
GSM3596001	0.578362	0.561969	0.27278	0.791151	0.8739	0.324923	0.369938	0.330809	0.752303	0.305364
GSM3596002	0.59414	0.534804	0.294435	0.781389	0.893467	0.308145	0.367274	0.310799	0.685891	0.152088
GSM3596003	0.575686	0.53839	0.289654	0.796093	0.901077	0.252114	0.415057	0.21326	0.679064	0.100996
GSM3596004	0.59323	0.590279	0.267184	0.7849	0.874987	0.309085	0.342869	0.256388	0.684588	0.139043
GSM3596005	0.567187	0.640228	0.49255	0.80042	0.957604	0.281849	0.307128	0.363029	0.741073	0.0836028
GSM3596006	0.58643	0.562835	0.289254	0.777803	0.958691	0.339471	0.257075	0.36525	0.681783	0.053165
GSM3596007	0.594262	0.602211	0.296977	0.776173	0.965214	0.333075	0.36152	0.322395	0.706345	0.218399
GSM3596008	0.60032	0.5379	0.280219	0.74358	0.967388	0.456429	0.317737	0.347779	0.727377	0.0770804
